# Supplementary material for: [HgX2] Linear Group Enabled Ultraviolet Birefringent Crystal RbHg5Br11 with Strong Optical Anisotropy and Wide Bandgap
Source: Adv Sci (Weinh). 2025 Sep 9;12(45):e14304. doi: 10.1002/advs.202514304 (PMC12677596; doi:10.1002/advs.202514304)
Supplement: Supplementary file 2 — Supporting cif [file ADVS-12-e14304-s002.zip]

Archive with 6 entries (6 files):
- CsHg5Br11.cif
- Rb3Hg2Br7.cif
- Rb3Hg2I7.cif
- Rb7Hg3Br13.cif
- RbHg2Br5.cif
- RbHg5Br11.cif
