# Supplementary material for: [HgX2] Linear Group Enabled Ultraviolet Birefringent Crystal RbHg5Br11 with Strong Optical Anisotropy and Wide Bandgap
Source: Adv Sci (Weinh). 2025 Sep 9;12(45):e14304. doi: 10.1002/advs.202514304 (PMC12677596; doi:10.1002/advs.202514304)
Supplement: Supplementary file 2 — Supporting cif [file ADVS-12-e14304-s002.zip › CsHg5Br11.cif]

data_chb
_audit_creation_date               2025-07-24
_audit_creation_method
;
Olex2 1.5
(compiled 2025.07.13 svn.rb7424aed for OlexSys, GUI svn.r7311)
;
_shelx_SHELXL_version_number       '2018/3'
_audit_contact_author_address      ?
_audit_contact_author_email        ?
_audit_contact_author_name         ''
_audit_contact_author_phone        ?
_publ_contact_author_id_orcid      ?
_publ_section_references
;
Dolomanov, O.V., Bourhis, L.J., Gildea, R.J, Howard, J.A.K. & Puschmann, H.
 (2009), J. Appl. Cryst. 42, 339-341.

Sheldrick, G.M. (2015). Acta Cryst. A71, 3-8.

Sheldrick, G.M. (2015). Acta Cryst. C71, 3-8.
;
_chemical_name_common              ?
_chemical_name_systematic          Cs5HgBr11
_chemical_formula_moiety           '2(Br Hg0.5), Br9 Cs Hg4'
_chemical_formula_sum              'Br11 Cs Hg5'
_chemical_formula_weight           2014.87
_chemical_melting_point            ?
loop_
  _atom_type_symbol
  _atom_type_description
  _atom_type_scat_dispersion_real
  _atom_type_scat_dispersion_imag
  _atom_type_scat_source
 'Br' 'Br' -0.2901 2.4595
 'International Tables Vol C Tables 4.2.6.8 and 6.1.1.4'
 'Cs' 'Cs' -0.3680 2.1192
 'International Tables Vol C Tables 4.2.6.8 and 6.1.1.4'
 'Hg' 'Hg' -2.3894 9.2266
 'International Tables Vol C Tables 4.2.6.8 and 6.1.1.4'

_shelx_space_group_comment
;
The symmetry employed for this shelxl refinement is uniquely defined
by the following loop, which should always be used as a source of
symmetry information in preference to the above space-group names.
They are only intended as comments.
;
_space_group_crystal_system        'monoclinic'
_space_group_IT_number             12
_space_group_name_H-M_alt          'C 1 2/m 1'
_space_group_name_Hall             '-C 2y'
loop_
  _space_group_symop_operation_xyz
 'x, y, z'
 '-x, y, -z'
 'x+1/2, y+1/2, z'
 '-x+1/2, y+1/2, -z'
 '-x, -y, -z'
 'x, -y, z'
 '-x+1/2, -y+1/2, -z'
 'x+1/2, -y+1/2, z'

_cell_length_a                     12.358(3)
_cell_length_b                     15.200(3)
_cell_length_c                     6.9384(15)
_cell_angle_alpha                  90
_cell_angle_beta                   119.750(8)
_cell_angle_gamma                  90
_cell_volume                       1131.5(4)
_cell_formula_units_Z              2
_cell_measurement_reflns_used      578
_cell_measurement_temperature      303.00
_cell_measurement_theta_max        27.22
_cell_measurement_theta_min        2.68
_shelx_estimated_absorpt_T_max     0.073
_shelx_estimated_absorpt_T_min     0.048
_exptl_absorpt_coefficient_mu      54.789
_exptl_absorpt_correction_T_max    0.7456
_exptl_absorpt_correction_T_min    0.3188
_exptl_absorpt_correction_type     multi-scan
_exptl_absorpt_process_details    
 'SADABS-2016/2 (Bruker,2016/2) was used for absorption correction. wR2(int) was 0.1181 before and 0.0664 after correction. The Ratio of minimum to maximum transmission is 0.4276. The \l/2 correction factor is Not present.'
_exptl_absorpt_special_details     ?
_exptl_crystal_colour              'clear light black'
_exptl_crystal_colour_lustre       clear
_exptl_crystal_colour_modifier     light
_exptl_crystal_colour_primary      black
_exptl_crystal_density_diffrn      5.914
_exptl_crystal_density_meas        ?
_exptl_crystal_density_method      ?
_exptl_crystal_description         block
_exptl_crystal_F_000               1680
_exptl_crystal_preparation         1
_exptl_crystal_recrystallization_method  2
_exptl_crystal_size_max            0.14
_exptl_crystal_size_mid            0.12
_exptl_crystal_size_min            0.1
_exptl_transmission_factor_max     ?
_exptl_transmission_factor_min     ?
_diffrn_reflns_av_R_equivalents    0.0845
_diffrn_reflns_av_unetI/netI       0.0754
_diffrn_reflns_Laue_measured_fraction_full  0.978
_diffrn_reflns_Laue_measured_fraction_max  0.973
_diffrn_reflns_limit_h_max         15
_diffrn_reflns_limit_h_min         -15
_diffrn_reflns_limit_k_max         19
_diffrn_reflns_limit_k_min         -19
_diffrn_reflns_limit_l_max         9
_diffrn_reflns_limit_l_min         -9
_diffrn_reflns_number              4227
_diffrn_reflns_point_group_measured_fraction_full  0.978
_diffrn_reflns_point_group_measured_fraction_max  0.973
_diffrn_reflns_theta_full          25.242
_diffrn_reflns_theta_max           27.482
_diffrn_reflns_theta_min           2.324
_diffrn_ambient_temperature        303.00
_diffrn_detector_area_resol_mean   ?
_diffrn_measured_fraction_theta_full  0.978
_diffrn_measured_fraction_theta_max  0.973
_diffrn_measurement_device_type    'Bruker APEX-II CCD'
_diffrn_measurement_method         '\f and \w scans'
_diffrn_radiation_type             MoK\a
_diffrn_radiation_wavelength       0.71073
_diffrn_source                     ?
_diffrn_source_current             1.4
_diffrn_source_power               0.07
_diffrn_source_voltage             50.0
_diffrn_standards_number           0
_reflns_Friedel_coverage           0.000
_reflns_Friedel_fraction_full      .
_reflns_Friedel_fraction_max       .
_reflns_number_gt                  1016
_reflns_number_total               1311
_reflns_special_details
;
 Reflections were merged by SHELXL according to the crystal
 class for the calculation of statistics and refinement.
 
 _reflns_Friedel_fraction is defined as the number of unique
 Friedel pairs measured divided by the number that would be
 possible theoretically, ignoring centric projections and
 systematic absences.
;
_reflns_threshold_expression       'I > 2\s(I)'
_computing_cell_refinement         'SAINT V8.40B (?, 2016)'
_computing_data_collection         ?
_computing_data_reduction          'SAINT V8.40B (?, 2016)'
_computing_molecular_graphics      'Olex2 1.5 (Dolomanov et al., 2009)'
_computing_publication_material    'Olex2 1.5 (Dolomanov et al., 2009)'
_computing_structure_refinement    'SHELXL 2018/3 (Sheldrick, 2015)'
_computing_structure_solution      'SHELXT 2018/2 (Sheldrick, 2018)'
_refine_diff_density_max           1.819
_refine_diff_density_min           -1.327
_refine_diff_density_rms           0.346
_refine_ls_extinction_coef         0.00132(14)
_refine_ls_extinction_expression  
 'Fc^*^=kFc[1+0.001xFc^2^\l^3^/sin(2\q)]^-1/4^'
_refine_ls_extinction_method       'SHELXL-2018/3 (Sheldrick 2018)'
_refine_ls_goodness_of_fit_ref     1.008
_refine_ls_hydrogen_treatment      undef
_refine_ls_matrix_type             full
_refine_ls_number_parameters       47
_refine_ls_number_reflns           1311
_refine_ls_number_restraints       0
_refine_ls_R_factor_all            0.0627
_refine_ls_R_factor_gt             0.0461
_refine_ls_restrained_S_all        1.008
_refine_ls_shift/su_max            0.000
_refine_ls_shift/su_mean           0.000
_refine_ls_structure_factor_coef   Fsqd
_refine_ls_weighting_details      
 'w=1/[\s^2^(Fo^2^)+(0.0324P)^2^] where P=(Fo^2^+2Fc^2^)/3'
_refine_ls_weighting_scheme        calc
_refine_ls_wR_factor_gt            0.0928
_refine_ls_wR_factor_ref           0.1017
_refine_special_details            ?
_olex2_refinement_description
;
;
_atom_sites_solution_hydrogens     .
_atom_sites_solution_primary       dual
_atom_sites_solution_secondary     ?
loop_
  _atom_site_label
  _atom_site_type_symbol
  _atom_site_fract_x
  _atom_site_fract_y
  _atom_site_fract_z
  _atom_site_U_iso_or_equiv
  _atom_site_adp_type
  _atom_site_occupancy
  _atom_site_site_symmetry_order
  _atom_site_calc_flag
  _atom_site_refinement_flags_posn
  _atom_site_refinement_flags_adp
  _atom_site_refinement_flags_occupancy
  _atom_site_disorder_assembly
  _atom_site_disorder_group
 Hg2 Hg 0.000000 0.500000 0.000000 0.0427(4) Uani 1 4 d S T P . .
 Hg1 Hg 0.31559(5) 0.66647(5) 0.31785(10) 0.0458(3) Uani 1 1 d . . . . .
 Cs1 Cs 0.500000 0.500000 0.000000 0.0513(6) Uani 1 4 d S T P . .
 Br3 Br 0.500000 0.500000 0.500000 0.0289(6) Uani 1 4 d S T P . .
 Br2 Br 0.42285(12) 0.72028(11) 0.6976(2) 0.0360(4) Uani 1 1 d . . . . .
 Br1 Br 0.20199(12) 0.62463(10) -0.0703(2) 0.0340(4) Uani 1 1 d . . . . .
 Br4 Br 0.14460(18) 0.500000 0.3957(3) 0.0453(6) Uani 1 2 d S T P . .

loop_
  _atom_site_aniso_label
  _atom_site_aniso_U_11
  _atom_site_aniso_U_22
  _atom_site_aniso_U_33
  _atom_site_aniso_U_23
  _atom_site_aniso_U_13
  _atom_site_aniso_U_12
 Hg2 0.0303(6) 0.0482(8) 0.0318(6) 0.000 0.0020(5) 0.000
 Hg1 0.0325(4) 0.0661(5) 0.0309(4) -0.0142(3) 0.0097(3) -0.0071(3)
 Cs1 0.0802(15) 0.0464(13) 0.0448(11) 0.000 0.0444(11) 0.000
 Br3 0.0312(13) 0.0306(15) 0.0261(12) 0.000 0.0150(11) 0.000
 Br2 0.0248(7) 0.0453(9) 0.0302(7) -0.0085(6) 0.0078(6) 0.0032(6)
 Br1 0.0331(7) 0.0300(8) 0.0287(7) -0.0012(6) 0.0077(6) -0.0028(6)
 Br4 0.0281(10) 0.0689(17) 0.0285(10) 0.000 0.0060(8) 0.000

_geom_special_details
;
 All esds (except the esd in the dihedral angle between two l.s. planes)
 are estimated using the full covariance matrix.  The cell esds are taken
 into account individually in the estimation of esds in distances, angles
 and torsion angles; correlations between esds in cell parameters are only
 used when they are defined by crystal symmetry.  An approximate (isotropic)
 treatment of cell esds is used for estimating esds involving l.s. planes.
;
loop_
  _geom_bond_atom_site_label_1
  _geom_bond_atom_site_label_2
  _geom_bond_distance
  _geom_bond_site_symmetry_2
  _geom_bond_publ_flag
 Hg2 Br4 2.421(2) 5_565 ?
 Hg2 Br4 2.421(2) . ?
 Hg1 Cs1 4.6311(9) . ?
 Hg1 Br2 2.4297(16) . ?
 Hg1 Br1 2.4241(16) . ?
 Cs1 Br3 3.4692(8) 1_554 ?
 Cs1 Br3 3.4692(8) . ?
 Cs1 Br2 3.8127(18) 2_656 ?
 Cs1 Br2 3.8127(18) 1_554 ?
 Cs1 Br2 3.8127(18) 5_666 ?
 Cs1 Br2 3.8127(18) 6_564 ?
 Cs1 Br1 3.9504(16) . ?
 Cs1 Br1 3.9504(16) 2_655 ?
 Cs1 Br1 3.9504(16) 5_665 ?
 Cs1 Br1 3.9504(16) 6_565 ?

loop_
  _geom_angle_atom_site_label_1
  _geom_angle_atom_site_label_2
  _geom_angle_atom_site_label_3
  _geom_angle
  _geom_angle_site_symmetry_1
  _geom_angle_site_symmetry_3
  _geom_angle_publ_flag
 Br4 Hg2 Br4 180.0 5_565 . ?
 Br2 Hg1 Cs1 124.60(4) . . ?
 Br1 Hg1 Cs1 58.54(4) . . ?
 Br1 Hg1 Br2 175.39(6) . . ?
 Hg1 Cs1 Hg1 180.000(16) 6_565 2_655 ?
 Br3 Cs1 Hg1 136.086(11) . 2_655 ?
 Br3 Cs1 Hg1 136.086(11) 1_554 6_565 ?
 Br3 Cs1 Hg1 43.914(11) . 6_565 ?
 Br3 Cs1 Hg1 43.914(11) 1_554 2_655 ?
 Br3 Cs1 Br3 180.0 1_554 . ?
 Br3 Cs1 Br2 64.77(2) 1_554 1_554 ?
 Br3 Cs1 Br2 115.23(2) 1_554 5_666 ?
 Br3 Cs1 Br2 64.77(2) 1_554 6_564 ?
 Br3 Cs1 Br2 115.23(2) . 6_564 ?
 Br3 Cs1 Br2 64.77(2) . 5_666 ?
 Br3 Cs1 Br2 115.23(2) 1_554 2_656 ?
 Br3 Cs1 Br2 64.77(2) . 2_656 ?
 Br3 Cs1 Br2 115.23(2) . 1_554 ?
 Br3 Cs1 Br1 109.82(2) . 2_655 ?
 Br3 Cs1 Br1 109.82(2) 1_554 6_565 ?
 Br3 Cs1 Br1 70.18(2) 1_554 2_655 ?
 Br3 Cs1 Br1 70.18(2) 1_554 5_665 ?
 Br3 Cs1 Br1 109.82(2) 1_554 . ?
 Br3 Cs1 Br1 109.82(2) . 5_665 ?
 Br3 Cs1 Br1 70.18(2) . . ?
 Br3 Cs1 Br1 70.18(2) . 6_565 ?
 Br2 Cs1 Hg1 74.60(3) 6_564 6_565 ?
 Br2 Cs1 Hg1 133.96(2) 5_666 2_655 ?
 Br2 Cs1 Hg1 46.04(2) 5_666 6_565 ?
 Br2 Cs1 Hg1 105.40(3) 2_656 6_565 ?
 Br2 Cs1 Hg1 46.04(2) 1_554 2_655 ?
 Br2 Cs1 Hg1 105.40(3) 6_564 2_655 ?
 Br2 Cs1 Hg1 74.60(3) 2_656 2_655 ?
 Br2 Cs1 Hg1 133.96(2) 1_554 6_565 ?
 Br2 Cs1 Br2 122.85(4) 2_656 5_666 ?
 Br2 Cs1 Br2 57.15(4) 2_656 1_554 ?
 Br2 Cs1 Br2 122.85(4) 6_564 1_554 ?
 Br2 Cs1 Br2 180.0 6_564 2_656 ?
 Br2 Cs1 Br2 180.00(2) 5_666 1_554 ?
 Br2 Cs1 Br2 57.15(4) 6_564 5_666 ?
 Br2 Cs1 Br1 116.89(3) 6_564 2_655 ?
 Br2 Cs1 Br1 116.89(3) 5_666 . ?
 Br2 Cs1 Br1 116.89(3) 2_656 6_565 ?
 Br2 Cs1 Br1 63.11(3) 2_656 2_655 ?
 Br2 Cs1 Br1 67.05(3) 1_554 2_655 ?
 Br2 Cs1 Br1 67.05(3) 6_564 5_665 ?
 Br2 Cs1 Br1 112.95(3) 1_554 6_565 ?
 Br2 Cs1 Br1 112.95(3) 2_656 5_665 ?
 Br2 Cs1 Br1 63.11(3) 1_554 . ?
 Br2 Cs1 Br1 63.11(3) 5_666 5_665 ?
 Br2 Cs1 Br1 63.11(3) 6_564 6_565 ?
 Br2 Cs1 Br1 116.89(3) 1_554 5_665 ?
 Br2 Cs1 Br1 67.05(3) 5_666 6_565 ?
 Br2 Cs1 Br1 112.95(3) 6_564 . ?
 Br2 Cs1 Br1 67.05(3) 2_656 . ?
 Br2 Cs1 Br1 112.95(3) 5_666 2_655 ?
 Br1 Cs1 Hg1 148.44(2) 2_655 6_565 ?
 Br1 Cs1 Hg1 148.44(2) 6_565 2_655 ?
 Br1 Cs1 Hg1 109.15(3) . 2_655 ?
 Br1 Cs1 Hg1 109.15(3) 5_665 6_565 ?
 Br1 Cs1 Hg1 70.85(3) 5_665 2_655 ?
 Br1 Cs1 Hg1 31.56(2) 2_655 2_655 ?
 Br1 Cs1 Hg1 31.56(2) 6_565 6_565 ?
 Br1 Cs1 Hg1 70.85(3) . 6_565 ?
 Br1 Cs1 Br1 180.00(4) 6_565 2_655 ?
 Br1 Cs1 Br1 57.31(5) . 6_565 ?
 Br1 Cs1 Br1 122.69(5) . 2_655 ?
 Br1 Cs1 Br1 180.0 . 5_665 ?
 Br1 Cs1 Br1 122.69(5) 6_565 5_665 ?
 Br1 Cs1 Br1 57.31(5) 2_655 5_665 ?
 Cs1 Br3 Cs1 180.0 1_556 . ?
 Hg1 Br2 Cs1 98.86(5) . 1_556 ?
 Hg1 Br1 Cs1 89.90(4) . . ?

_shelx_res_file
;
TITL chb_a.res in C2/m
    chb.res
    created by SHELXL-2018/3 at 18:58:04 on 24-Jul-2025
REM Old TITL chb_a.res in C2/m
REM SHELXT solution in C2/m: R1 0.160, Rweak 0.015, Alpha 0.015
REM <I/s> 0.000 for 0 systematic absences, Orientation as input
REM Formula found by SHELXT: Br11 Cs Hg5
CELL 0.71073 12.3575 15.2005 6.9384 90 119.75 90
ZERR 2 0.0025 0.0033 0.0015 0 0.008 0
LATT 7
SYMM -X,+Y,-Z
SFAC Br Cs Hg
UNIT 22 2 10

L.S. 20
PLAN  5
SIZE 0.1 0.12 0.14
TEMP 29.85
CONF
list 4
MORE -1
fmap 2 53
acta
OMIT 0 0 6
OMIT 6 6 3
OMIT 7 5 3
REM <olex2.extras>
REM <HklSrc "%.\\CHB.hkl">
REM </olex2.extras>

WGHT    0.032400
EXTI    0.001325
FVAR       0.18318
HG2   3    0.000000    0.500000    0.000000    10.25000    0.03030    0.04816 =
         0.03184    0.00000    0.00200    0.00000
HG1   3    0.315587    0.666466    0.317851    11.00000    0.03245    0.06606 =
         0.03093   -0.01418    0.00971   -0.00708
CS1   2    0.500000    0.500000    0.000000    10.25000    0.08019    0.04642 =
         0.04483    0.00000    0.04439    0.00000
BR3   1    0.500000    0.500000    0.500000    10.25000    0.03121    0.03055 =
         0.02614    0.00000    0.01504    0.00000
BR2   1    0.422854    0.720280    0.697633    11.00000    0.02483    0.04526 =
         0.03021   -0.00854    0.00777    0.00315
BR1   1    0.201991    0.624627   -0.070302    11.00000    0.03314    0.02999 =
         0.02868   -0.00119    0.00765   -0.00279
BR4   1    0.144595    0.500000    0.395678    10.50000    0.02807    0.06885 =
         0.02850    0.00000    0.00604    0.00000
HKLF 4


REM  chb_a.res in C2/m
REM wR2 = 0.1017, GooF = S = 1.008, Restrained GooF = 1.008 for all data
REM R1 = 0.0461 for 1016 Fo > 4sig(Fo) and 0.0627 for all 1311 data
REM 47 parameters refined using 0 restraints

END

WGHT      0.0324      0.0000

REM Highest difference peak  1.819,  deepest hole -1.327,  1-sigma level  0.346
Q1    1  -0.0153  0.5000 -0.1873  10.50000  0.05    1.82
Q2    1   0.3808  0.6768  0.4394  11.00000  0.05    1.29
Q3    1   0.4480  0.7534  0.6187  11.00000  0.05    1.24
Q4    1   0.2964  0.6605  0.1600  11.00000  0.05    1.17
Q5    1   0.1674  0.6380 -0.3055  11.00000  0.05    1.16
;
_shelx_res_checksum                99637
_shelx_hkl_file
;
   2   0   0 1001.20   50.39
  -2   0   0 1022.00   49.10
  -4   0   0  423.56   30.90
   4   0   0  378.96   32.20
   6   0   0 5706.13  246.88
  -8   0   0 3129.59  149.69
   8   0   0 3289.17  152.18
  10   0   0 2105.79  104.39
 -10   0   0 1987.20  136.29
 -12   0   0  446.86   53.49
   1  -1   0   68.39    6.20
  -1  -1   0   81.29   14.60
  -1   1   0   72.09    6.90
   3  -1   0   24.30    6.90
  -3  -1   0   29.30   10.80
   3   1   0   24.70   11.80
  -3   1   0   32.20    7.10
  -5  -1   0   71.79   19.00
   5  -1   0  124.89   20.10
  -5   1   0  106.89   16.10
   5   1   0   64.09   18.80
  -7  -1   0  174.58   33.30
   7  -1   0  227.58   30.10
   7   1   0  188.68   34.30
  -7   1   0  186.78   25.70
   9  -1   0  390.46   32.00
  -9  -1   0  471.45   45.50
  -9   1   0  414.06   33.70
   9   1   0  427.96   50.99
 -11  -1   0  453.25   51.49
  11   1   0  327.27   41.70
 -11   1   0  379.56   28.10
 -13  -1   0   73.19   22.20
   0  -2   0  319.07   28.30
   0   2   0  323.27   27.40
  -2  -2   0 3295.57  156.08
  -4  -2   0 1680.63   97.59
   4  -2   0 1776.42   76.09
  -4   2   0 1732.33   75.49
   4   2   0 1447.76   97.59
   6  -2   0 1955.20   88.59
  -6  -2   0 1964.20  113.99
   6   2   0 1853.01  112.89
  -6   2   0 1855.11   85.99
  -8  -2   0 5181.88  240.78
   8  -2   0 5062.59  207.78
  -8   2   0 4997.30  208.68
   8   2   0 5230.48  239.98
  10   2   0   31.60   17.50
 -12  -2   0    6.00   16.10
  -1  -3   0 3828.02  184.38
   1  -3   0 3663.83  173.08
   1   3   0 3943.01  182.38
  -3  -3   0 5422.46  251.37
   5  -3   0  945.31   46.20
  -5  -3   0  806.82   69.19
  -5   3   0  919.51   49.50
   5   3   0  946.41   76.49
   7  -3   0    1.60    5.00
  -7   3   0   16.00    7.70
   7   3   0   10.00   15.10
  -9  -3   0 1008.10   81.19
   9   3   0  890.21   74.39
 -11  -3   0  928.81   79.89
  11   3   0  893.81   71.49
 -13  -3   0   14.00   17.00
   0  -4   0  165.38   32.50
   0   4   0  183.28   35.00
  -4  -4   0   63.29   23.30
   4  -4   0  118.09   17.50
   4  -4   0  107.69   20.20
   6  -4   0  179.58   20.90
   6  -4   0  194.98   16.90
  -6  -4   0  184.68   41.70
   6   4   0  171.48   42.80
  -8  -4   0 2803.42  169.58
   8   4   0 3213.78  174.88
 -10  -4   0  205.98   49.70
  10   4   0  233.68   45.20
  12   4   0  426.96   61.99
   1  -5   0 1782.82  116.99
  -1  -5   0 1758.52  124.29
  -1   5   0 2008.50  107.69
   1   5   0 2031.40  172.98
   3  -5   0 1235.28   82.49
  -3  -5   0 1271.47  100.99
   3  -5   0 1349.47   73.39
   3   5   0 1420.66  105.19
   5  -5   0 1179.48   68.79
  -5  -5   0 1073.59   94.49
   5  -5   0 1263.17   63.29
   7  -5   0 2870.71  121.69
   7  -5   0 3063.59  122.79
  -7  -5   0 2886.21  173.38
   7   5   0 2847.02  174.38
  -9  -5   0  103.99   38.10
   9   5   0   42.60   27.00
 -11  -5   0  584.94   80.79
  11   5   0  444.76   64.69
 -13  -5   0   93.59   36.70
   2  -6   0  452.55   63.69
  -2  -6   0  387.56   64.39
  -4  -6   0  318.87   57.79
   4  -6   0  605.94   74.39
   4  -6   0  472.55   45.60
   4   6   0  339.37   60.39
  -6  -6   0 7322.87  358.66
  -8  -6   0  102.69   38.30
   8   6   0  109.29   38.50
 -10  -6   0  691.93   98.79
  10   6   0  656.63   86.59
 -12  -6   0   79.89   39.80
  12   6   0  137.59   36.60
   1  -7   0  723.33   96.89
  -1  -7   0  526.75   80.49
   1   7   0  711.93   72.99
  -1   7   0  730.73   64.09
   3  -7   0   26.10   14.40
   3  -7   0   41.20   21.80
  -3  -7   0   25.30   23.40
   3   7   0   61.89   33.00
  -5  -7   0  661.23  100.09
   5  -7   0  709.23   56.79
   5  -7   0  642.84   48.00
   5   7   0  392.96   71.59
  -7  -7   0  403.66   75.79
   7  -7   0  310.67   29.20
   7  -7   0  271.27   24.60
   9   7   0  205.58   56.69
 -11  -7   0   50.19   30.90
  11   7   0   22.50   24.40
 -13  -7   0  231.48   62.09
   0  -8   0 2670.23  188.48
   0   8   0 2814.62  165.98
  -2  -8   0  756.72  105.29
   2  -8   0  588.24   79.99
   2   8   0  657.53   85.89
  -4  -8   0  865.71  119.89
   4  -8   0  849.61   62.79
   4  -8   0  749.62   70.79
   4   8   0  575.84   88.89
   6  -8   0  349.37   36.60
   6  -8   0  469.95   55.49
  -6  -8   0  412.26   80.59
   6   8   0  467.85   86.09
   8  -8   0  620.24   39.30
   8  -8   0  538.75   37.10
  -8  -8   0  690.53  106.69
 -10  -8   0   81.99   40.20
  10   8   0   76.89   32.90
 -12  -8   0   37.70   29.60
  12   8   0   -5.70   16.40
  -1  -9   0   98.29   41.90
   1  -9   0  130.19   48.70
  -1   9   0  168.38   43.30
   1   9   0  128.59   40.90
   3  -9   0 4561.14  242.28
   3  -9   0 5376.66  277.07
  -3  -9   0 5533.65  313.17
   3   9   0 5499.15  296.17
   5  -9   0 4996.00  237.48
  -5  -9   0 4833.12  287.77
   5  -9   0 4576.24  219.58
   5   9   0 4301.27  271.37
  -7  -9   0    8.40   21.30
   7  -9   0   31.20   15.20
   7  -9   0   15.20   12.70
   7   9   0   -1.50   18.40
  -9  -9   0   50.69   35.10
  11   9   0  298.27   69.49
   0 -10   0  462.65   98.39
   0  10   0  355.36   62.29
  -2 -10   0 2099.19  178.38
   2 -10   0 1662.53  145.99
   2  10   0 2121.19  157.78
   4 -10   0  380.76   55.99
  -4 -10   0  416.86   88.99
   4 -10   0  307.87   57.39
   4  10   0  391.16   83.59
   6 -10   0   30.00   18.10
  -6 -10   0    9.00   19.80
   6 -10   0   17.80   15.10
   6  10   0  -21.10   17.00
  -8 -10   0  550.44   97.99
   8 -10   0  803.12   54.69
   8 -10   0  884.91   59.79
   8  10   0  714.63  108.59
 -10 -10   0   40.20   39.10
  10  10   0  -17.10   17.20
  -1 -11   0   54.79   41.60
   1 -11   0   50.49   34.90
   1  11   0   29.80   26.80
  -1  11   0   41.50   27.00
   3 -11   0  468.95   84.69
  -3 -11   0  527.05  102.39
   3 -11   0  755.52   90.19
   3  11   0  391.16   80.59
  -5 -11   0 1638.54  162.18
   5 -11   0 1608.04  107.59
   5 -11   0 1585.04  116.59
   5  11   0 1338.87  140.29
  -7 -11   0   49.20   75.39
   7 -11   0   65.49   24.60
   7 -11   0   98.09   27.10
   7  11   0   46.00   34.90
   9 -11   0   15.90   11.20
  -9 -11   0   26.00   35.40
   9 -11   0   33.30   14.30
   9  11   0   -2.80   25.70
 -11 -11   0   37.90   31.40
  11  11   0   15.20   28.00
   0 -12   0 1669.33  239.58
   0  12   0 1143.79  109.79
  -2 -12   0   23.70   31.90
   2 -12   0   62.09   35.10
   2  12   0   75.09   38.80
   4 -12   0   90.09   31.00
  -4 -12   0   51.29   40.90
   4 -12   0  104.99   38.10
   4  12   0   93.39   47.10
   6 -12   0 1835.92  125.29
  -6 -12   0 1770.92  177.28
   6 -12   0 1858.71  121.49
   6  12   0 1834.92  168.58
   8 -12   0   51.09   22.40
   8 -12   0   46.50   20.50
   8  12   0   48.10   42.50
 -10 -12   0   33.90   32.30
  10  12   0   40.10   36.50
   1 -13   0  129.89   53.29
  -1 -13   0  273.97   87.49
   1  13   0  380.86   84.39
   3 -13   0  238.98   54.49
  -3 -13   0  324.47   98.79
   3 -13   0  290.77   73.69
   3  13   0  306.27   85.49
   5 -13   0  324.07   67.29
   5 -13   0  282.77   58.09
  -5 -13   0  239.28   79.59
   5  13   0  211.88   74.29
  -7 -13   0  457.05  110.69
   7 -13   0  422.06   66.19
   7 -13   0  421.96   64.19
   7  13   0  444.56   94.79
   9 -13   0   52.59   19.30
   9 -13   0   47.00   21.00
   9  13   0   -1.70   24.40
   0 -14   0  497.95  124.69
   2 -14   0 1175.88  164.38
   2 -14   0 1008.20  127.39
  -2 -14   0  751.42  141.79
   2  14   0 1024.10  149.09
   4 -14   0   45.10   34.90
   4 -14   0   48.90   27.60
  -4 -14   0   42.50   39.50
   4  14   0   57.09   47.50
  -6 -14   0  -13.30   23.20
   6 -14   0   11.00   15.90
   6 -14   0   23.00   22.50
   6  14   0   -6.90   30.30
   8 -14   0  236.68   46.80
   8 -14   0  211.78   43.20
  -8 -14   0  184.48   69.89
   8  14   0  216.88   72.49
  -1 -15   0  153.08   64.79
   1 -15   0  188.48   58.39
   1 -15   0  323.17   93.89
   1  15   0  234.78   72.59
   3 -15   0  873.51  117.99
   3 -15   0  775.32  174.38
  -3 -15   0  783.12  155.68
   3  15   0  783.72  128.39
   5 -15   0  401.76   72.39
   5 -15   0  432.96   81.69
  -5 -15   0  677.33  143.09
   5  15   0  491.15  168.58
   7 -15   0  119.89   51.89
  -7 -15   0   94.09   59.89
   7 -15   0  141.99   43.00
   7  15   0   81.39   51.19
   9 -15   0   44.30   22.60
   9 -15   0   60.09   28.60
   0 -16   0  220.68   87.29
   2 -16   0   17.80   25.00
  -2 -16   0   26.10   34.00
   2 -16   0   19.00   24.40
  -4 -16   0  311.17  102.19
   4 -16   0  313.17   79.49
   4 -16   0  294.77   63.09
   4  16   0  230.78   73.99
   6 -16   0  288.37   65.79
   6 -16   0  273.37   64.99
   6  16   0  369.96  109.99
   8 -16   0  145.99   39.90
   8 -16   0  208.88   50.09
  -8 -16   0  136.09   76.39
   8  16   0  131.59   66.49
  -1 -17   0   -1.80   24.30
   1 -17   0    2.80   21.90
  -3 -17   0   48.50   46.90
   3 -17   0   -5.00   15.60
   3 -17   0   24.10   30.50
   5 -17   0   14.90   24.40
  -5 -17   0   46.50   45.20
   5  17   0   52.99   48.20
   7 -17   0   21.10   23.80
  -7 -17   0   -2.30   17.30
   7 -17   0   11.00   32.50
   7  17   0   33.70   47.20
   0 -18   0  754.82  133.49
   0 -18   0 1074.89  201.08
   2 -18   0   42.20   40.40
   2 -18   0   44.90   36.80
  -2 -18   0   95.09   80.19
   4 -18   0    5.10   18.20
   4 -18   0   21.90   25.10
  -4 -18   0   22.40   40.00
   1 -19   0   36.70   39.50
  -1 -19   0  133.59   66.89
  -1 -19   0   74.49   42.70
   1 -19   0   26.50   31.00
   3 -19   0   48.20   42.60
  -3 -19   0   80.29   56.69
 -14   0   1  588.24   53.89
  14   0  -1  492.15   45.20
  12   0  -1 2862.11  186.28
 -12   0   1 2599.34  173.78
  10   0  -1 1380.76   92.09
 -10   0   1 1359.76   88.79
  -8   0   1  160.98   32.20
   8   0  -1  199.28   38.50
  -6   0   1 2537.15  129.29
   6   0  -1 2579.54  132.99
   2   0  -1  101.29   17.30
  -2   0   1   53.89   12.00
   0   0   1   18.90    6.40
   0   0  -1   15.90    6.80
  -2   0  -1 2435.26  108.09
  -4   0  -1 3331.87  147.99
  -4   0  -1 3520.85  153.48
  -6   0  -1 2633.44  120.69
  -6   0  -1 2611.94  125.89
  -8   0  -1  860.31   50.39
  -8   0  -1  890.81   54.59
 -13  -1   1   22.10   21.10
  13  -1  -1   19.60   13.40
 -13   1   1    7.10   13.30
  13   1  -1   17.40   17.10
 -11  -1   1  597.44   58.89
  11  -1  -1  548.75   50.49
  11   1  -1  568.54   69.19
 -11   1   1  526.95   49.50
   9  -1  -1  146.99   32.00
  -9  -1   1   83.59   26.70
  -9   1   1  195.98   35.40
   9   1  -1  135.69   35.30
   7  -1  -1  173.98   40.30
  -7  -1   1  193.38   37.20
  -7   1   1  165.88   30.00
   7   1  -1  169.98   36.00
   5  -1  -1  471.75   39.30
  -5  -1   1  441.46   43.10
   5   1  -1  553.04   47.90
  -5   1   1  551.34   41.60
  -3  -1   1  238.08   31.00
   3   1  -1  226.08   30.10
  -3   1   1  253.37   30.90
   1  -1   1   78.99   11.20
  -1  -1  -1   37.40   11.30
   1   1   1  113.09   18.50
  -1   1  -1   66.49   10.90
  -3  -1  -1   22.80   12.60
  -3  -1  -1   12.80    9.00
  -3   1  -1   35.00    6.80
  -3   1  -1   29.40    5.90
  -5  -1  -1 5493.85  238.78
  -7  -1  -1 1110.39   77.99
  -7  -1  -1 1168.48   72.89
  -9  -1  -1  350.56   47.20
 -11  -1  -1  511.35   35.20
 -11  -1  -1  508.85   37.10
 -14  -2   1   42.80   25.00
  14   2  -1  112.19   30.00
  12  -2  -1  621.04   48.80
 -12  -2   1  672.93   67.69
  12   2  -1  629.64   64.09
 -12   2   1  673.73   51.69
 -10  -2   1  703.23   82.39
  10  -2  -1  681.63   54.89
 -10   2   1  584.04   49.60
  10   2  -1  570.64   71.49
  -8  -2   1  285.57   49.60
   8  -2  -1  246.68   37.40
   8   2  -1  230.38   44.40
  -8   2   1  234.58   36.00
   6  -2  -1  512.85   41.00
  -6  -2   1  520.35   63.39
   6   2  -1  529.65   54.39
  -6   2   1  473.05   70.09
  -4  -2   1 1568.44   98.69
   4  -2  -1 1879.31   88.99
   4   2  -1 1685.83  102.99
  -4   2   1 1679.03   89.59
  -2  -2   1 1576.24   87.79
   2  -2  -1 1464.45   79.29
  -2   2   1 1629.94   82.49
   2   2  -1 1516.35   85.59
   0  -2   1 2193.38  100.99
   0  -2  -1 2104.79  108.69
   0   2   1 2183.98  107.49
   0   2  -1 2204.18  101.79
  -2  -2  -1  175.38   35.10
   2  -2   1  147.69   10.90
  -2  -2  -1  191.38   29.10
  -2   2  -1  160.38   12.70
  -6  -2  -1   22.10   15.20
  -8  -2  -1  848.62   67.09
 -10  -2  -1  301.37   43.80
 -10  -2  -1  271.37   45.70
 -12  -2  -1    0.90   10.10
 -13  -3   1   24.80   26.40
  13   3  -1  -11.30    9.70
 -11  -3   1  144.99   40.40
  11  -3  -1  161.98   30.20
 -11   3   1  174.98   30.50
  11   3  -1  206.78   46.00
  -9  -3   1 2158.98  170.18
   9  -3  -1 2253.67  118.49
   9   3  -1 2326.57  143.89
  -9   3   1 2329.77  118.29
   7  -3  -1  607.44   45.60
  -7  -3   1  472.15   62.79
   7   3  -1  707.63   67.59
  -7   3   1  566.74   46.40
  -5  -3   1   51.09   22.30
   5  -3  -1  102.29   20.70
  -5   3   1   87.19   19.50
  -1  -3   1 4332.07  200.78
   1  -3  -1 4388.86  197.68
  -1   3   1 4274.17  197.78
   1   3  -1 4484.15  199.48
  -1  -3  -1  814.82   59.09
  -1  -3  -1  761.42   63.59
   1  -3   1  756.02   47.00
  -1   3  -1  744.83   46.50
  -3  -3  -1 1555.34   96.19
   3   3   1 1584.34  104.59
  -5  -3  -1 2123.39  123.79
   5   3   1 2249.77  131.19
  -7  -3  -1 4971.90  238.28
  -9  -3  -1    9.10   16.90
 -11  -3  -1   88.79   28.40
 -11  -3  -1   48.90   24.00
 -14  -4   1  117.29   41.10
  14   4  -1   80.79   30.80
 -12  -4   1  460.35   76.79
  12   4  -1  385.86   65.69
  10  -4  -1  415.76   39.60
 -10  -4   1  520.15   81.19
 -10   4   1  517.05   44.70
  -8  -4   1  122.09   38.60
   8  -4  -1  165.58   28.40
   8   4  -1  119.99   35.60
  -8   4   1  156.48   30.30
  -6  -4   1 2390.36  151.38
  -6   4   1 2568.74  129.09
  -4  -4   1   42.90   21.50
   4  -4  -1   53.89   16.60
  -4   4   1   61.59   20.10
   4   4  -1   27.30   16.90
   0  -4  -1  132.09   29.40
   0  -4  -1  230.08   40.20
   0  -4   1  259.07   40.70
   0   4  -1  128.49   24.00
   2  -4   1  986.00   55.99
  -2  -4  -1  750.22   67.99
  -2   4  -1  991.10   53.49
  -4  -4  -1 2198.58  127.79
   4   4   1 1888.01  129.89
  -6  -4  -1   28.60   18.80
   6   4   1   19.90   19.60
  -8  -4  -1  326.17   56.99
 -10  -4  -1  609.94   83.89
 -10  -4  -1  673.03   83.19
 -12  -4  -1  133.99   38.00
 -12  -4  -1   51.09   25.50
 -13  -5   1   47.70   32.80
  13   5  -1   56.49   26.90
  11  -5  -1 1228.58   68.69
 -11  -5   1 1153.28  106.29
  11   5  -1 1308.87  107.39
  -9  -5   1   34.10   26.70
   9  -5  -1   10.10   11.00
   9   5  -1  -17.10   11.00
  -9   5   1    3.50   10.70
  -7  -5   1 1696.43  126.19
   7  -5  -1 1595.34   88.79
  -7   5   1 1774.72  100.99
  -5  -5   1 1001.20   91.59
   5  -5  -1 1071.79   68.39
  -5   5   1 1017.10   74.19
   5   5  -1 1172.88   95.29
  -3  -5   1   97.49   34.10
   3   5  -1   59.69   23.30
  -3   5   1   70.09   21.00
   1  -5  -1 3149.49  167.18
  -1  -5   1 2895.91  172.58
   1  -5  -1 3224.68  165.88
   1   5  -1 3224.48  165.08
   1  -5   1  609.84   54.39
  -1  -5  -1  625.64   62.49
  -1   5  -1  592.04   48.30
  -3  -5  -1 4161.88  223.68
   3  -5   1 4533.05  189.28
   3   5   1 4304.87  236.58
  -5  -5  -1 1069.69   88.69
   5   5   1 1079.59   94.19
  -7  -5  -1  465.65   77.69
   7   5   1  385.56   63.19
  -9  -5  -1   31.40   26.10
 -11  -5  -1   37.80   25.80
 -14  -6   1  225.58   57.79
  14   6  -1  183.98   48.10
 -12  -6   1  279.17   67.79
  12   6  -1  255.07   59.79
 -10  -6   1 1404.86  121.39
  10   6  -1 1528.15  123.39
   8  -6  -1  701.63   49.80
  -8  -6   1  545.55   83.59
  -6  -6   1 3081.19  185.88
   6  -6  -1 2589.34  146.39
   6   6  -1 2573.64  173.58
  -6   6   1 2940.41  154.68
   4  -6  -1 5254.37  249.97
  -4  -6   1 5695.23  297.47
   4   6  -1 6099.89  313.87
   2  -6  -1    1.90   10.60
   2  -6  -1   -2.00    7.80
  -2  -6   1   11.50   16.80
   2   6  -1    2.10   11.60
   0  -6  -1  220.98   47.60
   0  -6  -1  188.08   45.30
   0  -6   1  183.58   40.50
   0   6  -1  278.27   46.30
  -2  -6  -1 7657.13  380.86
   2  -6   1 8040.40  358.46
   2   6   1 9263.17  405.26
  -4  -6  -1  226.88   51.59
   4  -6   1  273.57   31.60
   4  -6   1  236.18   22.40
   4   6   1  124.09   39.60
  -6  -6  -1  708.63   95.79
   6   6   1  524.85   80.09
  -8  -6  -1  271.17   58.09
 -10  -6  -1  624.04   94.59
 -12  -6  -1  528.05   84.89
 -12  -6  -1  500.75   81.09
 -13  -7   1   -1.90   20.40
  13   7  -1  -11.80   14.60
 -11  -7   1    9.20   21.20
  11  -7  -1   -1.80    8.40
  11   7  -1   39.90   27.30
   9  -7  -1   40.60   16.40
  -9  -7   1   68.19   38.00
   9  -7  -1   18.90   13.50
  -7  -7   1  170.88   53.19
   7  -7  -1  146.89   29.30
   7  -7  -1  126.49   29.60
   7   7  -1   95.59   36.50
   5  -7  -1 1792.02  103.99
   5  -7  -1 1592.74  108.59
  -5  -7   1 1918.21  147.79
  -3  -7   1  519.25   94.29
   3  -7  -1  354.66   60.59
   3   7  -1  352.86   63.39
   1  -7  -1 2407.56  149.79
  -1  -7   1 2296.77  166.38
   1  -7  -1 2672.73  160.58
   1   7  -1 2359.36  146.79
   1  -7   1  555.84   80.69
  -1  -7  -1  680.63  113.39
  -1   7  -1  616.14   55.79
  -3  -7  -1  867.21   90.09
   3  -7   1  958.30   69.89
  -3   7  -1  955.00   60.79
   3   7   1  680.73   95.69
  -5  -7  -1 2206.88  158.68
   5  -7   1 2490.75  123.99
   5  -7   1 2539.95  111.29
   5   7   1 2489.75  171.88
  -7  -7  -1   69.49   31.70
   7   7   1   82.89   32.80
  -9  -7  -1  821.92  111.59
 -11  -7  -1  750.52  100.79
 -11  -7  -1  539.35   96.69
  12   8  -1   14.30   26.10
 -10  -8   1  296.57   71.09
  10  -8  -1  269.97   37.50
  10  -8  -1  353.16   40.60
  10   8  -1  221.18   79.79
   8  -8  -1    6.80   13.20
  -8  -8   1    2.80   17.60
   8  -8  -1   11.20   13.00
   8   8  -1   -8.20   16.00
  -6  -8   1  545.15   93.89
   6  -8  -1  455.55   74.69
   6  -8  -1  552.64   57.09
   6   8  -1  537.35  114.79
   4  -8  -1  343.77   61.69
   4  -8  -1  450.05   61.49
  -4  -8   1  419.46   87.89
   4   8  -1  334.97   68.29
   2  -8  -1  215.28   53.09
  -2  -8   1  164.98   55.09
   2  -8  -1  164.28   37.20
   2   8  -1  235.98   55.39
   0  -8  -1 1936.71  145.09
   0  -8   1 1680.63  140.19
   0   8  -1 1949.01  123.49
   2  -8   1  779.32   76.19
  -2  -8  -1 1094.19  129.89
  -2   8  -1  771.82   63.19
   2   8   1 1123.19  136.09
   4  -8   1 1942.41  102.19
   4  -8   1 1898.11  107.49
  -4  -8  -1 1630.04  138.19
   4   8   1 1755.12  148.69
   6  -8   1  201.28   18.30
  -6  -8  -1  146.59   44.10
   6  -8   1  199.78   19.70
   6   8   1  229.18   63.29
  -8  -8  -1  200.58   56.99
 -10  -8  -1 1051.99  131.89
  11  -9  -1   10.60   11.10
  11  -9  -1   13.70   11.70
 -11  -9   1   72.19   42.60
  11   9  -1  -18.40   16.70
  -9  -9   1 3411.16  233.88
   9  -9  -1 3667.93  170.38
   9  -9  -1 3593.24  176.78
   9   9  -1 3268.57  224.18
  -7  -9   1 1537.85  144.89
   7  -9  -1 1409.36  102.59
   7  -9  -1 1637.54  101.89
   7   9  -1 1720.53  145.39
   5  -9  -1   25.50   18.00
   5  -9  -1   30.30   20.70
  -5  -9   1   32.90   32.50
   5   9  -1    6.20   21.70
   3  -9  -1  736.33   86.09
  -3  -9   1  542.55  100.19
   3  -9  -1  625.44   85.99
   3   9  -1  895.71  118.09
  -1  -9   1 1748.03  159.88
   1  -9  -1 2063.79  156.58
   1  -9  -1 2124.39  145.89
   1   9  -1 2058.19  139.69
  -1  -9  -1 4162.28  251.27
   1  -9   1 3584.74  229.58
  -1   9  -1 4248.98  209.18
   3  -9   1  663.13   79.69
  -3  -9  -1  543.75   88.39
   3   9   1  468.15   84.49
   5  -9   1   68.39   21.40
   5  -9   1  101.89   26.90
  -5  -9  -1   71.09   34.70
   5   9   1   25.20   33.60
  -7  -9  -1  379.26   81.59
  -9  -9  -1  398.06   84.39
 -11  -9  -1   32.80   24.80
 -11  -9  -1    6.80   22.90
 -12 -10   1  155.08   53.59
  12  10  -1  130.79   48.20
  10 -10  -1    9.80   12.20
  10 -10  -1   10.80   14.60
 -10 -10   1   51.59   35.50
  10  10  -1    3.70   21.80
  -8 -10   1   59.99   44.30
   8 -10  -1   42.20   21.90
   8 -10  -1   38.10   21.30
   8  10  -1   25.60   31.50
  -6 -10   1  451.95   96.49
   6 -10  -1  414.06   65.39
   6  10  -1  448.16   87.69
   4 -10  -1   19.50   22.50
   4 -10  -1    8.00   15.40
  -4 -10   1   21.10   37.10
   4  10  -1    8.10   26.10
   2 -10  -1  801.12  110.39
  -2 -10   1 1293.47  171.08
   2 -10  -1 1263.67  103.79
   2  10  -1 1229.38  110.09
   0 -10   1  366.66   88.59
   0 -10  -1  500.85   97.19
   0  10  -1  657.53   87.39
   2 -10   1  257.37   56.29
  -2 -10  -1  203.48   58.79
  -2  10  -1  319.97   52.09
  -4 -10  -1  922.31  129.49
   4 -10   1  952.60   73.79
   4 -10   1  921.11   77.99
   4  10   1 1132.19  148.29
   6 -10   1   61.59   19.00
   6 -10   1  121.69   27.00
  -6 -10  -1   86.99   40.50
   6  10   1  137.19   54.49
  -8 -10  -1   -1.80   22.50
 -11 -11   1   40.20   31.90
  11 -11  -1   57.09   19.10
  11 -11  -1   40.50   17.40
  11  11  -1    8.40   25.00
   9 -11  -1  278.77   49.40
   9 -11  -1  223.08   42.90
  -9 -11   1  164.78   58.19
   9  11  -1  174.78   57.19
   7 -11  -1  741.43   71.39
   7 -11  -1  782.12   77.09
  -7 -11   1  884.41  145.39
   7  11  -1  665.03  110.39
   5 -11  -1  116.69   43.90
  -5 -11   1   79.39   53.09
   5 -11  -1   37.40   23.70
   5  11  -1   55.99   35.70
   3 -11  -1  623.34   84.29
  -3 -11   1  741.13  135.29
   3 -11  -1  989.00  134.69
   3  11  -1  552.94   89.69
   1 -11  -1 1545.75  186.28
  -1 -11   1 1338.07  187.68
   1 -11  -1 1162.18  111.79
   1  11  -1 1124.49  105.89
  -1 -11  -1  971.20  136.69
   1 -11   1 1162.98  119.79
  -1  11  -1 1199.28   96.19
  -3 -11  -1  234.08   71.89
   3 -11   1  282.37   56.79
   5 -11   1   74.69   27.00
   5 -11   1   67.19   25.50
  -5 -11  -1   17.10   25.10
   5  11   1   32.30   30.60
  -7 -11  -1   28.20   35.50
   7 -11   1    0.70    8.80
  -9 -11  -1  533.35  109.09
  10 -12  -1  150.38   33.40
  10 -12  -1  186.98   39.00
 -10 -12   1  190.38   72.79
  10  12  -1  201.08   67.39
   8 -12  -1  433.16   63.09
  -8 -12   1  602.44  120.69
   8 -12  -1  489.75   70.79
   8  12  -1  487.15  105.39
   6 -12  -1  275.57   56.99
  -6 -12   1  419.56  104.89
   6  12  -1  461.65  100.39
   4 -12  -1  425.26   83.89
  -4 -12   1  362.36  104.09
   4  12  -1  375.36   86.59
   2 -12  -1  423.46   98.59
   2 -12  -1  199.08   52.39
  -2 -12   1  237.88   78.29
   0 -12  -1  536.95   99.59
   0 -12  -1  621.04  119.99
   0 -12   1  683.43  130.39
   0  12  -1  683.13   97.29
  -2 -12  -1 3175.98  241.88
   2 -12   1 2954.80  204.78
  -2  12  -1 3143.69  178.08
  -4 -12  -1   10.80   25.50
   4 -12   1    7.60   17.10
   4 -12   1   22.90   22.30
   6 -12   1   -1.70   13.30
   6 -12   1   -0.50   12.50
  -6 -12  -1   29.70   36.70
  -8 -12  -1  190.68   71.29
 -10 -12  -1  313.47   75.89
  11 -13  -1  275.47   44.20
   9 -13  -1  -13.00   14.50
   9 -13  -1   18.20   19.30
  -9 -13   1   42.80   36.80
   9  13  -1   86.79   50.89
   7 -13  -1  362.56   59.79
   7 -13  -1  439.56   76.79
  -7 -13   1  386.16   99.29
   7  13  -1  288.37   77.29
  -5 -13   1   99.59   60.09
   5 -13  -1  227.58   64.09
   5 -13  -1  206.98   46.70
   5  13  -1  315.27   84.29
   3 -13  -1   11.20   20.20
  -3 -13   1   10.60   53.09
   3 -13  -1    4.80   16.80
   3  13  -1  -20.60   13.40
   1 -13  -1  515.35  106.49
  -1 -13   1  517.25  125.99
   1 -13  -1  617.84  106.69
   1  13  -1  529.95   84.99
  -1 -13  -1  123.39   58.69
   1 -13   1   34.30   31.70
  -1  13  -1   43.90   24.20
  -3 -13  -1  743.83  142.89
   3 -13   1  389.86   69.79
  -5 -13  -1  193.38   66.29
   5 -13   1  285.77   54.99
   5 -13   1  250.47   50.99
   7 -13   1   17.00   15.70
  -7 -13  -1   38.30   35.30
   7 -13   1   41.50   19.70
  -9 -13  -1   28.30   35.60
 -10 -14   1   71.29   47.00
  10 -14  -1    3.50   13.20
  10 -14  -1   23.80   19.00
  10  14  -1    9.60   27.20
   8 -14  -1   48.50   27.20
  -8 -14   1   18.50   74.89
   8 -14  -1   12.90   20.10
   8  14  -1  -20.30   23.30
  -6 -14   1  160.98   74.59
   6 -14  -1  199.58   53.49
   6  14  -1  302.27   85.59
  -4 -14   1  220.38   96.09
   4 -14  -1   65.79   39.10
   4  14  -1   66.49   45.20
   2 -14  -1  676.13  128.79
   2 -14  -1  649.83  102.89
  -2 -14   1  557.74  125.19
   2  14  -1  705.23  115.39
   0 -14  -1   66.29   38.70
   0 -14  -1   85.39   48.40
   0  14  -1   18.00   24.00
  -2 -14  -1  122.29   65.39
   2 -14   1  241.58   69.09
  -4 -14  -1  226.88   82.29
   4 -14   1  113.59   38.90
   4 -14   1  154.18   44.70
   6 -14   1   25.60   29.00
   6 -14   1   14.90   16.70
  -6 -14  -1   -1.40   21.10
  -8 -14  -1  117.99   60.79
   8 -14   1   64.99   25.00
   8 -14   1   46.50   18.80
  -9 -15   1  481.95  111.49
   9 -15  -1  308.77   59.89
   9 -15  -1  550.14   80.99
   9  15  -1  320.47   92.69
   7 -15  -1  209.88   55.69
   7 -15  -1  307.47   65.79
  -7 -15   1  163.08   77.69
   7  15  -1  124.79   87.49
   5 -15  -1  228.38   61.39
  -5 -15   1  397.06  120.89
   5 -15  -1  244.78   54.89
   5  15  -1  331.47   86.59
   3 -15  -1  278.57   76.89
  -3 -15   1  312.67  102.89
   3 -15  -1  348.27   77.29
   3  15  -1  557.74  102.79
   1 -15  -1  284.87   96.19
  -1 -15   1  360.16  109.99
   1 -15  -1  161.88   61.59
   1  15  -1  334.17   78.59
  -1 -15  -1  485.75  109.49
  -1 -15  -1  525.15  130.69
   1 -15   1  264.97   75.69
   3 -15   1   42.80   31.00
   3 -15   1   34.20   27.10
  -3 -15  -1    4.00   48.10
  -5 -15  -1   -2.10   20.20
   5 -15   1    9.10   17.70
   5 -15   1  -12.30   13.00
   7 -15   1  205.18   46.50
   7 -15   1  245.18   49.30
  -7 -15  -1  186.88   75.89
  -8 -16   1   -1.00   26.40
   8 -16  -1   61.19   33.40
   8 -16  -1   10.40   22.00
   8  16  -1    8.00   33.90
   6 -16  -1   -5.90   14.50
  -6 -16   1   49.99   52.29
   6 -16  -1   -8.20   15.50
   6  16  -1  -16.70   25.80
  -4 -16   1   11.20   30.00
   4 -16  -1   16.80   25.80
   4  16  -1  -27.50   16.00
   2 -16  -1  103.09   57.59
  -2 -16   1   28.80   33.40
   2 -16  -1   20.20   25.60
   0 -16  -1  616.24  140.59
   0 -16  -1  457.15   98.39
  -2 -16  -1   17.10   28.20
   2 -16   1   34.60   29.60
  -2 -16  -1   46.00   39.00
   4 -16   1  238.28   53.89
  -4 -16  -1  309.77   88.39
   4 -16   1  233.78   59.39
  -4 -16  -1  410.26  110.39
  -6 -16  -1   56.59   34.40
   6 -16   1  115.39   39.10
   6 -16   1   32.00   20.70
  -6 -16  -1   13.50   29.20
   7 -17  -1   -5.00   17.10
  -7 -17   1   58.59   42.90
   7  17  -1   45.50   45.90
  -5 -17   1   74.29   58.79
   5 -17  -1   38.90   29.70
   5 -17  -1  108.39   43.40
   5  17  -1  127.19   56.99
   3 -17  -1    2.10   16.80
  -3 -17   1   96.19   71.89
   3 -17  -1  -16.50   17.20
   3  17  -1   12.40   40.00
   1 -17  -1   77.99   45.50
  -1 -17   1   98.99   54.59
   1 -17  -1  191.78  119.99
   1  17  -1   86.19   47.20
  -1 -17  -1   39.80   38.90
  -1 -17  -1   37.10   37.90
   1 -17   1    1.90   26.00
  -3 -17  -1   99.69   54.99
  -3 -17  -1   -5.10   22.90
   3 -17   1    6.30   20.80
   3 -17   1    1.70   21.30
   5 -17   1  266.37   62.99
  -5 -17  -1  204.48   91.59
  -5 -17  -1  181.78   65.59
   5 -17   1  207.48   56.69
  -6 -18   1   10.30   30.20
   6 -18  -1   28.10   26.80
   4 -18  -1  472.75  109.69
   4 -18  -1  435.76  115.89
   4  18  -1  268.67   88.69
   2 -18  -1   -8.60   17.80
   2 -18  -1   31.90   33.90
  -2 -18   1    3.20   20.70
   2  18  -1   75.39   44.40
   0 -18  -1   50.39   41.60
   0 -18  -1    2.30   20.80
   0 -18   1   16.90   24.10
  -2 -18  -1   62.19   46.20
   2 -18   1   18.40   24.10
  -2 -18  -1    2.10   20.80
   2 -18   1   34.90   37.40
  -4 -18  -1   15.90   17.50
   4 -18   1   46.00   39.30
  -4 -18  -1   21.40   33.10
   4 -18   1   46.40   29.00
   3 -19  -1    2.00   20.70
  -3 -19   1   -9.70   26.60
   3  19  -1   -2.40   24.50
   1 -19  -1   -3.10   19.20
   1 -19  -1   12.70   31.20
  -1 -19   1  154.48   78.59
  -1 -19  -1   -4.10   24.00
   1 -19   1   -6.00   12.40
  -1 -19  -1   13.60   32.90
 -14   0   2  165.88   40.80
  14   0  -2  156.18   41.20
 -12   0   2  388.06   61.09
  12   0  -2  560.84   77.49
  10   0  -2  214.48   45.00
 -10   0   2  116.59   33.60
  -8   0   2 8208.18  365.96
   8   0  -2 8393.86  370.86
  -6   0   2 2173.88  123.49
   4   0  -2  169.38   33.20
  -4   0   2  129.99   25.70
   2   0  -2 2124.09  113.29
  -2   0   2 2247.58  114.69
   0   0  -2  156.48   24.90
   2   0   2 2086.89  101.09
  -2   0  -2 1970.90  102.09
  -6   0  -2   81.39   18.30
  -6   0  -2   51.19   14.00
 -15  -1   2   67.59   29.00
  15  -1  -2  137.39   33.90
  15   1  -2   61.19   28.00
 -15   1   2  129.49   33.80
 -13  -1   2   43.10   29.30
  13  -1  -2    3.90   15.80
  13   1  -2   30.30   22.70
 -13   1   2   22.80   20.50
 -11  -1   2   66.49   26.90
  11  -1  -2   60.49   27.90
  11   1  -2   25.80   23.50
 -11   1   2   50.19   25.30
   9  -1  -2   67.19   24.70
  -9  -1   2   54.39   24.50
   9   1  -2   87.79   29.90
  -9   1   2   61.89   25.20
  -7  -1   2 2591.34  143.09
   7  -1  -2 2374.56  134.29
  -7   1   2 2450.35  137.09
   7   1  -2 2462.65  146.69
   5  -1  -2 3952.70  182.88
  -5  -1   2 3824.12  186.68
  -5   1   2 3294.97  179.18
   5   1  -2 3948.41  188.88
   3  -1  -2  865.71   61.89
  -3  -1   2  885.61   62.59
   3   1  -2  861.31   63.09
  -3   1   2  871.61   62.99
   1  -1  -2 1715.73   99.99
  -1  -1   2 1920.41   97.89
   1   1  -2 1920.71   99.39
  -3  -1  -2 2559.54  128.09
  -3  -1  -2 2605.44  133.59
  -3   1  -2 2686.93  117.99
  -5  -1  -2   12.90   11.00
  -5  -1  -2   29.60   15.50
  -5   1  -2   40.80   10.10
  -5   1  -2   25.50    7.90
  -7  -1  -2  317.77   41.00
  -7  -1  -2  370.86   43.80
  -9  -1  -2  130.99   28.50
 -14  -2   2  286.57   57.19
  14  -2  -2  336.37   52.59
  14   2  -2  367.26   64.99
 -14   2   2  263.47   46.70
  12  -2  -2  315.57   54.49
 -12  -2   2  331.87   61.79
  12   2  -2  249.88   55.19
 -12   2   2  335.97   53.09
  10  -2  -2  668.13   63.79
 -10  -2   2  709.03   72.49
  10   2  -2  621.24   81.99
 -10   2   2  760.72   65.79
  -8  -2   2  630.64   64.49
   8  -2  -2  547.95   52.89
   8   2  -2  630.24   77.19
  -8   2   2  537.35   54.19
   6  -2  -2 1106.69   76.59
  -6  -2   2 1041.80   83.99
   6   2  -2 1325.77   93.09
  -6   2   2 1238.38   82.99
  -4  -2   2 6370.66  289.57
   4   2  -2 6481.35  290.97
  -4   2   2 6368.96  284.77
   2  -2  -2  410.26   50.49
   2   2  -2  293.87   40.10
  -2   2   2  341.07   46.10
   2  -2   2 2881.51  126.69
  -2  -2  -2 2926.41  153.88
  -2   2  -2 2880.91  128.89
  -4  -2  -2  518.05   48.70
  -4  -2  -2  705.53   61.19
  -6  -2  -2  624.14   58.19
  -6  -2  -2  574.14   51.99
  -8  -2  -2  102.29   27.30
  -8  -2  -2  135.49   35.10
 -10  -2  -2  403.96   37.00
 -10  -2  -2  355.66   35.60
 -15  -3   2  521.15   81.69
  15  -3  -2  397.06   52.49
  15   3  -2  402.96   69.09
 -15   3   2  442.96   58.99
 -13  -3   2  551.34   82.29
  13  -3  -2  606.44   73.29
 -13   3   2  567.74   57.69
  13   3  -2  596.04   82.79
  11  -3  -2   86.39   28.50
 -11   3   2   82.29   26.60
  11   3  -2   89.79   34.00
  -9  -3   2  717.53   75.09
   9  -3  -2  792.82   64.49
  -9   3   2  845.22   67.79
   9   3  -2  610.54   80.89
  -7  -3   2 7051.49  335.77
   7  -3  -2 6826.72  311.17
   7   3  -2 7910.41  344.17
  -7   3   2 6952.50  317.97
  -5  -3   2 4458.65  224.18
   5   3  -2 4228.68  220.28
  -5   3   2 4445.76  211.88
   3  -3  -2   20.90   12.20
  -3  -3   2   44.90   19.20
   3   3  -2   29.80   16.60
  -3   3   2   43.70   18.50
  -1  -3   2  424.16   39.40
   1  -3  -2  311.67   45.80
  -1   3   2  276.27   48.90
   1   3  -2  368.66   38.30
  -1  -3  -2 7803.02  342.07
  -1   3  -2 7283.37  311.87
  -3  -3  -2 8166.88  342.87
  -3  -3  -2 7322.27  356.06
  -5  -3  -2  453.85   66.99
  -5  -3  -2  479.55   61.29
  -7  -3  -2   81.69   28.40
  -7  -3  -2   77.09   27.40
  -9  -3  -2 2014.50  122.99
  -9  -3  -2 1890.51  118.99
 -11  -3  -2  862.21   73.89
 -14  -4   2   92.99   38.60
  14  -4  -2   92.79   26.60
  14   4  -2   91.49   36.70
 -14   4   2   85.89   28.90
  12  -4  -2  323.67   51.39
 -12  -4   2  375.36   72.39
 -12   4   2  358.06   54.29
  12   4  -2  167.08   52.79
  10  -4  -2 1114.39   79.39
 -10  -4   2 1035.00   97.69
 -10   4   2 1022.60   79.79
  10   4  -2 1158.58  103.09
   8  -4  -2  211.28   37.20
  -8  -4   2  173.18   43.80
   8   4  -2  208.68   50.69
  -8   4   2  262.37   46.50
  -6  -4   2 5129.59  269.37
   6  -4  -2 5310.47  245.48
  -6   4   2 5163.48  250.27
   6   4  -2 5793.32  275.37
  -4  -4   2 1161.48   90.39
   4  -4  -2 1039.00   75.09
  -4   4   2 1004.20   77.29
   4   4  -2  972.90   81.89
   2  -4  -2   31.60   17.60
  -2  -4   2   26.70   14.70
   2   4  -2   53.69   21.80
  -2   4   2   45.40   20.90
   0  -4  -2  711.93   68.59
   0  -4   2  774.12   56.99
   0   4  -2  818.22   59.29
   0   4   2  810.42   67.09
   2  -4   2 3715.53  159.98
  -2  -4  -2 3813.22  192.28
  -2  -4  -2 3474.75  206.08
  -2   4  -2 3808.12  166.88
  -4  -4  -2  622.54  105.89
  -4  -4  -2  544.25   70.09
  -6  -4  -2 1065.59   85.19
  -6  -4  -2 1081.89   98.29
  -8  -4  -2 1086.69   90.19
  -8  -4  -2 1286.37  103.69
 -10  -4  -2   78.39   30.00
 -10  -4  -2   83.99   30.20
 -13  -5   2   -6.30   19.50
  13  -5  -2  -12.40   11.30
  13   5  -2  -13.20   16.50
 -13   5   2    8.90   16.00
  11  -5  -2  300.07   47.20
 -11  -5   2  414.76   77.59
  11   5  -2  191.78   48.90
 -11   5   2  284.07   48.10
   9  -5  -2  821.42   65.69
  -9  -5   2 1086.09  127.39
  -9   5   2  814.82   70.69
   9   5  -2  671.23  121.59
  -7  -5   2  665.23   88.99
   7  -5  -2  625.04   56.79
  -7   5   2  660.23   62.69
   7   5  -2  924.51  110.99
  -5  -5   2  698.93   95.29
   5   5  -2  671.03   91.69
  -5   5   2  589.64   59.79
   3  -5  -2   83.09   26.40
  -3  -5   2  167.68   45.10
  -3   5   2   52.59   21.20
   3   5  -2  148.89   37.50
  -1  -5   2  175.88   37.60
   1  -5  -2  255.47   49.80
   1   5  -2  258.67   43.10
  -1   5   2  221.68   43.40
   1  -5   2 1438.26   84.19
  -1  -5  -2 1467.55  102.59
  -1  -5  -2 1258.17  108.99
  -1   5  -2 1378.66   84.89
  -3  -5  -2  319.37   56.69
  -3  -5  -2  398.46   78.79
   3  -5   2  334.77   24.70
  -3   5  -2  272.47   25.20
  -5  -5  -2  661.83   69.29
  -5  -5  -2  715.23  103.59
  -7  -5  -2   52.59   28.90
  -9  -5  -2   20.50   20.00
  -9  -5  -2    4.10   18.60
 -11  -5  -2  192.18   46.50
 -11  -5  -2  184.28   45.10
 -14  -6   2  163.58   48.10
  14   6  -2  230.58   56.89
 -12  -6   2 1139.09  138.09
  12  -6  -2  933.51   81.79
 -12   6   2 1037.10   80.39
  12   6  -2  655.93   93.09
 -10  -6   2  530.85   83.59
  10  -6  -2  632.64   57.29
 -10   6   2  715.73   66.79
  -8  -6   2 1925.71  147.09
   8   6  -2 1806.62  141.89
  -8   6   2 1814.22  119.79
  -6  -6   2 1108.29  107.39
   6  -6  -2 1023.80   78.49
   6   6  -2 1052.19  100.09
  -6   6   2 1012.70   84.59
  -4  -6   2   22.60   21.20
   4  -6  -2    2.40   11.70
   4   6  -2   30.10   22.90
  -4   6   2   14.70   14.40
  -2  -6   2 9893.61  451.65
  -2   6   2 9999.00  443.66
   2   6  -2 9798.52  439.66
   0  -6  -2   33.20   25.40
   0  -6   2   54.59   22.00
   0  -6  -2   36.90   19.90
   0   6  -2   16.70   13.70
  -2  -6  -2 1114.99  113.09
   2  -6   2 1245.88   75.89
  -2  -6  -2 1257.47  101.39
  -2   6  -2 1263.87   76.19
   4  -6   2 2591.84  106.89
  -4  -6  -2 2391.76  182.18
  -4  -6  -2 2506.05  160.08
  -6  -6  -2  960.40  129.89
  -6  -6  -2  977.50   90.79
  13  -7  -2  187.88   35.40
 -13  -7   2  151.98   51.49
  13   7  -2  189.28   56.69
 -11  -7   2   13.10   28.00
  11  -7  -2   22.50   16.50
 -11   7   2   51.29   26.00
  -9  -7   2  458.25   87.39
   9  -7  -2  562.34   54.39
   9   7  -2  717.13  106.49
  -9   7   2  496.35   71.39
   7  -7  -2  207.48   40.60
  -7  -7   2  167.78   55.29
  -7   7   2  193.38   42.40
   7   7  -2  428.86   81.39
  -5  -7   2 2480.35  179.98
   5   7  -2 2277.97  161.38
  -5   7   2 2478.05  154.68
   3  -7  -2 1183.68   95.29
  -3  -7   2 1383.26  120.79
   3   7  -2 1339.17  106.49
  -1  -7   2 3932.21  217.88
   1  -7  -2 4072.79  219.98
   1  -7  -2 3617.24  217.08
   1   7  -2 3861.51  204.08
   1  -7   2 2109.09  128.39
  -1  -7  -2 2145.29  164.38
  -1  -7  -2 2268.97  150.68
  -1   7  -2 2205.68  124.89
  -3  -7  -2  486.35   80.79
   3  -7   2  517.65   51.79
  -3  -7  -2  625.24  110.69
  -3   7  -2  573.24   43.50
  -5  -7  -2  302.77   70.99
  -5  -7  -2  403.76   70.59
  -7  -7  -2  766.32  107.69
  -9  -7  -2  311.87   68.59
  -9  -7  -2  212.48   60.79
  14  -8  -2  188.58   28.30
  14  -8  -2  160.88   25.10
  12  -8  -2   -7.00   12.30
 -12  -8   2   -2.70   21.70
  12  -8  -2   36.90   19.50
  12   8  -2  -23.30   13.00
 -10  -8   2 1171.68  146.29
  10  -8  -2 1109.09   81.89
  10   8  -2 1277.27  124.79
  -8  -8   2   32.30   33.40
   8  -8  -2   14.50   15.70
   8   8  -2    0.70   22.50
  -8   8   2   34.30   24.60
  -6  -8   2  415.86   86.29
   6  -8  -2  638.34   77.59
  -6   8   2  412.36   64.89
   6   8  -2  480.15   81.99
  -4  -8   2 4556.54  282.17
   4  -8  -2 4979.60  243.18
   4   8  -2 4471.25  256.87
  -2  -8   2 1076.49  108.69
   2  -8  -2  983.20   96.09
   2  -8  -2 1178.08  100.99
   2   8  -2 1323.07  103.29
   0  -8   2 4444.56  244.18
   0  -8  -2 4581.24  257.67
   0  -8  -2 5053.99  276.77
   0   8  -2 4636.04  234.08
   2  -8   2 1034.10   79.39
  -2  -8  -2 1052.29  150.58
  -2  -8  -2 1097.89  105.69
  -2   8  -2 1108.59   75.89
   4  -8   2   47.70   16.30
  -4  -8  -2   45.60   31.10
  -4  -8  -2   51.99   31.30
  -6  -8  -2 2101.69  156.68
  -8  -8  -2   80.29   42.70
 -10  -8  -2  269.27   62.79
 -10  -8  -2  309.67   68.19
  13  -9  -2  802.72   64.99
 -13  -9   2  711.13  127.59
  13  -9  -2  902.51  122.59
  13   9  -2  600.54  104.39
  11  -9  -2  275.67   48.40
 -11  -9   2  442.66   94.39
  11  -9  -2  289.87   45.60
  11   9  -2  173.08   57.29
   9  -9  -2  357.16   56.39
  -9  -9   2  258.97   73.69
   9   9  -2  206.88   58.09
   7  -9  -2   43.00   25.30
  -7  -9   2   28.00   34.00
   7   9  -2   16.60   26.70
  -5  -9   2  838.32  130.59
   5  -9  -2  800.62  144.19
   5   9  -2  614.34   93.79
   3  -9  -2  667.53   98.59
   3  -9  -2  585.94   77.09
  -3  -9   2  557.94  100.29
   3   9  -2  801.02  107.99
  -1  -9   2  545.45   86.29
   1  -9  -2  848.82  113.99
   1  -9  -2  555.54   86.79
   1   9  -2  591.14   78.29
  -1  -9  -2   70.49   44.60
  -1  -9  -2  163.98   50.39
   1  -9   2   86.79   30.70
  -1   9  -2  140.49   36.20
  -3  -9  -2  245.98   75.89
  -3  -9  -2  175.38   52.99
   3  -9   2  186.18   38.00
  -3   9  -2  279.27   41.20
  -5  -9  -2  289.07   78.59
   5  -9   2  483.65   35.00
  -5  -9  -2  423.06   86.49
  -7  -9  -2  362.86   71.39
  -7  -9  -2  408.56   97.49
  -9  -9  -2  768.12  122.59
  12 -10  -2   52.49   22.10
 -12 -10   2    3.10   23.50
  12 -10  -2   29.00   20.30
  12  10  -2   26.60   32.20
  10 -10  -2  473.25   62.69
 -10 -10   2  293.37   76.79
  10 -10  -2  427.26   62.99
  10  10  -2  654.93  115.09
  -8 -10   2   49.00   36.80
   8 -10  -2   61.09   28.90
   8 -10  -2   67.49   28.20
   8  10  -2   26.10   34.00
   6 -10  -2  835.62   87.59
   6 -10  -2  941.01   84.89
  -6 -10   2 1330.47  179.28
   6  10  -2 1142.69  149.39
   4 -10  -2 1562.44  120.19
   4 -10  -2 2091.09  283.97
  -4 -10   2 1818.62  172.38
   4  10  -2 1505.45  135.59
   2 -10  -2   41.00   27.40
  -2 -10   2   70.09   42.10
   2 -10  -2  143.39   49.99
   2  10  -2  121.69   43.20
   0 -10   2 1221.58  110.49
   0 -10  -2 1228.38  124.69
   0 -10  -2  869.91  121.69
   0  10  -2 1024.50   90.69
  -2 -10  -2 1191.88  148.59
   2 -10   2 1250.57   98.09
  -2  10  -2 1263.67   89.79
  -4 -10  -2   19.20   26.80
   4 -10   2    9.60   13.10
  -4 -10  -2  -21.00   11.10
  -6 -10  -2  548.55   92.49
  -8 -10  -2  108.19   46.70
  -8 -10  -2  118.49   54.09
  11 -11  -2   90.29   33.10
  11 -11  -2  132.29   51.99
 -11 -11   2  182.38   73.89
  11  11  -2   71.09   46.00
  -9 -11   2  -35.80   17.80
   9 -11  -2    5.20   17.20
   9 -11  -2   -0.20   16.60
   9  11  -2   -0.90   25.00
   7 -11  -2  120.39   40.70
   7 -11  -2   81.19   36.90
  -7 -11   2   96.59   55.39
   7  11  -2  104.09   49.10
   5 -11  -2  160.88   48.00
   5 -11  -2  188.58   45.20
  -5 -11   2  212.88   79.29
   5  11  -2  296.27   74.39
  -3 -11   2  526.45  108.79
   3 -11  -2  583.64   96.29
   3 -11  -2  936.71  169.78
   3  11  -2  613.94   97.99
   1 -11  -2  454.95   93.29
   1 -11  -2  355.66   77.29
   1  11  -2  350.56   65.99
  -1 -11  -2  -15.70   15.40
  -1 -11  -2   -4.70   21.40
   1 -11   2   -6.60   15.60
  -1  11  -2  -16.80    8.40
  -3 -11  -2   18.90   32.80
  -3 -11  -2  -17.40   16.40
   3 -11   2   32.40   21.30
   5 -11   2  102.49   26.60
  -5 -11  -2   79.69   43.20
  -7 -11  -2  107.89   46.10
  -7 -11  -2   83.09   49.40
  -9 -11  -2   37.30   29.80
 -12 -12   2  797.82  190.68
  12 -12  -2  761.72   68.59
  12 -12  -2  640.84   80.69
  12  12  -2  734.43  134.39
  10 -12  -2  186.28   46.00
  10 -12  -2  210.08   46.60
 -10 -12   2  172.48   71.69
  10  12  -2  274.77   71.69
   8 -12  -2  315.97   60.99
   8 -12  -2  464.85   72.89
  -8 -12   2  451.35  118.99
   8  12  -2  267.27   77.39
  -6 -12   2  683.23  133.19
   6 -12  -2  347.77   59.69
   6 -12  -2  535.25   92.49
   6  12  -2  645.14  118.89
   4 -12  -2  356.46   70.99
   4 -12  -2  206.08   58.19
  -4 -12   2  341.37  104.69
   4  12  -2  175.68   66.29
   2 -12  -2 4781.92  285.27
   2  12  -2 5108.49  281.27
   0 -12  -2  -10.00   21.20
   0 -12   2    2.00   17.80
   0 -12  -2    1.60   26.70
   0  12  -2   -6.30   14.10
  -2 -12  -2  603.54  116.39
   2 -12   2  537.65   84.09
  -2 -12  -2  563.24  123.89
  -4 -12  -2  903.11  160.28
   4 -12   2 1242.98   92.39
   6 -12   2  843.32   56.79
   6 -12   2  810.22   56.19
  -6 -12  -2  471.55  111.69
  -6 -12  -2  866.01  140.19
  -8 -12  -2  860.61  144.29
  -8 -12  -2  321.07  139.59
 -11 -13   2  119.09   56.19
  11 -13  -2   74.09   31.30
  11 -13  -2   40.80   25.60
  11  13  -2   51.09   40.60
   9 -13  -2  206.78   51.39
   9 -13  -2  297.27   63.29
  -9 -13   2  326.47   97.69
   9  13  -2  123.39   55.89
   7 -13  -2   78.09   35.00
  -7 -13   2  142.09   73.59
   7 -13  -2  111.89   40.90
   7  13  -2  152.38   62.89
   5 -13  -2   -0.30   20.00
   5 -13  -2   53.09   26.30
  -5 -13   2   59.69   83.79
   5  13  -2   78.39   48.60
  -3 -13   2  -19.00   22.60
   3 -13  -2   21.30   24.00
   3 -13  -2   -3.50   19.70
   3  13  -2   22.00   27.10
  -1 -13   2    8.80   27.80
   1 -13  -2    3.10   23.30
   1 -13  -2   17.20   33.20
   1  13  -2   15.90   24.50
   1 -13   2   46.60   29.80
  -1 -13  -2   68.39   45.90
  -1 -13  -2   62.09   41.50
   3 -13   2  -12.80   10.80
  -3 -13  -2   13.30   27.20
  -3 -13  -2   12.90   30.30
   5 -13   2  374.96   56.89
   5 -13   2  384.76   61.99
  -5 -13  -2  233.48   69.89
  -7 -13  -2   89.79   49.30
  -7 -13  -2   52.19   41.20
  10 -14  -2  289.07   61.99
 -10 -14   2  270.37   82.99
  10 -14  -2  299.17   63.19
  10  14  -2  240.78   78.59
  -8 -14   2   60.79   48.70
   8 -14  -2  100.49   41.60
   8 -14  -2   95.69   39.70
   8  14  -2  131.59   65.19
   6 -14  -2  527.75   85.29
   6 -14  -2  573.04   98.99
  -6 -14   2  888.01  186.18
   6  14  -2  548.35  104.49
  -4 -14   2  474.05  132.39
   4 -14  -2  236.58   68.29
   4 -14  -2  401.96   78.19
   4  14  -2  750.02  126.19
   2 -14  -2   23.10   33.10
  -2 -14   2   27.00   41.50
   2 -14  -2  104.39   55.59
   2  14  -2   73.49   35.70
   0 -14  -2  178.88   65.09
   0 -14  -2  267.57   72.69
   0 -14   2  161.38   53.39
   2 -14   2  172.58   47.60
  -2 -14  -2  124.69   67.29
  -2 -14  -2  343.47   98.59
  -2  14  -2  163.48   43.00
  -4 -14  -2  133.69   55.59
   4 -14   2  183.58   49.00
   4 -14   2  149.49   42.90
   6 -14   2  632.74   59.89
  -6 -14  -2  388.86  104.19
  -6 -14  -2  597.64  129.39
   6 -14   2  630.34   59.19
   9 -15  -2   19.30   25.00
  -9 -15   2    8.90   34.20
   9 -15  -2   22.40   25.90
   9  15  -2   55.79   46.40
   7 -15  -2   57.39   41.30
  -7 -15   2  141.99   66.49
   7  15  -2   68.39   51.49
   5 -15  -2  143.79   50.39
   5 -15  -2   98.19   50.49
  -5 -15   2   56.49   56.39
   5  15  -2   58.59   39.90
  -3 -15   2  -22.00   13.10
   3 -15  -2  -10.70   21.30
   3 -15  -2  -10.30   16.70
   3  15  -2   10.70   22.70
   1 -15  -2   37.40   42.20
  -1 -15   2   -9.60   17.90
   1 -15  -2  -13.30   22.20
   1  15  -2   -2.10    7.00
   1 -15   2   84.09   45.20
  -1 -15  -2   46.00   38.60
  -1  15  -2   24.90   21.20
  -3 -15  -2   49.30   42.40
  -3 -15  -2   77.19   55.59
   3 -15   2   61.79   32.80
   5 -15   2    7.20   19.40
  -5 -15  -2   -0.30   19.40
  -5 -15  -2   14.10   23.80
   8 -16  -2   18.80   22.80
  -8 -16   2   92.79   57.79
   8 -16  -2   69.69   37.40
   8  16  -2    0.40   27.00
   6 -16  -2   16.70   24.30
  -6 -16   2   25.10   38.30
   6 -16  -2  -15.80   12.20
   6  16  -2   -6.40   20.40
  -4 -16   2  760.32  161.48
   4 -16  -2 1186.48  177.28
   4 -16  -2  619.74   97.69
   2 -16  -2  -26.50   16.70
   2 -16  -2  -10.60   16.60
   2  16  -2   -2.40   16.80
   0 -16   2  855.71  137.89
   0 -16  -2  970.90  170.48
   0 -16  -2  797.12  144.69
   0  16  -2  664.03   94.39
  -2 -16  -2  183.38   73.29
  -2 -16  -2  179.58   69.99
   2 -16   2  255.87   67.49
   4 -16   2  127.59   41.80
  -4 -16  -2   48.50   40.80
   4 -16   2  120.29   40.00
  -4 -16  -2   33.80   34.20
   7 -17  -2  171.18   59.29
   7 -17  -2  126.69   51.89
  -7 -17   2  180.08   93.19
   5 -17  -2  140.19   49.20
   5 -17  -2  155.88   59.09
  -5 -17   2  309.77  116.99
   3 -17  -2   41.70   40.60
  -3 -17   2   19.50   39.10
   3 -17  -2   10.40   21.00
   3  17  -2   36.20   33.70
   1 -17  -2   34.20   40.50
  -1 -17   2   64.49   43.30
   1 -17  -2   66.59   40.30
   1  17  -2   71.49   39.20
  -1 -17  -2  128.69   63.39
  -1 -17  -2  118.19   56.69
   1 -17   2  249.97   70.79
  -1  17  -2  174.38   55.19
   3 -17   2  177.78   56.49
   3 -17   2  110.59   42.60
  -3 -17  -2  157.28   66.79
   6 -18  -2   93.69   50.29
  -6 -18   2   81.69   55.29
   6  18  -2   85.39   59.49
  -4 -18   2   27.30   29.10
   4 -18  -2    4.90   25.50
   4 -18  -2  -16.00   13.20
   4  18  -2   -1.40   27.00
  -2 -18   2  224.38   93.69
   2 -18  -2   68.29   46.90
   2 -18  -2   70.79   47.30
   2  18  -2   71.79   39.40
   0 -18   2   11.60   17.80
   0 -18  -2   31.50   36.80
   0 -18  -2   33.50   62.79
   0  18  -2   11.70   23.20
  -2 -18  -2   48.10   43.50
   2 -18   2   43.00   30.70
   2 -18   2   42.40   32.60
  -3 -19   2   29.00   34.60
   3 -19  -2   17.80   35.20
   3  19  -2   25.70   26.90
   1 -19  -2   98.39   63.89
   1 -19  -2  -22.50   20.00
  -1 -19   2   38.00   30.60
   1  19  -2   -0.70   19.80
  14   0  -3   24.80   22.50
 -14   0   3   15.80   21.70
 -12   0   3  732.03   96.89
  10   0  -3 1065.09   94.59
 -10   0   3 1246.98   99.99
  -8   0   3  476.05   69.49
   8   0  -3  366.06   54.29
  -6   0   3  670.73   66.79
   6   0  -3  813.22   71.59
  -4   0   3  163.48   44.70
   4   0  -3  101.29   27.30
   2   0  -3  511.35   51.59
  -2   0   3  571.04   52.89
   2   0   3  358.46   45.60
  -2   0  -3  293.67   41.90
  -4   0  -3  272.77   39.70
  -4   0  -3  289.07   39.70
  -6   0  -3 2714.43  136.09
  -6   0  -3 2518.65  120.59
 -15  -1   3  159.08   46.30
  15   1  -3   96.29   39.70
 -15   1   3  113.99   43.70
  13  -1  -3  223.78   51.49
 -13  -1   3  253.37   58.69
 -13   1   3  243.98   50.69
  13   1  -3  188.48   54.89
 -11  -1   3  774.82   81.19
  11  -1  -3  854.81   81.59
 -11   1   3  877.61   84.79
  11   1  -3  814.02  100.69
   9  -1  -3 2375.06  147.09
  -9  -1   3 2421.26  152.88
  -9   1   3 2493.15  152.18
  -7  -1   3   45.00   23.50
   7  -1  -3   42.90   23.40
  -7   1   3   61.79   24.60
   7   1  -3   78.69   27.80
   5  -1  -3  443.26   59.99
  -5  -1   3  321.37   52.19
  -5   1   3  336.27   52.99
   5   1  -3  429.96   58.79
  -3  -1   3 4126.69  212.18
   3  -1  -3 4695.23  220.88
  -3   1   3 4588.24  218.58
   3   1  -3 4268.87  216.58
   1  -1  -3  386.66   55.19
  -1  -1   3  233.88   38.00
  -1   1   3  255.37   41.70
   1   1  -3  293.27   45.50
   1  -1   3  338.87   35.00
  -1  -1  -3  330.77   48.00
  -1   1  -3  399.06   47.30
   1   1   3  349.27   47.10
   3  -1   3  246.68   35.70
  -3  -1  -3  341.87   50.29
  -3   1  -3  223.78   33.00
  -5  -1  -3   35.40   17.30
  -5  -1  -3   41.00   18.00
  -5   1  -3   18.70   10.50
  -5   1  -3   11.70    9.70
  -7  -1  -3  926.71   60.39
  -7  -1  -3  859.01   61.49
 -14  -2   3  100.29   41.00
  14  -2  -3  151.38   40.70
 -14   2   3  133.29   40.20
  14   2  -3  151.28   52.79
 -12  -2   3  378.36   67.99
  12  -2  -3  559.64   78.59
 -12   2   3  504.55   71.69
  12   2  -3  315.07   60.49
  10  -2  -3   90.99   31.90
 -10  -2   3   20.70   19.30
 -10   2   3   42.60   22.10
  -8  -2   3 3247.58  185.28
  -8   2   3 3351.06  181.18
   8   2  -3 2807.92  179.98
   6  -2  -3   32.90   19.80
  -6  -2   3   75.19   31.80
   6   2  -3   84.29   32.40
  -6   2   3   64.79   27.60
  -4  -2   3 2458.05  141.59
   4  -2  -3 2346.17  140.69
  -4   2   3 2536.65  144.09
   4   2  -3 2383.06  143.19
   2  -2  -3 2430.56  144.69
  -2  -2   3 2590.94  138.59
   2   2  -3 2495.95  141.09
  -2   2   3 2701.03  145.49
   0  -2   3  935.11   63.79
   0  -2  -3  827.22   72.19
   0   2   3  903.11   70.89
   0   2  -3  919.61   66.69
   2  -2   3  156.08   26.50
  -2  -2  -3  122.49   30.40
  -2   2  -3  150.48   27.60
  -4  -2  -3   20.30   14.80
  -4  -2  -3   21.90   17.70
  -4   2  -3   19.20   10.20
  -4   2  -3   18.40   10.50
  -6  -2  -3  480.65   62.39
  -6  -2  -3  539.65   65.79
  -8  -2  -3 1093.29   74.49
  -8  -2  -3 1182.38   78.49
 -15  -3   3   32.90   30.50
  15  -3  -3   38.50   25.70
 -15   3   3   16.10   20.30
  15   3  -3   52.19   32.00
  13  -3  -3   96.99   35.10
  13   3  -3  140.09   47.70
 -13   3   3   82.89   31.50
  11  -3  -3 2842.62  170.08
 -11  -3   3 2986.80  187.68
  11   3  -3 2948.21  190.18
 -11   3   3 3054.79  174.88
   9  -3  -3  745.63   71.09
  -9  -3   3  783.02   99.49
  -9   3   3  891.01   78.99
   9   3  -3  687.13   89.89
  -7  -3   3  353.26   59.59
   7  -3  -3  528.85   67.59
   7   3  -3  377.16   60.69
  -5  -3   3  707.93   72.39
   5  -3  -3  901.51   74.99
   5   3  -3  758.32   74.49
  -5   3   3  760.22   71.69
  -3  -3   3 5838.22  270.47
   3  -3  -3 5882.71  275.97
  -3   3   3 5351.46  270.27
   3   3  -3 5730.43  272.87
   1  -3  -3 8814.82  386.56
  -1  -3   3 8281.97  363.76
   1  -3   3  109.19   22.70
  -1  -3  -3  139.09   39.30
   1   3   3  111.59   31.00
  -1   3  -3  158.58   30.50
  -3  -3  -3  414.06   60.29
  -3  -3  -3  274.67   51.49
  -3   3  -3  436.56   35.90
  -5  -3  -3 3552.34  187.48
  -7  -3  -3  274.77   50.09
  -7  -3  -3  301.67   52.79
  -9  -3  -3   31.60   20.40
  -9  -3  -3   20.70   17.30
 -14  -4   3  226.58   61.89
  14  -4  -3   98.59   42.30
  14   4  -3  169.98   54.69
 -12  -4   3   79.59   42.20
  12  -4  -3  110.39   35.20
 -12   4   3   85.19   30.90
  12   4  -3  170.88   55.09
 -10  -4   3   44.20   28.80
  10  -4  -3  144.59   38.50
 -10   4   3  144.09   40.80
  10   4  -3   54.49   33.30
   8  -4  -3  948.21   79.69
  -8  -4   3 1020.60   97.39
   8   4  -3  986.90   95.39
  -8   4   3 1003.10   86.19
   6  -4  -3   98.09   30.40
  -6  -4   3   97.29   35.10
  -6   4   3   90.39   29.60
   6   4  -3  177.18   44.60
  -4  -4   3  746.03   72.59
   4  -4  -3  671.93   68.49
   4   4  -3  707.83   72.19
  -4   4   3  642.24   67.09
   2  -4  -3 5266.77  264.67
  -2  -4   3 5143.58  252.37
  -2   4   3 5720.93  266.47
   2   4  -3 5159.28  256.47
   0  -4   3  102.99   25.60
   0  -4  -3    8.50   14.10
   0   4  -3   16.80   12.30
   0   4   3   23.50   16.90
  -2  -4  -3 1238.78  119.69
   2  -4   3 1381.76   75.09
  -2  -4  -3 1325.47   99.29
  -4  -4  -3 1105.79  100.09
  -4  -4  -3 1093.49   94.69
  -4   4  -3 1165.28   54.99
  -6  -4  -3  551.04   78.59
  -8  -4  -3  425.16   70.69
  -8  -4  -3  655.83   83.39
 -10  -4  -3  161.88   37.70
 -15  -5   3   81.79   37.50
  15  -5  -3  133.59   39.10
 -15   5   3   85.99   32.50
  15   5  -3   19.80   25.90
  13  -5  -3    1.60   15.80
 -13  -5   3    7.20   23.40
  13   5  -3   20.40   28.50
 -13   5   3   16.10   21.60
  11  -5  -3  284.77   49.50
 -11  -5   3  331.37   75.59
 -11   5   3  237.58   49.00
  11   5  -3  265.77   66.79
  -9  -5   3  341.77   72.59
   9  -5  -3  177.88   40.10
   9   5  -3  244.48   62.69
  -9   5   3  143.39   37.90
   7  -5  -3 1590.14  187.38
  -7  -5   3 1382.96  116.19
   7   5  -3 1281.67  110.69
  -7   5   3  907.21   88.59
   5  -5  -3    9.00   14.40
  -5  -5   3   31.90   25.40
  -5   5   3   20.00   21.60
   5   5  -3   17.80   23.10
  -3  -5   3 2222.28  142.49
   3  -5  -3 2316.57  144.59
   3   5  -3 2349.26  144.19
  -3   5   3 2051.99  140.59
   1  -5  -3  101.79   34.70
  -1  -5   3   75.39   25.70
  -1   5   3   53.69   26.30
   1   5  -3  120.39   33.50
  -1  -5  -3  878.11   92.69
   1  -5   3 1006.40   65.49
  -1   5  -3  884.81   67.89
   3  -5   3  595.64   39.70
  -3  -5  -3  466.35   65.89
  -3  -5  -3  786.42  112.29
  -3   5  -3  581.24   43.80
  -5  -5  -3    9.10   18.20
  -7  -5  -3  553.94   83.49
  -9  -5  -3  257.07   64.19
  -9  -5  -3  266.17   59.79
  14  -6  -3  272.77   53.69
 -14  -6   3  300.67   76.79
 -14   6   3  225.18   49.90
  14   6  -3  377.16   83.59
 -12  -6   3   70.39   38.80
  12  -6  -3   86.69   31.40
  12   6  -3   54.09   48.80
 -12   6   3   87.19   32.70
 -10  -6   3  303.47   69.79
  10  -6  -3  170.78   42.00
  10   6  -3  111.29   42.60
 -10   6   3  217.68   52.19
   8  -6  -3  386.76   62.79
  -8  -6   3  278.87   67.29
  -8   6   3  246.78   52.39
   8   6  -3  242.18   59.19
  -6  -6   3 4627.74  273.97
   6  -6  -3 5266.07  254.07
   6   6  -3 4738.73  268.37
  -6   6   3 4891.51  257.87
  -4  -6   3   27.00   22.70
   4  -6  -3   22.00   17.20
   4   6  -3   16.40   17.30
  -4   6   3   41.10   24.20
  -2  -6   3  -10.20   10.30
   2  -6  -3   14.00   18.50
   2   6  -3   15.00   16.70
  -2   6   3    4.20   16.80
   0  -6  -3 4636.34  263.47
   0  -6   3 4386.96  219.38
   0   6  -3 4689.03  226.68
   2  -6   3 2440.96  118.99
  -2  -6  -3 2393.36  155.88
  -2  -6  -3 2154.38  171.08
  -2   6  -3 2298.67  124.79
  -4  -6  -3  553.54  100.69
   4  -6   3  479.35   28.30
  -4  -6  -3  486.25   78.79
  -4   6  -3  462.85   29.10
  -6  -6  -3  536.65   85.19
  -8  -6  -3  420.36   78.49
  -8  -6  -3  332.07   68.19
  13  -7  -3  340.17   58.59
 -13  -7   3  275.07   68.99
 -13   7   3  412.16   70.19
 -11  -7   3   67.09   37.20
  11  -7  -3   69.99   28.30
 -11   7   3   40.90   27.60
  11   7  -3   82.29   42.60
   9  -7  -3 1710.03  119.09
  -9  -7   3 1708.13  153.48
  -9   7   3 1872.11  132.89
   9   7  -3 1724.33  148.89
  -7  -7   3   83.59   41.00
   7   7  -3   76.59   38.90
  -7   7   3  106.29   38.40
  -5  -7   3 1453.55  132.99
   5  -7  -3 1607.44  116.09
  -5   7   3 1560.64  121.79
   5   7  -3 1459.25  125.69
   3  -7  -3 1271.97  104.59
  -3  -7   3  993.70   99.69
   3   7  -3 1076.59   98.19
  -3   7   3 1093.09  101.39
   1  -7  -3   19.30   22.70
   1   7  -3   16.70   17.10
   1  -7   3 1138.59   82.49
  -1  -7  -3 1221.38  107.89
  -1  -7  -3 1188.68  123.49
  -1   7  -3 1262.37   87.59
  -3  -7  -3  727.53  108.09
  -3  -7  -3  778.22  128.19
   3  -7   3  823.62   52.89
  -3   7  -3  762.82   55.39
  -5  -7  -3   10.20   19.90
  -7  -7  -3   60.39   32.60
  -7  -7  -3   50.29   30.40
  -9  -7  -3   36.40   26.70
  -9  -7  -3    7.20   19.30
 -14  -8   3  494.35  104.19
  14  -8  -3  388.86   61.09
  14   8  -3  285.37   68.79
  12  -8  -3  120.19   38.40
 -12  -8   3   97.09   49.60
 -12   8   3   90.79   35.70
  12   8  -3  145.49   53.79
 -10  -8   3   25.20   34.20
  10  -8  -3    9.20   18.70
  10   8  -3   39.90   36.10
 -10   8   3   10.40   22.60
   8  -8  -3 1439.36  111.59
  -8  -8   3 1527.95  147.89
  -8   8   3 1665.73  125.99
   8   8  -3 1271.97  129.69
  -6  -8   3 1018.30  147.79
   6  -8  -3 1017.20   90.29
  -6   8   3  906.91   94.59
   6   8  -3  968.50  121.99
   4  -8  -3 1768.82  128.49
  -4  -8   3 1503.85  138.99
   4   8  -3 1673.33  134.89
  -2  -8   3  121.79   39.40
   2  -8  -3  274.87   66.59
   2   8  -3  242.28   52.39
   0  -8  -3   82.49   42.60
   0  -8  -3   38.30   25.80
   0  -8   3   52.69   25.20
   0   8  -3   48.10   24.70
  -2  -8  -3 1174.28  163.58
  -2  -8  -3 1109.69  109.49
   2  -8   3 1206.48   80.49
  -2   8  -3 1072.19   78.99
  -4  -8  -3  103.09   46.10
   4  -8   3  229.08   27.40
  -4  -8  -3  231.48   60.79
  -4   8  -3  254.27   30.40
  -6  -8  -3  467.95   88.49
  -6  -8  -3  399.36   82.19
  -8  -8  -3    4.90   21.30
  -8  -8  -3    4.70   28.40
  13  -9  -3   91.09   36.00
 -13  -9   3  103.99   50.19
  13   9  -3   76.69   49.60
 -11  -9   3  122.39   58.99
  11  -9  -3   86.19   31.90
 -11   9   3   73.39   34.30
  11   9  -3   50.79   37.30
   9  -9  -3   25.00   22.10
  -9  -9   3   20.60   36.30
   9   9  -3   25.00   29.60
  -9   9   3   15.80   24.90
  -7  -9   3  357.36   92.79
  -7   9   3  173.68   50.89
   7   9  -3  247.78   61.59
   5  -9  -3 2345.77  159.18
  -5  -9   3 2245.88  191.68
   5   9  -3 2687.53  183.48
  -5   9   3 2459.85  174.58
  -3  -9   3  417.96   85.59
   3  -9  -3  289.97   62.19
   3   9  -3  379.56   77.39
   1  -9  -3  526.55   94.59
   1  -9  -3  599.24   96.49
  -1  -9   3  470.35   73.09
   1   9  -3  432.36   67.99
  -1  -9  -3   72.09   38.50
  -1  -9  -3   75.39   51.99
   1  -9   3   44.70   24.40
  -1   9  -3   55.99   23.40
  -3  -9  -3 1695.93  175.28
  -3  -9  -3 1997.10  160.08
   3  -9   3 1969.50  109.69
  -3   9  -3 2032.20  111.29
  -7  -9  -3   69.39   40.70
  -7  -9  -3   89.39   42.70
  12 -10  -3   11.30   18.90
 -12 -10   3  -29.30   13.10
  12  10  -3   -8.40   16.90
 -10 -10   3   73.29   49.30
  10 -10  -3   25.60   21.70
  10  10  -3  -13.70   25.80
  -8 -10   3  710.63  141.69
   8 -10  -3  693.63   91.09
   8  10  -3  977.60  141.89
   6 -10  -3  191.58   53.59
  -6 -10   3  122.69   58.39
   6  10  -3  122.09   45.10
   4 -10  -3   21.90   26.10
   4 -10  -3   17.30   22.30
  -4 -10   3   22.60   30.30
   2 -10  -3  918.91  131.49
  -2 -10   3 1005.20  132.99
   2 -10  -3  561.34   92.49
   2  10  -3  821.02  102.09
   0 -10  -3    3.90   20.70
   0 -10  -3   48.70   39.10
   0 -10   3    2.90   18.30
   0  10  -3    2.70   16.60
  -2 -10  -3  397.66   90.49
   2 -10   3  533.95   69.09
  -2 -10  -3  475.05  111.99
   4 -10   3  248.48   35.30
  -4 -10  -3  103.39   44.60
  -6 -10  -3   -3.10   18.20
  -6 -10  -3   22.40   28.00
  -8 -10  -3   46.80   33.60
  -8 -10  -3  112.09   49.60
  13 -11  -3  182.18   47.30
  13 -11  -3  141.99   41.50
  11 -11  -3   94.69   35.90
  11 -11  -3    5.20   18.60
 -11 -11   3   63.49   47.60
  11  11  -3   30.30   32.30
  -9 -11   3  126.29   60.09
   9 -11  -3   95.09   34.70
   9 -11  -3  214.68   57.29
   9  11  -3  126.69   51.39
  -7 -11   3   12.40   32.30
   7 -11  -3   21.20   25.30
   7  11  -3   -6.00   21.50
   5 -11  -3  681.63  111.19
  -5 -11   3  383.76  107.99
   5 -11  -3  651.23   97.59
   5  11  -3  781.52  122.09
  -3 -11   3  133.39   49.80
   3 -11  -3  222.68   66.19
   3 -11  -3  130.59   49.40
   3  11  -3  165.88   50.89
   1 -11  -3  477.75  104.09
   1 -11  -3  244.68   63.99
  -1 -11   3  300.97   68.29
   1  11  -3  468.25   79.29
  -1 -11  -3  147.79   60.69
   1 -11   3   98.79   37.50
  -1 -11  -3   74.99   47.20
  -3 -11  -3  872.51  141.89
  -3 -11  -3  532.25  126.19
  -3  11  -3  711.73   64.59
  -5 -11  -3   38.20   35.10
   5 -11   3   59.79   17.00
  -5 -11  -3   62.19   39.90
   5 -11   3   28.60   12.10
  -7 -11  -3   23.50   39.90
  -7 -11  -3   25.20   33.40
 -12 -12   3   92.79   51.89
  12 -12  -3   78.49   33.40
  12 -12  -3   29.00   25.90
  12  12  -3   93.29   57.19
 -10 -12   3   37.90   46.50
  10 -12  -3  -16.60   16.70
  10 -12  -3   28.30   28.60
  10  12  -3    1.90   26.70
   8 -12  -3  257.37   65.89
   8 -12  -3  219.88   55.69
  -8 -12   3  175.58   73.99
   8  12  -3  197.28   68.09
  -6 -12   3 2251.87  233.38
   6 -12  -3 2128.19  166.78
   6 -12  -3 2156.28  157.48
   6  12  -3 2130.29  181.48
  -4 -12   3  126.19   59.49
   4 -12  -3  193.48   62.49
   4 -12  -3  206.08   56.69
   4  12  -3  248.28   69.59
  -2 -12   3  206.18   66.39
   2 -12  -3  272.97   72.49
   2 -12  -3  398.66   93.59
   2  12  -3  179.48   47.50
   0 -12   3  511.65   82.19
   0 -12  -3  777.42  127.49
   0 -12  -3  617.34  138.49
  -2 -12  -3  776.52  141.69
   2 -12   3  910.21   89.39
  -2 -12  -3  781.12  122.09
  -4 -12  -3  326.97  100.39
   4 -12   3  487.65   59.79
  -4 -12  -3  252.17   85.99
  -6 -12  -3   28.40   32.60
  -6 -12  -3  141.19   67.79
 -11 -13   3   26.90   36.50
  11 -13  -3   24.50   24.70
  11 -13  -3    2.60   19.30
  11  13  -3  -12.10   24.10
   9 -13  -3    6.60   21.60
   9 -13  -3   30.00   28.70
  -9 -13   3    3.50   33.70
   9  13  -3   25.30   36.20
  -7 -13   3  649.54  152.78
   7 -13  -3  311.87   69.29
   7 -13  -3  542.75  149.19
   7  13  -3  263.47   73.29
   5 -13  -3   17.60   25.40
   5 -13  -3   -8.30   17.20
  -5 -13   3  102.09   62.49
   5  13  -3  -21.30   14.30
   3 -13  -3  233.38   76.49
   3 -13  -3  245.08   66.29
  -3 -13   3  305.17   99.29
   3  13  -3  202.58   55.39
   1 -13  -3   43.80   37.40
  -1 -13   3   75.49   38.20
   1 -13  -3  102.99   55.59
  -1 -13  -3  298.57   91.99
   1 -13   3  403.46   75.19
  -1 -13  -3  279.07   77.49
  -1  13  -3  281.67   54.59
  -3 -13  -3  380.06  160.48
   3 -13   3  382.36   60.69
  -3 -13  -3  280.97   75.59
  -3  13  -3  383.56   58.79
   5 -13   3    3.60   13.30
  -5 -13  -3   11.50   30.00
   5 -13   3    5.00   13.60
  10 -14  -3   23.30   27.20
  10 -14  -3   39.60   27.90
 -10 -14   3   37.50   56.69
  10  14  -3    7.20   28.30
   8 -14  -3  157.68   51.19
  -8 -14   3   82.79   60.89
   8 -14  -3  171.58   51.19
   8  14  -3  161.18   68.49
   6 -14  -3  158.88   79.99
  -6 -14   3   98.69   66.39
   6 -14  -3   58.79   32.70
   6  14  -3  152.38   56.29
  -4 -14   3    5.30   31.40
   4 -14  -3  -24.40   13.90
   4 -14  -3    2.80   19.40
   4  14  -3  -13.90   18.20
  -2 -14   3  104.89   58.99
   2 -14  -3  170.18   70.49
   2 -14  -3   72.79   48.90
   2  14  -3   62.09   34.30
   0 -14   3   72.09   36.20
   0 -14  -3   20.80   37.20
   0 -14  -3   21.90   43.60
   0  14  -3   36.30   25.10
  -2 -14  -3  295.07   87.79
  -2 -14  -3  441.46  171.98
   2 -14   3  379.46   67.69
  -2  14  -3  347.77   59.59
   4 -14   3   -2.20   15.10
  -4 -14  -3    3.90   26.30
   4 -14   3   29.10   21.00
  -4 -14  -3   -5.20   25.90
  -6 -14  -3   17.30   34.90
   9 -15  -3    6.30   26.50
  -9 -15   3   18.90   42.40
   9 -15  -3  -10.70   12.30
   9  15  -3   26.80   37.20
  -7 -15   3    0.40   38.80
   7 -15  -3   18.90   32.60
   7 -15  -3   -6.30   18.40
   7  15  -3   30.50   36.20
  -5 -15   3  115.79   65.19
   5 -15  -3  114.59   57.99
   5 -15  -3  128.09   52.59
   3 -15  -3  100.89   48.40
   3 -15  -3  100.79   56.79
  -3 -15   3   18.70   30.90
   3  15  -3   24.40   28.80
  -1 -15   3  235.28   76.49
   1 -15  -3  142.19   65.19
   1 -15  -3  125.69   57.49
   1  15  -3  213.38   56.49
  -1 -15  -3  274.47  102.39
  -1 -15  -3  232.18   82.79
  -1  15  -3  296.67   59.59
  -3 -15  -3  160.98   70.19
  -3 -15  -3  193.48   76.19
   5 -15   3  473.35   62.89
   5 -15   3  591.54   88.09
  -5 -15  -3  217.88   96.49
   8 -16  -3  237.68   71.29
   8 -16  -3  168.68   53.29
  -8 -16   3  528.95  157.38
   8  16  -3  286.17  122.19
   6 -16  -3   22.90   31.80
  -6 -16   3  -31.30   20.70
   6 -16  -3    1.20   18.30
   6  16  -3   -6.00   16.90
  -4 -16   3  253.97   96.49
   4 -16  -3  439.36   98.79
   4 -16  -3  472.95   98.59
   4  16  -3  287.27   77.49
   2 -16  -3   16.60   27.90
  -2 -16   3   67.79   48.70
   2 -16  -3  -10.70   18.80
   2  16  -3    2.40   20.70
   0 -16   3   42.30   29.30
   0 -16  -3   34.00   47.00
   0 -16  -3   37.20   41.30
   0  16  -3   36.30   25.10
  -2 -16  -3   42.40   43.20
  -2 -16  -3   11.90   22.40
   2 -16   3   33.60   26.80
  -2  16  -3   29.50   25.40
   4 -16   3   19.80   20.20
  -4 -16  -3    4.10   29.50
  -4 -16  -3   -0.40   27.10
   4 -16   3   16.20   21.40
  -7 -17   3  112.09   79.39
   7 -17  -3   41.00   51.19
   7 -17  -3   39.80   37.60
   7  17  -3  -10.70   17.00
   5 -17  -3  -10.00   15.80
   5 -17  -3   45.20   35.90
  -5 -17   3   53.89   52.09
   5  17  -3   33.50   31.70
  -3 -17   3   55.39   38.80
   3 -17  -3   98.59   56.59
   3 -17  -3   87.29   51.79
   3  17  -3   67.39   42.80
   1 -17  -3   51.79   46.10
  -1 -17   3   35.10   31.20
   1 -17  -3  125.09   66.89
   1  17  -3    8.10   25.30
   1 -17   3   81.39   39.10
  -1 -17  -3  118.59   73.79
  -1  17  -3  162.48   51.19
  -4 -18   3   24.90   34.60
   4 -18  -3   10.20   25.10
   4 -18  -3   75.89   53.19
   4  18  -3   -4.60   19.20
   2 -18  -3  -16.60   15.30
   2 -18  -3   14.10   28.00
   2  18  -3   -1.70   26.70
   0 -18  -3  191.28   80.49
   0 -18   3  176.38   55.09
   0 -18  -3  423.76  127.59
   0  18  -3  254.57   66.99
 -14   0   4 1019.90  102.59
  14   0  -4  686.83  130.19
 -12   0   4  471.75   84.79
  12   0  -4  322.17   67.59
  10   0  -4 1358.96  110.29
 -10   0   4  955.60   98.39
   8   0  -4  171.08   44.10
  -8   0   4  296.37   61.69
   6   0  -4 1700.03  124.29
  -6   0   4 1587.44  120.29
   2   0  -4   13.30   17.00
  -2   0   4   26.40   16.40
   0   0   4  125.79   28.80
  -2   0  -4 5818.32  276.87
   2   0   4 6283.07  278.37
  -4   0  -4 3001.00  154.28
  -4   0  -4 3096.29  158.18
  -6   0  -4 1060.69   65.89
  -6   0  -4 1095.79   69.09
 -15  -1   4  121.29   47.70
  15  -1  -4  281.17   64.89
 -15   1   4  237.78   59.99
  15   1  -4  207.48   54.49
  13  -1  -4   40.10   28.00
 -13  -1   4  122.39   47.50
 -13   1   4   96.89   37.60
  13   1  -4   79.89   38.00
 -11  -1   4   49.20   32.80
  11   1  -4   32.10   22.80
 -11   1   4   46.60   30.60
  -9  -1   4   98.29   37.80
   9  -1  -4  169.68   47.60
   9   1  -4  125.99   38.90
  -9   1   4  111.09   37.70
   7  -1  -4   68.29   32.00
  -7  -1   4  155.28   41.20
  -7   1   4   71.39   32.30
   7   1  -4  141.19   44.40
  -5  -1   4  130.59   40.30
   5  -1  -4  155.68   40.60
   5   1  -4  134.39   38.60
  -5   1   4  128.89   38.50
  -3  -1   4    4.40   11.60
   3  -1  -4  -16.90    8.80
   3   1  -4   11.70   15.80
  -3   1   4    6.70   13.80
  -1  -1   4   38.20   20.50
   1  -1  -4   54.99   24.10
  -1   1   4   25.60   16.10
   1   1  -4   44.00   22.40
  -1  -1  -4   64.49   25.20
   1  -1   4   90.29   26.50
  -1   1  -4   58.29   22.40
   1   1   4   76.79   27.60
   3  -1   4  197.18   38.00
  -3  -1  -4  192.78   62.29
  -3   1  -4  243.58   39.50
  -5  -1  -4  346.77   51.79
  -5  -1  -4  231.48   53.39
  -5   1  -4  362.26   41.20
  -5   1  -4  251.07   36.00
  -7  -1  -4  156.48   30.30
  -7  -1  -4  110.19   22.60
  14  -2  -4   59.99   31.60
 -14  -2   4  148.19   53.09
  14   2  -4   69.89   36.20
 -14   2   4    5.80   22.80
  12  -2  -4 1106.99  101.59
 -12  -2   4 1108.09  136.49
 -12   2   4 1255.97  109.79
  10  -2  -4  641.04   87.89
 -10  -2   4  608.04   90.19
  10   2  -4  567.24   88.29
 -10   2   4  550.84   87.29
  -8  -2   4 1275.77  111.79
   8  -2  -4 1189.18  101.39
   8   2  -4 1098.89  104.19
  -8   2   4 1129.29  101.69
   6  -2  -4 2266.67  148.79
  -6  -2   4 2362.86  152.18
  -6   2   4 2304.67  151.18
   6   2  -4 2185.88  152.18
   4  -2  -4   26.80   19.50
  -4  -2   4   59.09   28.30
  -4   2   4   62.39   28.80
   4   2  -4   46.10   25.00
   2  -2  -4  900.41   82.29
  -2  -2   4  767.12   69.09
   2   2  -4  786.62   73.39
  -2   2   4  728.93   72.09
   0  -2   4  299.07   51.69
   0   2   4  262.47   48.30
   0   2  -4  187.98   37.50
  -2  -2  -4  718.73   71.49
   2  -2   4  659.33   55.59
  -2   2  -4  755.22   60.79
   2   2   4  696.83   66.89
  -4  -2  -4 4163.38  210.58
  -4   2  -4 3959.70  184.78
  -6  -2  -4    7.50   16.30
  -6  -2  -4   23.60   19.20
  -8  -2  -4   24.90   15.00
 -15  -3   4  514.45   91.49
  15  -3  -4  432.96   75.59
 -15   3   4  309.97   63.89
  15   3  -4  485.85   93.89
  13  -3  -4  198.08   69.09
 -13  -3   4  330.27   75.49
 -13   3   4  423.86   76.19
 -11  -3   4    7.30   23.00
  11  -3  -4  -13.30   14.70
  11   3  -4  -24.20    9.90
 -11   3   4   -9.10   14.40
   9  -3  -4  201.98   48.70
  -9  -3   4  203.88   52.89
   9   3  -4  199.38   50.69
  -9   3   4  166.78   42.00
  -7  -3   4 3801.02  219.28
   7   3  -4 3874.91  224.58
  -7   3   4 3555.34  212.18
   5  -3  -4 1197.48  101.89
  -5  -3   4 1295.07  103.59
  -5   3   4 1244.68  103.09
   5   3  -4 1087.49  100.39
   3  -3  -4 1080.69   95.69
  -3  -3   4 1042.60   86.09
  -3   3   4 1024.80   91.09
   3   3  -4 1109.09   92.79
   1  -3  -4 1884.31  134.39
  -1  -3   4 1911.91  116.69
   1   3  -4 1871.61  121.79
  -1   3   4 1979.60  129.59
   1  -3   4  853.11   63.49
  -1  -3  -4  796.52   81.69
  -1   3  -4  865.51   69.39
   1   3   4  862.11   78.49
   3  -3   4   15.80   13.20
  -3  -3  -4  -14.70   10.20
  -3   3  -4   -4.30   10.00
  -7  -3  -4  418.36   62.69
  -7  -3  -4  441.06   62.29
  14  -4  -4    7.70   19.60
 -14  -4   4  -28.40   11.20
  14   4  -4    7.90   26.50
 -14   4   4   -7.80   12.30
 -12  -4   4  728.23  106.19
  12  -4  -4  914.51   87.19
  12   4  -4  540.55   89.49
 -12   4   4  903.91   90.39
 -10  -4   4   19.70   23.40
 -10   4   4   28.50   25.40
  10   4  -4   24.50   26.00
   8  -4  -4  175.98   43.80
  -8  -4   4  241.78   58.99
   8   4  -4  125.59   42.70
  -8   4   4  286.37   61.59
   6  -4  -4 5049.59  269.37
  -6  -4   4 5212.48  277.97
  -6   4   4 5408.76  276.57
   6   4  -4 5002.80  278.97
   4  -4  -4   64.79   27.40
  -4  -4   4   66.19   30.70
  -4   4   4   65.89   29.40
   4   4  -4  101.39   34.10
   2  -4  -4 4689.23  254.47
  -2  -4   4 4620.74  231.08
  -2   4   4 4631.74  246.08
   2   4  -4 4565.94  238.28
   0  -4   4 1120.69   80.49
   0  -4  -4 1169.68  106.39
   0   4  -4 1227.18   89.49
   0   4   4 1202.58   98.59
  -2  -4  -4  449.86   80.79
   2  -4   4  436.36   40.50
  -2   4  -4  347.07   49.50
  -4  -4  -4 2223.38  148.89
  -4   4  -4 2280.07  110.09
  -6  -4  -4  251.17   51.79
  -6  -4  -4  246.78   53.39
  -8  -4  -4  132.79   38.30
  -8  -4  -4  167.68   41.10
  15  -5  -4  196.08   48.90
 -15  -5   4  375.46   89.79
 -15   5   4  292.67   63.29
  15   5  -4  197.88   57.29
 -13  -5   4  -13.50   19.60
  13  -5  -4   38.90   27.00
 -13   5   4   46.40   30.10
  13   5  -4    5.50   29.40
  11  -5  -4  461.95   72.79
 -11  -5   4  325.37   69.79
 -11   5   4  719.63   95.99
  11   5  -4  688.43  136.99
  -9  -5   4  225.48   62.59
   9  -5  -4  244.88   52.09
   9   5  -4  249.97   61.39
  -9   5   4  303.37   62.59
   7  -5  -4  520.25   78.09
  -7  -5   4  601.24   90.29
   7   5  -4  764.22  108.99
  -7   5   4  901.81  111.99
  -5  -5   4  245.38   58.89
   5  -5  -4  198.58   53.99
   5   5  -4   90.39   35.10
  -5   5   4  197.28   54.59
   3  -5  -4 1426.86  117.19
  -3  -5   4 1357.86  104.79
  -3   5   4 1223.98  107.89
   3   5  -4 1252.77  105.99
   1  -5  -4  337.77   71.19
  -1  -5   4  300.27   49.60
  -1   5   4  255.77   52.69
   1   5  -4  205.28   41.90
   1  -5   4 1199.18   79.89
  -1  -5  -4 1127.59  112.69
  -1   5  -4 1276.27   89.59
  -3  -5  -4 1661.53  126.19
  -3  -5  -4 1531.55  134.19
   3  -5   4 1706.13   89.99
  -3   5  -4 1599.84   94.89
  -5  -5  -4  463.55   82.99
  -7  -5  -4  253.37   58.09
  -7  -5  -4  264.57   70.09
 -14  -6   4  123.89   49.99
  14  -6  -4  146.79   40.90
 -14   6   4  172.48   49.60
  14   6  -4  166.68   53.49
 -12  -6   4  126.29   53.39
  12  -6  -4   42.30   28.40
 -12   6   4   65.39   35.90
  12   6  -4   77.09   45.00
 -10  -6   4 2553.64  196.18
  10  -6  -4 2646.84  169.68
 -10   6   4 2872.61  183.38
  10   6  -4 2847.32  201.98
  -8  -6   4  241.58   63.49
   8  -6  -4  366.06   63.19
   8   6  -4  409.66   79.59
  -8   6   4  498.25   86.69
   6  -6  -4   97.29   35.20
  -6  -6   4   67.39   36.60
   6   6  -4  184.48   54.39
  -6   6   4  188.88   53.89
   4  -6  -4 5709.73  310.67
  -4  -6   4 5817.02  310.07
  -4   6   4 6329.67  320.37
   4   6  -4 6299.87  315.37
   2  -6  -4  277.17   64.99
  -2   6   4  230.28   53.19
   2   6  -4  248.48   48.80
   0  -6  -4  108.19   45.60
   0  -6   4   96.99   26.80
   0   6  -4   88.79   29.10
   2  -6   4 4669.53  208.98
  -2  -6  -4 4563.54  275.57
  -2  -6  -4 4545.15  254.67
  -2   6  -4 4430.46  218.88
   4  -6   4   67.29   14.30
  -4  -6  -4   91.19   51.99
  -4   6  -4   76.19   15.40
  -6  -6  -4  583.74   95.89
  -6  -6  -4  424.76   76.29
  -8  -6  -4  195.88   54.89
  -8  -6  -4  192.28   51.89
 -15   7   4   18.80   21.50
 -13  -7   4   84.89   44.10
  13  -7  -4   96.99   36.90
 -13   7   4  117.99   40.70
  13   7  -4  222.78   67.79
  11  -7  -4   87.79   35.40
 -11  -7   4   65.59   45.90
  11   7  -4   35.40   34.60
 -11   7   4   14.70   21.40
  -9  -7   4  646.84  114.29
   9  -7  -4  754.62   97.69
   9   7  -4  649.14  106.49
   7  -7  -4   37.50   25.80
  -7  -7   4   42.40   33.50
   7   7  -4  110.49   47.60
  -7   7   4   52.39   30.00
  -5  -7   4   37.20   31.30
   5  -7  -4    9.00   20.00
   5   7  -4   33.20   26.10
  -5   7   4   47.30   29.70
  -3   7   4  337.97   74.09
   3   7  -4  337.17   63.49
   1  -7  -4  327.07   77.89
  -1  -7   4  150.78   38.30
   1   7  -4  227.68   51.19
  -1  -7  -4  172.88   63.19
  -1  -7  -4   59.59   32.40
   1  -7   4   69.29   24.90
   3  -7   4  189.68   30.80
  -3  -7  -4  226.18   62.29
  -3   7  -4  204.38   34.40
  -5  -7  -4   18.20   27.50
  -5  -7  -4   -2.40   16.40
  -7  -7  -4   92.79   44.30
  -7  -7  -4  105.19   41.70
  14  -8  -4   10.80   18.50
 -14  -8   4   36.40   34.20
  14   8  -4   17.60   23.80
 -14   8   4   -9.10   18.70
  12  -8  -4  239.28   54.69
 -12  -8   4  300.17   79.19
 -12   8   4  318.77   65.69
  12   8  -4  295.87   74.19
  10  -8  -4   -9.40   14.40
 -10  -8   4   62.89   40.10
  10   8  -4  -31.10   16.80
 -10   8   4  -18.10   12.10
   8  -8  -4  897.31   92.59
  -8  -8   4  979.10  149.79
  -8   8   4  895.61  123.59
   8   8  -4  640.44  107.59
   6  -8  -4  197.38   50.19
  -6  -8   4  206.78   62.69
  -6   8   4  283.27   66.99
   6   8  -4  250.07   62.69
   4  -8  -4 1219.78  144.69
  -4   8   4  778.82  108.99
   4   8  -4  710.43   99.09
  -2  -8   4 1045.20   96.89
   2  -8  -4  919.01  124.29
   2   8  -4 1052.29   97.99
   0  -8  -4   73.19   44.10
   0  -8  -4  100.99   49.70
   0  -8   4   22.50   19.10
   0   8  -4   32.70   23.30
   2  -8   4  639.04   54.19
  -2  -8  -4  641.14  121.59
  -2  -8  -4  434.76   84.99
  -2   8  -4  555.34   55.99
   4  -8   4  372.56   29.90
  -4  -8  -4  516.75   97.79
  -4  -8  -4  219.48   68.69
  -4   8  -4  421.96   52.79
  -6  -8  -4   63.59   38.30
  -6  -8  -4   93.99   45.20
  13  -9  -4   44.00   29.90
  13   9  -4   37.40   31.70
 -13   9   4   73.49   36.00
 -11  -9   4   13.90   30.10
  11  -9  -4   27.00   23.90
 -11   9   4   31.60   23.30
  11   9  -4   48.10   40.50
   9  -9  -4 1759.12  153.18
  -9  -9   4 1719.83  171.78
  -9   9   4 1672.33  142.09
   9   9  -4 1600.14  156.38
   7  -9  -4 1065.79  105.89
  -7  -9   4  974.50  144.79
   7   9  -4 1310.27  163.98
  -7   9   4 1233.08  121.39
  -5  -9   4    5.80   30.30
   5  -9  -4   25.30   25.40
   5   9  -4    6.70   24.80
   3  -9  -4  191.88   63.39
  -3  -9   4  117.89   48.20
   3   9  -4  155.48   49.99
   1  -9  -4 3958.10  252.97
   1  -9  -4 4342.67  283.97
  -1  -9   4 4172.78  228.48
   1   9  -4 3974.50  228.48
  -1  -9  -4 1881.41  156.98
   1  -9   4 1746.43  115.79
  -1  -9  -4 1922.21  185.48
  -3  -9  -4  121.49   55.79
   3  -9   4   90.59   23.70
  -3   9  -4   88.09   25.10
  -5  -9  -4   49.00   40.90
  -5  -9  -4   72.49   41.40
  -7  -9  -4  357.76   83.89
  12 -10  -4  481.15   79.49
 -12 -10   4  496.15  112.29
  12  10  -4  637.14  124.69
 -12  10   4  488.55   96.19
 -10 -10   4   -5.90   23.70
  10 -10  -4   28.70   27.60
  10  10  -4  134.99   55.89
 -10  10   4   50.49   37.80
  -8 -10   4   15.60   32.50
   8 -10  -4   -2.20   19.10
   8  10  -4   61.89   41.30
  -8  10   4    5.00   21.30
   6 -10  -4  792.82  114.29
  -6 -10   4  585.74  112.09
   6  10  -4  610.74  101.59
  -6  10   4  374.66   77.69
   4 -10  -4  192.38   57.59
  -4 -10   4  171.78   56.99
   4  10  -4  152.18   49.60
   2 -10  -4  621.24  101.59
  -2 -10   4  893.31  113.79
   2 -10  -4  767.82  126.49
   2  10  -4  990.90  121.39
   0 -10  -4  663.13  138.39
   0 -10   4  681.93   89.29
   0 -10  -4  795.32  125.89
   2 -10   4    1.20   15.60
  -2 -10  -4   12.80   26.00
  -2  10  -4   23.30   18.30
  -4 -10  -4  381.06   83.59
   4 -10   4  514.15   39.30
  -6 -10  -4   17.80   26.90
  -6 -10  -4    7.30   20.00
 -13 -11   4   23.70   40.20
  13 -11  -4    0.60   19.40
  13  11  -4  -28.80   16.10
 -11 -11   4   37.40   40.10
  11 -11  -4    6.80   21.80
  11  11  -4  -15.70   21.00
  -9 -11   4  921.81  167.98
   9  11  -4  676.73  129.59
   7 -11  -4   58.99   42.10
  -7 -11   4  -19.40   24.40
   7  11  -4   28.30   31.60
   5 -11  -4   -1.70   20.10
  -5 -11   4   -2.20   24.20
   5  11  -4  -11.90   13.20
   3 -11  -4    3.90   25.90
  -3 -11   4   -3.30   22.80
   3 -11  -4   -1.50   19.40
   3  11  -4   29.70   28.70
   1 -11  -4  563.34  119.19
  -1 -11   4  652.13   96.99
   1 -11  -4  426.06   84.29
  -1 -11  -4  810.72  127.09
   1 -11   4  815.12   78.89
  -1 -11  -4  698.63  152.18
  -3 -11  -4   65.99   47.10
   3 -11   4  115.29   29.90
  -3 -11  -4   43.10   45.30
  -3  11  -4  100.49   28.20
  -5 -11  -4   20.90   35.50
  -5 -11  -4   32.00   31.20
 -12 -12   4   75.09   57.49
  12 -12  -4    4.40   21.20
  12 -12  -4   -6.50   14.30
  12  12  -4  -10.90   20.80
  10 -12  -4  870.81  116.19
 -10 -12   4 1132.79  202.88
  10  12  -4  704.43  127.79
   8 -12  -4   61.49   35.80
  -8 -12   4  158.98   77.79
   8  12  -4   24.30   31.00
   6 -12  -4  159.68   54.49
   6 -12  -4  131.29   51.89
  -6 -12   4  196.28   84.09
   6  12  -4  221.48   70.39
   4 -12  -4  878.11  131.29
   4 -12  -4  583.04  104.39
  -4 -12   4  534.85  105.39
   4  12  -4  678.93  105.39
   2 -12  -4   27.00   31.90
  -2 -12   4   -2.30   19.50
   2 -12  -4  -19.00   22.80
   2  12  -4   24.40   23.00
   0 -12   4   37.90   26.60
   0 -12  -4  149.88   70.19
   0 -12  -4   12.90   28.90
   0  12  -4   88.39   32.60
   2 -12   4  697.53   72.19
  -2 -12  -4  701.63  129.09
  -2  12  -4  795.92   74.29
   4 -12   4  124.49   28.00
  -4 -12  -4   99.39   64.29
  -4 -12  -4   98.39   49.70
 -11 -13   4  237.48   84.69
  11 -13  -4  139.19   50.49
  11  13  -4  136.89   54.59
   9 -13  -4   93.09   43.40
  -9 -13   4  137.79   74.39
   9  13  -4  135.99   61.09
   7 -13  -4   26.40   26.90
  -7 -13   4   23.60   41.90
   7  13  -4   19.20   32.00
   5 -13  -4   31.60   31.10
   5 -13  -4   -8.80   13.10
  -5 -13   4  -31.60   18.20
   3 -13  -4  486.25   98.19
  -3 -13   4  455.75   91.99
   3 -13  -4  453.25   94.09
   1 -13  -4  171.88   73.49
  -1 -13   4  199.68   61.99
   1 -13  -4   89.79   50.49
   1  13  -4  233.68   57.79
   1 -13   4  135.79   43.20
  -1 -13  -4  197.28   78.09
  -1  13  -4   87.79   33.90
   3 -13   4  137.19   39.70
  -3 -13  -4   67.59   54.29
  -3 -13  -4   64.19   42.10
  -3  13  -4   83.39   31.00
  10 -14  -4  -10.10   15.80
 -10 -14   4    3.40   31.00
  10 -14  -4  -16.50   11.50
  10  14  -4  -25.30   17.00
   8 -14  -4  -21.80   12.10
   8 -14  -4    0.00   16.10
  -8 -14   4   13.50   45.30
   8  14  -4  -10.30   19.80
   6 -14  -4  250.67   75.39
  -6 -14   4  169.98   78.29
  -4 -14   4   69.89   63.69
   4 -14  -4  145.19   56.79
   4 -14  -4  195.28   73.59
   4  14  -4   99.59   48.40
   2 -14  -4  771.42  139.99
  -2 -14   4  837.62  131.19
   2 -14  -4  860.61  156.18
   2  14  -4  982.30  131.39
   0 -14  -4   17.70   38.70
   0 -14   4   67.79   32.20
   0 -14  -4   82.49   47.20
   0  14  -4   79.29   35.10
  -2 -14  -4   47.10   46.90
  -2 -14  -4   16.50   30.50
  -2  14  -4   28.50   32.20
   4 -14   4  182.18   69.19
   4 -14   4  126.39   33.30
  -4 -14  -4   71.69   80.79
  -9 -15   4   76.99   61.49
   9 -15  -4   84.49   48.20
  -7 -15   4  330.07  117.79
   7 -15  -4  260.37   77.49
   7 -15  -4  449.36   93.39
  -5 -15   4   19.80   35.40
   5 -15  -4   31.10   30.40
   5  15  -4    2.90   20.20
  -3 -15   4  186.78   74.69
   3 -15  -4  149.49   62.99
   3 -15  -4  239.68   83.69
   3  15  -4  186.78   54.59
  -1 -15   4  708.63  119.09
   1 -15  -4  475.15  107.99
   1 -15  -4  536.05  125.69
   1  15  -4  801.72  117.59
  -1 -15  -4  115.59   61.19
   1 -15   4  283.87   65.69
  -1 -15  -4  155.78   75.89
  -1  15  -4  149.88   44.10
  -3 -15  -4   53.09   47.80
   3 -15   4   23.60   22.60
   8 -16  -4  382.66  113.19
  -8 -16   4  252.57  110.89
   8 -16  -4  207.38   77.59
   8  16  -4  251.57   76.99
   6 -16  -4  -13.00   14.20
   6 -16  -4    8.40   29.00
  -6 -16   4   11.30   27.50
   6  16  -4   41.90   33.90
   4 -16  -4   74.79   48.00
   4 -16  -4   86.59   49.90
  -4 -16   4   61.39   45.50
   4  16  -4  129.99   57.89
   2 -16  -4   -2.80   23.60
  -2 -16   4    3.70   17.20
   2 -16  -4  -23.90   27.20
   2  16  -4   14.10   22.60
   0 -16  -4   -7.90   14.50
   0 -16  -4  141.09   75.99
   0 -16   4   79.49   40.40
   0  16  -4   40.10   26.90
   5 -17  -4   14.80   30.70
   5 -17  -4   81.29   43.30
  -5 -17   4   18.90   29.00
   5  17  -4   70.79   45.90
   3 -17  -4   77.59   53.69
   3 -17  -4   -3.30   28.60
   3  17  -4   66.79   51.99
  -1 -17   4   22.60   24.70
   1 -17  -4   -1.30   23.70
   1  17  -4   10.10   19.80
  14   0  -5   81.69   36.00
 -14   0   5   94.49   41.30
  12   0  -5   24.60   26.90
 -12   0   5   48.60   39.20
 -10   0   5 1939.51  152.08
  10   0  -5 1694.13  143.29
   8   0  -5 7680.33  386.16
  -8   0   5 7576.24  385.26
   6   0  -5   53.89   35.30
  -6   0   5   55.39   29.00
  -4   0   5    2.40   18.30
   4   0  -5  -10.00   12.90
   2   0  -5 2227.88  148.99
  -2   0   5 2207.88  141.69
   0   0   5 2128.89  138.79
   0   0  -5 2586.64  152.68
   2   0   5  721.83   68.69
  -4   0  -5  329.77   52.99
  -6   0  -5   27.80   22.40
  -6   0  -5    1.40   11.10
  15  -1  -5  116.39   46.20
 -15  -1   5   58.69   36.10
 -15   1   5   40.70   31.90
  15   1  -5  107.39   44.20
 -13  -1   5   43.80   34.40
  13  -1  -5   -6.00   24.60
 -13   1   5    5.10   23.20
  13   1  -5    8.20   21.00
 -11  -1   5   74.09   38.90
  11  -1  -5   10.10   20.50
 -11   1   5   88.99   39.40
  11   1  -5   98.89   46.30
  -9  -1   5   79.39   40.90
   9  -1  -5   72.89   39.60
  -9   1   5   78.69   39.40
   9   1  -5   34.30   27.70
   7  -1  -5   32.20   29.10
  -7  -1   5    8.50   21.40
   7   1  -5   51.39   31.20
  -7   1   5   48.90   29.80
   5  -1  -5  387.26   67.99
  -5  -1   5  613.54   94.29
  -5   1   5  566.84   85.09
   5   1  -5  417.26   72.99
   3  -1  -5   60.89   33.60
  -3  -1   5   66.09   29.30
   3   1  -5   19.30   20.80
  -3   1   5   19.50   21.10
   1  -1  -5    8.10   16.90
  -1  -1   5   21.70   19.80
  -1   1   5   10.70   16.10
   1   1  -5   -4.60   12.90
  -1  -1  -5 2431.66  148.29
   1  -1   5 2165.88  131.89
   1   1   5 2040.00  135.49
  -3   1  -5  246.98   45.40
  -5  -1  -5   54.89   27.60
  -5  -1  -5  117.09   30.40
  -5   1  -5   98.69   24.80
  -5   1  -5   59.19   21.80
  -7  -1  -5  521.65   40.70
  -7  -1  -5  474.85   41.50
 -14  -2   5   45.40   34.40
  14  -2  -5   66.89   34.40
 -14   2   5  137.19   51.49
  14   2  -5   61.79   36.50
  12  -2  -5  109.19   44.20
 -12  -2   5  312.17   79.09
  12   2  -5  131.39   47.20
 -12   2   5  139.29   49.60
  10  -2  -5  291.77   80.39
 -10  -2   5  387.36   80.79
  10   2  -5  385.76   78.99
 -10   2   5  397.36   75.89
  -8  -2   5  306.47   66.79
   8  -2  -5  378.26   75.19
  -8   2   5  325.07   67.59
   8   2  -5  420.66   85.39
   6  -2  -5  183.28   49.99
  -6  -2   5  259.17   62.19
  -6   2   5  232.98   58.99
   6   2  -5  227.68   61.99
  -4  -2   5  102.69   34.20
   4  -2  -5   84.19   35.20
   4   2  -5  127.19   41.00
  -4   2   5  117.99   42.20
  -2  -2   5   14.60   14.40
   2  -2  -5   10.00   16.50
   2   2  -5    4.30   15.70
  -2   2   5    8.20   16.70
   0  -2  -5 3509.05  210.78
   0  -2   5 3800.62  190.58
   0   2   5 3656.43  203.08
   0   2  -5 3478.65  195.78
   2  -2   5  141.29   35.80
  -4  -2  -5  191.68   46.20
  -4  -2  -5  138.49   40.60
  -4   2  -5  165.18   34.10
  -4   2  -5  177.18   35.50
  -6  -2  -5  210.48   46.90
  15  -3  -5   23.90   26.50
 -15  -3   5   24.40   35.30
 -15   3   5   54.39   38.50
  13  -3  -5  251.77   58.79
 -13  -3   5  290.97   71.39
  13   3  -5  436.26   87.19
 -13   3   5  513.25   92.09
 -11  -3   5  199.48   54.79
  11  -3  -5  461.75   82.09
  11   3  -5  381.76   77.89
 -11   3   5  389.66   80.09
  -9  -3   5   60.79   40.00
   9  -3  -5   10.00   23.10
   9   3  -5    8.20   26.10
  -9   3   5   -3.60   13.10
  -7  -3   5 3057.19  201.98
   7  -3  -5 3134.49  200.48
  -7   3   5 3276.27  206.88
   7   3  -5 3186.48  209.88
   5  -3  -5  687.83   97.09
  -5  -3   5  625.24   91.79
   5   3  -5  550.44   85.89
  -5   3   5  441.86   73.49
  -3  -3   5  264.17   55.79
   3  -3  -5  187.58   49.99
   3   3  -5  256.87   57.49
  -3   3   5  271.17   54.19
  -1  -3   5  653.63   64.29
   1  -3  -5  595.44   86.89
  -1   3   5  608.74   84.39
   1   3  -5  688.23   85.59
   1  -3   5 1245.68   87.19
  -1  -3  -5 1399.46  116.69
   1   3   5 1073.89   98.79
   3  -3   5 1491.55   97.49
  -3  -3  -5 1526.85  118.69
  -3   3  -5 1510.45   98.09
  -5  -3  -5    4.10   29.80
  -5  -3  -5   12.10   17.70
 -14  -4   5   40.00   39.10
  14  -4  -5   30.20   26.00
  14   4  -5   13.40   27.50
 -14   4   5   51.39   35.80
  12  -4  -5   13.60   29.00
 -12  -4   5  150.88   58.99
 -12   4   5  136.19   47.50
  12   4  -5   60.49   37.10
 -10  -4   5  643.24   98.89
  10  -4  -5  667.83   94.09
 -10   4   5  491.35   83.69
  10   4  -5  590.04   94.99
  -8  -4   5   51.29   34.20
   8  -4  -5   63.49   34.10
   8   4  -5   98.49   47.00
  -8   4   5  105.69   42.00
   6  -4  -5 2942.21  194.78
  -6  -4   5 2937.21  193.28
   6   4  -5 3227.08  205.98
  -6   4   5 2836.72  193.78
   4  -4  -5  164.18   49.70
  -4   4   5  172.88   47.30
   4   4  -5   81.19   33.00
   2  -4  -5  413.36   74.69
  -2  -4   5  583.34   76.29
   2   4  -5  734.93   94.69
  -2   4   5  495.65   82.19
   0  -4   5 1355.46   92.39
   0  -4  -5 1214.58  116.89
   0   4   5 1113.69  103.19
  -2  -4  -5  119.69   43.90
   2  -4   5  127.39   30.80
  -2   4  -5  185.48   43.60
  -4  -4  -5    5.70   19.80
  -4  -4  -5   42.60   31.80
  -4   4  -5   30.10   15.70
  -6  -4  -5  619.54   88.89
  -6  -4  -5  431.26   74.89
 -15  -5   5  266.97   84.79
  15  -5  -5  142.39   44.40
  15   5  -5  287.67   81.09
 -15   5   5  172.98   54.19
  13  -5  -5  -24.00   16.60
 -13  -5   5   30.90   32.80
 -13   5   5  -13.70   12.20
  13   5  -5  -12.50   10.40
  11  -5  -5  640.94   93.59
 -11  -5   5  831.42  130.89
  11   5  -5  631.34  111.69
 -11   5   5  624.14   99.69
  -9  -5   5   99.59   49.90
   9  -5  -5   69.79   33.60
  -9   5   5   87.49   53.19
   9   5  -5  113.29   49.00
  -7  -5   5  218.68   62.89
   7  -5  -5  286.07   68.19
  -7   5   5  161.88   48.60
   7   5  -5  137.79   48.80
   5  -5  -5  671.73  102.89
  -5  -5   5  742.93  106.99
   5   5  -5  843.92  117.89
  -5   5   5  913.51  122.29
  -3  -5   5  838.42   83.49
   3  -5  -5  894.91  140.59
  -3   5   5  693.03   94.49
   3   5  -5 1012.10  120.39
  -1  -5   5 1704.53  114.99
   1  -5  -5 1493.05  138.99
  -1   5   5 1516.25  127.99
   1   5  -5 1793.12  126.29
   1  -5   5  962.20   73.89
  -3  -5  -5  115.59   44.20
   3  -5   5  153.98   31.20
  -3  -5  -5  154.98   52.19
  -3   5  -5  140.09   32.40
  -5  -5  -5  275.47   63.99
  -5  -5  -5  267.87   65.99
  14  -6  -5  321.67   95.79
 -14   6   5  367.46   80.49
  14   6  -5  237.58   68.49
 -12  -6   5  228.18   72.39
 -12   6   5  261.67   67.19
  12   6  -5  208.38   69.59
  10  -6  -5  720.03  103.29
 -10  -6   5  540.75   97.19
  10   6  -5  663.73  112.79
 -10   6   5  731.53  114.29
   8  -6  -5 1379.66  123.49
  -8  -6   5 1427.66  137.99
   8   6  -5 1375.86  134.79
  -8   6   5 1232.98  123.99
   6  -6  -5    2.70   19.60
  -6  -6   5    6.00   24.00
  -6   6   5   18.20   29.60
   6   6  -5  -13.30   15.60
   4  -6  -5  268.27   70.89
  -4  -6   5  150.38   45.90
   4   6  -5  223.58   54.59
  -4   6   5  185.58   54.19
  -2  -6   5 2883.31  173.28
   2  -6  -5 2939.81  210.18
   2   6  -5 2875.81  182.68
  -2   6   5 2898.21  194.08
   0  -6   5   70.09   26.90
   0  -6  -5   68.39   41.10
  -2  -6  -5  127.99   46.50
   2  -6   5  330.97   46.50
  -2  -6  -5  283.97   65.19
  -2   6  -5  248.98   45.50
  -4  -6  -5  232.38   61.99
  -4  -6  -5  272.67   71.39
  -4   6  -5  243.48   28.80
  -6  -6  -5  414.76   85.59
  -6  -6  -5  359.26   71.59
 -13  -7   5  -14.90   24.00
  13  -7  -5   17.70   24.40
  13   7  -5   30.10   36.70
 -13   7   5   33.90   25.60
 -11  -7   5   -3.70   25.30
  11  -7  -5   21.30   24.00
  11   7  -5   23.70   32.50
 -11   7   5   30.20   26.20
  -9  -7   5  212.38   65.59
   9  -7  -5  193.28   52.49
  -9   7   5  171.28   54.19
   9   7  -5  405.36   92.59
   7  -7  -5  188.28   60.99
  -7  -7   5  206.18   63.79
  -7   7   5  133.39   48.00
   7   7  -5  145.89   59.69
   5  -7  -5  869.01  118.79
  -5  -7   5  973.90  132.99
   5   7  -5  949.60  125.89
  -5   7   5  845.32  120.69
  -3  -7   5   -9.10   15.30
   3  -7  -5  -14.70   13.30
  -3   7   5   -1.40   14.60
   3   7  -5  -10.50   15.00
  -1  -7   5  484.95   68.79
   1  -7  -5  371.66   83.09
  -1   7   5  646.34  105.29
  -1  -7  -5  553.44   94.19
   3  -7   5  117.39   26.00
  -3  -7  -5  182.98   64.49
  -3  -7  -5   41.00   33.80
  -3   7  -5  135.99   30.80
  -5  -7  -5  141.29   53.19
  -5  -7  -5   42.90   33.90
  14  -8  -5   -5.80   20.50
 -14  -8   5  -12.80   23.00
 -14   8   5    0.20   24.90
  14   8  -5   -8.60   17.00
  12  -8  -5   25.90   23.80
 -12  -8   5   31.10   35.30
  12   8  -5   -8.70   24.30
 -12   8   5   23.70   26.90
  10  -8  -5   69.49   38.90
 -10  -8   5  111.49   56.19
  10   8  -5   39.20   34.60
 -10   8   5   71.19   43.70
   8  -8  -5  159.18   56.09
  -8  -8   5  183.08   68.99
   8   8  -5   85.89   42.90
  -8   8   5   83.09   38.10
  -6  -8   5  123.39   57.89
   6  -8  -5   88.69   44.90
  -6   8   5  127.39   48.40
   6   8  -5  103.09   46.60
   4  -8  -5  160.58   54.39
  -4  -8   5  302.17   74.59
  -4   8   5  201.38   56.19
   4   8  -5  192.38   51.99
  -2  -8   5   77.79   33.80
   2  -8  -5   39.90   32.00
  -2   8   5   62.09   33.90
   0  -8  -5  299.37   82.99
   0  -8   5  486.15   81.09
   0  -8  -5  694.73  112.09
  -2  -8  -5  168.38   58.69
   2  -8   5  212.68   38.50
  -2  -8  -5  120.29   50.29
  -2   8  -5  174.98   40.10
  -4  -8  -5   79.39   55.59
  -4  -8  -5   63.79   34.70
  13  -9  -5  834.72  111.49
 -13  -9   5  951.00  158.18
  13   9  -5  744.93  124.39
 -13   9   5  747.23  109.49
  11  -9  -5  132.89   48.50
 -11  -9   5  216.08   70.29
  11   9  -5  137.69   59.19
 -11   9   5  231.28   62.19
   9  -9  -5   -7.10   19.10
  -9   9   5   53.59   38.50
   9   9  -5  -24.10   15.20
   7  -9  -5  381.06   82.79
  -7  -9   5  457.45  108.29
  -7   9   5  499.55  104.59
   7   9  -5  308.77   74.19
   5  -9  -5 2029.80  165.78
  -5  -9   5 1628.54  151.68
   5   9  -5 1704.23  151.18
  -5   9   5 1438.56  147.69
  -3  -9   5 1012.10  104.39
   3  -9  -5  898.81  135.49
  -3   9   5 1428.26  176.08
  -1  -9   5  372.16   68.29
   1  -9  -5  123.29   56.19
   1  -9  -5  239.48   63.59
  -1  -9  -5   83.09   44.60
   1  -9   5   48.90   23.90
  -1  -9  -5   -2.30   14.80
  -1   9  -5   22.00   19.70
   3  -9   5  674.63   54.09
  -3  -9  -5  820.52  140.39
  -3  -9  -5  592.04  107.09
  -3   9  -5  697.63   58.39
  -5  -9  -5   80.99   41.80
 -12 -10   5   74.39   53.49
  12 -10  -5   39.80   32.90
 -12  10   5   -9.30   14.80
  12  10  -5   46.40   38.00
 -10 -10   5  126.09   76.79
  10 -10  -5   57.99   34.80
  10  10  -5   78.69   45.90
 -10  10   5   33.50   31.80
  -8 -10   5    2.40   26.00
   8 -10  -5   23.30   29.70
  -8  10   5   38.90   37.00
   8  10  -5  -21.10   23.50
   6 -10  -5  299.27   80.79
  -6 -10   5  203.38   70.49
   6  10  -5  206.88   66.99
  -6  10   5  192.18   61.19
   4 -10  -5  514.55  111.99
  -4 -10   5  459.25   92.79
   2 -10  -5  134.59   62.99
  -2 -10   5  109.69   45.10
   2 -10  -5  132.69   68.39
   0 -10   5  247.88   49.20
   0 -10  -5  228.58   69.79
   0  10  -5  299.07   61.09
  -2 -10  -5   20.40   35.20
  -2 -10  -5   18.20   31.10
   2 -10   5   37.80   20.80
  -2  10  -5   54.99   25.10
  -4 -10  -5   99.99   51.49
  -4 -10  -5   74.69   48.60
 -13 -11   5   69.29   57.49
  13  11  -5  110.39   54.79
  11 -11  -5  137.79   63.29
 -11 -11   5  138.99   72.19
  11  11  -5  157.38   68.99
 -11  11   5  129.09   48.30
   9 -11  -5   44.50   30.60
  -9 -11   5  -13.40   26.20
   9  11  -5   26.70   27.90
  -9  11   5   -5.80   20.80
  -7 -11   5   37.20   36.30
   7 -11  -5   98.89   43.30
  -7  11   5  214.48   70.89
   7  11  -5  119.29   59.09
  -5 -11   5  954.70  147.89
   5 -11  -5  905.51  136.19
   3 -11  -5  375.06   82.99
   3 -11  -5  383.76   95.39
  -1 -11   5  153.28   47.10
   1 -11  -5  115.79   59.29
   1 -11  -5  193.58   69.19
   1  11  -5  133.79   41.60
  -1 -11  -5   -9.10   23.30
   1 -11   5  -17.50   10.20
  -1 -11  -5  -24.30   21.60
  -1  11  -5   -0.90   12.40
  -3 -11  -5   77.49   56.79
  -3 -11  -5   47.30   41.90
  -3  11  -5   35.70   20.60
 -12 -12   5   17.50   41.40
  12  12  -5   52.29   40.30
  10 -12  -5   40.00   36.00
 -10 -12   5   22.80   48.80
  10  12  -5   19.90   29.00
  -8 -12   5  136.89   66.99
   8 -12  -5   99.79   45.70
   8  12  -5   40.10   36.40
  -6 -12   5   25.10   36.00
   6 -12  -5   42.70   38.80
   4 -12  -5  156.18   60.89
  -4 -12   5  136.69   51.69
   4 -12  -5  293.97   86.89
   4  12  -5  336.87   80.19
   2 -12  -5  822.22  156.48
   2 -12  -5  716.03  136.09
  -2 -12   5  840.02  116.69
   2  12  -5  510.35   91.39
   0 -12   5   48.20   27.10
   0 -12  -5   41.80   41.60
   0 -12  -5   37.40   39.40
   0  12  -5   29.40   22.40
  -2 -12  -5   42.30   47.90
  -2 -12  -5   -1.00   23.10
   2 -12   5   -2.30   14.20
  -2  12  -5   28.90   20.20
 -11 -13   5  118.29   76.49
  11  13  -5  125.19   54.89
  -9 -13   5   42.20   40.60
   9 -13  -5   38.00   35.50
   7 -13  -5   72.09   49.40
  -7 -13   5   37.30   49.00
   5 -13  -5  188.78   65.09
   5 -13  -5  125.69   52.69
  -5 -13   5  235.88   80.89
   5  13  -5  214.48   61.99
   3 -13  -5   14.80   30.90
  -3 -13   5    2.10   16.30
   3 -13  -5   92.89   52.19
   3  13  -5   32.60   30.30
  -1 -13   5  117.39   42.30
   1 -13  -5   28.00   57.59
   1 -13  -5  144.49   60.59
   1  13  -5  197.88   57.69
   1 -13   5  266.07   56.09
  -1 -13  -5  108.19   62.99
  -1 -13  -5  365.96  103.39
  -1  13  -5  298.57   57.19
  10 -14  -5   35.70   32.10
 -10 -14   5   10.80   25.20
   8 -14  -5   47.30   38.20
  -8 -14   5   41.20   68.39
   8  14  -5    0.60   15.90
  -6 -14   5  256.97   82.69
   6 -14  -5  373.16   89.29
   6  14  -5  191.48   60.49
   4 -14  -5   21.80   35.20
   4 -14  -5   55.49   40.00
  -4 -14   5   77.69   41.60
   4  14  -5    9.40   16.10
   2 -14  -5   17.60   33.80
  -2 -14   5   24.90   28.80
   2  14  -5   32.10   30.70
   0 -14  -5  103.89   62.39
   0 -14  -5  136.09   70.39
   0 -14   5   98.39   39.60
   0  14  -5   55.19   31.80
   9 -15  -5   22.20   28.50
  -9 -15   5   75.99   60.09
   9  15  -5   66.69   50.39
  -7 -15   5  229.38   89.69
   7 -15  -5  235.68   68.79
   7 -15  -5  127.39   53.79
   7  15  -5  276.87   76.19
   5 -15  -5  191.08   65.39
  -5 -15   5   92.49   50.19
   5 -15  -5   74.49   61.49
   5  15  -5   95.09   44.00
   3 -15  -5  263.97   89.89
  -3 -15   5  190.28   73.99
   3 -15  -5   55.39   44.60
   3  15  -5  208.18   81.19
   1 -15  -5  -20.40   27.90
  -1 -15   5   56.99   37.50
   1 -15  -5   -4.10   22.20
   1  15  -5    0.80   16.70
  -6 -16   5   54.09   47.20
   6 -16  -5   62.39   48.30
   6 -16  -5   82.89   48.40
   6  16  -5   88.99   51.29
   4 -16  -5   93.99   52.89
   4 -16  -5   57.29   53.19
  -4 -16   5  127.49   58.79
   4  16  -5  100.49   52.39
   2 -16  -5   -9.50   24.20
  -2 -16   5    3.60   15.50
   2  16  -5   -1.70   18.00
  14   0  -6  195.38   63.19
 -14   0   6  106.29   47.10
  12   0  -6 1672.93  151.88
 -12   0   6 1507.85  147.09
 -10   0   6  556.04   94.49
  10   0  -6  484.15   89.79
   8   0  -6  246.28   72.89
  -8   0   6  164.08   55.59
  -6   0   6 1458.75  202.38
   6   0  -6 1139.19  119.49
  -4   0   6  335.17   70.69
   4   0  -6  193.48   54.59
  -2   0   6  297.77   60.59
   2   0  -6  336.07   67.79
   0   0  -6  276.77   52.49
   2   0   6   16.30   18.50
  -2   0  -6   65.99   28.50
  -4   0  -6  811.42   77.19
  -4   0  -6  844.62   76.29
  15  -1  -6    6.60   22.00
 -15  -1   6   38.60   27.60
 -15   1   6  -21.50   12.10
  15   1  -6  -15.60    9.40
 -13  -1   6  -10.30   20.70
  13  -1  -6    1.80   25.60
  13   1  -6    0.30   24.50
 -13   1   6   26.20   30.00
 -11  -1   6  323.87   73.99
  11  -1  -6  511.45   99.59
 -11   1   6  477.95   98.19
  11   1  -6  766.92  124.99
  -9  -1   6  303.07   71.89
   9  -1  -6  308.27   78.19
   9   1  -6  173.78   56.59
  -9   1   6  231.68   69.99
   7  -1  -6  117.89   46.70
  -7  -1   6   65.09   41.60
   7   1  -6  111.19   51.09
  -7   1   6  111.09   48.60
  -5  -1   6  648.74   91.09
   5  -1  -6  591.14   92.29
   5   1  -6  785.92  108.99
  -5   1   6  753.12  105.09
  -3  -1   6 1361.66  115.49
   3  -1  -6 1646.14  134.69
   3   1  -6 1489.05  128.49
  -3   1   6 1530.65  123.59
  -1  -1   6  378.66   58.39
  -1   1   6  356.86   61.69
   1  -1   6   42.60   23.70
  -1  -1  -6   35.90   23.80
   1   1   6   52.69   27.60
  -3  -1  -6  241.88   55.89
  -3  -1  -6  263.57   55.79
  -3   1  -6  204.88   45.00
  -5  -1  -6  135.99   35.00
  -5  -1  -6  175.48   43.90
  -5   1  -6  186.38   35.80
  -5   1  -6  166.98   32.50
 -14  -2   6  347.77   88.49
  14  -2  -6  354.06   79.89
  14   2  -6  263.37   71.79
 -14   2   6  311.67   80.39
 -12  -2   6   65.09   40.50
  12  -2  -6   43.70   34.10
 -12   2   6  108.89   54.09
  12   2  -6   64.69   38.00
  10  -2  -6  121.09   50.09
 -10  -2   6  195.48   65.19
 -10   2   6  101.99   43.20
  10   2  -6  197.98   67.39
  -8  -2   6  495.55   88.49
   8  -2  -6  717.13  111.89
  -8   2   6  638.74   97.69
   8   2  -6 1148.09  151.88
  -6  -2   6    7.80   26.80
   6   2  -6  -10.50   16.40
  -6   2   6  -10.80   15.70
   4  -2  -6 2779.92  193.78
  -4  -2   6 2574.14  176.58
  -4   2   6 2864.81  187.68
   4   2  -6 2838.32  191.28
   2  -2  -6 1164.68  113.69
  -2  -2   6 1160.38   99.19
  -2   2   6 1183.68  106.49
   0  -2  -6    9.60   13.80
   0  -2   6   48.70   26.60
   0   2  -6   25.10   16.70
   2  -2   6  252.17   49.20
  -2  -2  -6  224.08   51.19
  -2   2  -6  302.77   55.39
  -4  -2  -6  -17.30   12.30
  -4  -2  -6   11.80   20.70
  -4   2  -6  -10.40   10.80
  -4   2  -6   -6.60   10.80
  15   3  -6  117.69   54.09
 -15   3   6  104.59   63.89
  13  -3  -6  340.97   80.49
 -13  -3   6  315.97   82.29
  13   3  -6  254.17   68.49
 -13   3   6  200.68   63.19
 -11  -3   6 1081.59  146.59
  11  -3  -6  796.22  117.59
 -11   3   6 1325.47  162.18
  11   3  -6 1318.57  170.98
   9  -3  -6  521.65   97.39
  -9  -3   6  430.56   89.09
  -9   3   6  445.86   87.99
   9   3  -6  273.77   71.19
  -7  -3   6   32.10   35.40
   7  -3  -6   -1.40   27.40
   7   3  -6   33.00   28.30
  -7   3   6   -5.70   17.30
   5  -3  -6  180.18   56.59
  -5  -3   6  118.09   41.50
  -5   3   6  186.88   58.69
   5   3  -6  279.37   68.69
  -3  -3   6 2279.87  159.08
   3  -3  -6 2619.14  187.08
   3   3  -6 2488.05  173.38
  -3   3   6 2587.84  175.28
  -1  -3   6 1238.08  101.09
  -1   3   6 1440.06  117.99
   1  -3   6   76.19   27.10
  -1  -3  -6   86.89   42.80
   1   3   6   33.30   23.40
  -1   3  -6   75.59   30.50
  -3  -3  -6  147.39   48.50
  -3  -3  -6  134.59   45.00
  -3   3  -6  160.28   38.20
  14  -4  -6  138.19   48.90
 -14  -4   6  217.48   72.19
 -14   4   6  222.98   68.69
  14   4  -6  211.98   69.89
  12  -4  -6    1.20   26.60
 -12  -4   6   -2.80   29.00
  12   4  -6   31.00   35.30
 -12   4   6   39.60   42.10
 -10  -4   6  978.30  134.19
  10  -4  -6 1444.76  134.69
 -10   4   6 1253.37  128.69
  10   4  -6 1204.68  154.98
   8  -4  -6  410.36   81.89
  -8  -4   6  446.36  112.99
  -8   4   6  458.35   85.89
   8   4  -6  426.76   87.29
   6  -4  -6   -3.10   19.70
  -6  -4   6    3.90   21.50
   6   4  -6  -12.40   15.70
  -6   4   6   -1.10   19.00
  -4  -4   6  321.27   70.59
   4  -4  -6  476.05   93.49
   4   4  -6  402.96   84.39
  -4   4   6  374.96   80.99
  -2  -4   6  539.35   81.39
   2  -4  -6  329.27   72.49
  -2   4   6  337.97   69.09
   0  -4  -6  100.69   41.20
   0  -4   6  173.08   42.60
   0   4   6  172.28   51.29
  -2  -4  -6  449.26   77.29
   2  -4   6  418.06   57.89
  -2  -4  -6  250.97   61.79
  -2   4  -6  430.16   64.09
  -4  -4  -6  743.63  102.69
  -4  -4  -6  609.24   90.59
  -4   4  -6  613.24   50.39
  13  -5  -6   61.09   38.40
 -13  -5   6  112.09   59.79
 -13   5   6   95.39   44.30
  13   5  -6   82.39   51.89
 -11  -5   6  375.16   91.09
  11  -5  -6  313.87   72.89
 -11   5   6  363.66   88.69
  11   5  -6  307.77   85.89
   9  -5  -6   76.19   39.90
  -9  -5   6   58.99   42.60
  -9   5   6   52.59   31.70
   9   5  -6   65.29   47.10
   7  -5  -6  480.05   87.49
  -7  -5   6  502.05   94.59
   7   5  -6  543.45  106.49
  -7   5   6  367.46   77.99
   5  -5  -6  111.59   51.09
  -5  -5   6   75.69   35.30
   5   5  -6   50.89   30.60
  -5   5   6  103.39   48.40
  -3  -5   6  430.76   79.09
   3  -5  -6  443.36   88.29
  -3   5   6  332.17   67.89
  -1  -5   6   25.20   20.70
   1  -5  -6   62.39   41.90
   1   5  -6   84.09   38.00
  -1   5   6   53.29   29.90
  -1  -5  -6   81.09   48.70
   1  -5   6   42.30   23.10
  -1   5  -6   65.19   27.40
  -3  -5  -6   -4.00   29.20
   3  -5   6    1.30   12.10
  -3  -5  -6   -0.90   18.10
  -3   5  -6   31.80   19.40
 -14  -6   6   98.39   49.50
 -14   6   6  132.69   55.19
  14   6  -6   53.99   42.20
 -12  -6   6  163.28   60.89
  12  -6  -6  229.58   77.19
 -12   6   6  370.56   87.09
  12   6  -6  332.87   82.59
 -10  -6   6  207.38   76.29
  10  -6  -6  272.67   72.19
 -10   6   6  149.99   50.49
  10   6  -6  117.19   54.99
   8  -6  -6   50.19   33.60
  -8  -6   6   38.00   34.20
  -8   6   6   31.20   31.20
   8   6  -6   36.80   34.90
  -6  -6   6 2243.08  174.48
   6  -6  -6 2078.79  207.08
   6   6  -6 2253.97  182.28
  -6   6   6 2432.56  227.48
   4  -6  -6   87.39   49.80
  -4  -6   6   29.90   31.10
  -4   6   6   44.80   32.70
   2  -6  -6  295.67  100.59
  -2   6   6  348.37   75.39
   0  -6   6 1000.80   84.19
   0  -6  -6 1284.47  172.48
   0   6  -6  860.31   87.39
  -2  -6  -6  452.55   86.29
   2  -6   6  461.35   60.39
  -2  -6  -6  352.46   77.49
  -2   6  -6  465.25   66.49
  -4  -6  -6  590.24  140.19
  -4  -6  -6  748.03  121.29
 -13  -7   6   29.00   41.30
  13  -7  -6   11.70   27.00
 -13   7   6    4.00   20.90
  13   7  -6   35.90   37.00
 -11  -7   6   43.70   44.00
  11  -7  -6   47.30   34.00
  11   7  -6   73.89   49.50
 -11   7   6   70.29   42.80
  -9  -7   6  259.77   75.09
   9  -7  -6  466.15   96.39
  -9   7   6  274.67   69.49
   9   7  -6  277.87   75.39
  -7  -7   6   -7.70   25.10
   7  -7  -6   10.80   30.70
   7   7  -6   -2.20   20.90
  -7   7   6   69.49   39.50
  -5  -7   6 1374.86  129.69
   5  -7  -6 1396.26  145.49
   5   7  -6 1295.17  165.98
  -5   7   6 1468.65  142.49
   3  -7  -6  297.27   87.89
  -3  -7   6  399.56   75.29
  -3   7   6  209.88   59.39
  -1  -7   6  321.07   60.49
   1   7  -6  206.28   51.19
  -1  -7  -6   -4.40   17.40
   1  -7   6   18.50   17.90
  -1  -7  -6  -19.20   11.90
  -1   7  -6    8.70   15.70
  -3  -7  -6  663.83  111.99
  -3  -7  -6  508.35   94.99
   3  -7   6  689.43   65.09
  -3   7  -6  678.43   57.99
  14   8  -6  197.68   78.89
 -12  -8   6   73.59   60.09
  12  -8  -6   73.39   39.70
 -12   8   6   44.40   37.00
  12   8  -6   -8.90   20.30
 -10  -8   6  109.89   62.49
  10  -8  -6  125.09   52.89
 -10   8   6   46.70   34.70
  10   8  -6  127.89   56.39
  -8  -8   6  948.81  150.08
   8  -8  -6  815.62  117.39
   8   8  -6  654.63  116.79
  -8   8   6  774.42  116.09
   6  -8  -6  153.58   68.69
  -6  -8   6  292.77   77.29
  -6   8   6  204.48   72.19
   6   8  -6  307.07  101.49
  -4  -8   6 1041.30  108.39
   4  -8  -6 1046.50  160.98
  -4   8   6 1020.40  152.58
  -2  -8   6  629.84   94.49
   2   8  -6  572.34   95.09
   0  -8  -6   77.49   53.29
   0  -8  -6   17.40   25.60
   0  -8   6   16.00   21.00
   0   8  -6   30.20   21.70
  -2  -8  -6  778.62  121.19
  -2  -8  -6  702.13  171.08
  -2   8  -6 1038.10  104.69
 -13  -9   6   33.90   49.60
  13   9  -6  168.18   72.49
 -11  -9   6    5.80   29.70
  11  -9  -6    7.00   25.70
  11   9  -6    8.20   29.00
 -11   9   6   24.70   29.60
  -9  -9   6  553.54  119.69
   9  -9  -6  439.16   88.49
   9   9  -6  816.02  143.29
  -9   9   6  513.35  104.29
   7  -9  -6  114.59   49.20
  -7  -9   6   81.19   45.20
  -7   9   6   58.89   44.10
   5  -9  -6   97.39   58.29
  -5   9   6  141.99   57.99
   3  -9  -6  -27.20   12.30
  -3  -9   6    7.70   21.10
  -3   9   6    1.70   24.60
   3   9  -6    7.10   21.70
   1  -9  -6  198.48   69.09
  -1  -9   6  233.78   54.09
   1  -9  -6  164.58   54.79
   1   9  -6  247.48   62.29
  -1  -9  -6  197.28   77.49
  -1  -9  -6  142.39   53.19
  12 -10  -6   44.50   40.00
 -12 -10   6    8.30   37.30
 -12  10   6   13.10   24.60
  12  10  -6    4.30   22.00
 -10 -10   6   92.19   59.69
  10 -10  -6  277.27   76.89
  10  10  -6  135.79   55.99
 -10  10   6  207.78   71.19
  -8 -10   6  791.72  148.49
   8 -10  -6  592.54  103.59
  -8  10   6  754.22  138.59
  -6 -10   6   -9.70   19.40
   6 -10  -6   -1.90   23.40
  -6  10   6   -9.80   17.00
  -4 -10   6  162.08   52.79
   4 -10  -6  165.08   66.29
   4  10  -6  175.58   55.79
  -2 -10   6  444.56   73.79
   2 -10  -6  419.46  101.09
   2  10  -6  355.76   72.99
   0 -10   6   22.50   27.70
   0 -10  -6   -4.00   21.30
   0 -10  -6    9.60   30.10
   2 -10   6  417.56   58.99
  -2 -10  -6  164.68   63.29
  -2  10  -6  310.57   53.99
 -11 -11   6   84.59   59.79
  11 -11  -6  -14.20   17.00
 -11  11   6   28.50   26.50
  11  11  -6   21.10   31.00
  -9 -11   6  149.29   79.69
   9 -11  -6  169.68   63.79
  -9  11   6  192.58   63.89
  -7 -11   6  255.17  116.49
   7 -11  -6  278.67   81.19
  -7  11   6  346.87   93.89
   7  11  -6  274.17   84.69
  -5 -11   6    4.70   24.00
   5 -11  -6   22.80   31.90
   5  11  -6   26.00   29.50
  -3 -11   6    0.10   19.10
   3 -11  -6   72.99   51.99
   3  11  -6   13.00   23.30
   1 -11  -6   14.00   27.20
  -1 -11   6   24.10   28.00
   1 -11  -6   15.90   39.00
   1 -11   6  156.88   46.10
  -1  11  -6  120.99   39.50
 -10 -12   6  217.98   89.59
  10 -12  -6  219.08   70.49
 -10  12   6  204.58   64.79
  -8 -12   6   98.69   58.39
   8 -12  -6   63.29   40.80
  -8  12   6  174.58   69.99
   8  12  -6  121.99   49.00
  -6 -12   6  799.92  133.19
   6 -12  -6  841.12  133.39
   6  12  -6 1110.29  158.58
   4 -12  -6   -9.20   29.10
   4 -12  -6   -1.50   22.50
  -4 -12   6   64.39   40.50
   4  12  -6   17.80   23.70
   2 -12  -6  132.59   70.19
   2 -12  -6  137.79   64.49
   0 -12  -6  894.01  157.08
   0 -12  -6  725.63  164.38
   0 -12   6  638.44   87.29
   0  12  -6  615.94   93.29
   9 -13  -6  -17.00   17.50
  -9 -13   6   -1.60   28.10
   9  13  -6   44.90   36.60
   7 -13  -6   14.60   34.70
  -7 -13   6   61.99   44.40
   7  13  -6    7.60   19.30
   5 -13  -6  -22.20   13.00
   5 -13  -6   32.00   36.50
  -5 -13   6   19.70   23.50
   5  13  -6   23.50   28.00
  -3 -13   6   33.70   34.00
   3 -13  -6   74.79   58.19
   3  13  -6    7.60   25.20
  -1 -13   6   24.00   25.10
   1 -13  -6  -17.70   17.60
   1 -13  -6   -8.90   20.40
   1  13  -6   -1.70   12.50
   8 -14  -6  202.38   69.39
   8 -14  -6  160.58   61.69
  -8 -14   6  163.78   81.69
   8  14  -6  134.19   59.69
  -6 -14   6   26.20   27.80
   6 -14  -6   26.30   30.50
   6 -14  -6  -11.40   17.20
   6  14  -6   24.80   33.50
   4 -14  -6   66.89   44.50
  -4 -14   6   92.39   52.29
   4  14  -6   68.99   41.40
 -14   0   7  158.78   58.39
  14   0  -7  194.28   67.09
  12   0  -7  -27.70   13.50
 -12   0   7  -32.60   18.10
  10   0  -7  342.37   91.19
 -10   0   7  121.79   56.79
   8   0  -7   65.59   43.70
  -8   0   7   59.79   37.10
   6   0  -7  161.78   56.09
  -6   0   7   94.49   39.40
   4   0  -7 1068.49  145.69
  -4   0   7 1472.75  125.69
   2   0  -7  -14.90   11.90
  -2   0   7   27.90   24.90
   0   0   7   83.59   36.90
   0   0  -7   68.29   35.00
  -2   0  -7 1072.69  100.39
  13  -1  -7  208.98   71.59
 -13  -1   7  192.48   70.69
 -13   1   7  188.58   63.99
  13   1  -7  124.49   59.59
 -11  -1   7   45.30   49.10
  11  -1  -7   27.40   36.40
 -11   1   7   60.49   39.40
  11   1  -7   -6.60   25.20
   9  -1  -7  271.67   78.99
  -9  -1   7  103.69   49.00
  -9   1   7  228.48   63.89
   9   1  -7  263.57   77.69
  -7  -1   7  686.03  110.59
   7  -1  -7  821.52  129.49
   7   1  -7  851.61  125.79
  -7   1   7  705.83  108.89
   5  -1  -7   61.69   62.09
  -5  -1   7   64.89   35.60
  -5   1   7   29.60   30.80
   3  -1  -7    2.80   20.60
  -3  -1   7   46.40   30.60
  -3   1   7   40.30   31.40
   3   1  -7   43.00   34.40
   1  -1  -7   61.79   37.70
  -1  -1   7  115.69   41.20
   1   1  -7   96.99   40.70
  -1   1   7  119.49   41.30
  -1  -1  -7   27.60   28.00
   1  -1   7   29.90   23.60
  -1   1  -7   51.19   29.90
   1   1   7   14.00   17.90
 -14  -2   7   66.09   44.60
  14  -2  -7   56.19   34.00
 -14   2   7   52.19   42.10
  14   2  -7   53.59   37.90
  12  -2  -7  376.56   90.49
 -12  -2   7  236.28   76.49
  12   2  -7  160.58   66.39
 -12   2   7  311.27   83.19
  10  -2  -7   48.90   41.20
 -10  -2   7   13.60   23.30
 -10   2   7  -10.00   17.50
  10   2  -7    8.70   22.60
  -8  -2   7  296.57   74.19
   8  -2  -7  507.35   99.09
  -8   2   7  318.37   74.59
   8   2  -7  460.75  101.99
  -6  -2   7  532.35   89.79
   6  -2  -7  916.81  138.69
   6   2  -7  742.03  119.29
  -6   2   7  553.34   92.29
   4  -2  -7   26.40   35.70
  -4  -2   7   43.60   27.20
  -4   2   7   94.49   37.90
   2  -2  -7   -6.00   15.70
  -2  -2   7    9.10   20.50
  -2   2   7  -12.30   13.50
   2   2  -7   51.79   30.70
   0  -2  -7   44.20   29.30
   0   2   7   34.30   25.40
   0   2  -7    7.30   17.60
  -2  -2  -7   44.20   27.90
   2  -2   7   38.40   25.30
  -2  -2  -7   48.60   33.30
  -2   2  -7   46.30   26.30
  13  -3  -7   76.29   40.90
 -13  -3   7  155.48   69.29
  13   3  -7   46.40   41.40
 -13   3   7   61.99   42.90
  11  -3  -7   83.19   51.89
 -11  -3   7   11.80   35.60
  11   3  -7  -21.00   16.70
 -11   3   7    6.60   23.70
   9  -3  -7  239.68   72.89
  -9  -3   7  231.48   71.69
  -9   3   7  263.77  109.69
   9   3  -7  200.48   73.59
   7  -3  -7 1354.26  142.79
  -7  -3   7 1589.94  147.89
  -7   3   7 1687.93  153.38
   7   3  -7 1213.58  161.58
   5  -3  -7 1355.46  167.28
  -5  -3   7 1168.18  117.79
   5   3  -7  825.92  136.49
  -5   3   7 1454.55  134.39
  -3  -3   7    8.90   18.30
   3  -3  -7   27.20   31.60
  -3   3   7   57.49   50.69
   3   3  -7   73.09   36.60
  -1  -3   7  171.48   44.10
   1  -3  -7  133.79   52.99
  -1   3   7   65.99   30.20
   1   3  -7  183.68   55.29
   1  -3   7 1279.07  106.09
  -1  -3  -7 1359.36  128.59
  -1   3  -7 1544.75  119.59
  14  -4  -7   86.69   48.90
 -14  -4   7   37.10   47.20
  14   4  -7   42.60   28.70
 -14   4   7   18.40   35.70
 -12  -4   7  193.48   93.59
  12  -4  -7  137.79   57.59
 -12   4   7  168.98   60.99
  12   4  -7  147.69   55.29
  10  -4  -7   39.30   37.90
 -10  -4   7   30.20   32.80
  10   4  -7   -2.40   21.50
 -10   4   7    5.50   25.30
  -8  -4   7   82.89   43.80
   8  -4  -7  190.08   62.79
   8   4  -7  143.29   56.49
  -8   4   7  200.98   60.39
  -6  -4   7  571.54  101.39
   6  -4  -7  349.27   82.49
  -6   4   7  354.96   78.09
  -4  -4   7    2.10   18.90
   4  -4  -7   82.39   58.49
   4   4  -7    9.50   19.30
  -4   4   7  -11.10   13.40
   2  -4  -7   92.69   42.20
  -2  -4   7   75.49   36.40
  -2   4   7  143.89   50.29
   2   4  -7  107.29   41.60
   0  -4  -7  545.15   95.79
   0  -4   7  429.46   68.39
   0   4   7  460.75   79.09
   0   4  -7  465.95   92.99
   2  -4   7  139.19   38.70
  -2  -4  -7   73.49   37.50
  -2   4  -7  104.89   34.10
  13  -5  -7   40.80   40.00
  13   5  -7   -7.40   18.20
 -13   5   7   -3.20   20.00
 -11  -5   7   -0.90   25.10
  11  -5  -7   78.29   46.70
  11   5  -7   20.50   31.50
 -11   5   7   13.50   26.80
  -9  -5   7  -25.80   17.80
   9  -5  -7    0.80   28.50
   9   5  -7   42.30   33.40
  -9   5   7    2.90   27.70
  -7  -5   7  328.67   83.69
   7  -5  -7  376.56   85.19
  -7   5   7  278.37   81.69
   5  -5  -7  102.59   56.29
  -5  -5   7  132.79   55.09
   5   5  -7   38.40   29.00
  -5   5   7   59.39   41.10
   3  -5  -7  115.69   57.69
  -3  -5   7   74.69   35.40
   3   5  -7  118.59   48.30
  -3   5   7   57.69   35.40
  -1  -5   7   37.20   24.00
   1  -5  -7  105.49   55.19
   1   5  -7   62.99   31.40
  -1   5   7   44.20   28.50
  -1  -5  -7  -29.20   16.10
  -1  -5  -7    7.80   24.20
   1  -5   7    4.80   12.50
  -1   5  -7   -4.10   10.20
  12  -6  -7   74.39   46.40
 -12  -6   7    4.60   33.40
  12   6  -7   35.70   45.00
 -12   6   7  139.59   64.79
 -10  -6   7  614.44  123.09
  10  -6  -7  653.43  116.59
  10   6  -7  603.74  116.69
 -10   6   7  866.31  145.19
   8  -6  -7   38.20   39.00
  -8  -6   7  -30.60   14.00
  -8   6   7   14.70   29.60
   6  -6  -7   13.80   29.00
  -6  -6   7   -5.50   34.60
   6   6  -7   -1.00   12.00
  -6   6   7   12.30   24.90
  -4  -6   7  958.40  133.19
   4   6  -7 1266.07  155.88
  -4   6   7  880.81  137.39
   2  -6  -7  474.15  100.49
  -2  -6   7  521.85   82.89
  -2   6   7  541.55  105.69
   2   6  -7  544.35   93.69
   0  -6   7   58.79   29.20
   0   6  -7   90.09   36.90
  13  -7  -7  196.48   78.79
 -13  -7   7  247.38   81.69
  13   7  -7  302.37   96.79
 -11  -7   7   62.69   51.19
  11  -7  -7   43.40   42.80
 -11   7   7   62.49   50.39
  11   7  -7   77.59   48.10
   9  -7  -7  400.76  111.89
  -9  -7   7  343.67   85.49
  -9   7   7  380.76   95.79
  -7  -7   7  206.88   93.19
   7  -7  -7  103.59   47.90
  -7   7   7  132.09   63.49
  -5  -7   7   55.99   39.90
  -5   7   7   28.70   29.30
   5   7  -7   -5.30   21.50
  -3  -7   7   86.59   38.60
   3  -7  -7   12.90   32.30
   3   7  -7  101.99   39.20
  -3   7   7   52.39   31.10
   1  -7  -7  357.76   97.49
  -1  -7   7  590.94  119.79
   1   7  -7  416.36   82.59
   1  -7   7  -12.30   10.10
  -1  -7  -7   24.80   35.20
  -1   7  -7   20.60   26.10
  12  -8  -7  430.06   95.29
 -12  -8   7  244.58   89.89
 -12   8   7  314.57   89.79
  12   8  -7  153.98   64.99
 -10  -8   7  252.17   95.59
  10  -8  -7  310.97   83.79
 -10   8   7  175.78   70.79
   8  -8  -7  195.08   64.99
  -8   8   7  169.68   60.59
   8   8  -7   50.09   38.40
  -6  -8   7   38.60   31.60
   6  -8  -7   97.09   49.70
   6   8  -7  112.69   52.49
  -6   8   7   71.59   37.40
  -4  -8   7    8.70   18.80
   4  -8  -7    2.30   27.40
   4   8  -7   17.80   24.70
  -4   8   7   71.49   59.89
   2  -8  -7  751.02  149.29
  -2  -8   7  343.97  103.59
   0  -8  -7  117.29   58.29
   0  -8   7  163.48   41.80
   0   8  -7  205.18   56.79
  11  -9  -7  -14.90   24.00
 -11  -9   7  -17.10   28.90
 -11   9   7    2.80   23.90
   9  -9  -7  388.76   99.19
  -9  -9   7  299.87  132.59
   9   9  -7  336.17   90.29
   7  -9  -7  -20.60   15.20
  -7  -9   7  -10.40   20.10
   7   9  -7   18.50   26.80
  -7   9   7   30.40   26.10
  -5  -9   7  182.08   56.79
   5   9  -7  177.98   57.69
  -5   9   7  217.48   72.09
  -3  -9   7    6.10   20.70
   3  -9  -7   55.49   46.30
   3   9  -7   -9.00   18.90
   1  -9  -7  466.35  118.09
  -1  -9   7  674.43   98.79
   1  -9  -7  376.46  119.79
   1   9  -7  507.15   86.19
 -10 -10   7   23.10   39.90
  10 -10  -7   64.79   49.50
  10  10  -7   78.19   47.20
 -10  10   7    5.10   24.70
  -8 -10   7   -5.70   28.50
   8 -10  -7  -17.50   26.80
   8  10  -7   -7.10   18.10
  -8  10   7   -7.80   14.50
   6 -10  -7  351.26  132.09
  -6 -10   7  118.69   49.80
  -6  10   7  159.18   60.49
   6  10  -7  178.18   66.59
  -4 -10   7   60.79   45.20
   4 -10  -7   85.29   64.79
   4  10  -7   19.20   33.40
   2 -10  -7  133.89   59.49
   2 -10  -7   27.00   40.80
  -2 -10   7   79.89   35.70
   2  10  -7   74.09   41.10
   9 -11  -7    0.10   22.20
  -9 -11   7   51.69   41.10
   9  11  -7   33.50   30.50
  -9  11   7   44.00   35.00
   7 -11  -7   -2.10   21.40
  -7 -11   7   -2.00   25.90
   7  11  -7    6.40   16.80
  -7  11   7   -6.00   19.70
   5 -11  -7   -6.70   28.60
   3 -11  -7   40.60   39.20
   3 -11  -7  104.59   60.49
  -3 -11   7   33.60   26.90
   3  11  -7   93.99   44.90
   8 -12  -7  -18.10   20.10
  -8 -12   7   74.39   51.29
   8  12  -7   30.40   28.70
  -8  12   7   78.39   44.50
  -6 -12   7   52.99   49.00
   6  12  -7   35.90   32.90
   4 -12  -7  366.76  105.89
  -4 -12   7  284.77   70.09
   4 -12  -7  244.38   91.29
   4  12  -7  339.67   73.79
  12   0  -8   21.10   25.20
 -12   0   8   23.80   40.90
 -10   0   8  220.78   66.89
  10   0  -8  316.07   88.19
  -6   0   8   35.00   32.50
   6   0  -8  154.88   59.69
   4   0  -8   -4.20   20.10
  -4   0   8   58.39   38.10
  -2   0   8 1339.47  125.99
   2   0  -8 1791.52  154.08
 -13  -1   8  104.29   61.69
  13  -1  -8  101.89   56.29
  13   1  -8  113.29   55.39
 -11  -1   8    6.10   25.90
  11  -1  -8    4.20   29.40
 -11   1   8    0.40   25.80
  11   1  -8   10.10   26.90
  -9  -1   8   36.30   38.60
  -9   1   8   87.29   49.20
   7  -1  -8   14.70   26.60
  -7  -1   8  -10.20   16.50
   7   1  -8   74.89   43.60
  -5  -1   8   31.60   31.30
   5  -1  -8    3.00   22.50
  -5   1   8  -16.50   12.50
   5   1  -8   48.00   38.00
   3  -1  -8  103.89   50.49
  -3  -1   8   44.90   29.20
   3   1  -8   21.50   31.90
  -3   1   8   39.50   31.10
  -1  -1   8   33.20   24.10
   1  -1  -8   40.00   28.60
  -1   1   8   34.30   22.50
   1   1  -8  125.39   46.00
  12  -2  -8  265.77   88.39
 -12  -2   8  171.88   69.39
 -12   2   8  211.38   82.69
  12   2  -8  225.08   76.39
  10  -2  -8  469.05  110.29
 -10  -2   8  443.66  101.89
 -10   2   8  301.97   80.29
  -8   2   8   -0.60   22.10
   8   2  -8   -6.90   11.40
  -6  -2   8  144.79   59.89
   6  -2  -8   63.89   44.80
   6   2  -8  147.09   63.39
  -6   2   8  111.49   51.69
   4  -2  -8   13.20   26.30
  -4  -2   8   35.50   28.00
  -4   2   8   -8.70   13.00
   4   2  -8   25.00   26.40
   2  -2  -8   90.99   49.80
  -2  -2   8   14.40   25.00
  -2   2   8   -1.00   10.50
   2   2  -8   45.90   36.00
 -13  -3   8   48.90   38.30
  13  -3  -8   67.09   49.50
  13   3  -8   52.59   38.60
 -13   3   8   -9.80   36.10
  11  -3  -8  896.71  153.28
 -11  -3   8  801.22  147.79
  11   3  -8  928.61  238.18
 -11   3   8  701.33  128.49
  -9  -3   8   38.50   42.10
   9  -3  -8   19.50   32.90
   9   3  -8    6.70   15.80
  -9   3   8   45.70   44.10
  -7  -3   8   -2.40   22.40
   7   3  -8   92.19   47.60
  -7   3   8   44.20   51.19
   5  -3  -8  329.87   84.99
  -5  -3   8  304.57   74.59
   5   3  -8  223.38   62.79
  -5   3   8  393.66   93.59
  -3  -3   8  319.47   98.09
   3  -3  -8  202.88   63.39
   3   3  -8  255.07   77.79
  -3   3   8  344.17   80.69
 -12  -4   8    1.50   23.20
  12  -4  -8  184.58   74.99
  12   4  -8   37.30   30.70
 -12   4   8   65.19   42.50
  10  -4  -8  375.86   95.89
 -10  -4   8  343.57   89.59
 -10   4   8  601.44  128.19
  -8  -4   8  -14.10   16.50
   8   4  -8   35.60   37.50
  -8   4   8   27.40   35.30
  -6  -4   8  258.37   66.69
   6  -4  -8  272.17   79.29
   6   4  -8  319.07   78.49
  -6   4   8  315.77   80.09
  -4  -4   8  421.76   83.09
   4  -4  -8  441.16   96.69
   4   4  -8  695.33  117.19
  -4   4   8  415.16   89.99
  -2  -4   8   19.10   21.00
   2  -4  -8   46.40   33.60
  -2   4   8   22.70   24.30
   2   4  -8   41.30   32.70
  11  -5  -8   91.59   57.09
 -11  -5   8   75.59   50.19
 -11   5   8   54.49   39.70
  -9  -5   8  -14.50   20.30
   9  -5  -8    9.60   31.60
  -9   5   8   -5.00   21.10
   9   5  -8   21.00   26.60
  -7  -5   8  181.88   60.59
   7  -5  -8   40.40   59.69
   7   5  -8  201.88   65.49
  -7   5   8  202.78   89.99
  -5  -5   8   -8.60   11.60
   5  -5  -8   87.59   50.19
  -5   5   8   20.60   31.60
   5   5  -8    2.60   15.90
   3  -5  -8  268.57   88.39
  -3  -5   8  360.96   81.29
   3   5  -8  504.25  100.09
 -10  -6   8   15.50   30.20
  10  -6  -8    4.10   26.10
 -10   6   8    1.30   20.90
  10   6  -8   56.99   39.00
  -8  -6   8  925.11  154.68
   8   6  -8  773.92  138.89
  -8   6   8  937.71  154.68
   6  -6  -8   17.20   26.10
  -6  -6   8   23.40   28.60
   6   6  -8   68.19   41.40
  -6   6   8   48.10   35.50
   4  -6  -8    2.60   24.30
  -4  -6   8    8.70   20.10
  -4   6   8    9.00   17.70
   4   6  -8   18.00   22.70
 -11  -7   8   -4.30   31.50
  11  -7  -8   -4.00   24.20
 -11   7   8    8.90   24.80
  11   7  -8   53.09   44.10
   9  -7  -8   59.99   47.70
  -9  -7   8   18.90   28.60
  -9   7   8  105.99   57.19
   9   7  -8   13.60   15.60
  -7  -7   8   -0.30   20.70
   7  -7  -8   67.69   46.50
   7   7  -8   26.20   24.80
  -7   7   8   26.30   29.00
  -5  -7   8   14.50   23.20
   5  -7  -8   67.09   46.40
   5   7  -8   32.20   24.10
  -5   7   8   45.90   36.80
   3  -7  -8   -5.90   26.60
  -3  -7   8  -14.60   15.20
   3   7  -8   15.90   23.20
  -3   7   8   35.50   31.00
  10  -8  -8   -6.30   19.30
 -10  -8   8   46.30   39.00
 -10   8   8  107.59   59.89
  10   8  -8   53.19   46.80
   8  -8  -8    7.50   22.20
  -8  -8   8   64.89   45.70
   8   8  -8    7.00   19.20
  -8   8   8   69.09   44.20
  -6  -8   8  330.97   82.99
   6  -8  -8  367.16  112.99
  -6   8   8  275.27   77.79
   6   8  -8  325.17   88.29
  -7  -9   8   -3.10   19.00
   7  -9  -8  -19.10   17.90
   7   9  -8   43.30   37.30
  -7   9   8   46.40   34.30
   8   0  -9   12.50   19.60
  -8   0   9   -4.70   15.40
   0   0   0    0.00    0.00


_computing_structure_solution     'SHELXT 2018/2 (Sheldrick, 2018)'
_computing_structure_solution     'SHELXT 2018/2 (Sheldrick, 2018)'
;
_shelx_hkl_checksum                24289
_olex2_submission_special_instructions  'No special instructions were received'
