# Supplementary material for: [HgX2] Linear Group Enabled Ultraviolet Birefringent Crystal RbHg5Br11 with Strong Optical Anisotropy and Wide Bandgap
Source: Adv Sci (Weinh). 2025 Sep 9;12(45):e14304. doi: 10.1002/advs.202514304 (PMC12677596; doi:10.1002/advs.202514304)
Supplement: Supplementary file 2 — Supporting cif [file ADVS-12-e14304-s002.zip › Rb3Hg2Br7.cif]

data_rhb3
_audit_creation_date               2025-05-03
_audit_creation_method
;
Olex2 1.5
(compiled 2025.04.05 svn.rf049d14d for OlexSys, GUI svn.r7224)
;
_shelx_SHELXL_version_number       '2018/3'
_audit_contact_author_address      ?
_audit_contact_author_email        ?
_audit_contact_author_name         ''
_audit_contact_author_phone        ?
_publ_contact_author_id_orcid      ?
_publ_section_references
;
Dolomanov, O.V., Bourhis, L.J., Gildea, R.J, Howard, J.A.K. & Puschmann, H.
 (2009), J. Appl. Cryst. 42, 339-341.

Sheldrick, G.M. (2015). Acta Cryst. C71, 3-8.
;
_chemical_name_common              ?
_chemical_name_systematic          RbHgBr
_chemical_formula_moiety           'Br7 Hg2 Rb3'
_chemical_formula_sum              'Br7 Hg2 Rb3'
_chemical_formula_weight           1216.96
_chemical_melting_point            ?
loop_
  _atom_type_symbol
  _atom_type_description
  _atom_type_scat_dispersion_real
  _atom_type_scat_dispersion_imag
  _atom_type_scat_source
 'Br' 'Br' -0.2901 2.4595
 'International Tables Vol C Tables 4.2.6.8 and 6.1.1.4'
 'Hg' 'Hg' -2.3894 9.2266
 'International Tables Vol C Tables 4.2.6.8 and 6.1.1.4'
 'Rb' 'Rb' -0.9393 2.9676
 'International Tables Vol C Tables 4.2.6.8 and 6.1.1.4'

_shelx_space_group_comment
;
The symmetry employed for this shelxl refinement is uniquely defined
by the following loop, which should always be used as a source of
symmetry information in preference to the above space-group names.
They are only intended as comments.
;
_space_group_crystal_system        'monoclinic'
_space_group_IT_number             14
_space_group_name_H-M_alt          'P 1 21/c 1'
_space_group_name_Hall             '-P 2ybc'
loop_
  _space_group_symop_operation_xyz
 'x, y, z'
 '-x, y+1/2, -z+1/2'
 '-x, -y, -z'
 'x, -y-1/2, z-1/2'

_cell_length_a                     11.9907(10)
_cell_length_b                     7.3301(6)
_cell_length_c                     20.2864(13)
_cell_angle_alpha                  90
_cell_angle_beta                   101.302(2)
_cell_angle_gamma                  90
_cell_volume                       1748.5(2)
_cell_formula_units_Z              4
_cell_measurement_reflns_used      8589
_cell_measurement_temperature      152.00
_cell_measurement_theta_max        27.47
_cell_measurement_theta_min        2.93
_shelx_estimated_absorpt_T_max     0.103
_shelx_estimated_absorpt_T_min     0.082
_exptl_absorpt_coefficient_mu      41.797
_exptl_absorpt_correction_T_max    0.7456
_exptl_absorpt_correction_T_min    0.3622
_exptl_absorpt_correction_type     Multi-scan
_exptl_absorpt_process_details
;
SADABS-2016/2 (Bruker,2016/2) was used for absorption correction.
wR2(int) was 0.1350 before and 0.0726 after correction.
The Ratio of minimum to maximum transmission is 0.4858.
The \l/2 correction factor is Not present.
;
_exptl_absorpt_special_details     ?
_exptl_crystal_colour              'clear bluish black'
_exptl_crystal_colour_lustre       clear
_exptl_crystal_colour_modifier     bluish
_exptl_crystal_colour_primary      black
_exptl_crystal_density_diffrn      4.623
_exptl_crystal_density_meas        ?
_exptl_crystal_density_method      ?
_exptl_crystal_description         block
_exptl_crystal_F_000               2064
_exptl_crystal_size_max            0.12
_exptl_crystal_size_mid            0.11
_exptl_crystal_size_min            0.1
_exptl_transmission_factor_max     ?
_exptl_transmission_factor_min     ?
_diffrn_reflns_av_R_equivalents    0.0637
_diffrn_reflns_av_unetI/netI       0.0313
_diffrn_reflns_Laue_measured_fraction_full  0.982
_diffrn_reflns_Laue_measured_fraction_max  0.985
_diffrn_reflns_limit_h_max         15
_diffrn_reflns_limit_h_min         -15
_diffrn_reflns_limit_k_max         9
_diffrn_reflns_limit_k_min         -9
_diffrn_reflns_limit_l_max         25
_diffrn_reflns_limit_l_min         -26
_diffrn_reflns_number              32201
_diffrn_reflns_point_group_measured_fraction_full  0.982
_diffrn_reflns_point_group_measured_fraction_max  0.985
_diffrn_reflns_theta_full          25.242
_diffrn_reflns_theta_max           27.519
_diffrn_reflns_theta_min           1.732
_diffrn_ambient_temperature        152.00
_diffrn_detector_area_resol_mean   ?
_diffrn_measured_fraction_theta_full  0.982
_diffrn_measured_fraction_theta_max  0.985
_diffrn_measurement_device_type    'Bruker APEX-II CCD'
_diffrn_measurement_method         '\f and \w scans'
_diffrn_radiation_type             MoK\a
_diffrn_radiation_wavelength       0.71073
_diffrn_source                     ?
_reflns_Friedel_coverage           0.000
_reflns_Friedel_fraction_full      .
_reflns_Friedel_fraction_max       .
_reflns_number_gt                  3332
_reflns_number_total               3981
_reflns_special_details
;
 Reflections were merged by SHELXL according to the crystal
 class for the calculation of statistics and refinement.
 
 _reflns_Friedel_fraction is defined as the number of unique
 Friedel pairs measured divided by the number that would be
 possible theoretically, ignoring centric projections and
 systematic absences.
;
_reflns_threshold_expression       'I > 2\s(I)'
_computing_cell_refinement         'SAINT V8.40B (?, 2016)'
_computing_data_collection         ?
_computing_data_reduction          'SAINT V8.40B (?, 2016)'
_computing_molecular_graphics      'Olex2 1.5 (Dolomanov et al., 2009)'
_computing_publication_material    'Olex2 1.5 (Dolomanov et al., 2009)'
_computing_structure_refinement    'SHELXL 2018/3 (Sheldrick, 2015)'
_computing_structure_solution      'SHELXT 2018/2 (Sheldrick, 2018)'
_refine_diff_density_max           2.359
_refine_diff_density_min           -1.584
_refine_diff_density_rms           0.273
_refine_ls_extinction_coef         .
_refine_ls_extinction_method       none
_refine_ls_goodness_of_fit_ref     1.097
_refine_ls_hydrogen_treatment      undef
_refine_ls_matrix_type             full
_refine_ls_number_parameters       109
_refine_ls_number_reflns           3981
_refine_ls_number_restraints       0
_refine_ls_R_factor_all            0.0513
_refine_ls_R_factor_gt             0.0415
_refine_ls_restrained_S_all        1.097
_refine_ls_shift/su_max            0.001
_refine_ls_shift/su_mean           0.000
_refine_ls_structure_factor_coef   Fsqd
_refine_ls_weighting_details      
 'w=1/[\s^2^(Fo^2^)+(0.0584P)^2^+10.7177P] where P=(Fo^2^+2Fc^2^)/3'
_refine_ls_weighting_scheme        calc
_refine_ls_wR_factor_gt            0.1049
_refine_ls_wR_factor_ref           0.1118
_refine_special_details            ?
_olex2_refinement_description
;
;
_atom_sites_solution_hydrogens     .
_atom_sites_solution_primary       ?
_atom_sites_solution_secondary     ?
loop_
  _atom_site_label
  _atom_site_type_symbol
  _atom_site_fract_x
  _atom_site_fract_y
  _atom_site_fract_z
  _atom_site_U_iso_or_equiv
  _atom_site_adp_type
  _atom_site_occupancy
  _atom_site_site_symmetry_order
  _atom_site_calc_flag
  _atom_site_refinement_flags_posn
  _atom_site_refinement_flags_adp
  _atom_site_refinement_flags_occupancy
  _atom_site_disorder_assembly
  _atom_site_disorder_group
 Hg1 Hg 0.70273(3) 0.68138(6) 0.49718(2) 0.04418(13) Uani 1 1 d . . . . .
 Hg2 Hg 0.77216(4) 0.78262(6) 0.29554(3) 0.05431(15) Uani 1 1 d . . . . .
 Br4 Br 0.75323(9) 0.44295(13) 0.31536(5) 0.0427(2) Uani 1 1 d . . . . .
 Rb1 Rb 0.56574(9) 1.20828(16) 0.39568(6) 0.0495(3) Uani 1 1 d . . . . .
 Br1 Br 0.72852(9) 0.82311(16) 0.62012(5) 0.0458(3) Uani 1 1 d . . . . .
 Br7 Br 0.95568(9) 0.92359(14) 0.27054(5) 0.0429(2) Uani 1 1 d . . . . .
 Rb2 Rb 0.99624(9) 0.25647(16) 0.39973(5) 0.0474(2) Uani 1 1 d . . . . .
 Br3 Br 0.82231(10) 0.38907(14) 0.51777(5) 0.0459(2) Uani 1 1 d . . . . .
 Rb3 Rb 0.76160(10) 0.21891(16) 0.17050(5) 0.0504(3) Uani 1 1 d . . . . .
 Br6 Br 0.58889(9) 0.95699(16) 0.25448(6) 0.0487(3) Uani 1 1 d . . . . .
 Br5 Br 0.82899(11) 0.90391(16) 0.43736(5) 0.0516(3) Uani 1 1 d . . . . .
 Br2 Br 0.49902(10) 0.7170(2) 0.43825(7) 0.0661(4) Uani 1 1 d . . . . .

loop_
  _atom_site_aniso_label
  _atom_site_aniso_U_11
  _atom_site_aniso_U_22
  _atom_site_aniso_U_33
  _atom_site_aniso_U_23
  _atom_site_aniso_U_13
  _atom_site_aniso_U_12
 Hg1 0.0370(2) 0.0542(3) 0.0384(2) -0.00005(16) 0.00013(16) 0.00240(16)
 Hg2 0.0460(3) 0.0393(2) 0.0776(3) 0.0104(2) 0.0118(2) -0.00230(17)
 Br4 0.0485(6) 0.0349(5) 0.0462(5) 0.0028(4) 0.0128(4) -0.0033(4)
 Rb1 0.0406(6) 0.0585(6) 0.0537(6) -0.0060(5) 0.0199(5) -0.0054(4)
 Br1 0.0392(5) 0.0655(7) 0.0330(5) -0.0110(4) 0.0077(4) -0.0006(5)
 Br7 0.0363(5) 0.0437(5) 0.0504(6) -0.0043(4) 0.0126(4) -0.0025(4)
 Rb2 0.0314(5) 0.0584(6) 0.0517(6) -0.0067(5) 0.0063(4) -0.0071(4)
 Br3 0.0570(6) 0.0403(5) 0.0435(5) -0.0002(4) 0.0176(5) 0.0075(4)
 Rb3 0.0562(7) 0.0577(6) 0.0340(5) 0.0013(4) 0.0008(4) 0.0026(5)
 Br6 0.0413(6) 0.0517(6) 0.0505(6) -0.0062(5) 0.0028(4) 0.0070(4)
 Br5 0.0670(7) 0.0496(6) 0.0394(5) -0.0010(4) 0.0131(5) -0.0236(5)
 Br2 0.0347(6) 0.1019(11) 0.0545(7) 0.0084(6) -0.0085(5) -0.0042(6)

_geom_special_details
;
 All esds (except the esd in the dihedral angle between two l.s. planes)
 are estimated using the full covariance matrix.  The cell esds are taken
 into account individually in the estimation of esds in distances, angles
 and torsion angles; correlations between esds in cell parameters are only
 used when they are defined by crystal symmetry.  An approximate (isotropic)
 treatment of cell esds is used for estimating esds involving l.s. planes.
;
loop_
  _geom_bond_atom_site_label_1
  _geom_bond_atom_site_label_2
  _geom_bond_distance
  _geom_bond_site_symmetry_2
  _geom_bond_publ_flag
 Hg1 Rb1 4.1999(12) 1_545 ?
 Hg1 Rb1 4.2992(11) 3_676 ?
 Hg1 Br1 2.6632(10) . ?
 Hg1 Rb2 3.8277(11) 3_766 ?
 Hg1 Br3 2.5664(11) . ?
 Hg1 Br5 2.6731(11) . ?
 Hg1 Br2 2.5138(13) . ?
 Hg2 Br4 2.5393(11) . ?
 Hg2 Br7 2.5701(11) . ?
 Hg2 Rb3 4.0685(12) 1_565 ?
 Hg2 Br6 2.5375(12) . ?
 Hg2 Br5 2.9604(12) . ?
 Br4 Rb1 3.4790(14) 1_545 ?
 Br4 Rb2 3.3666(16) . ?
 Br4 Rb3 3.3850(15) . ?
 Rb1 Br1 3.4874(15) 3_676 ?
 Rb1 Rb2 5.1587(15) 1_565 ?
 Rb1 Br3 3.7907(17) 1_565 ?
 Rb1 Br6 3.7185(17) 2_655 ?
 Rb1 Br6 3.4621(15) . ?
 Rb1 Br5 3.8223(18) . ?
 Rb1 Br2 3.824(2) . ?
 Rb1 Br2 3.6440(18) 3_676 ?
 Rb1 Br2 3.945(2) 1_565 ?
 Br1 Rb2 3.4519(15) 3_766 ?
 Br1 Rb3 4.1023(17) 4_566 ?
 Br1 Rb3 3.5089(17) 4_576 ?
 Br7 Rb2 3.8138(15) 2_755 ?
 Br7 Rb2 3.5440(15) 1_565 ?
 Br7 Rb3 3.6857(16) 2_755 ?
 Br7 Rb3 3.5171(16) 1_565 ?
 Rb2 Br3 3.6036(15) . ?
 Rb2 Br3 3.5858(16) 3_766 ?
 Rb2 Rb3 5.2545(17) 2_745 ?
 Rb2 Rb3 4.8553(16) 2_755 ?
 Rb2 Br5 3.4472(15) 1_545 ?
 Rb2 Br5 3.7391(16) 3_766 ?
 Br3 Rb3 3.4118(15) 4_566 ?
 Rb3 Br6 3.5015(17) 1_545 ?
 Rb3 Br2 3.4541(16) 2_645 ?

loop_
  _geom_angle_atom_site_label_1
  _geom_angle_atom_site_label_2
  _geom_angle_atom_site_label_3
  _geom_angle
  _geom_angle_site_symmetry_1
  _geom_angle_site_symmetry_3
  _geom_angle_publ_flag
 Rb1 Hg1 Rb1 98.25(2) 1_545 3_676 ?
 Br1 Hg1 Rb1 138.05(3) . 1_545 ?
 Br1 Hg1 Rb1 54.14(3) . 3_676 ?
 Br1 Hg1 Rb2 61.18(3) . 3_766 ?
 Br1 Hg1 Br5 102.41(4) . . ?
 Rb2 Hg1 Rb1 114.88(2) 3_766 3_676 ?
 Rb2 Hg1 Rb1 127.05(3) 3_766 1_545 ?
 Br3 Hg1 Rb1 121.64(3) . 3_676 ?
 Br3 Hg1 Rb1 62.79(3) . 1_545 ?
 Br3 Hg1 Br1 102.39(4) . . ?
 Br3 Hg1 Rb2 64.75(3) . 3_766 ?
 Br3 Hg1 Br5 103.61(4) . . ?
 Br5 Hg1 Rb1 118.89(3) . 1_545 ?
 Br5 Hg1 Rb1 131.41(4) . 3_676 ?
 Br5 Hg1 Rb2 67.55(3) . 3_766 ?
 Br2 Hg1 Rb1 66.57(4) . 1_545 ?
 Br2 Hg1 Rb1 57.78(4) . 3_676 ?
 Br2 Hg1 Br1 109.18(4) . . ?
 Br2 Hg1 Rb2 166.37(5) . 3_766 ?
 Br2 Hg1 Br3 128.61(5) . . ?
 Br2 Hg1 Br5 107.74(5) . . ?
 Br4 Hg2 Br7 122.14(4) . . ?
 Br4 Hg2 Rb3 151.24(3) . 1_565 ?
 Br4 Hg2 Br5 98.70(4) . . ?
 Br7 Hg2 Rb3 58.95(3) . 1_565 ?
 Br7 Hg2 Br5 91.61(3) . . ?
 Br6 Hg2 Br4 116.57(4) . . ?
 Br6 Hg2 Br7 116.91(4) . . ?
 Br6 Hg2 Rb3 58.69(3) . 1_565 ?
 Br6 Hg2 Br5 100.80(4) . . ?
 Br5 Hg2 Rb3 110.06(3) . 1_565 ?
 Hg2 Br4 Rb1 130.17(4) . 1_545 ?
 Hg2 Br4 Rb2 112.54(4) . . ?
 Hg2 Br4 Rb3 108.63(4) . . ?
 Rb2 Br4 Rb1 97.79(4) . 1_545 ?
 Rb2 Br4 Rb3 94.27(4) . . ?
 Rb3 Br4 Rb1 107.37(4) . 1_545 ?
 Hg1 Rb1 Hg1 81.75(2) 1_565 3_676 ?
 Hg1 Rb1 Rb2 145.60(3) 3_676 1_565 ?
 Hg1 Rb1 Rb2 69.00(2) 1_565 1_565 ?
 Br4 Rb1 Hg1 66.10(3) 1_565 1_565 ?
 Br4 Rb1 Hg1 139.49(4) 1_565 3_676 ?
 Br4 Rb1 Br1 136.44(5) 1_565 3_676 ?
 Br4 Rb1 Rb2 40.29(2) 1_565 1_565 ?
 Br4 Rb1 Br3 67.48(3) 1_565 1_565 ?
 Br4 Rb1 Br6 68.78(3) 1_565 2_655 ?
 Br4 Rb1 Br5 79.09(3) 1_565 . ?
 Br4 Rb1 Br2 79.19(3) 1_565 1_565 ?
 Br4 Rb1 Br2 129.27(4) 1_565 3_676 ?
 Br4 Rb1 Br2 138.97(4) 1_565 . ?
 Br1 Rb1 Hg1 38.24(2) 3_676 3_676 ?
 Br1 Rb1 Hg1 113.02(3) 3_676 1_565 ?
 Br1 Rb1 Rb2 175.72(4) 3_676 1_565 ?
 Br1 Rb1 Br3 139.47(4) 3_676 1_565 ?
 Br1 Rb1 Br6 67.92(3) 3_676 2_655 ?
 Br1 Rb1 Br5 139.34(4) 3_676 . ?
 Br1 Rb1 Br2 72.90(3) 3_676 . ?
 Br1 Rb1 Br2 72.53(3) 3_676 3_676 ?
 Br1 Rb1 Br2 80.65(3) 3_676 1_565 ?
 Br3 Rb1 Hg1 37.02(2) 1_565 1_565 ?
 Br3 Rb1 Hg1 101.31(3) 1_565 3_676 ?
 Br3 Rb1 Rb2 44.29(2) 1_565 1_565 ?
 Br3 Rb1 Br5 61.98(3) 1_565 . ?
 Br3 Rb1 Br2 111.13(4) 1_565 . ?
 Br3 Rb1 Br2 72.54(3) 1_565 1_565 ?
 Br6 Rb1 Hg1 139.28(4) . 1_565 ?
 Br6 Rb1 Hg1 91.11(3) 2_655 3_676 ?
 Br6 Rb1 Hg1 94.65(3) 2_655 1_565 ?
 Br6 Rb1 Hg1 135.05(4) . 3_676 ?
 Br6 Rb1 Br4 73.24(3) . 1_565 ?
 Br6 Rb1 Br1 97.62(4) . 3_676 ?
 Br6 Rb1 Rb2 108.43(3) 2_655 1_565 ?
 Br6 Rb1 Rb2 78.89(3) . 1_565 ?
 Br6 Rb1 Br3 125.06(4) 2_655 1_565 ?
 Br6 Rb1 Br3 122.70(4) . 1_565 ?
 Br6 Rb1 Br6 72.00(3) . 2_655 ?
 Br6 Rb1 Br5 71.09(3) . . ?
 Br6 Rb1 Br5 136.46(4) 2_655 . ?
 Br6 Rb1 Br2 137.44(4) . 1_565 ?
 Br6 Rb1 Br2 74.94(4) . . ?
 Br6 Rb1 Br2 123.63(4) 2_655 . ?
 Br6 Rb1 Br2 68.03(3) 2_655 1_565 ?
 Br6 Rb1 Br2 155.65(5) . 3_676 ?
 Br5 Rb1 Hg1 98.44(3) . 1_565 ?
 Br5 Rb1 Hg1 131.73(3) . 3_676 ?
 Br5 Rb1 Rb2 41.93(2) . 1_565 ?
 Br5 Rb1 Br2 66.46(3) . . ?
 Br5 Rb1 Br2 134.22(4) . 1_565 ?
 Br2 Rb1 Hg1 35.71(2) 3_676 3_676 ?
 Br2 Rb1 Hg1 35.78(2) 1_565 1_565 ?
 Br2 Rb1 Hg1 63.66(3) 3_676 1_565 ?
 Br2 Rb1 Hg1 138.23(4) . 1_565 ?
 Br2 Rb1 Hg1 81.52(3) . 3_676 ?
 Br2 Rb1 Hg1 60.49(3) 1_565 3_676 ?
 Br2 Rb1 Rb2 111.64(3) 3_676 1_565 ?
 Br2 Rb1 Rb2 100.19(3) 1_565 1_565 ?
 Br2 Rb1 Rb2 108.29(3) . 1_565 ?
 Br2 Rb1 Br3 68.66(3) 3_676 1_565 ?
 Br2 Rb1 Br6 121.42(4) 3_676 2_655 ?
 Br2 Rb1 Br5 101.51(4) 3_676 . ?
 Br2 Rb1 Br2 64.31(4) 3_676 1_565 ?
 Br2 Rb1 Br2 80.84(4) 3_676 . ?
 Br2 Rb1 Br2 141.29(5) . 1_565 ?
 Hg1 Br1 Rb1 87.62(3) . 3_676 ?
 Hg1 Br1 Rb2 76.29(3) . 3_766 ?
 Hg1 Br1 Rb3 129.18(4) . 4_576 ?
 Hg1 Br1 Rb3 80.99(3) . 4_566 ?
 Rb1 Br1 Rb3 98.30(4) 3_676 4_576 ?
 Rb1 Br1 Rb3 90.32(4) 3_676 4_566 ?
 Rb2 Br1 Rb1 162.06(4) 3_766 3_676 ?
 Rb2 Br1 Rb3 79.48(3) 3_766 4_566 ?
 Rb2 Br1 Rb3 98.02(4) 3_766 4_576 ?
 Rb3 Br1 Rb3 148.66(4) 4_576 4_566 ?
 Hg2 Br7 Rb2 97.45(4) . 1_565 ?
 Hg2 Br7 Rb2 109.68(4) . 2_755 ?
 Hg2 Br7 Rb3 122.75(4) . 2_755 ?
 Hg2 Br7 Rb3 82.30(4) . 1_565 ?
 Rb2 Br7 Rb2 150.20(4) 1_565 2_755 ?
 Rb2 Br7 Rb3 93.22(3) 1_565 2_755 ?
 Rb3 Br7 Rb2 88.99(4) 1_565 1_565 ?
 Rb3 Br7 Rb2 82.85(3) 1_565 2_755 ?
 Rb3 Br7 Rb2 82.56(3) 2_755 2_755 ?
 Rb3 Br7 Rb3 154.20(4) 1_565 2_755 ?
 Hg1 Rb2 Rb1 148.26(3) 3_766 1_545 ?
 Hg1 Rb2 Rb3 74.06(2) 3_766 2_745 ?
 Hg1 Rb2 Rb3 61.52(2) 3_766 2_755 ?
 Br4 Rb2 Hg1 149.21(4) . 3_766 ?
 Br4 Rb2 Rb1 41.93(2) . 1_545 ?
 Br4 Rb2 Br1 139.59(4) . 3_766 ?
 Br4 Rb2 Br7 71.25(3) . 2_745 ?
 Br4 Rb2 Br7 85.64(3) . 1_545 ?
 Br4 Rb2 Br3 109.18(4) . 3_766 ?
 Br4 Rb2 Br3 70.87(3) . . ?
 Br4 Rb2 Rb3 94.31(3) . 2_755 ?
 Br4 Rb2 Rb3 129.48(3) . 2_745 ?
 Br4 Rb2 Br5 148.91(4) . 3_766 ?
 Br4 Rb2 Br5 86.21(4) . 1_545 ?
 Rb1 Rb2 Rb3 123.28(3) 1_545 2_745 ?
 Br1 Rb2 Hg1 42.53(2) 3_766 3_766 ?
 Br1 Rb2 Rb1 164.40(4) 3_766 1_545 ?
 Br1 Rb2 Br7 68.34(3) 3_766 2_745 ?
 Br1 Rb2 Br7 78.06(3) 3_766 1_545 ?
 Br1 Rb2 Br3 70.75(3) 3_766 3_766 ?
 Br1 Rb2 Br3 144.50(4) 3_766 . ?
 Br1 Rb2 Rb3 41.40(3) 3_766 2_745 ?
 Br1 Rb2 Rb3 56.17(3) 3_766 2_755 ?
 Br1 Rb2 Br5 70.54(3) 3_766 3_766 ?
 Br7 Rb2 Hg1 117.65(3) 1_545 3_766 ?
 Br7 Rb2 Hg1 99.37(3) 2_745 3_766 ?
 Br7 Rb2 Rb1 109.63(3) 2_745 1_545 ?
 Br7 Rb2 Rb1 87.09(3) 1_545 1_545 ?
 Br7 Rb2 Br7 64.82(2) 1_545 2_745 ?
 Br7 Rb2 Br3 145.77(4) 1_545 3_766 ?
 Br7 Rb2 Br3 131.59(4) 1_545 . ?
 Br7 Rb2 Rb3 105.48(3) 1_545 2_755 ?
 Br7 Rb2 Rb3 44.45(2) 1_545 2_745 ?
 Br7 Rb2 Rb3 45.95(2) 2_745 2_755 ?
 Br7 Rb2 Rb3 78.79(3) 2_745 2_745 ?
 Br7 Rb2 Br5 114.15(4) 1_545 3_766 ?
 Br3 Rb2 Hg1 102.21(3) . 3_766 ?
 Br3 Rb2 Hg1 40.34(2) 3_766 3_766 ?
 Br3 Rb2 Rb1 124.81(3) 3_766 1_545 ?
 Br3 Rb2 Rb1 47.27(3) . 1_545 ?
 Br3 Rb2 Br7 90.25(3) 3_766 2_745 ?
 Br3 Rb2 Br7 136.48(4) . 2_745 ?
 Br3 Rb2 Br3 82.63(4) 3_766 . ?
 Br3 Rb2 Rb3 44.60(2) 3_766 2_755 ?
 Br3 Rb2 Rb3 143.61(4) . 2_745 ?
 Br3 Rb2 Rb3 117.64(4) . 2_755 ?
 Br3 Rb2 Rb3 110.66(3) 3_766 2_745 ?
 Br3 Rb2 Br5 68.38(3) 3_766 3_766 ?
 Br3 Rb2 Br5 78.15(3) . 3_766 ?
 Rb3 Rb2 Rb1 134.21(3) 2_755 1_545 ?
 Rb3 Rb2 Rb3 92.86(3) 2_755 2_745 ?
 Br5 Rb2 Hg1 41.35(2) 3_766 3_766 ?
 Br5 Rb2 Hg1 119.70(4) 1_545 3_766 ?
 Br5 Rb2 Rb1 112.23(3) 3_766 1_545 ?
 Br5 Rb2 Rb1 47.81(3) 1_545 1_545 ?
 Br5 Rb2 Br1 120.67(5) 1_545 3_766 ?
 Br5 Rb2 Br7 69.28(3) 1_545 1_545 ?
 Br5 Rb2 Br7 138.03(4) 3_766 2_745 ?
 Br5 Rb2 Br7 129.73(4) 1_545 2_745 ?
 Br5 Rb2 Br3 139.99(4) 1_545 3_766 ?
 Br5 Rb2 Br3 67.51(3) 1_545 . ?
 Br5 Rb2 Rb3 174.70(4) 1_545 2_755 ?
 Br5 Rb2 Rb3 76.12(3) 3_766 2_745 ?
 Br5 Rb2 Rb3 102.42(3) 3_766 2_755 ?
 Br5 Rb2 Rb3 82.78(3) 1_545 2_745 ?
 Br5 Rb2 Br5 79.52(4) 1_545 3_766 ?
 Hg1 Br3 Rb1 80.18(4) . 1_545 ?
 Hg1 Br3 Rb2 119.65(4) . . ?
 Hg1 Br3 Rb2 74.91(3) . 3_766 ?
 Hg1 Br3 Rb3 97.45(4) . 4_566 ?
 Rb2 Br3 Rb1 88.44(3) . 1_545 ?
 Rb2 Br3 Rb1 154.00(4) 3_766 1_545 ?
 Rb2 Br3 Rb2 97.37(4) 3_766 . ?
 Rb3 Br3 Rb1 102.82(4) 4_566 1_545 ?
 Rb3 Br3 Rb2 142.67(4) 4_566 . ?
 Rb3 Br3 Rb2 87.84(4) 4_566 3_766 ?
 Hg2 Rb3 Rb1 128.45(3) 1_545 2_645 ?
 Hg2 Rb3 Br1 51.95(2) 1_545 4_565 ?
 Hg2 Rb3 Rb2 71.75(2) 1_545 2_745 ?
 Hg2 Rb3 Rb2 143.83(3) 1_545 2_755 ?
 Br4 Rb3 Hg2 80.95(3) . 1_545 ?
 Br4 Rb3 Rb1 75.21(3) . 2_645 ?
 Br4 Rb3 Br1 131.94(4) . 4_565 ?
 Br4 Rb3 Br1 76.58(3) . 4_575 ?
 Br4 Rb3 Br7 85.79(3) . 1_545 ?
 Br4 Rb3 Br7 72.70(3) . 2_745 ?
 Br4 Rb3 Rb2 135.62(4) . 2_745 ?
 Br4 Rb3 Rb2 89.06(3) . 2_755 ?
 Br4 Rb3 Br3 161.59(5) . 4_565 ?
 Br4 Rb3 Br6 73.90(3) . 1_545 ?
 Br4 Rb3 Br2 112.30(4) . 2_645 ?
 Br1 Rb3 Hg2 157.16(4) 4_575 1_545 ?
 Br1 Rb3 Rb1 124.23(3) 4_565 2_645 ?
 Br1 Rb3 Rb1 40.69(2) 4_575 2_645 ?
 Br1 Rb3 Br1 148.66(4) 4_575 4_565 ?
 Br1 Rb3 Br7 141.37(4) 4_575 1_545 ?
 Br1 Rb3 Br7 75.49(3) 4_575 2_745 ?
 Br1 Rb3 Rb2 40.58(2) 4_575 2_755 ?
 Br1 Rb3 Rb2 128.49(4) 4_575 2_745 ?
 Br1 Rb3 Rb2 133.65(3) 4_565 2_755 ?
 Br1 Rb3 Rb2 44.35(2) 4_565 2_745 ?
 Br7 Rb3 Hg2 38.76(2) 1_545 1_545 ?
 Br7 Rb3 Hg2 101.74(3) 2_745 1_545 ?
 Br7 Rb3 Rb1 159.64(4) 1_545 2_645 ?
 Br7 Rb3 Rb1 113.31(3) 2_745 2_645 ?
 Br7 Rb3 Br1 120.86(4) 2_745 4_565 ?
 Br7 Rb3 Br1 64.43(3) 1_545 4_565 ?
 Br7 Rb3 Br7 66.47(2) 1_545 2_745 ?
 Br7 Rb3 Rb2 106.24(3) 1_545 2_755 ?
 Br7 Rb3 Rb2 51.20(3) 1_545 2_745 ?
 Br7 Rb3 Rb2 42.33(2) 2_745 2_755 ?
 Br7 Rb3 Rb2 79.31(3) 2_745 2_745 ?
 Rb2 Rb3 Rb1 148.78(3) 2_745 2_645 ?
 Rb2 Rb3 Rb1 81.07(2) 2_755 2_645 ?
 Rb2 Rb3 Rb2 92.86(3) 2_745 2_755 ?
 Br3 Rb3 Hg2 113.43(4) 4_565 1_545 ?
 Br3 Rb3 Rb1 101.92(3) 4_565 2_645 ?
 Br3 Rb3 Br1 64.94(3) 4_565 4_565 ?
 Br3 Rb3 Br1 89.40(4) 4_565 4_575 ?
 Br3 Rb3 Br7 98.42(4) 4_565 1_545 ?
 Br3 Rb3 Br7 92.45(4) 4_565 2_745 ?
 Br3 Rb3 Rb2 72.55(3) 4_565 2_755 ?
 Br3 Rb3 Rb2 47.56(3) 4_565 2_745 ?
 Br3 Rb3 Br6 124.50(4) 4_565 1_545 ?
 Br3 Rb3 Br2 75.31(4) 4_565 2_645 ?
 Br6 Rb3 Hg2 38.25(2) 1_545 1_545 ?
 Br6 Rb3 Rb1 90.87(3) 1_545 2_645 ?
 Br6 Rb3 Br1 128.50(4) 1_545 4_575 ?
 Br6 Rb3 Br1 63.43(3) 1_545 4_565 ?
 Br6 Rb3 Br7 131.25(4) 1_545 2_745 ?
 Br6 Rb3 Br7 76.66(3) 1_545 1_545 ?
 Br6 Rb3 Rb2 101.81(3) 1_545 2_745 ?
 Br6 Rb3 Rb2 162.57(4) 1_545 2_755 ?
 Br2 Rb3 Hg2 107.98(4) 2_645 1_545 ?
 Br2 Rb3 Rb1 46.18(3) 2_645 2_645 ?
 Br2 Rb3 Br1 77.37(4) 2_645 4_575 ?
 Br2 Rb3 Br1 78.80(4) 2_645 4_565 ?
 Br2 Rb3 Br7 141.22(5) 2_645 1_545 ?
 Br2 Rb3 Br7 150.27(5) 2_645 2_745 ?
 Br2 Rb3 Rb2 109.15(4) 2_645 2_745 ?
 Br2 Rb3 Rb2 107.98(4) 2_645 2_755 ?
 Br2 Rb3 Br6 76.19(4) 2_645 1_545 ?
 Hg2 Br6 Rb1 101.60(4) . . ?
 Hg2 Br6 Rb1 106.42(4) . 2_645 ?
 Hg2 Br6 Rb3 83.06(4) . 1_565 ?
 Rb1 Br6 Rb1 146.17(4) . 2_645 ?
 Rb1 Br6 Rb3 105.18(4) . 1_565 ?
 Rb3 Br6 Rb1 96.76(4) 1_565 2_645 ?
 Hg1 Br5 Hg2 102.41(4) . . ?
 Hg1 Br5 Rb1 86.56(4) . . ?
 Hg1 Br5 Rb2 164.54(4) . 1_565 ?
 Hg1 Br5 Rb2 71.10(3) . 3_766 ?
 Hg2 Br5 Rb1 86.42(4) . . ?
 Hg2 Br5 Rb2 92.47(3) . 1_565 ?
 Hg2 Br5 Rb2 138.33(5) . 3_766 ?
 Rb2 Br5 Rb1 90.26(4) 1_565 . ?
 Rb2 Br5 Rb1 132.42(4) 3_766 . ?
 Rb2 Br5 Rb2 100.47(4) 1_565 3_766 ?
 Hg1 Br2 Rb1 77.65(4) . 1_545 ?
 Hg1 Br2 Rb1 88.77(4) . . ?
 Hg1 Br2 Rb1 86.51(4) . 3_676 ?
 Hg1 Br2 Rb3 167.77(6) . 2_655 ?
 Rb1 Br2 Rb1 115.70(4) 3_676 1_545 ?
 Rb1 Br2 Rb1 141.29(5) . 1_545 ?
 Rb1 Br2 Rb1 99.16(4) 3_676 . ?
 Rb3 Br2 Rb1 93.49(4) 2_655 1_545 ?
 Rb3 Br2 Rb1 93.16(4) 2_655 . ?
 Rb3 Br2 Rb1 105.06(4) 2_655 3_676 ?

_shelx_res_file
;
TITL rhb1_a.res in P2(1)/c
    rhb3.res
    created by SHELXL-2018/3 at 19:55:31 on 03-May-2025
REM Old TITL RHB1 in P2(1)/c
REM SHELXT solution in P2(1)/c: R1 0.145, Rweak 0.010, Alpha 0.016
REM <I/s> 0.352 for 294 systematic absences, Orientation as input
REM Formula found by SHELXT: Br7 Rb3 Hg2
CELL 0.71073 11.9907 7.3301 20.2864 90 101.302 90
ZERR 4 0.001 0.0006 0.0013 0 0.002 0
LATT 1
SYMM -X,0.5+Y,0.5-Z
SFAC Br Hg Rb
UNIT 28 8 12

L.S. 20
PLAN  17
SIZE 0.1 0.12 0.11
TEMP -121.15
CONF
FREE Rb3 Rb2
list 4
MORE -1
fmap 2 53
acta
REM <olex2.extras>
REM <HklSrc "%.\\RHB3.hkl">
REM </olex2.extras>

WGHT    0.058400   10.717700
FVAR       0.20489
HG1   2    0.702727    0.681378    0.497179    11.00000    0.03701    0.05418 =
         0.03839   -0.00005    0.00013    0.00240
HG2   2    0.772155    0.782616    0.295539    11.00000    0.04595    0.03929 =
         0.07757    0.01042    0.01180   -0.00230
BR4   1    0.753227    0.442954    0.315362    11.00000    0.04846    0.03489 =
         0.04618    0.00279    0.01278   -0.00326
RB1   3    0.565736    1.208277    0.395678    11.00000    0.04061    0.05853 =
         0.05370   -0.00604    0.01995   -0.00536
BR1   1    0.728523    0.823111    0.620116    11.00000    0.03921    0.06547 =
         0.03298   -0.01103    0.00765   -0.00063
BR7   1    0.955684    0.923587    0.270539    11.00000    0.03626    0.04370 =
         0.05040   -0.00430    0.01256   -0.00252
RB2   3    0.996238    0.256469    0.399732    11.00000    0.03144    0.05836 =
         0.05175   -0.00668    0.00628   -0.00714
BR3   1    0.822312    0.389074    0.517775    11.00000    0.05702    0.04030 =
         0.04351   -0.00024    0.01759    0.00749
RB3   3    0.761600    0.218915    0.170504    11.00000    0.05618    0.05769 =
         0.03405    0.00127    0.00085    0.00261
BR6   1    0.588889    0.956989    0.254483    11.00000    0.04134    0.05170 =
         0.05050   -0.00615    0.00277    0.00698
BR5   1    0.828988    0.903912    0.437360    11.00000    0.06702    0.04957 =
         0.03937   -0.00097    0.01307   -0.02359
BR2   1    0.499021    0.717008    0.438251    11.00000    0.03472    0.10189 =
         0.05453    0.00840   -0.00849   -0.00422
HKLF 4


REM  rhb1_a.res in P2(1)/c
REM wR2 = 0.1118, GooF = S = 1.097, Restrained GooF = 1.097 for all data
REM R1 = 0.0415 for 3332 Fo > 4sig(Fo) and 0.0513 for all 3981 data
REM 109 parameters refined using 0 restraints

END

WGHT      0.0584     10.7177

REM Highest difference peak  2.359,  deepest hole -1.584,  1-sigma level  0.273
Q1    1   0.7627  0.7462  0.2567  11.00000  0.05    2.36
Q2    1   0.5390  1.1616  0.3716  11.00000  0.05    1.27
Q3    1   0.7659  0.6738  0.5169  11.00000  0.05    1.15
Q4    1   0.5861  0.9437  0.2163  11.00000  0.05    1.11
Q5    1   0.8067  0.8665  0.5177  11.00000  0.05    1.06
Q6    1   0.6979  0.2587  0.1769  11.00000  0.05    1.03
Q7    1   0.7797  0.4970  0.2788  11.00000  0.05    0.98
Q8    1   0.7042  0.1701  0.1575  11.00000  0.05    0.97
Q9    1   0.4862  0.8035  0.4586  11.00000  0.05    0.96
Q10   1   0.8790  0.3947  0.5425  11.00000  0.05    0.94
Q11   1   0.6995  0.8042  0.5158  11.00000  0.05    0.94
Q12   1   0.8764  0.8267  0.4382  11.00000  0.05    0.94
Q13   1   0.7590  0.2583  0.1411  11.00000  0.05    0.92
Q14   1   0.5983  0.8475  0.2573  11.00000  0.05    0.91
Q15   1   0.7735  0.8755  0.2970  11.00000  0.05    0.91
Q16   1   0.5713  1.2730  0.3830  11.00000  0.05    0.89
Q17   1   0.5190  0.7017  0.4070  11.00000  0.05    0.88
;
_shelx_res_checksum                64631
_shelx_hkl_file
;
   1   0   0   52.39    4.60
   1   0   0   46.40    5.60
  -1   0   0   56.89    5.30
   3   0   0  102.99   13.00
   3   0   0   93.59   14.20
   3   0   0   98.89   13.40
  -3   0   0   96.89   14.20
  -3   0   0  116.59   13.70
  -3   0   0  106.79   14.60
   5   0   0 1162.38   64.39
  -5   0   0 1307.87   60.09
  -5   0   0 1309.77   63.49
   5   0   0 1234.18   60.09
  -5   0   0 1255.97   64.29
   5   0   0 1279.87   63.69
  -6   0   0  899.91   51.39
   6   0   0  784.82   47.30
   6   0   0  902.41   54.29
  -6   0   0  839.32   51.49
   6   0   0  868.61   51.09
  -6   0   0  893.91   48.00
  -7   0   0 1230.28   60.79
  -7   0   0 1052.09   63.69
   7   0   0 1152.98   63.69
   7   0   0 1157.48   60.69
  -7   0   0 1134.99   62.79
   7   0   0 1069.79   65.39
  -8   0   0    7.40   10.90
   8   0   0   26.80   13.50
   8   0   0   28.50   15.00
  -8   0   0   34.30   14.70
   8   0   0    3.90   11.20
  -8   0   0   27.30   15.60
  -9   0   0  106.79   22.20
   9   0   0   92.39   21.90
   9   0   0   91.29   20.00
  -9   0   0   89.99   21.90
   9   0   0  102.79   26.10
  -9   0   0  112.99   22.90
 -10   0   0  362.56   40.20
  10   0   0  420.06   43.70
 -10   0   0  316.07   35.30
 -10   0   0  432.86   48.30
  10   0   0  385.66   43.80
  10   0   0  277.67   38.20
  11   0   0  592.54   46.60
  11   0   0  614.74   54.19
 -11   0   0  671.83   50.19
 -11   0   0  591.64   45.90
 -11   0   0  656.63   51.59
 -12   0   0  160.78   33.50
 -12   0   0  166.28   30.40
  12   0   0  205.48   31.40
  12   0   0  186.88   36.50
 -12   0   0  140.49   24.80
  12   0   0  223.18   33.00
  13   0   0  115.19   30.40
  13   0   0  110.49   24.20
 -13   0   0  119.09   24.60
  13   0   0  142.79   27.90
 -13   0   0   96.89   26.30
 -13   0   0  107.89   25.20
 -14   0   0  156.28   30.40
 -14   0   0  166.28   31.10
 -14   0   0  266.17   39.20
  14   0   0  248.88   31.70
  14   0   0  166.68   33.10
 -15   0   0  572.24   51.09
  15   0   0  493.25   45.80
 -15   0   0  569.74   48.10
 -15   0   0  477.35   46.10
  15   0   0  519.65   43.70
   0  -1   0    2.40    1.50
   0  -1   0    2.10    1.30
   0   1   0    0.50    1.20
   2  -1   0   37.10    4.80
   2  -1   0   34.50    4.20
  -2  -1   0   45.00    5.80
   2  -1   0   34.80    5.70
   2   1   0   36.70    4.70
  -2   1   0   26.30    4.00
  -2   1   0   45.50    5.70
  -4  -1   0 3524.55  137.29
   4  -1   0 3704.73  142.29
   4   1   0 3545.75  137.69
  -4   1   0 3452.05  140.59
   4   1   0 3867.11  138.49
   5  -1   0  314.37   21.40
  -5  -1   0  274.47   22.60
  -5  -1   0  277.47   20.70
  -5  -1   0  278.97   22.60
   5  -1   0  274.57   24.60
   5  -1   0  280.47   22.30
   5   1   0  282.67   22.30
   5   1   0  258.77   21.60
  -5   1   0  273.77   21.20
   5   1   0  278.67   20.70
  -5   1   0  235.28   23.40
  -5   1   0  249.58   21.10
   6  -1   0  124.99   18.30
  -6  -1   0  161.58   21.30
   6  -1   0  175.98   21.50
  -6  -1   0  157.38   20.10
  -6  -1   0  132.79   18.00
   6   1   0  181.38   20.30
  -6   1   0  107.09   17.10
  -6   1   0  162.88   21.40
  -6   1   0  159.98   22.40
   6   1   0  150.78   20.10
   6   1   0  206.98   25.70
   7  -1   0    0.40    9.40
  -7  -1   0   -0.20    7.40
   7  -1   0   -2.90    6.10
   7  -1   0   -3.70    7.00
  -7  -1   0   -1.10    9.30
  -7  -1   0    2.10    8.30
  -7   1   0    8.70    9.80
   7   1   0   -2.10    7.70
  -7   1   0    1.50    8.60
  -7   1   0    2.40    9.70
   7   1   0    7.60   10.20
   7   1   0   -4.70    8.00
  -8  -1   0  227.38   30.10
   8  -1   0  213.98   31.40
  -8  -1   0  210.18   26.20
   8  -1   0  283.17   31.10
  -8  -1   0  279.37   30.00
  -8   1   0  264.57   29.50
   8   1   0  186.88   26.00
  -8   1   0  217.98   27.80
   8   1   0  201.58   28.10
  -9  -1   0  232.28   31.00
   9  -1   0  318.47   43.30
   9  -1   0  251.57   34.00
  -9  -1   0  230.38   28.70
   9  -1   0  282.97   32.90
  -9  -1   0  281.27   36.00
   9   1   0  218.98   28.50
   9   1   0  202.58   28.80
  -9   1   0  287.67   33.70
   9   1   0  215.68   30.60
  -9   1   0  313.77   38.70
  -9   1   0  263.17   32.10
 -10  -1   0    9.10   11.40
  10  -1   0   -8.60   10.90
 -10  -1   0    1.40   12.60
 -10  -1   0   24.40   15.30
  10  -1   0   -5.50   12.70
  10  -1   0    1.40   12.80
  10   1   0    4.00   12.50
 -10   1   0   12.70   14.10
  10   1   0   22.60   17.50
 -10   1   0   20.00   15.70
  10   1   0   18.60   15.70
 -10   1   0   -5.10   12.70
  11  -1   0  722.33   58.19
  11  -1   0  716.83   50.69
 -11  -1   0  706.93   53.69
 -11  -1   0  787.72   51.09
 -11  -1   0  618.44   52.89
 -11   1   0  786.52   54.59
  11   1   0  667.33   55.69
  11   1   0  736.93   58.49
 -11   1   0  661.43   49.80
  12  -1   0  523.05   59.89
 -12  -1   0  454.95   43.70
 -12  -1   0  493.95   47.10
 -12  -1   0  406.06   67.79
  12  -1   0  523.95   42.60
  12   1   0  480.55   42.80
 -12   1   0  451.35   44.10
 -12   1   0  523.55   44.00
  12   1   0  461.15   41.30
 -12   1   0  576.14   49.80
  12   1   0  570.24   61.59
  13  -1   0  300.27   36.40
 -13  -1   0  311.97   37.80
  13  -1   0  209.78   38.10
  13  -1   0  297.27   38.30
 -13  -1   0  298.17   40.60
 -13   1   0  290.87   39.70
 -13   1   0  312.17   39.10
  13   1   0  247.38   42.90
 -13   1   0  333.47   39.00
  13   1   0  284.07   36.00
  13   1   0  357.96   40.10
  14  -1   0   58.79   30.70
 -14  -1   0   39.10   19.40
  14  -1   0   47.50   18.60
  14  -1   0   45.70   17.30
 -14  -1   0   39.10   19.70
 -14  -1   0   30.90   20.40
  14   1   0   38.00   19.50
 -14   1   0   43.50   30.60
 -14   1   0   92.39   35.00
 -14   1   0   37.10   18.70
  14   1   0   88.79   27.00
 -15  -1   0   66.49   22.50
  15  -1   0   43.30   19.50
 -15  -1   0   52.79   21.90
 -15  -1   0   70.99   20.10
  15  -1   0   57.79   22.20
  15  -1   0   58.09   25.30
 -15   1   0   53.29   23.10
  15   1   0   47.00   24.00
  15   1   0   47.00   20.70
 -15   1   0   23.30   17.90
 -15   1   0   49.99   22.70
   1  -2   0  469.45   20.30
  -1  -2   0  470.35   20.70
   1  -2   0  440.36   21.20
  -1  -2   0  464.35   21.10
   1   2   0  478.55   20.60
  -1   2   0  439.96   19.90
  -1   2   0  464.85   21.30
   3  -2   0   36.40    6.90
   3  -2   0   22.00    5.00
  -3  -2   0   43.80    7.30
  -3  -2   0   28.00    5.80
   3  -2   0   27.10    5.20
  -3  -2   0   32.20    6.00
  -3   2   0   23.50    5.20
  -3   2   0   30.60    6.20
   3   2   0   26.10    5.00
   3   2   0   37.10    6.40
   5  -2   0  276.87   22.10
  -5  -2   0  272.07   19.90
  -5  -2   0  239.48   17.80
  -5  -2   0  263.97   19.30
   5  -2   0  252.17   18.70
   5  -2   0  241.98   18.50
  -5   2   0  256.97   19.80
  -5   2   0  245.58   20.40
   5   2   0  261.47   20.40
   5   2   0  244.98   19.30
  -5   2   0  235.68   17.90
  -6  -2   0   -3.00    6.10
  -6  -2   0    6.30    7.40
  -6  -2   0   -1.00    6.10
   6  -2   0    5.80    7.30
   6  -2   0    1.60    7.70
   6  -2   0    4.40    7.20
  -6   2   0    4.70    7.00
   6   2   0   -1.50    6.30
  -6   2   0    6.60    7.20
  -6   2   0    7.90    7.80
   6   2   0    3.50    6.90
   6   2   0    1.40    6.10
  -7  -2   0   17.50   10.20
  -7  -2   0   30.70   11.00
   7  -2   0   39.70   15.20
   7  -2   0   32.40   10.80
  -7  -2   0   43.00   13.00
   7  -2   0   33.10   11.30
   7   2   0   37.90   11.30
   7   2   0   42.40   13.60
  -7   2   0   14.20    9.80
   7   2   0   38.20   11.70
  -7   2   0   28.00   12.10
  -7   2   0   33.30   12.00
   8  -2   0  552.04   36.80
  -8  -2   0  466.45   34.60
   8  -2   0  510.65   38.00
   8  -2   0  486.45   41.50
  -8  -2   0  515.95   38.90
  -8  -2   0  540.45   39.10
  -8   2   0  559.04   38.80
   8   2   0  481.15   36.70
   8   2   0  531.85   39.10
   8   2   0  502.15   35.20
  -8   2   0  544.35   41.30
  -8   2   0  481.15   36.10
  -9  -2   0  933.91   57.19
   9  -2   0  846.72   51.39
   9  -2   0  875.91   60.29
  -9  -2   0  850.61   50.99
  -9  -2   0  742.33   53.49
   9  -2   0  801.92   53.89
  -9   2   0  846.52   52.99
   9   2   0  733.93   51.39
   9   2   0  883.71   56.29
  -9   2   0  935.71   58.59
   9   2   0  878.41   51.29
  -9   2   0  930.91   54.79
  10  -2   0  429.26   40.00
  10  -2   0  465.15   58.19
 -10  -2   0  391.16   38.70
 -10  -2   0  459.65   36.90
  10  -2   0  401.86   35.30
 -10  -2   0  498.65   50.59
  10   2   0  435.36   41.70
 -10   2   0  420.46   38.40
 -10   2   0  391.66   37.90
  10   2   0  365.26   34.90
 -10   2   0  483.65   41.90
  10   2   0  383.56   34.40
 -11  -2   0   34.20   19.20
  11  -2   0    6.20   13.50
  11  -2   0   29.90   15.70
 -11  -2   0   15.80   13.80
 -11  -2   0   35.90   16.20
 -11   2   0   19.20   18.00
  11   2   0    4.80   12.50
 -11   2   0   23.30   17.50
  11   2   0   12.50   12.30
 -11   2   0   29.30   17.70
 -12  -2   0    1.80   14.30
 -12  -2   0   10.80   15.60
  12  -2   0   -1.70   12.20
  12  -2   0  -10.00   10.70
 -12  -2   0    9.50    8.50
  12  -2   0   -4.70   13.50
  12   2   0    2.60   14.60
 -12   2   0   -3.20   15.30
 -12   2   0    6.80   14.50
  12   2   0   -4.30   10.50
 -12   2   0   14.90   15.00
  12   2   0   16.10   10.30
 -13  -2   0  350.36   46.80
 -13  -2   0  324.07   40.10
  13  -2   0  388.46   46.20
  13  -2   0  398.46   54.39
  13  -2   0  338.07   40.70
 -13   2   0  412.66   47.20
  13   2   0  415.46   56.49
  13   2   0  428.76   38.10
  13   2   0  341.57   41.00
 -13   2   0  381.56   45.80
 -13   2   0  464.55   41.80
 -14  -2   0  579.54   48.80
  14  -2   0  659.53   71.79
 -14  -2   0  569.24   74.99
  14  -2   0  695.13   51.29
  14  -2   0  577.84   50.29
  14   2   0  603.14   87.99
 -14   2   0  547.25   52.39
 -14   2   0  690.93   53.59
  14   2   0  671.73   50.19
   0  -3   0    3.40    3.50
   0  -3   0    0.40    2.70
   0   3   0    0.20    3.60
   0   3   0    4.50    3.00
  -1  -3   0 1341.37   53.19
   1  -3   0 1229.88   52.89
   1  -3   0 1330.27   51.69
  -1  -3   0 1265.47   51.89
   1   3   0 1264.67   52.59
   1   3   0 1339.87   51.99
  -1   3   0 1326.67   53.29
   2  -3   0  124.89   11.40
   2  -3   0  116.99   10.10
  -2  -3   0  153.88   11.90
  -2  -3   0  128.09   10.90
   2   3   0  124.89   11.20
   2   3   0  143.99   11.00
  -2   3   0  121.99   10.00
  -2   3   0  131.69   11.70
  -4  -3   0    3.20    5.30
   4  -3   0    2.80    5.40
  -4  -3   0    4.60    5.80
  -4  -3   0   -4.70    8.80
   4  -3   0    4.00    4.60
   4  -3   0   -3.00    4.10
   4   3   0   -1.90    4.50
  -4   3   0    3.80    5.00
   4   3   0    0.10    5.60
  -4   3   0   -0.20    3.90
   5  -3   0    0.50    5.90
  -5  -3   0   -2.50    5.70
   5  -3   0   -1.50    5.30
   5  -3   0    1.40    5.70
  -5  -3   0    4.60    6.40
  -5  -3   0    2.80    6.00
  -5   3   0    6.60    6.00
  -5   3   0   15.60    7.10
   5   3   0   -2.60    5.30
   5   3   0   -1.30    5.10
  -6  -3   0    7.00    7.30
   6  -3   0    1.90    5.40
   6  -3   0    3.50    7.80
   6  -3   0    1.50    6.90
  -6  -3   0   -1.60    5.60
  -6  -3   0    3.50    7.40
   6   3   0   -0.80    7.10
  -6   3   0   13.20    7.60
  -6   3   0    4.20    7.00
   6   3   0    6.80    8.00
   7  -3   0  582.24   36.20
   7  -3   0  602.34   41.00
   7  -3   0  631.94   37.20
  -7  -3   0  623.44   37.90
  -7  -3   0  564.54   34.90
  -7  -3   0  598.94   38.10
   7   3   0  594.54   38.10
  -7   3   0  609.54   36.20
   7   3   0  616.34   37.60
  -7   3   0  552.04   38.80
  -8  -3   0  711.63   45.20
   8  -3   0  694.93   43.00
  -8  -3   0  707.43   42.50
  -8  -3   0  655.43   44.50
   8  -3   0  800.22   48.20
   8  -3   0  615.94   47.50
  -8   3   0  811.42   45.00
   8   3   0  725.93   46.20
  -8   3   0  752.02   46.80
   8   3   0  660.33   43.70
  -8   3   0  721.13   70.49
   9  -3   0    3.10   11.10
   9  -3   0   13.50   11.20
  -9  -3   0   -3.30   10.30
  -9  -3   0   10.80   13.10
   9   3   0    0.70   11.40
   9   3   0    8.70   10.60
  -9   3   0    5.70   13.70
  -9   3   0    5.30   12.50
  -9   3   0   17.20   12.50
 -10  -3   0    6.60   12.80
 -10  -3   0   -3.90   10.20
  10  -3   0    0.40   11.70
 -10  -3   0   12.30   14.10
  10  -3   0   31.20   19.50
  10   3   0    4.90   11.90
 -10   3   0   -0.10   10.80
  10   3   0   -7.00   10.30
 -10   3   0   17.80   20.90
 -10   3   0   18.30   14.90
  11  -3   0   23.70   17.80
  11  -3   0   47.00   17.00
 -11  -3   0   22.80   14.50
 -11  -3   0   27.20   15.60
 -11  -3   0   35.20   18.80
  11  -3   0   26.80   22.30
  11   3   0   14.30   15.30
 -11   3   0   55.89   21.20
 -11   3   0   59.09   35.70
  12  -3   0   72.39   25.80
  12  -3   0  129.79   28.30
 -12  -3   0  186.18   33.50
  12  -3   0  122.69   27.90
 -12  -3   0  100.59   24.40
 -12  -3   0  101.69   23.40
  12   3   0   96.39   23.70
 -12   3   0   81.99   22.60
 -12   3   0  128.49   25.90
  12   3   0   88.69   21.80
 -12   3   0  106.09   28.70
 -13  -3   0   33.50   20.30
 -13  -3   0   18.50   16.90
  13  -3   0    5.50   12.10
  13  -3   0  -14.00   24.30
 -13   3   0   -5.00   20.50
 -13   3   0   15.70   19.00
  13   3   0   -4.30   11.00
  13   3   0   13.00   19.10
 -13   3   0    6.50   16.10
  14  -3   0   73.19   29.20
  14  -3   0   52.09   22.90
 -14  -3   0   43.00   20.80
  14  -3   0   69.39   29.40
 -14  -3   0   51.89   23.60
 -14  -3   0  112.59   29.50
  14   3   0   99.59   31.80
  14   3   0   67.59   21.00
 -14   3   0   91.29   23.60
 -14   3   0   80.29   25.50
   0  -4   0 1342.17   54.69
   0  -4   0 1353.36   53.99
   0   4   0 1290.17   55.09
   0   4   0 1224.88   55.19
   1  -4   0  276.37   17.00
  -1  -4   0  255.87   17.80
  -1  -4   0  263.07   17.50
   1  -4   0  257.87   17.40
   1   4   0  292.47   18.80
  -1   4   0  249.68   17.80
   1   4   0  274.77   18.30
  -1   4   0  223.68   17.30
   2  -4   0   59.29    9.50
  -2  -4   0   70.09   10.10
   2  -4   0  111.09   12.50
  -2  -4   0   78.69   10.50
   2   4   0   86.39   13.00
   2   4   0  101.49   13.10
  -2   4   0   90.69   12.80
   3  -4   0   51.49    9.80
   3  -4   0   41.30    8.40
   3  -4   0   64.29   12.20
  -3  -4   0   36.30    8.60
  -3  -4   0   39.30    8.50
  -3   4   0   63.49   11.30
   3   4   0   53.29   10.80
   3   4   0   36.30    7.80
  -3   4   0   47.50    8.60
  -4  -4   0 2218.28   87.19
  -4  -4   0 2071.79   87.49
   4  -4   0 2120.49   88.59
   4  -4   0 2081.49   87.59
   4  -4   0 2082.59   85.59
  -4   4   0 2157.98   88.79
   4   4   0 2152.98   87.69
  -4   4   0 2260.47   85.59
   4   4   0 2191.88   86.49
  -5  -4   0  547.05   32.00
   5  -4   0  532.55   32.70
  -5  -4   0  551.34   30.60
   5  -4   0  537.05   30.30
   5  -4   0  502.95   31.10
  -5  -4   0  575.64   32.00
   5   4   0  557.74   32.20
  -5   4   0  516.65   29.30
  -5   4   0  547.95   32.90
   5   4   0  462.65   29.60
  -6  -4   0  789.52   43.70
   6  -4   0  828.52   42.60
  -6  -4   0  811.62   43.60
   6  -4   0  827.62   45.90
   6  -4   0  810.82   43.60
  -6  -4   0  860.91   42.50
   6   4   0  798.42   44.20
   6   4   0  802.52   42.80
  -6   4   0  773.42   40.90
  -6   4   0  843.82   45.70
   7  -4   0  163.78   20.00
  -7  -4   0  194.68   23.50
  -7  -4   0  184.68   21.00
   7  -4   0  134.89   19.50
   7   4   0  184.78   23.40
  -7   4   0  128.59   18.20
   7   4   0  134.99   18.50
  -7   4   0  161.08   22.90
   8  -4   0 1169.18   85.09
  -8  -4   0  967.80   55.39
   8  -4   0  972.30   54.59
  -8  -4   0 1008.20   53.59
  -8  -4   0  997.60   56.59
   8   4   0 1079.09   57.69
  -8   4   0 1022.40   53.89
  -8   4   0  980.90   58.29
   8   4   0  838.92   72.09
   9  -4   0  992.90   57.29
  -9  -4   0  989.90   55.89
   9  -4   0  978.50   63.79
  -9  -4   0  954.20   58.99
  -9  -4   0 1019.70   59.69
   9   4   0 1109.89   62.39
   9   4   0  962.00   57.89
  -9   4   0 1007.90   61.49
  -9   4   0  973.40   56.49
  10  -4   0   58.79   17.50
 -10  -4   0   33.30   17.10
 -10  -4   0   32.50   15.10
  10  -4   0   47.50   19.90
 -10  -4   0   19.00   14.70
  10   4   0   44.40   17.60
 -10   4   0   71.79   19.60
 -10   4   0   39.90   15.90
  11  -4   0  158.28   27.90
  11  -4   0  161.88   25.80
 -11  -4   0  173.38   31.50
 -11  -4   0  155.08   27.90
 -11  -4   0  138.49   25.20
  11  -4   0  130.89   26.50
  11   4   0  139.39   23.10
  11   4   0  125.09   27.80
 -11   4   0  121.59   23.10
 -11   4   0  127.79   25.20
 -12  -4   0  108.09   22.90
  12  -4   0   54.49   22.00
 -12  -4   0   98.19   26.00
  12  -4   0   88.89   23.00
 -12  -4   0  101.89   24.80
  12  -4   0   99.19   22.10
  12   4   0   50.09   18.90
 -12   4   0   65.99   22.10
  12   4   0   62.79   18.30
 -12   4   0   55.19   21.80
 -13  -4   0  118.69   27.70
 -13  -4   0   74.89   23.60
 -13  -4   0   32.30   19.00
  13  -4   0   75.49   26.20
  13  -4   0   63.09   22.40
  13  -4   0   46.40   22.30
 -13   4   0   87.29   23.20
  13   4   0   56.39   19.50
  13   4   0   23.00   20.00
 -13   4   0   25.90   17.90
   0  -5   0   -0.90    5.30
   0  -5   0   -2.20    4.90
   0   5   0    2.50    5.20
   0   5   0    4.30    7.00
  -1  -5   0  109.89   13.50
   1  -5   0  140.49   15.80
   1  -5   0  112.09   13.00
  -1  -5   0  148.79   14.00
  -1   5   0  169.08   18.60
   1   5   0  143.59   16.90
   1   5   0  103.29   13.40
  -1   5   0  130.99   16.20
   2  -5   0  159.38   15.20
   2  -5   0  172.98   16.70
  -2  -5   0  187.28   19.40
  -2  -5   0  144.09   15.80
  -2   5   0  203.48   18.00
   2   5   0  197.28   20.10
   2   5   0  172.58   17.40
  -2   5   0  172.88   19.10
   3  -5   0  774.42   37.60
   3  -5   0  716.13   39.60
  -3  -5   0  765.62   39.80
  -3  -5   0  784.32   38.90
   3  -5   0  721.33   39.40
  -3   5   0  745.13   39.70
   3   5   0  775.92   39.70
   3   5   0  700.53   37.20
   4  -5   0  653.33   38.20
   4  -5   0  724.53   36.30
  -4  -5   0  621.34   36.00
   4  -5   0  657.53   37.70
  -4  -5   0  692.13   38.00
   4   5   0  673.63   37.50
   4   5   0  683.83   36.30
  -4   5   0  678.33   34.70
  -4   5   0  700.53   38.70
  -5  -5   0   13.10    8.50
   5  -5   0   26.60   10.90
   5  -5   0    8.80    8.60
  -5  -5   0   12.40    9.20
   5  -5   0   31.20   10.30
   5   5   0   11.70    8.00
   5   5   0   11.10    8.40
  -5   5   0   25.30    9.80
  -5   5   0   15.60    8.50
   6  -5   0 1101.39   56.09
   6  -5   0 1086.09   57.49
  -6  -5   0 1091.19   53.89
  -6  -5   0 1091.19   56.09
  -6  -5   0 1139.79   55.99
  -6   5   0 1097.89   53.09
   6   5   0 1099.19   56.49
   6   5   0 1140.19   54.99
  -7  -5   0   35.90   23.20
   7  -5   0   18.70   11.80
   7  -5   0   23.80   11.70
  -7  -5   0   43.90   13.90
  -7   5   0   27.70   20.80
   7   5   0   11.10    9.80
   7   5   0   31.80   22.60
  -8  -5   0   30.30   14.10
   8  -5   0   41.40   14.50
   8  -5   0   26.40   15.90
  -8  -5   0   29.80   12.80
  -8  -5   0   49.00   16.20
  -8   5   0   56.79   16.00
   8   5   0   65.09   17.70
   8   5   0   52.79   15.50
  -9  -5   0   81.39   22.90
   9  -5   0   93.89   18.70
  -9  -5   0   62.19   16.00
  -9  -5   0   45.10   18.80
   9  -5   0   72.19   19.20
  -9   5   0   47.20   13.90
  -9   5   0   70.89   16.70
   9   5   0   58.49   17.80
  10  -5   0   83.69   20.10
 -10  -5   0   81.39   21.60
 -10  -5   0   44.80   14.40
  10  -5   0   86.59   19.20
 -10  -5   0   36.60   17.40
  10  -5   0   43.00   17.80
  10   5   0   41.10   19.80
 -10   5   0   76.09   19.50
 -10   5   0   62.59   19.90
 -11  -5   0    1.70   15.90
 -11  -5   0   -9.40    7.50
  11  -5   0   -5.30    9.80
 -11  -5   0   -1.10   13.30
  11  -5   0    0.80   15.60
  11  -5   0    9.90   10.40
  11   5   0   -0.30   14.70
  11   5   0   -3.00    9.90
 -11   5   0  -14.70   10.60
 -11   5   0   17.20   13.90
  12  -5   0  -14.20   13.70
 -12  -5   0   -3.00   13.80
  12  -5   0   -6.80    9.80
 -12  -5   0   17.80   17.30
 -12  -5   0   19.30   17.40
  12  -5   0   -1.60   10.40
  12   5   0   18.50   18.50
  12   5   0   16.50   15.30
 -12   5   0   40.40   20.10
  13  -5   0   10.10   14.30
 -13  -5   0   -3.80   15.70
 -13   5   0   -5.70   11.00
  13   5   0   13.40   12.50
  13   5   0   25.50   19.60
   0  -6   0  663.03   36.20
   0  -6   0  604.74   34.10
   0   6   0  603.04   36.40
   0   6   0  623.84   36.50
  -1  -6   0  815.72   41.30
   1  -6   0  853.51   42.70
   1  -6   0  779.52   40.60
  -1  -6   0  785.82   41.90
   1   6   0  817.42   43.50
  -1   6   0  749.62   42.60
   1   6   0  749.53   42.70
  -1   6   0  890.21   44.40
   2  -6   0  177.48   20.10
  -2  -6   0  154.88   18.00
   2  -6   0  116.09   15.30
   2   6   0  189.58   19.90
  -2   6   0  175.48   21.80
   2   6   0  119.59   15.80
  -3  -6   0  408.56   28.90
   3  -6   0  452.95   29.60
  -3  -6   0  413.56   28.80
   3  -6   0  395.76   32.20
   3   6   0  383.76   28.80
  -3   6   0  411.26   29.70
   3   6   0  405.86   27.50
  -4  -6   0  108.09   16.10
  -4  -6   0  153.38   20.00
   4  -6   0   94.39   16.40
   4   6   0  155.98   19.10
   4   6   0  110.59   15.20
  -5  -6   0 1475.35   77.49
   5  -6   0 1352.26   67.39
  -5  -6   0 1386.56   66.59
   5   6   0 1338.67   65.89
   5   6   0 1303.97   63.49
  -6  -6   0   23.20   13.80
  -6  -6   0   21.60   12.90
   6  -6   0   29.40   13.30
  -6  -6   0   30.90   11.50
   6  -6   0   45.10   11.30
   6   6   0   23.00   12.30
  -6   6   0   35.50   12.20
   6   6   0   46.30   13.00
   7  -6   0  249.18   30.50
   7  -6   0  277.47   32.80
  -7  -6   0  249.78   28.00
  -7  -6   0  302.87   28.60
  -7  -6   0  312.57   32.90
  -7   6   0  279.47   28.50
   7   6   0  315.17   27.50
   8  -6   0   70.49   20.10
   8  -6   0   64.59   17.50
  -8  -6   0   64.89   17.50
  -8  -6   0   65.99   17.50
   8  -6   0   63.99   13.60
  -8  -6   0   85.19   19.40
  -8   6   0   78.69   17.20
  -8   6   0   71.09   16.10
   8   6   0   60.69   19.00
   9  -6   0   89.19   18.90
  -9  -6   0   81.79   20.50
  -9  -6   0   98.79   22.60
   9  -6   0   88.89   21.60
  -9  -6   0   87.69   21.90
  -9   6   0   91.19   19.80
  -9   6   0  100.79   20.70
   9   6   0  103.69   23.30
  10  -6   0  117.59   24.40
 -10  -6   0  153.08   26.80
  10  -6   0   81.09   31.40
 -10  -6   0  125.59   26.10
  10  -6   0  129.99   21.60
 -10  -6   0  150.88   26.30
 -10   6   0  133.69   25.80
  10   6   0  116.59   26.70
 -10   6   0  124.99   27.40
  10   6   0   81.79   19.00
 -11  -6   0   22.70   19.00
  11  -6   0   22.90   19.80
 -11  -6   0   14.90   15.30
 -11  -6   0   31.70   19.50
  11  -6   0    8.40   12.80
  11  -6   0    6.70   13.80
 -11   6   0   -5.50   11.50
 -11   6   0   10.20   16.00
  11   6   0    1.30   11.40
  11   6   0    4.00   17.30
   0   7   0   -5.90    8.60
  -1  -7   0  295.17   31.40
   1   7   0  259.67   27.10
  -1   7   0  258.27   28.70
  -2  -7   0  160.18   20.70
   2  -7   0  232.88   25.90
   2   7   0  172.68   22.90
  -2   7   0  168.28   22.40
   3  -7   0    9.60   10.70
  -3  -7   0   16.60   11.90
  -3   7   0   25.80   12.50
   3   7   0   10.40   11.60
   4  -7   0  123.19   20.00
  -4  -7   0  104.49   16.90
  -4  -7   0  111.89   18.20
  -4   7   0  133.09   20.70
   4   7   0   84.29   16.80
   5  -7   0   -7.60    3.00
  -5  -7   0   -5.50    9.90
   5  -7   0   -4.50   11.60
   5  -7   0   -5.60    5.00
  -5  -7   0   -5.50    7.70
   5   7   0   -3.30    7.30
  -5   7   0   -6.30   10.00
   5   7   0   -0.70    9.90
  -6  -7   0  153.98   24.10
  -6  -7   0  147.59   23.20
   6  -7   0  177.38   23.00
   6  -7   0  139.39   23.00
   6  -7   0  147.19   22.90
  -6  -7   0  154.78   23.80
  -6   7   0  120.99   19.50
   6   7   0  153.08   22.80
   7  -7   0   26.00   11.90
   7  -7   0   12.00   12.30
  -7  -7   0   27.20   13.40
  -7  -7   0   30.50   14.90
  -7  -7   0   10.60   13.20
   7  -7   0   23.30   13.90
   7   7   0   27.50    9.70
   7   7   0    8.10   13.90
  -7   7   0    6.40   11.40
  -8  -7   0  125.59   23.00
   8  -7   0  167.88   26.90
  -8  -7   0  118.29   22.10
   8   7   0  144.39   26.60
   8   7   0  149.19   21.10
  -9  -7   0  126.59   20.60
  -9  -7   0  130.09   26.30
   9  -7   0  132.59   24.00
  -9  -7   0  134.29   25.50
   9  -7   0  127.29   24.30
   9  -7   0  160.58   25.60
  -9   7   0  170.48   41.60
   9   7   0  119.29   25.50
  -9   7   0  143.29   24.90
   9   7   0  177.08   23.70
  10  -7   0   14.40   19.00
 -10  -7   0   14.60   13.10
  10  -7   0   -1.50   12.90
 -10  -7   0   15.00   17.00
  10  -7   0   25.70   21.80
 -10  -7   0    2.40   17.20
 -10   7   0   13.10   16.00
  10   7   0   12.20   16.70
  10   7   0   17.60   13.80
 -10   7   0   -7.80    9.20
   0  -8   0  314.97   27.40
   0  -8   0  307.07   29.40
   0   8   0  333.77   31.80
   0   8   0  346.17   30.10
   1  -8   0   87.99   15.00
   1  -8   0   64.09   16.00
  -1  -8   0   88.49   19.40
  -1  -8   0  119.29   19.30
   1   8   0   83.49   18.70
   1   8   0  100.19   19.70
  -1   8   0   81.49   15.90
  -1   8   0   81.29   18.50
   2  -8   0  129.29   18.80
  -2  -8   0  143.99   23.10
   2  -8   0  124.89   20.10
  -2  -8   0  117.69   17.40
  -2   8   0  137.19   23.40
  -2   8   0  109.69   18.60
   2   8   0  152.28   23.40
   2   8   0  209.38   37.30
  -3  -8   0   95.99   18.70
   3  -8   0  126.59   19.10
  -3  -8   0   93.29   16.90
   3  -8   0  118.49   21.60
   3  -8   0  125.69   21.90
  -3   8   0   97.09   17.30
   3   8   0   73.89   17.90
   4  -8   0  108.99   19.70
  -4  -8   0  105.19   18.20
  -4  -8   0   88.39   18.70
   4  -8   0  115.59   22.80
   4  -8   0   85.99   14.90
  -4   8   0  105.89   20.50
   4   8   0  117.29   22.70
  -4   8   0  119.09   18.40
   4   8   0  108.19   20.30
  -5  -8   0  143.29   22.20
   5  -8   0  128.49   23.90
  -5   8   0  135.69   24.80
   5   8   0  149.09   36.80
   5   8   0  120.59   23.80
  -6  -8   0  213.08   29.20
  -6  -8   0  169.58   26.20
   6  -8   0  163.38   23.40
   6  -8   0  197.58   24.00
   6  -8   0  161.38   25.20
   6   8   0  239.58   32.50
  -6   8   0  259.27   31.60
  -6   8   0  209.78   29.40
   7  -8   0   22.00   12.70
  -7  -8   0   21.90   17.70
  -7  -8   0   19.30   12.20
   7  -8   0    7.10   12.30
  -7  -8   0   21.80   15.70
  -7   8   0   12.20   15.10
   7   8   0   39.20   19.00
   7   8   0    7.40   10.00
  -7   8   0   -2.10    8.70
   8  -8   0   32.10   21.50
   8  -8   0   21.50   16.70
  -8  -8   0   16.60   12.20
  -8  -8   0   27.20   21.80
  -8  -8   0   19.70   16.70
   8   8   0   15.60   16.10
   8   8   0   38.60   15.90
   0  -9   0    0.90   13.80
   0  -9   0   -9.00    7.40
   0   9   0    9.30   14.10
   0   9   0    5.50   10.00
  -1  -9   0   53.89   17.80
   1  -9   0   86.79   20.50
   1  -9   0  102.59   18.10
  -1  -9   0   73.59   15.10
  -1   9   0  102.19   22.20
   1   9   0   75.29   16.70
   1   9   0  104.09   22.40
  -1   9   0   68.59   15.70
  -2  -9   0   39.70   14.80
   2  -9   0   12.90   13.30
   2  -9   0   10.00   10.90
   2  -9   0   -3.30   13.30
   2   9   0    7.90   11.10
  -2   9   0    8.30   13.80
  -2   9   0   26.80   14.70
   2   9   0   27.80   15.70
   3  -9   0   75.59   18.70
  -3  -9   0   88.89   22.40
   3  -9   0   90.29   16.60
  -3  -9   0   88.79   17.30
   3  -9   0   53.99   29.40
  -3   9   0   41.40   17.10
   3   9   0   63.39   20.80
  -3   9   0   71.49   20.70
   3   9   0   93.59   19.80
   4  -9   0   18.50   14.80
   4  -9   0   49.80   17.30
  -4  -9   0   41.40   18.60
   4  -9   0   57.99   14.70
  -4  -9   0   13.60   12.50
  -4   9   0  102.99   21.40
   4   9   0   29.70   17.00
   4   9   0   61.39   20.10
  -4   9   0   35.10   17.80
   5  -9   0   -2.00   14.70
  15   0  -1   -5.50   12.00
 -15   0   1  -13.00    9.80
  15   0  -1   -1.40   18.10
 -15   0   1   16.40   18.60
  15   0  -1   13.10   15.60
 -15   0   1   -3.10   18.10
 -14   0   1    5.60   24.90
  14   0  -1    1.60   17.70
  14   0  -1    4.50   16.00
 -14   0   1    9.20   16.70
 -14   0   1    3.60   13.40
 -13   0   1    9.00   16.80
  13   0  -1  -18.70   10.70
 -13   0   1   20.90   18.00
 -13   0   1   -2.60   14.90
  13   0  -1   -6.30   13.20
  13   0  -1   -4.40   16.50
  12   0  -1    6.30   17.60
  12   0  -1   23.50   11.00
  12   0  -1    5.40   14.50
 -12   0   1   -7.30   13.20
 -12   0   1    0.30   11.20
 -12   0   1    7.00   15.80
 -11   0   1   -3.50   12.90
  11   0  -1    4.60   13.50
  11   0  -1    5.90   16.80
 -11   0   1   11.80   16.30
 -11   0   1    6.40   13.60
 -10   0   1   11.20   13.90
  10   0  -1   -5.50   12.60
  10   0  -1   10.50   15.60
 -10   0   1    5.30   12.80
  10   0  -1    3.80   14.80
 -10   0   1    0.70   13.90
   9   0  -1  -10.70   11.30
  -9   0   1   -2.70   11.10
   9   0  -1   -9.60    9.40
  -9   0   1    3.00   13.90
   9   0  -1    1.20   13.10
  -9   0   1   -5.10   10.50
   8   0  -1   14.50   13.10
  -8   0   1    4.80   10.50
  -8   0   1   -2.40    9.30
  -8   0   1   -1.10   10.50
   8   0  -1   -0.90    9.80
   8   0  -1    3.40   11.40
   7   0  -1    6.80   12.50
  -7   0   1   -3.40    8.60
   7   0  -1   -6.90    8.50
  -7   0   1    0.90    9.80
   7   0  -1    8.70   10.40
  -7   0   1   -5.50    8.90
  -6   0   1    2.80    8.70
  -6   0   1    4.20    9.10
  -6   0   1   13.80    8.90
   6   0  -1    3.50    9.40
   6   0  -1    8.00   10.20
   6   0  -1   17.60   10.20
  -5   0   1   -3.30    5.60
  -5   0   1    4.70    8.20
   5   0  -1   12.20    8.70
   5   0  -1    6.60    8.40
  -5   0   1    1.10    6.50
   5   0  -1    1.00    6.20
   4   0  -1    6.20    7.50
   4   0  -1    8.30    5.90
  -4   0   1    0.30    5.30
  -4   0   1   -2.80    4.60
  -4   0   1   -0.40    6.30
   4   0  -1    7.50    6.60
   3   0  -1   -2.60    3.60
   3   0  -1    6.60    5.70
  -3   0   1   -2.80    3.60
   3   0  -1    6.70    4.50
  -3   0   1    0.20    5.10
  -3   0   1    0.30    5.00
  -2   0   1    0.80    3.40
   2   0  -1    1.20    3.40
  -2   0   1   -0.10    2.70
   2   0  -1    0.00    2.60
   2   0  -1   -0.80    2.20
  -2   0   1    3.10    2.30
   1   0  -1    0.60    1.30
   1   0  -1    0.70    0.60
  -1   0   1    1.80    1.40
  -1   0  -1    0.70    2.00
  -1   0  -1   -0.10    1.60
   1   0   1   -0.80    2.30
   1   0   1    0.50    2.00
   1   0   1    0.40    2.10
  -2   0  -1    0.40    3.60
   2   0   1   -0.60    3.90
   2   0   1    1.50    4.00
  -2   0  -1    1.90    3.60
  -2   0  -1   -2.10    3.30
   2   0   1   -1.30    4.00
  -3   0  -1   -3.10    4.10
   3   0   1   -4.10    4.60
   3   0   1   11.30    7.40
  -3   0  -1   -1.80    4.50
   3   0   1   -2.40    4.90
  -3   0  -1    3.10    5.20
   4   0   1    1.40    6.70
   4   0   1    1.80    7.70
   4   0   1   -7.20    5.70
  -4   0  -1    6.10    7.20
  -4   0  -1    1.10    5.30
  -4   0  -1    0.90    7.00
   5   0   1    5.70    8.00
   5   0   1    6.60    8.20
  -5   0  -1    6.30    9.60
  -5   0  -1   -0.50    7.00
  -5   0  -1   -1.50    6.90
   5   0   1   -2.70    6.20
   6   0   1   -3.20    9.50
  -6   0  -1   -1.90    7.40
  -6   0  -1   -9.30    8.50
  -6   0  -1   -2.40    8.80
   6   0   1   10.80    9.60
   6   0   1    1.00    8.60
  -7   0  -1   -9.10    7.60
   7   0   1   -9.70    8.20
  -7   0  -1   -4.40    8.20
   7   0   1    1.10   10.30
  -7   0  -1   -6.30    8.90
   7   0   1    4.30    9.30
  -8   0  -1    8.80   12.10
  -8   0  -1   -5.50   10.00
   8   0   1    0.50   11.70
   8   0   1   -9.90    8.80
  -8   0  -1   -6.80   10.20
   8   0   1    0.00   11.70
   9   0   1    0.10   13.30
  -9   0  -1   -5.80   11.80
  -9   0  -1    7.00   14.10
  -9   0  -1    4.60   12.00
   9   0   1   22.50   17.40
   9   0   1   17.60   14.60
  10   0   1  -12.90   10.90
 -10   0  -1  -14.30   11.70
 -10   0  -1    6.80   13.80
  10   0   1    4.20   15.10
  10   0   1    6.10   11.90
 -10   0  -1   11.90   14.70
 -11   0  -1  -10.60   13.60
 -11   0  -1   -2.20   14.20
 -11   0  -1  -17.40   10.10
  11   0   1  -13.30   14.20
  11   0   1   -0.60   14.70
 -12   0  -1   -2.30   15.50
  12   0   1  -10.10   12.30
  12   0   1  -10.60   13.30
 -12   0  -1   -3.50   14.00
 -12   0  -1    2.70   14.50
  12   0   1   29.20   10.90
  13   0   1  -21.90    9.90
 -13   0  -1    2.10   16.40
  13   0   1   -2.70   18.20
  13   0   1    4.60   13.50
 -13   0  -1    1.80   13.70
 -13   0  -1  -13.70   13.40
 -14   0  -1  -10.60   17.60
 -14   0  -1   21.80   17.60
  14   0   1   -9.30   13.90
  14   0   1   -9.60   15.80
 -14   0  -1    2.80   13.60
  14   0   1   -2.30   13.40
 -15   0  -1  -10.80   16.20
 -15   0  -1   -4.00   16.00
  15   0   1   -5.50   11.70
  15   0   1   -4.80   17.50
  15   0   1   22.20   13.60
 -15   0  -1   -4.50   11.60
 -15  -1   1   10.60   17.50
  15  -1  -1   12.60   20.10
 -15  -1   1   28.40   20.10
  15  -1  -1   73.29   18.90
 -15  -1   1   19.00   18.00
 -15   1   1   19.20   19.80
  15   1  -1   27.80   20.00
  15   1  -1   60.19   23.20
 -15   1   1   34.80   20.60
  15   1  -1   76.79   20.60
 -15   1   1   34.40   18.40
 -14  -1   1   31.70   18.50
  14  -1  -1   57.49   17.40
 -14  -1   1   23.70   20.10
  14  -1  -1   50.09   19.00
 -14  -1   1   16.50   16.30
  14   1  -1   26.10   20.50
  14   1  -1   66.29   19.10
 -14   1   1    6.10   25.60
 -14   1   1   22.10   21.90
 -14   1   1   10.50   18.00
  14   1  -1   13.60   15.30
 -13  -1   1   36.80   18.50
  13  -1  -1   33.10   23.30
 -13  -1   1   62.59   20.50
  13  -1  -1   83.09   26.10
 -13  -1   1   46.00   19.50
  13  -1  -1   76.89   21.80
  13   1  -1   61.59   23.50
 -13   1   1   22.20   17.90
 -13   1   1   16.50   17.80
 -13   1   1   17.90   15.40
  13   1  -1   42.30   21.10
  13   1  -1   36.40   17.70
 -12  -1   1   12.10   15.10
  12  -1  -1   20.20   18.80
 -12  -1   1   25.00   19.30
 -12  -1   1   39.40   19.70
  12  -1  -1   30.40   15.90
 -12   1   1    7.70   14.00
 -12   1   1   44.10   24.40
 -12   1   1    6.90   16.10
  12   1  -1   28.90   19.10
  12   1  -1   49.70   14.50
  12   1  -1   34.30   15.90
  11  -1  -1   25.50   18.20
  11  -1  -1   40.80   17.10
 -11  -1   1    5.00   14.00
 -11  -1   1   30.30   16.40
 -11  -1   1   21.50   15.90
 -11   1   1    3.30   14.60
  11   1  -1   28.90   18.60
 -11   1   1   26.00   16.70
  11   1  -1   18.90   14.90
 -11   1   1   14.50   14.70
  10  -1  -1   -1.80   11.40
 -10  -1   1    0.10   12.50
 -10  -1   1   -5.50   12.00
  10  -1  -1    0.40    9.90
 -10  -1   1   18.80   14.60
  10  -1  -1    3.00   11.80
  10   1  -1    4.80   14.20
  10   1  -1   17.60   15.00
  10   1  -1    3.50   11.70
 -10   1   1   -4.00   11.40
 -10   1   1   -1.40   11.70
 -10   1   1   -2.10   13.70
   9  -1  -1  105.29   21.50
   9  -1  -1   76.69   19.80
  -9  -1   1   67.59   17.00
  -9  -1   1   71.99   19.20
  -9  -1   1   47.80   14.90
   9  -1  -1   98.29   18.70
   9   1  -1   79.09   19.50
  -9   1   1   50.09   15.80
  -9   1   1   56.59   16.60
  -9   1   1  115.89   23.70
   9   1  -1   95.39   23.10
   9   1  -1   87.79   18.70
   8  -1  -1  308.67   37.40
   8  -1  -1  261.47   25.50
  -8  -1   1  311.87   27.40
  -8  -1   1  208.78   27.10
   8  -1  -1  295.27   34.20
  -8  -1   1  269.37   33.60
  -8   1   1  257.97   28.20
   8   1  -1  380.76   40.90
   8   1  -1  248.98   29.70
   8   1  -1  288.47   30.10
  -8   1   1  250.57   28.70
  -8   1   1  343.67   32.70
   7  -1  -1  184.68   26.00
  -7  -1   1  133.09   18.70
  -7  -1   1  196.38   27.10
   7  -1  -1  156.08   20.20
  -7  -1   1  183.38   28.20
   7   1  -1  116.19   21.40
   7   1  -1  221.38   27.30
  -7   1   1  134.19   21.10
   7   1  -1  213.48   28.10
  -7   1   1  187.58   23.00
  -7   1   1  164.08   22.20
  -6  -1   1  340.27   27.10
  -6  -1   1  275.57   22.70
   6  -1  -1  299.47   25.90
  -6  -1   1  297.07   25.50
   6  -1  -1  329.67   23.50
   6   1  -1  281.07   22.30
   6   1  -1  277.57   25.10
  -6   1   1  351.96   29.80
   6   1  -1  329.37   25.90
  -6   1   1  273.87   23.90
  -6   1   1  254.47   22.00
   5  -1  -1  793.52   39.30
  -5  -1   1  855.81   43.20
   5  -1  -1  824.52   42.70
  -5  -1   1  817.62   40.30
  -5   1   1  803.12   46.60
   5   1  -1  861.51   42.60
  -5   1   1  831.12   40.10
  -5   1   1  780.52   41.00
   5   1  -1  819.22   42.70
   5   1  -1  824.72   39.50
   4  -1  -1 1181.78   48.40
  -4  -1   1 1148.79   48.60
   4  -1  -1 1161.78   50.19
  -4  -1   1 1224.18   51.09
   4  -1  -1 1082.69   53.59
  -4   1   1 1201.38   49.80
  -4   1   1 1161.08   48.60
   4   1  -1 1191.58   47.90
   4   1  -1 1099.79   50.19
  -4   1   1 1067.89   53.59
   4   1  -1 1064.69   49.30
  -3  -1   1 1926.91   73.39
  -3  -1   1 1909.11   73.49
   3  -1  -1 1934.01   76.09
  -3  -1   1 1920.11   71.69
   3  -1  -1 1899.71   72.69
  -3   1   1 1893.71   76.09
   3   1  -1 1829.22   73.19
  -2  -1   1  535.65   23.20
   2  -1  -1  549.35   22.40
  -2  -1   1  550.44   22.00
   2  -1  -1  546.75   22.70
  -2   1   1  511.75   22.00
   2   1  -1  531.85   23.10
  -2   1   1  570.64   24.10
  -1  -1   1  554.74   23.00
   1  -1  -1  599.54   22.30
   1  -1  -1  578.14   22.90
  -1  -1   1  557.24   23.20
  -1   1   1  589.94   23.00
  -1   1   1  583.04   22.10
   1   1  -1  590.14   23.10
   0  -1  -1  553.34   20.60
   0  -1   1  532.55   21.20
   0  -1   1  539.35   21.00
   0  -1  -1  535.85   20.80
   0   1   1  520.45   20.70
   0   1  -1  545.15   21.20
   0   1  -1  533.35   21.60
   1  -1   1   87.09    6.00
   1  -1   1   80.59    5.80
   1  -1   1   88.29    5.50
  -1  -1  -1   75.79    5.10
  -1   1  -1   69.29    5.70
   1   1   1   72.29    5.20
  -1   1  -1   73.39    5.70
  -1   1  -1   85.69    5.50
   1   1   1   73.49    5.00
   2  -1   1  562.74   24.60
  -2  -1  -1  507.35   23.40
   2  -1   1  556.64   23.80
  -2  -1  -1  585.54   23.80
  -2  -1  -1  536.75   24.00
   2   1   1  512.45   23.90
  -2   1  -1  531.75   23.60
   2   1   1  513.25   23.50
  -2   1  -1  595.44   25.00
  -4  -1  -1   11.30    6.50
   4  -1   1    4.50    5.10
   4  -1   1    8.30    7.50
  -4  -1  -1    9.70    6.80
   4  -1   1    8.00    5.90
  -4  -1  -1   11.50    6.20
   4   1   1    6.30    5.70
   4   1   1    6.70    6.10
   4   1   1    7.40    5.40
  -4   1  -1   15.80    7.50
  -4   1  -1   12.90    6.80
  -4   1  -1    3.90    5.60
   5  -1   1  109.19   15.40
   5  -1   1   80.89   13.90
  -5  -1  -1   82.19   13.20
  -5  -1  -1   84.09   14.70
   5  -1   1  124.69   20.20
  -5  -1  -1   88.89   14.00
   5   1   1  134.09   17.40
   5   1   1  113.19   16.80
   5   1   1  119.69   18.40
  -5   1  -1   80.49   13.80
  -5   1  -1   82.99   14.20
   6  -1   1  986.20   59.29
  -6  -1  -1 1042.80   56.09
   6  -1   1 1082.39   55.19
   6  -1   1  995.20   56.29
  -6  -1  -1 1154.28   58.09
  -6  -1  -1 1190.68   59.59
   6   1   1 1037.20   55.89
   6   1   1 1024.90   55.69
  -6   1  -1 1206.58   57.19
  -6   1  -1 1018.10   55.39
   7  -1   1  208.88   27.70
  -7  -1  -1  275.87   31.70
  -7  -1  -1  319.67   35.50
  -7  -1  -1  278.17   29.30
   7   1   1  347.27   35.30
   7   1   1  239.68   28.20
   7   1   1  246.48   28.20
  -7   1  -1  219.58   25.80
  -7   1  -1  344.27   31.30
  -7   1  -1  233.48   27.40
  -8  -1  -1  179.78   25.70
   8  -1   1  109.69   20.80
   8  -1   1  154.08   24.50
   8  -1   1  151.88   27.00
  -8  -1  -1  139.99   24.30
  -8  -1  -1  202.28   30.20
  -8   1  -1  215.68   29.50
   8   1   1  103.39   20.50
  -8   1  -1  171.88   25.80
   8   1   1  126.89   24.70
  -8   1  -1  201.58   30.90
   8   1   1  151.78   24.00
   9  -1   1  308.27   40.90
   9  -1   1  339.17   31.70
  -9  -1  -1  279.07   32.40
  -9  -1  -1  341.57   39.80
   9  -1   1  333.77   39.70
   9   1   1  235.08   35.30
  -9   1  -1  348.57   40.60
   9   1   1  332.57   36.40
   9   1   1  251.97   32.80
  -9   1  -1  262.27   32.90
  -9   1  -1  366.66   39.30
  10  -1   1  690.73   55.99
 -10  -1  -1  629.74   51.99
 -10  -1  -1  653.43   47.70
 -10  -1  -1  725.93   73.29
  10  -1   1  742.13   52.39
 -10   1  -1  681.23   49.90
 -10   1  -1  785.12   54.99
  10   1   1  688.33   49.50
  10   1   1  721.73   55.69
  10   1   1  629.04   49.40
 -11  -1  -1    6.80   13.90
 -11  -1  -1    5.20   14.40
  11  -1   1   17.90   18.50
 -11  -1  -1   10.10   14.60
  11  -1   1   19.50   15.00
 -11   1  -1   -2.10   14.00
  11   1   1   -1.30   12.70
  11   1   1   12.30   16.60
 -11   1  -1   -5.10   14.20
 -11   1  -1   -6.40   12.50
 -12  -1  -1  101.69   26.60
  12  -1   1  122.39   24.90
 -12  -1  -1   84.49   21.90
  12  -1   1   80.29   28.50
  12  -1   1  166.68   39.00
 -12  -1  -1  111.19   25.40
  12   1   1   79.09   21.40
 -12   1  -1   68.49   23.60
 -12   1  -1  168.38   30.10
  12   1   1   88.19   24.50
  12   1   1  168.28   28.80
 -12   1  -1  103.79   25.40
 -13  -1  -1   14.00   15.30
 -13  -1  -1   12.70   17.60
  13  -1   1    3.80   14.90
  13  -1   1   21.60   18.10
 -13  -1  -1   37.50   19.90
  13   1   1   12.50   15.80
 -13   1  -1   22.70   16.80
 -13   1  -1   24.20   19.30
  13   1   1   47.80   24.00
 -13   1  -1   -0.30   16.90
  13   1   1   30.60   19.50
  14  -1   1   28.10   25.70
 -14  -1  -1   -0.80   16.00
 -14  -1  -1  -13.30   12.80
  14  -1   1    4.80   14.70
 -14  -1  -1   29.20   18.90
  14  -1   1    5.70   14.20
 -14   1  -1    8.40   17.60
 -14   1  -1   -9.70   14.40
  14   1   1   19.70   16.60
 -14   1  -1   -5.00   15.60
  14   1   1   11.60   14.40
  14   1   1   22.50   22.00
 -15  -1  -1   -2.30   17.90
  15  -1   1    2.80   16.70
 -15  -1  -1   22.60   18.30
  15  -1   1   10.20   19.90
  15  -1   1   -2.40   16.60
 -15  -1  -1    0.60   17.80
 -15   1  -1   -3.10   15.40
 -15   1  -1    8.90   14.60
  15   1   1   15.00   15.80
  15   1   1   11.20   15.20
 -15   1  -1    0.90   29.60
  15   1   1   11.50   19.00
  15  -2  -1   31.60   19.80
 -15  -2   1    3.00   17.30
 -15  -2   1   13.60   16.60
 -15  -2   1    3.40   16.50
  15   2  -1  -16.90   15.20
 -15   2   1    5.80   19.40
  15   2  -1   -7.60   13.80
 -14  -2   1    4.90   25.10
  14  -2  -1    2.80   12.50
 -14  -2   1  -20.60   13.30
  14  -2  -1   14.40   11.70
  14  -2  -1   -7.00   16.90
 -14  -2   1  -13.50   13.70
 -14   2   1   -7.60   14.10
 -14   2   1   14.40   18.10
  14   2  -1   17.60   25.10
 -14   2   1    4.00   16.00
  14   2  -1   -0.70   12.60
  14   2  -1   49.90   30.00
 -13  -2   1  174.68   33.90
  13  -2  -1  187.98   29.00
 -13  -2   1   87.59   25.20
  13  -2  -1  112.09   30.20
  13  -2  -1  180.18   28.70
 -13  -2   1  145.99   26.90
  13   2  -1  151.38   25.00
 -13   2   1  161.58   30.80
 -13   2   1  206.58   28.70
 -13   2   1  153.68   30.20
  13   2  -1  146.79   28.10
  13   2  -1  104.09   28.60
 -12  -2   1  105.39   26.40
 -12  -2   1   83.69   21.20
  12  -2  -1  107.09   25.30
  12  -2  -1   39.00   19.30
 -12  -2   1   78.09   19.60
  12  -2  -1   75.29   26.20
 -12   2   1  103.39   22.60
 -12   2   1  108.89   23.60
  12   2  -1   84.79   25.00
 -12   2   1  122.09   25.70
  12   2  -1   83.29   19.80
 -11  -2   1   -3.00   11.70
  11  -2  -1   20.30   18.40
  11  -2  -1    0.60    4.70
 -11  -2   1    7.90   14.50
 -11  -2   1    1.60   13.10
  11  -2  -1    0.50    9.60
 -11   2   1    7.40   14.00
 -11   2   1   18.40   14.60
 -11   2   1   -4.40   11.20
  11   2  -1    1.90   12.70
  11   2  -1   20.80    9.80
 -10  -2   1   22.60   15.10
  10  -2  -1   38.60   21.60
 -10  -2   1   15.60   13.20
  10  -2  -1    5.20   17.40
 -10  -2   1   -0.10   11.50
 -10   2   1   -9.10   12.00
 -10   2   1   10.90   11.70
  10   2  -1    0.50    9.00
  10   2  -1   27.40   17.50
  10   2  -1    8.70   11.00
  -9  -2   1  269.77   31.70
   9  -2  -1  350.16   32.50
   9  -2  -1  286.67   27.50
  -9  -2   1  294.57   28.10
  -9  -2   1  282.17   33.60
   9  -2  -1  259.97   34.30
  -9   2   1  361.36   34.60
  -9   2   1  301.47   34.40
   9   2  -1  326.67   28.10
   9   2  -1  222.48   29.60
   9   2  -1  279.87   35.60
  -9   2   1  276.77   31.90
  -8  -2   1    4.40   11.10
   8  -2  -1    1.30    9.40
   8  -2  -1   14.60   10.30
  -8  -2   1    3.40    9.10
   8  -2  -1    3.50    8.40
  -8  -2   1    2.10    9.70
   8   2  -1    4.50    8.50
  -8   2   1   12.80   13.00
  -8   2   1    6.60   10.10
   8   2  -1   -4.90    9.00
  -8   2   1    1.40    9.00
   8   2  -1   10.10   11.40
   7  -2  -1  167.48   20.30
  -7  -2   1  107.69   17.80
  -7  -2   1  124.29   17.30
  -7  -2   1  135.19   21.20
   7  -2  -1  131.39   19.80
   7   2  -1  124.49   18.20
   7   2  -1  134.49   16.90
  -7   2   1  149.88   20.00
  -7   2   1  123.59   17.20
  -7   2   1  120.49   19.00
   7   2  -1  160.78   22.60
   6  -2  -1 2500.35  103.09
  -6  -2   1 2602.34  105.79
  -6  -2   1 2631.84  103.19
   6  -2  -1 2453.45  109.69
   6  -2  -1 2572.64  104.89
  -6  -2   1 2603.44  106.59
  -6   2   1 2561.34  103.79
   6   2  -1 2591.84  105.79
   6   2  -1 2737.33  106.79
  -6   2   1 2758.72  105.79
  -6   2   1 2434.26  108.99
   5  -2  -1 1411.36   60.39
  -5  -2   1 1451.45   59.29
  -5  -2   1 1327.37   67.59
   5  -2  -1 1411.66   64.29
  -5  -2   1 1457.25   61.69
  -5   2   1 1477.25   77.39
   5   2  -1 1394.96   61.29
  -5   2   1 1476.95   59.99
  -5   2   1 1404.86   64.09
  -4   2   1 3929.71  148.19
   3  -2  -1  224.48   14.60
  -3  -2   1  257.37   14.80
   3  -2  -1  210.58   13.80
  -3  -2   1  213.68   14.20
   3  -2  -1  219.78   13.20
   3   2  -1  231.88   14.60
   3   2  -1  230.08   14.20
  -3   2   1  224.58   14.70
  -3   2   1  225.58   13.00
   1  -2  -1    5.70    2.50
   1  -2  -1    7.10    3.20
  -1  -2   1    6.00    3.20
  -1  -2   1    5.60    3.10
   1   2  -1    6.50    2.60
   1   2  -1    5.50    2.70
  -1   2   1    7.50    2.60
   0   2  -1 1751.02   66.49
   3  -2   1  124.29   10.90
   3  -2   1  133.49   10.40
  -3  -2  -1  114.29   10.40
  -3  -2  -1  116.49   10.20
  -3  -2  -1  108.99    9.90
   3  -2   1  127.79   13.80
  -3   2  -1  127.59   11.40
   3   2   1  122.09   10.10
  -3   2  -1  123.59   11.10
  -3   2  -1  123.39   10.20
   3   2   1  125.19   10.70
  -4  -2  -1 1865.41   72.39
   4  -2   1 1824.62   71.99
   4  -2   1 1778.22   72.69
  -4  -2  -1 1806.92   71.59
   4  -2   1 1683.43   73.99
  -4  -2  -1 1792.42   72.79
  -4   2  -1 1787.32   73.99
  -4   2  -1 1879.11   74.29
   4   2   1 1730.23   72.49
  -4   2  -1 1737.23   71.49
   4   2   1 1800.62   71.79
   5  -2   1  353.46   23.90
  -5  -2  -1  358.76   23.70
  -5  -2  -1  366.56   24.60
   5  -2   1  336.97   23.10
   5  -2   1  433.46   28.30
  -5  -2  -1  368.46   23.40
  -5   2  -1  366.76   25.40
  -5   2  -1  360.46   25.10
  -5   2  -1  397.66   24.20
   5   2   1  350.86   33.10
   5   2   1  370.76   24.70
  -6  -2  -1  720.33   39.70
  -6  -2  -1  669.53   40.10
   6  -2   1  729.13   39.70
   6  -2   1  722.23   39.50
   6  -2   1  698.23   43.50
  -6  -2  -1  673.53   38.00
   6   2   1  721.03   39.50
  -6   2  -1  705.43   39.30
   6   2   1  753.82   39.00
  -6   2  -1  683.73   41.60
  -6   2  -1  699.23   40.80
   6   2   1  654.33   39.60
   7  -2   1  222.18   24.90
   7  -2   1  245.28   32.60
   7  -2   1  245.98   23.90
  -7  -2  -1  257.47   24.00
  -7  -2  -1  280.77   26.00
  -7  -2  -1  265.87   26.00
   7   2   1  295.97   25.70
   7   2   1  292.17   24.80
  -7   2  -1  296.97   25.70
  -7   2  -1  286.57   26.50
   7   2   1  279.37   26.20
  -7   2  -1  215.08   25.50
   8  -2   1    3.80    9.90
  -8  -2  -1   11.60   11.70
  -8  -2  -1   13.00   11.10
   8  -2   1    7.10   11.80
  -8  -2  -1    7.30   10.10
   8  -2   1   13.00   11.20
  -8   2  -1    9.00   10.20
   8   2   1   -0.20    7.80
  -8   2  -1   15.40   11.60
   8   2   1    0.00    8.60
   8   2   1   27.00   13.40
  -8   2  -1   12.80    9.70
   9  -2   1  434.76   42.80
  -9  -2  -1  493.25   41.20
   9  -2   1  507.05   38.60
  -9  -2  -1  467.75   37.10
  -9  -2  -1  520.75   42.00
   9  -2   1  475.85   39.60
  -9   2  -1  448.76   39.00
   9   2   1  467.05   38.30
  -9   2  -1  513.15   39.60
   9   2   1  524.55   42.60
  -9   2  -1  493.65   41.90
   9   2   1  466.95   37.10
 -10  -2  -1  327.97   37.10
  10  -2   1  323.67   41.90
  10  -2   1  304.87   36.30
 -10  -2  -1  337.27   42.40
  10  -2   1  255.27   38.20
 -10  -2  -1  405.16   47.00
 -10   2  -1  402.66   38.40
 -10   2  -1  321.97   36.90
 -10   2  -1  324.87   37.70
  10   2   1  372.96   45.70
  10   2   1  299.87   35.20
  11  -2   1 1046.90   65.39
 -11  -2  -1 1016.70   63.99
 -11  -2  -1 1159.08   72.29
  11  -2   1 1083.79   75.59
 -11  -2  -1 1130.89   70.89
  11   2   1 1071.39   65.49
 -11   2  -1 1189.98   69.89
  11   2   1 1233.68   76.29
 -11   2  -1 1131.09   70.19
 -11   2  -1  985.30   66.09
 -12  -2  -1   56.49   21.20
  12  -2   1   73.59   25.50
 -12  -2  -1   61.99   20.70
  12  -2   1   61.79   20.40
  12  -2   1   93.99   22.00
 -12  -2  -1   47.30   20.70
  12   2   1   75.79   27.00
  12   2   1   87.09   21.70
  12   2   1  100.89   21.30
 -12   2  -1  114.89   25.50
 -12   2  -1   37.70   18.90
 -12   2  -1   28.80   19.90
  13  -2   1  281.07   35.70
  13  -2   1  235.28   40.70
 -13  -2  -1  336.27   41.20
 -13  -2  -1  283.27   41.90
 -13  -2  -1  308.07   43.40
  13   2   1  382.56   36.20
  13   2   1  321.97   42.60
 -13   2  -1  346.57   42.00
  13   2   1  313.97   44.10
 -13   2  -1  284.97   37.10
 -13   2  -1  341.27   43.20
 -14  -2  -1  203.98   45.90
  14  -2   1  124.09   30.40
  14  -2   1  155.68   27.90
 -14  -2  -1  161.38   34.60
 -14  -2  -1  154.28   29.70
  14  -2   1  151.38   28.00
 -14   2  -1   92.89   27.50
 -14   2  -1  103.79   27.00
  14   2   1  140.19   25.40
  14   2   1  120.99   39.20
 -14   2  -1  178.58   28.30
  14  -3  -1   39.40   26.00
 -14  -3   1   51.49   23.90
  14  -3  -1   66.89   19.20
  14  -3  -1   57.69   24.60
 -14  -3   1   83.19   23.40
 -14  -3   1   21.60   17.20
 -14   3   1   92.09   25.80
  14   3  -1   61.79   25.90
 -14   3   1   42.40   20.10
  14   3  -1  102.19   27.50
 -13  -3   1   67.59   20.60
  13  -3  -1  114.09   39.90
  13  -3  -1   92.39   21.60
 -13  -3   1   79.09   22.00
  13  -3  -1   51.09   27.40
 -13  -3   1   20.80   29.60
 -13   3   1  104.79   26.60
 -13   3   1  127.89   28.60
  13   3  -1   85.79   22.20
  13   3  -1   65.49   24.40
  12  -3  -1    2.60   10.10
 -12  -3   1    5.70   15.10
  12  -3  -1   14.20   17.60
 -12  -3   1    9.10   11.40
 -12  -3   1  -10.80   12.20
 -12   3   1    1.00   13.70
  12   3  -1   -3.80   10.40
  12   3  -1  -12.40   11.50
 -12   3   1    3.00   11.30
  11  -3  -1    0.50    6.50
 -11  -3   1   23.90   16.90
 -11  -3   1   26.70   15.30
  11  -3  -1    3.60   10.80
  11  -3  -1   28.10   18.00
 -11  -3   1   12.90   12.00
 -11   3   1   13.50   15.60
 -11   3   1    9.40   15.50
  11   3  -1   29.30   18.00
 -10  -3   1  151.28   24.80
  10  -3  -1  141.79   29.90
 -10  -3   1  171.98   28.10
 -10  -3   1  134.89   24.70
  10  -3  -1  130.79   23.10
 -10   3   1  160.38   25.60
 -10   3   1  185.98   27.80
  10   3  -1  228.08   33.40
  -9  -3   1  591.34   43.60
   9  -3  -1  565.54   46.60
  -9  -3   1  606.24   40.10
   9  -3  -1  594.54   48.60
  -9  -3   1  703.33   48.80
   9   3  -1  630.04   43.30
  -9   3   1  527.25   43.60
   9   3  -1  573.04   43.70
  -9   3   1  629.14   41.80
  -8  -3   1  147.09   20.20
   8  -3  -1  108.49   18.20
  -8  -3   1  157.28   23.20
  -8  -3   1   93.59   16.40
   8  -3  -1  114.99   23.00
  -8   3   1  120.79   19.70
   8   3  -1   84.69   16.90
   8   3  -1  110.39   19.40
   7  -3  -1  244.98   21.90
  -7  -3   1  243.28   21.50
  -7  -3   1  243.88   23.60
   7  -3  -1  259.57   22.40
   7  -3  -1  217.68   25.80
  -7  -3   1  241.68   25.40
  -7   3   1  228.68   21.10
   7   3  -1  280.27   24.70
   7   3  -1  249.97   26.50
  -7   3   1  261.77   24.90
   6  -3  -1  331.77   23.20
  -6  -3   1  357.86   25.40
   6  -3  -1  320.87   25.80
  -6  -3   1  345.17   22.90
   6  -3  -1  322.67   23.30
  -6  -3   1  332.07   24.50
   6   3  -1  311.67   24.40
   6   3  -1  323.87   23.90
  -6   3   1  317.27   25.30
  -6   3   1  355.16   22.90
  -5  -3   1 2976.90  112.99
   5  -3  -1 2810.82  111.99
  -5  -3   1 2751.22  111.19
   5  -3  -1 2808.32  111.09
  -5  -3   1 2959.40  113.69
   5  -3  -1 2879.21  114.49
  -5   3   1 2932.41  114.79
   5   3  -1 2804.02  112.99
   5   3  -1 2819.72  112.19
  -5   3   1 3007.20  110.69
   4  -3  -1 1165.98   48.50
   4  -3  -1 1185.38   49.99
  -4  -3   1 1149.69   49.60
   4  -3  -1 1129.99   50.29
   4   3  -1 1024.30   48.50
  -4   3   1 1161.88   50.89
  -4   3   1 1117.89   47.40
  -3  -3   1 3081.19  115.69
   3  -3  -1 3061.09  115.39
   3  -3  -1 3085.89  113.69
  -3   3   1 3085.59  115.79
   3   3  -1 2885.61  114.19
  -2  -3   1 1236.58   52.19
   2  -3  -1 1328.77   51.49
  -2  -3   1 1286.67   53.19
   2  -3  -1 1296.37   53.09
  -2   3   1 1327.87   53.29
   2   3  -1 1283.97   52.29
   2   3  -1 1246.78   52.89
  -1  -3   1 1281.37   51.39
  -1  -3   1 1222.08   51.79
   1  -3  -1 1288.17   50.29
  -1   3   1 1254.97   51.69
  -1   3   1 1283.17   51.49
   1   3  -1 1232.98   51.79
   1   3  -1 1319.97   51.29
   0  -3   1  857.61   37.30
   0  -3   1  887.31   36.90
   0  -3  -1  874.01   36.80
   0   3   1  880.91   37.80
   0   3  -1  879.31   38.40
   0   3   1  892.11   37.40
   0   3  -1  866.51   38.00
  -1  -3  -1  523.75   24.80
   1  -3   1  482.35   25.20
  -1  -3  -1  518.55   24.00
   1  -3   1  505.05   23.90
  -1   3  -1  475.95   24.90
   1   3   1  517.25   23.70
   1   3   1  491.65   24.40
  -2  -3  -1    8.40    4.90
   2  -3   1    4.60    4.20
   2  -3   1   -0.10    4.20
  -2  -3  -1    9.80    4.70
   2  -3   1    4.40    4.50
   2   3   1    4.30    3.90
   2   3   1    4.10    3.90
  -2   3  -1    1.30    4.20
  -2   3  -1    0.60    3.90
   3  -3   1  130.39   11.70
  -3  -3  -1  137.09   12.40
   3  -3   1  130.39   12.90
   3  -3   1  134.39   12.70
  -3  -3  -1  130.39   11.80
   3   3   1  141.19   11.70
   3   3   1  137.59   12.40
  -3   3  -1  149.49   13.40
  -3   3  -1  132.09   11.50
  -4  -3  -1  146.29   13.40
  -4  -3  -1  154.78   16.20
   4  -3   1  108.39   12.10
   4  -3   1  111.69   14.10
  -4  -3  -1  131.49   12.90
  -4   3  -1  150.78   15.00
  -4   3  -1  136.19   15.30
   4   3   1   97.29   11.40
   4   3   1  137.59   14.40
  -5  -3  -1  248.08   19.20
   5  -3   1  213.98   19.90
  -5  -3  -1  243.98   18.60
   5  -3   1  238.68   19.40
  -5  -3  -1  234.58   19.00
   5  -3   1  260.77   18.90
  -5   3  -1  218.78   19.50
   5   3   1  242.28   18.40
  -5   3  -1  210.98   17.40
   6  -3   1 1943.31   85.19
   6  -3   1 2022.50   90.19
  -6  -3  -1 2122.39   86.79
   6  -3   1 2004.20   86.69
  -6  -3  -1 2059.09   87.69
  -6  -3  -1 2095.59   85.29
  -6   3  -1 1907.61   87.99
   6   3   1 2041.10   87.19
  -6   3  -1 2079.79   85.69
   6   3   1 2016.60   85.79
  -6   3  -1 2063.49   89.09
  -7  -3  -1    2.60    9.60
   7  -3   1    0.10   10.50
  -7  -3  -1   -5.50    7.70
  -7  -3  -1    3.50    7.00
   7  -3   1    3.30    9.00
   7  -3   1    7.20    8.60
  -7   3  -1    7.70   11.00
  -7   3  -1   -0.60    8.20
   7   3   1    0.60    9.20
  -7   3  -1   -3.10    7.20
   7   3   1    2.10    8.10
   8  -3   1 1670.13   86.99
  -8  -3  -1 1607.64   77.99
  -8  -3  -1 1812.32   82.39
   8  -3   1 1622.44   79.29
  -8  -3  -1 1659.13   82.09
   8  -3   1 1671.93   80.29
   8   3   1 1630.04   79.89
   8   3   1 1636.84   81.79
  -8   3  -1 1727.23   96.59
  -8   3  -1 1703.03   83.19
  -8   3  -1 1746.73   80.49
   9  -3   1    7.80   13.60
  -9  -3  -1   -9.60   10.20
  -9  -3  -1   18.20   14.80
   9  -3   1    2.40   10.10
   9  -3   1   11.90   11.50
  -9  -3  -1    9.20   12.70
  -9   3  -1   24.80   13.20
  -9   3  -1   22.10   15.70
   9   3   1   24.50   15.00
   9   3   1   -7.30    9.40
  10  -3   1 1731.83   96.29
 -10  -3  -1 1706.63   88.59
 -10  -3  -1 1505.65   79.99
 -10  -3  -1 1481.95   84.39
  10  -3   1 1493.85   90.59
  10  -3   1 1484.55   80.79
 -10   3  -1 1495.25   86.59
 -10   3  -1 1704.33   84.79
  10   3   1 1642.14   87.29
  10   3   1 1503.75   83.09
 -10   3  -1 1612.24   85.99
 -11  -3  -1  174.88   30.30
 -11  -3  -1  140.99   27.60
  11  -3   1  101.39   25.10
 -11  -3  -1  131.89   24.70
  11  -3   1  191.08   29.40
  11  -3   1  148.09   26.50
 -11   3  -1  143.79   28.80
 -11   3  -1  193.08   32.00
  11   3   1  174.28   30.60
 -12  -3  -1  344.17   41.00
  12  -3   1  278.47   36.30
 -12  -3  -1  293.47   41.90
  12  -3   1  344.17   44.50
  12  -3   1  226.88   37.30
 -12  -3  -1  336.57   57.29
 -12   3  -1  327.57   42.20
  12   3   1  296.97   44.80
  12   3   1  232.58   33.50
 -12   3  -1  378.16   47.10
 -12   3  -1  299.17   39.00
 -13  -3  -1   24.50   21.80
  13  -3   1   30.70   18.20
  13  -3   1   56.19   22.90
 -13  -3  -1   40.60   19.90
 -13  -3  -1   25.40   16.70
  13   3   1   14.60   16.80
  13   3   1   23.50   18.30
 -13   3  -1   10.40   20.20
 -13   3  -1   42.90   23.80
 -14  -3  -1  236.68   35.40
  14  -3   1  147.29   28.70
  14  -3   1  169.08   29.90
  14  -3   1  162.08   38.30
 -14  -3  -1  135.69   29.00
 -14  -3  -1  212.88   39.00
 -14   3  -1  150.58   34.70
  14   3   1  166.68   33.90
 -14   3  -1  131.29   31.10
  13  -4  -1   58.59   19.10
  13  -4  -1   55.39   23.90
 -13  -4   1  120.79   31.00
  13  -4  -1   67.09   25.70
 -13  -4   1   94.89   22.50
 -13   4   1   71.99   22.70
  13   4  -1   91.59   25.30
  13   4  -1   88.69   26.80
 -13   4   1  116.49   27.60
 -12  -4   1   52.69   18.10
  12  -4  -1   44.40   22.80
 -12  -4   1   80.99   22.40
 -12  -4   1    4.30   16.00
  12  -4  -1   28.20   15.40
  12  -4  -1   74.49   21.20
  12   4  -1   18.60   15.00
 -12   4   1   43.40   20.60
 -12   4   1   51.29   18.30
  12   4  -1   28.70   19.40
  11  -4  -1   81.69   20.00
 -11  -4   1   40.70   20.40
  11  -4  -1   45.30   22.60
 -11  -4   1   67.99   17.10
 -11  -4   1   61.69   32.90
 -11   4   1   35.50   15.40
  11   4  -1   63.99   21.00
 -11   4   1   48.10   17.30
 -10  -4   1   15.50   12.30
  10  -4  -1   15.10   12.90
 -10  -4   1    8.80   13.20
  10  -4  -1   -1.00   13.40
 -10  -4   1    9.30   13.80
  10   4  -1   13.90   14.00
 -10   4   1   19.70   14.90
   9  -4  -1    9.70   10.80
  -9  -4   1   14.20   12.50
  -9  -4   1   -1.60   12.20
   9  -4  -1    5.30   12.00
  -9  -4   1   -7.10   10.30
  -9   4   1   25.60   13.60
   9   4  -1   15.80   14.20
   9   4  -1   11.50   11.50
   8  -4  -1  611.14   40.00
  -8  -4   1  648.84   42.60
   8  -4  -1  629.74   46.60
  -8  -4   1  631.44   39.00
  -8  -4   1  613.64   42.80
  -8   4   1  645.44   39.30
   8   4  -1  656.33   43.00
   8   4  -1  693.33   42.30
  -7  -4   1   71.69   14.90
   7  -4  -1   46.10   12.00
   7  -4  -1   56.39   13.20
   7  -4  -1   27.00   11.30
  -7  -4   1   44.80   12.20
  -7  -4   1   45.10   13.40
  -7   4   1   74.09   16.30
  -7   4   1   55.39   12.30
   7   4  -1   27.30   10.30
   7   4  -1   50.59   12.60
  -6  -4   1   38.50    9.80
  -6  -4   1   69.39   12.90
   6  -4  -1   42.60   11.00
   6  -4  -1   56.29   12.30
  -6  -4   1   58.19   12.20
   6  -4  -1   59.19   11.00
  -6   4   1   71.69   14.60
   6   4  -1   70.59   12.80
   6   4  -1   52.49   12.50
  -6   4   1   72.39   12.80
   5  -4  -1   26.50    9.10
  -5  -4   1   25.70    8.90
  -5  -4   1   20.00    7.70
   5  -4  -1   23.10    8.90
  -5  -4   1   26.10   10.00
   5  -4  -1   24.20    8.40
  -5   4   1   30.80    8.20
  -5   4   1   31.10    9.60
   5   4  -1   14.30    7.30
   5   4  -1   26.20    9.40
   4  -4  -1   12.80    6.60
   4  -4  -1   12.60    7.80
  -4  -4   1   11.30    6.80
   4  -4  -1   14.70    6.60
  -4  -4   1   20.30    7.50
   4   4  -1   13.60    7.80
  -4   4   1    6.10    5.70
  -4   4   1    6.80    6.30
   4   4  -1   19.00    7.30
  -3  -4   1  139.49   15.60
   3  -4  -1  111.89   14.60
   3  -4  -1  126.89   13.00
  -3  -4   1  139.19   15.90
   3   4  -1   90.79   12.00
   3   4  -1  122.99   14.00
  -3   4   1  128.79   14.60
   2  -4  -1  931.11   41.70
  -2  -4   1  927.21   48.80
  -2  -4   1  979.30   43.50
   2  -4  -1  959.30   44.00
   2   4  -1  971.80   43.10
  -2   4   1 1006.00   44.30
   1  -4  -1 2391.36   90.39
   1  -4  -1 2306.77   91.99
  -1  -4   1 2299.97   91.39
   1   4  -1 2331.67   92.39
  -1   4   1 2276.07   92.09
  -1   4   1 2452.45   92.39
   1   4  -1 2414.36   93.39
   0  -4   1 2370.46   91.89
   0  -4   1 2340.47   91.09
   0  -4  -1 2368.36   90.39
   0  -4  -1 2400.76   92.39
   0   4  -1 2279.87   92.39
   0   4  -1 2454.45   93.49
   0   4   1 2358.86   91.89
   0   4   1 2322.17   92.39
   1  -4   1  555.34   27.80
  -1  -4  -1  556.74   28.70
   1  -4   1  551.34   28.50
  -1  -4  -1  557.54   29.80
  -1   4  -1  561.14   29.60
   1   4   1  547.15   28.50
  -1   4  -1  583.64   29.90
   2  -4   1   -2.90    4.90
  -2  -4  -1    6.90    5.60
  -2  -4  -1   -2.30    4.60
   2  -4   1   -2.20    4.00
   2   4   1    2.30    5.00
  -2   4  -1   -0.80    4.40
   2   4   1   -4.50    4.50
   3  -4   1  117.09   13.20
   3  -4   1  164.58   13.90
  -3  -4  -1  115.89   12.90
   3  -4   1  136.29   15.90
  -3  -4  -1  125.69   13.50
  -3   4  -1  121.29   12.90
   3   4   1  170.58   17.40
  -3   4  -1  116.59   13.60
   3   4   1  146.39   13.30
   4  -4   1  197.68   16.40
  -4  -4  -1  196.58   17.10
   4  -4   1  205.38   18.50
  -4  -4  -1  194.08   17.40
   4  -4   1  219.98   18.90
  -4   4  -1  158.78   17.70
  -4   4  -1  216.38   17.00
   4   4   1  209.88   16.70
   4   4   1  198.88   17.60
   5  -4   1   80.09   13.60
  -5  -4  -1   91.09   14.50
   5  -4   1   82.09   14.90
   5  -4   1   99.39   14.50
  -5  -4  -1   72.89   12.70
  -5  -4  -1   61.29   10.80
  -5   4  -1   61.29   12.30
   5   4   1   56.49   11.70
   5   4   1   81.89   13.40
  -5   4  -1   57.09   10.40
   6  -4   1 1840.32   82.89
   6  -4   1 1821.62   84.79
  -6  -4  -1 1985.70   82.79
  -6  -4  -1 1798.62   82.29
  -6  -4  -1 1871.71   80.89
   6  -4   1 1995.20   82.29
  -6   4  -1 1939.11   81.09
   6   4   1 1963.30   83.69
   6   4   1 1915.91   81.49
  -6   4  -1 1823.42   84.29
  -7  -4  -1 1982.60   89.89
   7  -4   1 2035.10   93.39
  -7  -4  -1 2005.00   88.79
   7  -4   1 2033.60   89.79
  -7  -4  -1 1878.21   86.49
   7  -4   1 1974.10   87.79
  -7   4  -1 1962.70   91.49
   7   4   1 2030.70   88.29
  -7   4  -1 2126.39   88.29
   7   4   1 2020.50   90.09
   8  -4   1  138.49   21.80
  -8  -4  -1  187.28   25.50
  -8  -4  -1  179.18   24.80
  -8  -4  -1  190.08   24.20
   8   4   1  186.68   26.40
   8   4   1  177.88   22.50
  -8   4  -1  231.78   42.10
  -8   4  -1  234.48   27.90
  -9  -4  -1 1729.83   91.29
   9  -4   1 1954.60   91.69
   9  -4   1 1857.01   97.79
  -9  -4  -1 1911.61   89.19
  -9  -4  -1 1928.61   92.19
   9   4   1 1919.71   91.19
  -9   4  -1 1764.12   93.69
   9   4   1 1865.21   92.89
  -9   4  -1 1891.91   89.99
 -10  -4  -1  145.09   28.10
  10  -4   1  133.49   23.70
  10  -4   1  158.78   32.70
 -10  -4  -1  169.78   27.10
 -10  -4  -1  138.29   22.30
 -10   4  -1  125.89   22.70
 -10   4  -1  189.18   37.60
  10   4   1  178.28   28.90
  11  -4   1   29.60   15.50
  11  -4   1   38.80   18.90
 -11  -4  -1   40.70   17.40
 -11  -4  -1   81.09   20.70
  11  -4   1   31.30   16.60
 -11  -4  -1   63.19   22.50
 -11   4  -1   31.30   16.30
  11   4   1   10.90   11.70
 -11   4  -1   55.89   20.60
  11   4   1   45.30   22.00
  12  -4   1   26.40   11.80
  12  -4   1    8.70   14.00
 -12  -4  -1    7.50   13.70
 -12  -4  -1   17.50   17.90
  12  -4   1   12.90   14.30
 -12  -4  -1    4.00   12.10
  12   4   1    7.20   15.20
 -12   4  -1   16.20   15.40
  12   4   1    8.20   16.00
 -12   4  -1   54.29   19.40
  13  -4   1  213.78   37.30
  13  -4   1  269.67   43.30
 -13  -4  -1  265.87   42.80
 -13  -4  -1  381.46   45.20
 -13  -4  -1  227.48   35.10
  13  -4   1  350.06   42.80
 -13   4  -1  362.76   45.00
  13   4   1  210.18   35.10
 -13   4  -1  338.87   47.20
  13   4   1  329.67   51.09
  13  -5  -1    4.30   13.70
 -13  -5   1   24.60   20.30
  13  -5  -1   35.40   21.90
 -13  -5   1   13.80   15.10
 -13  -5   1    6.40   16.60
  13  -5  -1   19.40   18.40
  13   5  -1    3.10   16.70
 -13   5   1  -12.70   16.60
 -13   5   1   26.40   19.90
  13   5  -1   -7.90   12.10
  12  -5  -1   30.70   14.50
  12  -5  -1   21.50   19.60
 -12  -5   1   43.40   19.70
 -12  -5   1   25.80   15.40
  12  -5  -1   24.50   19.70
 -12  -5   1   37.10   20.30
  12   5  -1    7.00   15.80
 -12   5   1    0.60   18.10
  12   5  -1   14.90   17.70
 -12   5   1    7.20   13.00
 -11  -5   1    4.10   14.00
  11  -5  -1    6.20   17.10
 -11  -5   1   -9.10   11.80
  11  -5  -1   -6.70   10.00
 -11  -5   1  -20.90   13.60
  11  -5  -1    2.00   10.50
 -11   5   1  -13.90   12.80
  11   5  -1   19.40   19.20
 -11   5   1    0.90   10.70
 -10  -5   1   10.60   15.60
  10  -5  -1   -4.20    8.70
 -10  -5   1   11.50   12.10
  10  -5  -1   16.80   14.30
  10  -5  -1    6.80   11.40
 -10  -5   1   22.10   14.30
 -10   5   1   24.90   13.50
 -10   5   1   21.70   15.20
  10   5  -1   12.70   15.20
  -9  -5   1  197.78   26.70
  -9  -5   1  188.18   26.00
  -9  -5   1  243.18   31.10
   9  -5  -1  234.68   28.40
   9  -5  -1  158.18   27.20
  -9   5   1  172.98   23.60
   9   5  -1  197.18   30.10
  -8  -5   1  513.75   37.50
   8  -5  -1  431.26   37.60
  -8  -5   1  451.25   33.60
  -8  -5   1  451.65   35.70
   8  -5  -1  475.95   35.40
   8   5  -1  481.75   35.50
   8   5  -1  461.65   36.70
  -8   5   1  472.15   33.40
   7  -5  -1  995.80   52.09
  -7  -5   1  887.91   48.20
   7  -5  -1  944.51   53.19
   7   5  -1  905.71   50.19
   7   5  -1 1004.90   53.39
  -7   5   1  876.21   47.30
   6  -5  -1   79.89   17.10
   6  -5  -1   71.29   15.00
   6  -5  -1   79.59   13.50
  -6  -5   1   75.29   14.50
  -6  -5   1   73.59   15.60
  -6  -5   1   77.69   16.10
   6   5  -1   93.79   15.40
   6   5  -1   64.89   15.00
  -5  -5   1 2292.27   93.49
   5  -5  -1 2220.68   94.39
  -5  -5   1 2144.19   93.49
   5  -5  -1 2266.27   92.79
   5  -5  -1 2284.17   98.69
   5   5  -1 2179.98   93.69
  -5   5   1 2266.87   95.19
  -5   5   1 2166.38   89.39
   5   5  -1 2160.18   91.99
  -4  -5   1 1192.28   54.59
   4  -5  -1 1142.59   52.49
   4  -5  -1 1115.49   54.89
   4  -5  -1 1136.79   55.29
  -4  -5   1 1112.29   54.89
   4   5  -1 1267.07   56.09
  -4   5   1 1171.38   55.59
   4   5  -1 1148.19   53.59
   3  -5  -1 1598.24   70.09
  -3  -5   1 1704.63   72.39
  -3  -5   1 1737.43   73.99
   3  -5  -1 1696.93   73.39
   3   5  -1 1719.03   73.29
   3   5  -1 1650.13   71.29
  -3   5   1 1781.12   73.99
   2  -5  -1    2.90    5.10
   2  -5  -1    8.10    7.60
  -2  -5   1    6.90    7.20
  -2  -5   1    4.60    6.40
   2   5  -1    4.20    6.10
  -2   5   1   14.70    8.10
  -2   5   1    5.10    6.50
   2   5  -1    3.40    6.70
   1  -5  -1  844.22   40.60
   1  -5  -1  800.42   39.20
  -1  -5   1  839.62   41.00
  -1  -5   1  821.02   39.90
  -1   5   1  819.12   41.40
   1   5  -1  898.21   43.20
   1   5  -1  902.11   42.60
  -1   5   1  831.82   42.20
   0  -5  -1  141.59   15.10
   0  -5  -1  151.18   14.20
   0  -5   1  159.18   14.60
   0  -5   1  166.48   17.20
   0   5  -1  118.39   14.00
   0   5   1  138.99   15.70
   0   5   1  165.48   18.10
   0   5  -1  156.78   17.80
   1  -5   1  604.84   32.80
   1  -5   1  585.84   31.20
  -1  -5  -1  609.24   32.10
  -1   5  -1  584.04   33.10
   1   5   1  628.74   33.20
  -1   5  -1  574.74   33.00
   1   5   1  622.84   33.40
   2  -5   1  129.89   14.40
  -2  -5  -1  121.59   14.40
   2  -5   1  133.19   16.30
  -2   5  -1  167.78   18.80
   2   5   1  165.08   17.80
  -2   5  -1  188.48   20.40
  -3  -5  -1   58.29   11.90
   3  -5   1   45.80   11.50
  -3  -5  -1   62.59   11.90
   3  -5   1   51.39   12.30
   3  -5   1   62.59   11.70
   3   5   1   53.49   10.40
   3   5   1   79.49   12.70
  -3   5  -1   40.30    9.90
   4  -5   1  351.66   26.10
   4  -5   1  322.77   25.00
  -4  -5  -1  334.27   24.10
  -4  -5  -1  313.17   24.00
   4  -5   1  317.57   22.70
  -4   5  -1  325.07   22.90
   4   5   1  306.07   23.90
   4   5   1  318.57   22.70
  -4   5  -1  313.87   24.80
  -5  -5  -1   36.70   12.00
  -5  -5  -1   80.09   14.90
  -5  -5  -1   63.29   14.00
   5  -5   1   39.20   12.00
   5  -5   1   48.00   12.10
   5  -5   1   67.99   13.30
  -5   5  -1   31.70   10.60
  -5   5  -1   51.09   12.20
   5   5   1   26.90    9.60
   5   5   1   44.90   11.50
   6  -5   1  718.13   42.70
  -6  -5  -1  694.63   41.70
  -6  -5  -1  733.23   41.20
   6  -5   1  729.53   44.30
  -6  -5  -1  688.73   41.00
  -6   5  -1  709.83   43.60
   6   5   1  753.22   43.30
   6   5   1  741.53   40.90
  -6   5  -1  719.53   40.10
   7  -5   1  260.17   31.90
   7  -5   1  286.47   27.00
  -7  -5  -1  280.47   26.40
  -7  -5  -1  233.58   28.90
  -7  -5  -1  291.47   27.00
   7   5   1  317.27   33.10
  -7   5  -1  237.28   28.40
  -7   5  -1  278.17   26.00
   7   5   1  262.07   25.00
  -8  -5  -1  616.64   40.50
  -8  -5  -1  585.24   41.60
  -8  -5  -1  658.23   42.90
   8  -5   1  543.35   43.90
   8  -5   1  579.34   40.80
  -8   5  -1  577.34   39.50
   8   5   1  600.54   40.20
  -8   5  -1  513.05   40.90
   8   5   1  607.44   42.80
  -9  -5  -1   89.19   19.80
   9  -5   1  114.59   20.10
  -9  -5  -1   80.99   19.70
  -9  -5  -1  107.19   21.20
   9  -5   1  125.09   26.50
   9   5   1  117.39   22.50
  -9   5  -1   88.49   18.60
  -9   5  -1  151.18   24.30
  10  -5   1  865.01   55.59
  10  -5   1  882.31   55.79
 -10  -5  -1  943.31   60.09
 -10  -5  -1  848.42   58.09
 -10  -5  -1  786.92   54.39
  10  -5   1  762.72   60.89
  10   5   1  799.62   58.49
 -10   5  -1  893.81   60.09
 -10   5  -1  913.11   56.79
  11  -5   1   81.79   22.90
 -11  -5  -1   36.60   21.00
 -11  -5  -1   79.19   22.00
 -11  -5  -1  116.69   25.00
  11  -5   1  111.89   24.80
 -11   5  -1  108.69   22.40
  11   5   1   72.09   23.00
  11   5   1  134.29   25.70
 -11   5  -1   88.09   21.80
  12  -5   1  226.08   35.40
 -12  -5  -1  239.58   36.40
  12  -5   1  130.09   27.20
 -12  -5  -1  215.68   34.70
 -12  -5  -1  153.28   29.30
  12  -5   1  206.28   41.20
  12   5   1  224.78   34.70
 -12   5  -1  158.78   28.50
 -12   5  -1  180.28   33.00
  12   5   1  229.18   41.70
 -11  -6   1   67.49   21.10
  11  -6  -1   96.99   22.90
  11  -6  -1   69.09   24.70
 -11  -6   1  117.39   24.50
 -11  -6   1   92.49   24.70
 -11   6   1  116.69   27.20
  11   6  -1   81.99   24.70
  11   6  -1  123.09   24.40
 -11   6   1  122.09   27.80
 -10  -6   1   87.79   19.40
  10  -6  -1   53.79   15.70
 -10  -6   1   40.60   17.90
  10  -6  -1   79.09   23.00
 -10  -6   1   64.49   20.60
  10   6  -1   51.69   20.30
 -10   6   1   50.49   18.90
  10   6  -1   84.89   19.00
   9  -6  -1   23.40   14.60
  -9  -6   1   33.30   16.10
  -9  -6   1   36.90   17.20
   9  -6  -1   47.70   16.00
  -9  -6   1   28.40   15.40
  -9   6   1   22.40   15.30
  -9   6   1   38.70   16.10
   9   6  -1   16.30   16.10
  -8  -6   1  349.87   32.30
   8  -6  -1  415.26   34.40
  -8  -6   1  349.17   33.40
  -8  -6   1  360.76   31.60
   8  -6  -1  373.66   35.20
   8  -6  -1  401.56   31.80
   8   6  -1  401.86   35.10
  -8   6   1  320.27   29.20
   7  -6  -1   57.19   14.90
  -7  -6   1   48.80   25.60
  -7  -6   1   55.19   14.90
   7  -6  -1   26.90   14.30
  -7  -6   1   54.19   16.20
   7   6  -1   25.30   23.30
  -7   6   1   34.10   13.20
   7   6  -1   26.10   12.00
  -6  -6   1  913.11   50.79
   6  -6  -1  896.71   51.09
   6  -6  -1  939.91   52.19
  -6  -6   1  872.41   50.49
  -6  -6   1  944.41   49.50
   6   6  -1  925.01   49.80
   6   6  -1  885.61   51.09
  -5  -6   1   30.90   15.80
   5  -6  -1   36.00   13.40
   5  -6  -1   19.60    9.60
  -5  -6   1   47.10   14.30
   5   6  -1   10.60   15.00
   5   6  -1   23.80   10.30
   4  -6  -1  108.19   17.90
  -4  -6   1   86.69   14.70
  -4  -6   1  114.79   18.60
   4  -6  -1   90.09   14.00
   4   6  -1  124.79   16.30
   4   6  -1  102.89   17.90
  -3  -6   1   90.79   16.20
  -3  -6   1  133.79   19.40
   3  -6  -1  109.59   16.30
   3  -6  -1  128.49   16.80
   3   6  -1  132.09   18.10
   3   6  -1  103.79   15.90
  -3   6   1  130.89   19.10
   2  -6  -1  424.96   28.60
   2  -6  -1  427.16   27.20
  -2  -6   1  433.46   29.00
   2   6  -1  426.86   30.00
  -2   6   1  422.76   29.20
  -2   6   1  425.06   34.20
   2   6  -1  455.35   30.40
   1  -6  -1  183.98   20.30
  -1  -6   1  155.68   17.60
   1  -6  -1  141.29   16.00
  -1  -6   1  192.28   21.40
  -1   6   1  120.59   17.80
   1   6  -1  158.28   21.30
  -1   6   1  190.98   21.80
   1   6  -1  191.48   22.00
   0  -6   1  709.83   39.00
   0  -6   1  744.73   38.30
   0  -6  -1  711.13   38.50
   0  -6  -1  655.33   36.80
   0   6   1  756.72   40.00
   0   6   1  696.23   39.60
   0   6  -1  721.03   40.50
   0   6  -1  734.63   40.60
  -1  -6  -1   -2.30    6.20
   1  -6   1    6.70    8.00
  -1  -6  -1    2.40    8.40
   1  -6   1    9.60    7.50
  -1   6  -1    7.70    8.30
   1   6   1   10.80    8.90
  -1   6  -1    6.40    8.30
   1   6   1    4.10    7.70
   2  -6   1  236.98   22.00
  -2  -6  -1  247.18   21.80
  -2   6  -1  269.97   23.60
  -2   6  -1  273.27   23.20
   2   6   1  258.27   23.00
   3  -6   1  152.88   19.60
   3  -6   1  140.39   20.00
  -3  -6  -1  184.48   21.60
  -3  -6  -1  138.49   17.90
  -3   6  -1  193.88   22.40
  -3   6  -1  136.59   24.60
   3   6   1  150.98   18.50
  -4  -6  -1  303.47   25.40
  -4  -6  -1  268.37   24.00
   4  -6   1  271.37   25.90
   4   6   1  313.87   25.70
   4   6   1  247.48   21.90
  -5  -6  -1  951.80   50.09
  -5  -6  -1  919.81   50.09
   5  -6   1  913.11   51.89
   5   6   1  916.11   47.90
   5   6   1  919.41   50.09
  -6  -6  -1   -2.30   10.40
  -6  -6  -1   10.30   10.70
   6  -6   1   24.00   13.70
  -6  -6  -1   17.70   12.80
   6   6   1  -10.90   10.00
   6   6   1   22.00   19.70
  -6   6  -1    3.00   10.00
   7  -6   1  712.13   48.60
  -7  -6  -1  783.82   47.20
  -7  -6  -1  732.83   45.80
  -7  -6  -1  695.23   44.10
   7   6   1  729.53   43.70
   7   6   1  734.33   47.10
  -7   6  -1  644.64   41.90
  -8  -6  -1   30.20   15.60
   8  -6   1   15.20   14.40
  -8  -6  -1   27.20   14.60
  -8  -6  -1   63.99   15.90
   8  -6   1   34.00   12.90
   8  -6   1   59.69   16.30
  -8   6  -1   43.30   15.40
  -8   6  -1   65.39   15.40
   8   6   1   63.29   18.70
   9  -6   1  445.16   42.10
  -9  -6  -1  331.37   36.80
   9  -6   1  453.05   34.90
   9  -6   1  399.06   36.40
  -9  -6  -1  453.65   37.30
  -9  -6  -1  376.46   36.10
   9   6   1  403.46   38.80
  -9   6  -1  406.36   36.70
  -9   6  -1  367.46   35.30
 -10  -6  -1   45.80   19.50
  10  -6   1   54.09   13.60
 -10  -6  -1   48.10   21.10
 -10  -6  -1   43.30   18.00
  10  -6   1   44.90   20.30
 -10   6  -1   90.59   18.80
 -10   6  -1   36.90   17.90
  10   6   1   88.79   20.20
  10   6   1   91.39   24.40
 -11  -6  -1  161.08   27.70
  11  -6   1  195.68   39.90
 -11  -6  -1  133.99   28.80
  11  -6   1  131.49   24.20
  11  -6   1  152.48   26.80
 -11  -6  -1  159.28   29.90
 -11   6  -1  135.39   27.80
 -11   6  -1  144.69   28.30
  11   6   1  138.99   30.70
  11   6   1  179.58   29.00
  10  -7  -1  114.69   23.00
  10  -7  -1   68.59   22.40
 -10  -7   1  147.69   29.60
 -10  -7   1   95.49   19.10
  10  -7  -1   94.89   21.20
 -10  -7   1  117.59   24.20
 -10   7   1  102.29   25.90
  10   7  -1  111.69   23.10
 -10   7   1  105.09   21.20
  10   7  -1  116.79   26.80
  -9  -7   1   69.49   17.50
   9  -7  -1   27.20   13.10
  -9  -7   1   32.60   17.00
   9  -7  -1   27.00   16.00
  -9  -7   1   29.30   17.90
   9  -7  -1    4.60   13.30
  -9   7   1    6.50   13.60
  -9   7   1   59.89   16.20
   9   7  -1   27.60   16.90
   9   7  -1   21.20   15.50
   8  -7  -1  193.68   27.60
   8  -7  -1  209.18   34.60
  -8  -7   1  211.08   27.60
   8  -7  -1  289.47   46.80
  -8  -7   1  198.48   27.20
  -8  -7   1  217.48   29.00
   8   7  -1  226.58   39.60
  -8   7   1  191.38   41.50
   8   7  -1  212.08   31.90
   7  -7  -1    0.00   12.90
  -7  -7   1   -5.00   11.30
   7  -7  -1   13.40    9.90
  -7  -7   1   14.50   10.10
  -7  -7   1   12.50   13.40
   7  -7  -1   -2.50    8.40
   7   7  -1    8.40   13.60
  -7   7   1    0.90    9.90
   6  -7  -1  180.78   23.00
  -6  -7   1  192.28   26.00
   6  -7  -1  170.38   26.40
  -6  -7   1  142.39   21.20
  -6  -7   1  136.39   22.40
   6  -7  -1  184.68   25.00
  -6   7   1  160.28   24.00
   6   7  -1  119.39   20.50
   5  -7  -1  649.54   40.50
  -5  -7   1  799.62   46.40
  -5  -7   1  692.43   44.20
   5   7  -1  612.64   46.00
  -5   7   1  757.92   45.70
   5   7  -1  701.13   42.20
   4  -7  -1  159.38   21.30
   4  -7  -1  225.48   26.20
  -4  -7   1  198.18   25.30
  -4  -7   1  145.69   20.30
  -4   7   1  197.18   25.50
   4   7  -1  147.59   20.60
   4   7  -1  126.79   20.70
   3  -7  -1  144.99   25.20
   3  -7  -1  140.59   18.50
  -3  -7   1  119.79   19.40
  -3   7   1  103.29   18.30
   3   7  -1  127.99   21.40
   3   7  -1  133.29   21.60
  -2  -7   1   26.10   12.90
   2  -7  -1   22.70    9.30
   2  -7  -1   14.50   11.80
  -2   7   1   16.70   11.10
   2   7  -1   24.90   12.40
   1  -7  -1  483.55   30.70
   1  -7  -1  469.15   32.80
  -1  -7   1  459.35   32.90
  -1   7   1  511.45   34.10
   1   7  -1  451.15   34.10
   0  -7  -1   22.50   12.00
   0  -7  -1   40.90    9.20
   0  -7   1   11.30   10.60
   0   7   1   15.50   10.30
   0   7  -1   16.50   11.90
  -1  -7  -1  386.26   30.30
   1  -7   1  389.86   30.30
   1   7   1  366.16   30.00
  -1   7  -1  422.26   31.90
  -2  -7  -1   47.40   16.30
   2  -7   1   34.20   12.50
  -2   7  -1   42.80   14.00
   2   7   1   25.60   12.00
   3  -7   1    5.80   10.30
  -3  -7  -1    2.20    9.90
   3   7   1    0.00    9.70
  -3   7  -1    0.10    9.30
  -3   7  -1   -0.10    2.10
  -4  -7  -1    4.20    9.60
   4  -7   1    3.10    5.50
   4  -7   1    0.20    2.60
   4  -7   1   30.90   13.20
  -4   7  -1   -0.20    4.50
   4   7   1   13.10   11.90
  -4   7  -1   19.10   13.70
   5  -7   1   46.00   15.20
  -5  -7  -1   72.69   16.50
   5  -7   1   71.89   18.50
  -5  -7  -1   59.19   15.80
  -5   7  -1   79.79   19.80
  -5   7  -1   85.89   15.80
   5   7   1  102.19   20.60
   5   7   1   62.69   14.20
  -6  -7  -1  210.88   26.40
  -6  -7  -1  208.98   26.50
   6  -7   1  220.68   28.60
   6  -7   1  203.28   24.90
  -6  -7  -1  170.18   22.90
   6  -7   1  184.08   25.90
   6   7   1  159.48   24.70
   6   7   1  241.68   27.10
  -6   7  -1  213.08   26.40
  -7  -7  -1   13.60   13.50
   7  -7   1   -9.90    9.20
  -7  -7  -1   -0.90    9.30
  -7  -7  -1   -3.70   12.30
   7  -7   1   -1.10   11.00
   7  -7   1    9.60    9.60
  -7   7  -1   -8.10    7.00
   7   7   1   -3.20   13.60
   8  -7   1    5.30   23.70
   8  -7   1   42.30   19.60
  -8  -7  -1   10.60   14.00
  -8  -7  -1   -0.70    9.20
   8  -7   1   28.90   13.00
  -8  -7  -1    6.70   13.90
   8   7   1   -4.90    5.20
   8   7   1    1.80   13.70
  -8   7  -1   24.50   14.20
  -8   7  -1  -12.70    9.90
  -9  -7  -1   16.00   12.20
  -9  -7  -1   28.30   19.30
  -9  -7  -1   26.30   17.60
   9  -7   1    1.40   10.90
  -9   7  -1   -3.40   10.60
  -9   7  -1   25.20   16.80
   9   7   1    3.10   15.70
   9   7   1   30.70   11.50
 -10  -7  -1  152.68   29.00
 -10  -7  -1  161.58   33.70
  10  -7   1  117.49   26.00
 -10  -7  -1  104.49   26.80
  10  -7   1  109.89   27.50
  10  -7   1  158.68   40.70
 -10   7  -1  126.09   24.30
  10   7   1  108.99   26.40
  10   7   1  120.39   20.90
  -8  -8   1   -3.50   13.50
   8  -8  -1    4.20   13.60
  -8  -8   1   -3.30    8.70
  -8  -8   1    5.50   14.70
   8  -8  -1    0.20   10.80
   8   8  -1    0.60   14.70
   8   8  -1    5.50   11.10
   7  -8  -1  154.08   23.20
  -7  -8   1  181.08   28.50
  -7  -8   1  194.88   28.20
   7  -8  -1  172.78   24.60
   7   8  -1  192.18   30.40
  -7   8   1  202.68   28.50
  -7   8   1  209.58   31.60
   6  -8  -1   -2.40    8.20
  -6  -8   1   -0.10   13.30
  -6  -8   1   15.20   14.60
   6  -8  -1   -2.70    9.90
   6  -8  -1   11.80   14.00
  -6   8   1   14.40   12.00
   6   8  -1   21.90   11.40
   6   8  -1   -6.10   11.90
  -6   8   1   10.80   14.40
   5  -8  -1   43.60   23.30
  -5  -8   1   76.09   19.00
   5  -8  -1   45.60   17.40
   5   8  -1   44.90   16.30
  -5   8   1   97.19   23.90
  -5   8   1  102.29   21.60
   5   8  -1   70.89   17.10
   4  -8  -1  185.08   23.60
   4  -8  -1  150.08   22.70
  -4  -8   1  188.58   23.90
  -4  -8   1  178.68   26.50
   4  -8  -1  183.68   25.80
   4   8  -1  212.58   28.70
   4   8  -1  214.78   28.80
  -4   8   1  209.68   27.60
  -4   8   1  203.18   24.70
   3  -8  -1   21.60   10.80
   3  -8  -1   23.90   14.00
   3  -8  -1   22.80   13.20
  -3  -8   1   50.19   16.20
   3   8  -1   24.50   12.70
   3   8  -1   28.40   15.20
  -3   8   1   36.70   12.70
  -3   8   1   22.90   14.30
   2  -8  -1  294.47   26.30
  -2  -8   1  280.87   30.20
  -2  -8   1  295.87   26.50
   2  -8  -1  284.37   29.60
   2   8  -1  324.37   29.10
  -2   8   1  316.87   33.70
  -2   8   1  308.27   30.00
   2   8  -1  317.67   33.30
  -1  -8   1   -1.10    7.70
  -1  -8   1    6.30   11.80
   1  -8  -1    5.10   11.40
   1  -8  -1   12.50    9.30
   1   8  -1   15.80   12.60
   1   8  -1   12.50   13.60
  -1   8   1   10.60   10.70
  -1   8   1    7.00   11.80
   0  -8  -1  125.29   19.00
   0  -8  -1   86.79   17.30
   0  -8   1   83.09   16.60
   0  -8   1   98.19   20.20
   0   8   1   79.79   18.20
   0   8  -1   94.29   19.60
   0   8   1  122.29   21.30
   0   8  -1   81.89   15.00
  -1  -8  -1  525.25   35.30
   1  -8   1  468.15   34.30
   1  -8   1  515.15   37.70
  -1  -8  -1  496.55   36.90
   1   8   1  554.94   39.30
  -1   8  -1  530.65   37.70
  -1   8  -1  517.75   40.10
   1   8   1  505.25   37.00
  -2  -8  -1    5.50   11.90
   2  -8   1   -7.00    7.70
  -2  -8  -1    2.40    9.00
   2  -8   1   11.10   11.40
   2  -8   1   -2.50   11.10
   2   8   1    8.80   10.50
   2   8   1    5.10   11.80
  -2   8  -1   -8.60   10.40
   3  -8   1   88.89   19.10
   3  -8   1  106.19   19.20
  -3  -8  -1   83.69   18.50
   3  -8   1  108.49   20.40
  -3  -8  -1  110.69   16.60
   3   8   1  106.69   17.30
  -3   8  -1  125.39   20.40
   3   8   1   67.19   29.30
  -3   8  -1   79.09   18.60
   4  -8   1   48.30   16.20
  -4  -8  -1   47.80   15.10
   4  -8   1   73.29   18.00
   4   8   1   72.79   18.60
   4   8   1   36.40   13.80
  -4   8  -1   81.29   16.70
  -4   8  -1   55.19   17.30
  -5  -8  -1   -8.00    8.70
  -5  -8  -1    8.70   13.20
   5  -8   1   46.20   19.50
   5  -8   1   27.90   17.50
   5  -8   1   15.50   13.60
  -5   8  -1    2.10   12.20
   5   8   1   21.10   20.60
   5   8   1    8.10   14.00
  -5   8  -1    2.30   18.60
   6  -8   1    4.70   12.70
  -6  -8  -1   30.50   17.10
  -6  -8  -1   30.90   15.90
   6  -8   1   21.30   11.60
   6  -8   1   45.60   14.30
   6   8   1   32.30   16.90
  -6   8  -1   19.00   13.10
  -6   8  -1    2.60   13.30
  -7  -8  -1   49.60   19.80
   7  -8   1    5.80   20.80
   7  -8   1    2.00   15.90
   7  -8   1    6.30   12.60
   7  -8   1   23.90   12.30
  -7  -8  -1   -1.90   13.70
  -7  -8  -1   11.90   10.90
   7   8   1   36.10   25.00
  -7   8  -1    7.80   13.20
   7   8   1    9.60   16.40
  -7   8  -1   12.90   15.30
  -8  -8  -1    3.80   13.70
  -8  -8  -1   25.20   16.30
  -8  -8  -1   11.60   11.30
   8  -8   1   20.30   17.40
   8  -8   1   20.50   16.60
   8  -8   1   -3.00   10.00
  -8   8  -1   14.10   16.50
   8   8   1   -1.20   11.00
   8   8   1    9.70   14.80
   5  -9  -1   47.00   17.90
  -5  -9   1   22.90   12.80
  -5  -9   1   41.70   17.80
   5  -9  -1    5.30   11.20
   5  -9  -1   41.30   12.10
  -5   9   1   20.10   15.70
   5   9  -1   20.20   16.40
   5   9  -1   27.50   14.00
  -5   9   1   25.60   14.30
   4  -9  -1    0.80   14.80
   4  -9  -1   18.50   11.90
  -4  -9   1    5.30    9.90
  -4  -9   1  -14.10   11.60
   4  -9  -1   16.80   12.30
   4   9  -1   18.00   13.70
  -4   9   1    6.70   11.10
   4   9  -1   16.80   15.60
  -4   9   1   21.20   15.80
   3  -9  -1  158.08   26.70
   3  -9  -1  161.78   25.20
  -3  -9   1  185.58   25.40
  -3  -9   1  177.18   25.90
   3  -9  -1  173.08   21.60
  -3   9   1  208.48   29.10
  -3   9   1  217.18   28.20
   3   9  -1  167.68   27.10
   3   9  -1  184.68   27.50
   2  -9  -1   -2.30   12.00
  -2  -9   1   -2.70   13.30
   2  -9  -1   -5.30    7.90
  -2  -9   1   -6.20    9.10
   2  -9  -1    1.50   11.00
  -2   9   1   -9.20    7.20
   2   9  -1   -3.10    8.00
   2   9  -1   -2.90   13.00
  -2   9   1    6.00   13.00
  -1  -9   1  126.39   36.80
   1  -9  -1  184.98   22.60
  -1  -9   1  215.28   24.30
   1  -9  -1  172.78   25.10
   1   9  -1  128.59   23.90
  -1   9   1  183.98   27.00
  -1   9   1  203.38   24.90
   1   9  -1  148.79   20.80
   0  -9  -1   16.40   14.00
   0  -9  -1   12.90   10.80
   0  -9   1   16.20   21.80
   0  -9   1   19.00   11.40
   0   9   1   32.70   17.00
   0   9  -1    9.50   12.20
   0   9  -1   12.00   14.70
   0   9   1   12.90   11.30
   1  -9   1  367.56   29.90
   1  -9   1  329.87   30.50
  -1  -9  -1  321.07   36.10
  -1  -9  -1  366.56   29.60
  -1   9  -1  377.66   32.40
  -1   9  -1  344.97   37.40
   1   9   1  363.06   37.10
   1   9   1  369.76   31.80
  -2  -9  -1   59.19   19.10
  -2  -9  -1   70.69   15.10
   2  -9   1   71.59   15.00
   2  -9   1   39.30   19.10
   2  -9   1   30.30   16.10
   2   9   1   77.99   20.70
   2   9   1  104.79   19.60
  -2   9  -1   66.19   15.50
  -2   9  -1   51.19   18.50
   3  -9   1  424.56   35.50
  -3  -9  -1  302.97   35.30
  -3  -9  -1  469.05   33.70
   3  -9   1  440.26   44.00
   3  -9   1  365.86   30.70
   3   9   1  385.36   40.10
   3   9   1  422.56   34.60
  -3   9  -1  388.66   41.20
  -3   9  -1  376.16   33.40
   4  -9   1   73.09   17.80
   4  -9   1   70.39   19.70
  -4  -9  -1  111.39   24.60
   4  -9   1  102.39   19.80
  -4  -9  -1   84.79   21.50
   4   9   1   76.59   21.00
   4   9   1   52.69   19.20
  -4   9  -1   87.59   20.20
  -4   9  -1  110.39   24.30
 -15   0   2   54.49   24.50
  15   0  -2   20.70   23.00
 -15   0   2   32.40   20.90
 -15   0   2   39.60   20.60
  15   0  -2   65.89   20.30
  15   0  -2   89.69   20.30
 -14   0   2  578.54   47.70
 -14   0   2  635.54   51.59
  14   0  -2  684.23   53.99
  14   0  -2  559.24   44.00
  14   0  -2  618.94   56.99
 -14   0   2  547.25   53.49
  13   0  -2    0.00   15.60
 -13   0   2   -4.30   14.10
  13   0  -2   -3.50   13.00
  13   0  -2    8.20   15.60
 -13   0   2   -1.90   13.90
 -13   0   2    4.30   13.10
 -12   0   2  108.09   22.10
 -12   0   2  100.19   23.30
  12   0  -2  137.99   25.50
 -12   0   2   81.79   23.00
  12   0  -2   77.79   25.00
  12   0  -2  107.89   22.60
  11   0  -2 1130.19   63.49
 -11   0   2 1023.10   60.49
 -11   0   2 1092.29   65.99
 -11   0   2 1043.70   68.29
  11   0  -2  979.00   69.29
  10   0  -2 6374.86  253.17
  10   0  -2 6367.56  257.67
 -10   0   2 5877.01  242.28
 -10   0   2 6128.69  254.17
 -10   0   2 6514.25  250.77
  10   0  -2 6452.95  246.78
   9   0  -2 2196.88  103.99
   9   0  -2 2082.29  105.89
   9   0  -2 2128.49   97.59
  -9   0   2 2100.69  100.69
  -9   0   2 2043.00   94.69
   8   0  -2 2838.52  125.89
  -8   0   2 2785.62  123.49
   8   0  -2 2744.13  128.29
  -8   0   2 2722.23  117.19
   8   0  -2 2894.11  120.39
   7   0  -2 6158.38  221.38
   7   0  -2 5701.93  229.28
  -7   0   2 6087.49  225.88
  -7   0   2 5234.08  224.88
  -7   0   2 5361.36  216.58
   7   0  -2 5803.62  226.28
  -5   0   2 3870.31  144.39
  -5   0   2 3340.37  142.19
   5   0  -2 3741.53  145.79
  -5   0   2 3358.96  135.39
   5   0  -2 3544.45  137.99
   5   0  -2 3454.65  143.09
   4   0  -2 4986.70  187.48
   4   0  -2 4664.93  186.68
  -4   0   2 5043.30  186.78
   3   0  -2  563.24   27.00
   3   0  -2  613.64   30.80
  -2   0   2   93.19    5.40
   2   0  -2   90.89    5.90
  -2   0   2   90.99    7.80
   1   0  -2   21.60    2.30
   1   0  -2   15.60    2.80
  -1   0   2   25.60    2.20
   0   0  -2   37.50    2.30
   0   0  -2   42.70    2.00
   0   0   2   38.20    4.00
  -1   0  -2 1682.33   65.29
   2   0   2   17.30    6.20
  -2   0  -2   28.90    7.40
  -2   0  -2   24.60    7.90
   2   0   2   12.90    5.80
  -2   0  -2   16.00    5.60
   2   0   2   12.60    5.40
  -3   0  -2  748.23   39.00
  -3   0  -2  762.72   40.20
   3   0   2  665.23   37.70
  -3   0  -2  732.83   38.20
   3   0   2  700.23   40.00
   4   0   2  348.77   26.80
  -4   0  -2  323.47   26.10
  -4   0  -2  365.26   27.70
  -4   0  -2  344.57   25.80
   4   0   2  340.37   26.10
   6   0   2 7283.87  290.17
  -6   0  -2 7870.61  287.27
  -6   0  -2 7993.90  289.67
   6   0   2 7159.08  283.97
   6   0   2 7131.09  285.07
   7   0   2 2272.37  102.29
   7   0   2 2159.58  102.59
  -7   0  -2 2311.77  103.49
   7   0   2 2177.58  106.59
  -7   0  -2 2330.27  105.99
  -7   0  -2 1988.80   98.39
   8   0   2 1020.00   61.79
  -8   0  -2 1121.89   62.09
   8   0   2 1013.30   66.39
   8   0   2 1150.58   64.59
  -8   0  -2 1086.29   65.39
  -8   0  -2 1044.00   62.19
   9   0   2 1585.14   85.99
  -9   0  -2 1652.23   84.09
   9   0   2 1564.74   84.89
   9   0   2 1789.82   94.09
  -9   0  -2 1749.62   90.39
 -10   0  -2  426.76   70.19
 -10   0  -2  515.05   42.90
  10   0   2  512.45   57.09
  10   0   2  500.95   43.50
  10   0   2  566.34   49.99
 -10   0  -2  593.44   48.10
 -11   0  -2 1897.31  106.99
 -11   0  -2 1820.02   99.49
  11   0   2 1924.71   97.79
  11   0   2 1893.01  103.79
 -11   0  -2 1991.80   99.19
 -12   0  -2    5.90   15.10
 -12   0  -2   17.50   14.80
  12   0   2   -6.40   16.70
  12   0   2   10.10   12.30
  12   0   2    9.50   14.70
 -12   0  -2   -6.80   14.30
 -13   0  -2    3.30   16.10
 -13   0  -2    8.00   15.70
  13   0   2   -5.10   12.50
  13   0   2   -5.00   16.50
  13   0   2   15.30   16.20
 -13   0  -2   20.00   13.80
  14   0   2   10.00   19.20
  14   0   2  -20.80    9.80
  14   0   2  -13.50   24.40
 -14   0  -2    2.30   14.60
 -14   0  -2   -7.00   15.90
 -14   0  -2    9.40   16.90
  15   0   2   23.10   16.90
  15  -1  -2  199.28   33.20
 -15  -1   2  138.69   30.50
 -15  -1   2  115.59   26.60
  15  -1  -2  126.19   30.00
 -15  -1   2  127.49   25.70
 -15   1   2  180.08   32.80
  15   1  -2  128.39   25.00
 -15   1   2  176.48   31.90
 -15   1   2   82.79   23.90
  15   1  -2  170.08   32.30
  15   1  -2   89.79   27.40
 -14  -1   2  200.08   48.10
 -14  -1   2  159.18   28.00
  14  -1  -2  184.68   30.20
  14  -1  -2  184.88   41.10
 -14  -1   2  141.89   29.70
 -14   1   2  113.59   29.10
 -14   1   2  105.69   26.60
  14   1  -2  213.48   37.50
  14   1  -2  136.09   31.80
  14   1  -2  185.98   27.00
 -13  -1   2  150.28   28.30
 -13  -1   2  196.58   46.80
  13  -1  -2  140.49   30.80
  13  -1  -2  178.88   32.30
  13  -1  -2  177.88   29.20
 -13  -1   2  159.48   29.30
 -13   1   2  177.28   29.50
  13   1  -2  165.48   33.60
  13   1  -2  177.08   27.70
 -13   1   2  130.19   26.90
 -13   1   2  234.28   35.80
  12  -1  -2    0.70   17.10
 -12  -1   2   14.70   16.10
 -12  -1   2   36.60   16.30
  12  -1  -2    6.10   12.70
  12  -1  -2    6.10   14.80
 -12   1   2   29.10   16.70
  12   1  -2   21.90   15.10
 -12   1   2   21.30   15.20
 -12   1   2   21.10   15.60
  12   1  -2   15.40   19.10
  12   1  -2   28.90   15.00
 -11  -1   2 2790.52  118.19
  11  -1  -2 2830.52  132.79
 -11  -1   2 2594.14  124.49
  11  -1  -2 2532.55  118.99
  11   1  -2 2538.15  118.09
 -11   1   2 2718.03  123.69
  11   1  -2 2470.85  128.69
 -11   1   2 2690.23  127.99
  10  -1  -2  388.26   34.40
  10  -1  -2  434.36   42.60
 -10  -1   2  412.06   40.60
 -10  -1   2  491.25   36.70
 -10  -1   2  398.56   38.50
  10   1  -2  363.66   40.50
 -10   1   2  434.56   38.60
  10   1  -2  353.06   43.40
 -10   1   2  324.27   32.60
  10   1  -2  451.95   35.60
   9  -1  -2  114.59   22.50
  -9  -1   2   95.69   19.00
   9  -1  -2  121.69   22.40
  -9  -1   2  108.59   21.60
   9   1  -2  128.99   24.00
   9   1  -2  128.19   20.90
  -9   1   2  158.08   23.70
  -9   1   2  137.59   23.10
   9   1  -2  167.78   28.20
  -9   1   2  170.28   30.00
   8  -1  -2  376.06   30.20
  -8  -1   2  438.96   36.60
   8  -1  -2  492.15   38.10
  -8  -1   2  518.55   34.00
  -8  -1   2  432.36   36.40
   8  -1  -2  440.16   39.30
  -8   1   2  418.16   31.60
   8   1  -2  411.96   31.00
  -8   1   2  480.85   35.30
   8   1  -2  355.46   33.60
   8   1  -2  394.66   34.60
   7  -1  -2 5634.74  211.78
  -7  -1   2 6080.89  213.68
  -7  -1   2 5912.71  219.18
   7  -1  -2 5901.11  224.98
  -7  -1   2 5285.57  217.68
   7   1  -2 5587.74  211.18
   7   1  -2 5298.67  215.58
  -7   1   2 5224.18  213.68
   7   1  -2 5144.79  216.08
   6  -1  -2 4847.12  177.98
   6  -1  -2 4423.76  183.28
  -6  -1   2 4733.03  184.08
   6  -1  -2 4286.77  186.88
  -6  -1   2 5075.89  184.08
   6   1  -2 4834.72  177.68
   6   1  -2 4950.50  182.58
   6   1  -2 4593.94  182.98
  -6   1   2 4496.55  180.08
  -5  -1   2  445.76   26.90
  -5  -1   2  380.26   26.70
   5  -1  -2  414.96   23.50
   5  -1  -2  368.26   25.90
  -5  -1   2  376.16   24.00
   5   1  -2  392.86   25.60
  -5   1   2  449.26   24.20
  -5   1   2  421.36   25.40
   5   1  -2  452.65   27.80
   5   1  -2  431.16   23.40
  -5   1   2  469.05   32.50
   4  -1  -2 3251.87  133.79
  -4  -1   2 3478.55  129.49
  -4  -1   2 3592.64  130.89
   4   1  -2 3625.04  130.89
  -4   1   2 3204.28  135.19
   3  -1  -2 1435.96   54.59
   3  -1  -2 1409.06   58.69
  -3  -1   2 1445.06   54.09
  -3  -1   2 1408.76   56.09
  -3  -1   2 1427.76   56.79
   3  -1  -2 1417.76   55.39
  -3   1   2 1470.55   60.09
   3   1  -2 1435.16   56.39
   3   1  -2 1440.46   56.69
  -3   1   2 1399.36   54.59
  -2  -1   2  203.18   11.00
   2  -1  -2  202.58    9.70
   2  -1  -2  175.88   10.70
  -2   1   2  190.58    9.30
   2   1  -2  206.28   10.90
  -2   1   2  209.48   11.60
   1  -1  -2  120.49    5.70
  -1  -1   2  110.89    7.00
  -1  -1   2  122.49    7.00
   1  -1  -2  116.19    6.20
   1   1  -2  124.69    7.00
   1   1  -2  135.29    7.40
  -1   1   2  115.09    6.30
   0  -1  -2   96.59    4.80
   0  -1  -2   97.69    5.20
   0  -1   2   96.39    5.90
   0  -1   2   93.69    5.90
   0  -1   2   86.19    6.00
   0  -1   2  104.89    5.90
   0   1  -2  102.19    6.00
   0   1  -2   92.79    5.70
   1  -1   2   62.99    5.60
   1  -1   2   72.49    6.20
  -1  -1  -2   72.89    6.00
  -1  -1  -2   67.59    4.80
  -1  -1  -2   73.89    5.20
   1  -1   2   70.89    5.40
   1   1   2   65.49    5.20
  -1   1  -2   68.39    5.80
   1   1   2   64.19    4.50
  -1   1  -2   65.89    6.10
  -5  -1  -2  801.12   43.30
   5  -1   2  743.13   45.80
  -5  -1  -2  761.12   44.20
  -5  -1  -2  835.22   42.60
   5   1   2  807.32   42.90
   5   1   2  801.62   45.20
   5   1   2  822.02   43.10
  -5   1  -2  782.82   62.09
  -5   1  -2  710.93   42.30
  -5   1  -2  807.92   45.30
   6  -1   2 3126.09  132.49
  -6  -1  -2 3216.98  135.69
  -6  -1  -2 3437.66  132.59
   6  -1   2 3147.98  138.19
   6  -1   2 3081.89  133.99
  -6  -1  -2 3184.68  133.79
  -6   1  -2 2924.91  131.59
  -6   1  -2 3310.47  137.39
  -6   1  -2 3448.46  135.09
   6   1   2 3302.77  132.99
   6   1   2 3130.69  132.39
  -7  -1  -2 2264.77  106.29
   7  -1   2 2372.06  106.89
  -7  -1  -2 2131.09  103.99
   7  -1   2 2340.37  110.59
   7  -1   2 2262.07  103.19
  -7  -1  -2 2270.17  101.99
  -7   1  -2 2445.86  105.09
  -7   1  -2 2317.17  104.59
   8  -1   2 1407.76   80.39
   8  -1   2 1365.36   72.89
  -8  -1  -2 1321.97   74.79
   8  -1   2 1432.26   76.39
  -8  -1  -2 1437.66   72.49
   8   1   2 1457.15   79.59
  -8   1  -2 1430.66   77.09
  -8   1  -2 1526.55   75.39
   8   1   2 1308.97   72.59
  -8   1  -2 1340.17   73.79
  -9  -1  -2  698.63   52.09
   9  -1   2  726.03   55.59
   9  -1   2  682.13   52.09
  -9  -1  -2  801.82   53.29
  -9  -1  -2  717.23   48.10
   9  -1   2  671.73   48.10
  -9   1  -2  756.82   50.49
  -9   1  -2  721.23   51.19
   9   1   2  722.83   49.80
   9   1   2  651.03   49.30
  -9   1  -2  729.43   50.99
   9   1   2  701.13   53.79
 -10  -1  -2  590.24   48.90
  10  -1   2  580.84   46.10
  10  -1   2  535.15   50.09
 -10  -1  -2  724.53   67.09
  10  -1   2  601.54   45.80
 -10  -1  -2  519.25   43.20
  10   1   2  483.95   65.79
 -10   1  -2  565.54   46.60
  10   1   2  544.95   49.50
  10   1   2  465.45   43.90
 -10   1  -2  577.44   47.90
 -10   1  -2  604.64   46.60
 -11  -1  -2  364.36   43.00
 -11  -1  -2  270.47   36.30
 -11  -1  -2  357.76   44.80
  11  -1   2  440.56   53.79
  11  -1   2  307.87   38.20
 -11   1  -2  334.77   39.50
  11   1   2  366.56   41.30
 -11   1  -2  284.97   35.90
  11   1   2  318.87   41.00
 -11   1  -2  378.16   44.10
 -12  -1  -2  -16.50    9.80
  12  -1   2    2.80   15.60
 -12  -1  -2  -11.80   12.80
  12  -1   2   14.50   19.90
  12  -1   2    0.70   13.20
 -12  -1  -2    1.20   14.90
 -12   1  -2    4.60   19.90
 -12   1  -2   36.10   20.80
  12   1   2    8.80   11.60
  12   1   2  -10.70   12.00
 -12   1  -2   17.40   17.50
  12   1   2   -9.10   15.00
 -13  -1  -2    1.40   15.40
  13  -1   2   -1.50   16.00
  13  -1   2   -1.90   12.80
 -13  -1  -2   -0.10   14.40
  13  -1   2   -7.90   12.50
 -13  -1  -2    9.30   16.70
  13   1   2  -15.60   15.70
 -13   1  -2   -9.30   12.70
  13   1   2    7.00   17.00
 -13   1  -2    7.00   15.90
  13   1   2  -23.30    9.70
 -13   1  -2   18.60   18.90
 -14  -1  -2    1.20   12.40
 -14  -1  -2   24.60   18.80
  14  -1   2   -4.00   14.60
  14  -1   2  -21.10   14.90
 -14  -1  -2   20.10   18.20
  14  -1   2    2.10   15.20
 -14   1  -2   -0.60   12.60
 -14   1  -2   26.70   19.20
  14   1   2   15.50   12.80
  14   1   2   12.70   17.80
  14   1   2   -8.40   13.60
 -14   1  -2   12.00   19.50
  15  -2  -2   14.00   16.50
 -15  -2   2    9.00   15.00
 -15  -2   2   14.60   16.50
 -15  -2   2   15.00   18.30
  15  -2  -2    0.30   19.00
 -15   2   2   13.90   18.70
  15   2  -2   12.20   18.00
 -15   2   2    6.10   22.50
 -15   2   2   27.30   20.90
  15   2  -2  -15.60   15.90
  14  -2  -2  190.08   34.30
 -14  -2   2  158.98   49.80
  14  -2  -2  189.88   33.90
 -14  -2   2  149.29   29.20
 -14  -2   2  164.18   28.00
  14  -2  -2  143.49   25.70
 -14   2   2  157.78   31.00
 -14   2   2  233.88   32.00
  14   2  -2  182.28   40.20
 -14   2   2  196.98   33.80
 -13  -2   2  326.17   42.00
  13  -2  -2  325.07   42.50
 -13  -2   2  336.77   36.80
 -13  -2   2  301.67   44.50
  13  -2  -2  381.46   35.00
  13  -2  -2  285.17   39.60
  13   2  -2  275.67   37.40
  13   2  -2  285.17   34.10
  13   2  -2  228.38   37.30
 -13   2   2  328.17   41.70
 -13   2   2  307.27   40.70
 -13   2   2  334.57   41.90
 -12  -2   2  -12.30   11.60
  12  -2  -2   -6.50   10.20
  12  -2  -2   28.90   13.80
 -12  -2   2    5.40   15.50
 -12  -2   2    2.30   12.10
  12  -2  -2   -0.60   15.30
  12   2  -2   -6.20   11.60
  12   2  -2    5.50   10.80
 -12   2   2   -3.40   14.20
 -12   2   2   11.70   15.30
  12   2  -2    2.60   14.70
 -12   2   2    1.50   11.80
 -11  -2   2   18.90   17.10
  11  -2  -2   10.00   11.90
 -11  -2   2  -10.70    9.50
  11  -2  -2   -0.50   13.20
 -11  -2   2    8.50   13.30
 -11   2   2   11.60   14.70
  11   2  -2   12.50   16.30
 -11   2   2    3.40   11.80
  11   2  -2    0.90   10.00
  10  -2  -2 1478.65   77.79
 -10  -2   2 1552.74   85.69
  10  -2  -2 1564.64  113.39
 -10  -2   2 1633.74   92.99
 -10  -2   2 1750.82   79.79
  10   2  -2 1589.84   77.29
 -10   2   2 1674.43   81.19
 -10   2   2 1572.34  100.39
  10   2  -2 1518.75   84.59
 -10   2   2 1471.15   79.69
   9  -2  -2 1646.64   78.79
   9  -2  -2 1527.35   83.39
   9  -2  -2 1598.44   88.99
  -9  -2   2 1765.12   86.59
  -9  -2   2 1677.63   78.69
  -9  -2   2 1651.33   85.19
   9   2  -2 1705.33   84.59
   9   2  -2 1622.34   76.89
  -9   2   2 1677.73   81.19
  -9   2   2 1759.72   81.39
  -8  -2   2  728.13   44.90
   8  -2  -2  632.74   42.30
  -8  -2   2  643.74   43.40
   8  -2  -2  621.44   47.00
  -8  -2   2  647.24   39.40
   8  -2  -2  676.83   39.70
   8   2  -2  668.13   43.30
   8   2  -2  668.33   38.30
  -8   2   2  672.03   41.10
  -8   2   2  667.03   47.20
  -8   2   2  682.03   41.40
   8   2  -2  706.13   44.10
   7  -2  -2 3055.79  138.39
   7  -2  -2 3167.68  129.29
  -7  -2   2 3320.97  134.49
   7  -2  -2 3324.77  133.49
  -7  -2   2 3275.87  134.09
  -7   2   2 3363.86  131.09
  -7   2   2 3437.46  131.69
  -7   2   2 3072.39  138.79
   7   2  -2 3275.67  134.19
   7   2  -2 3536.35  134.89
   6  -2  -2  324.07   22.10
   6  -2  -2  358.86   27.80
  -6  -2   2  316.57   24.00
  -6  -2   2  342.47   22.50
  -6  -2   2  342.57   25.00
   6  -2  -2  320.87   23.30
  -6   2   2  370.66   23.30
   6   2  -2  365.76   25.10
  -6   2   2  340.57   23.60
   6   2  -2  388.66   26.00
  -5  -2   2 1816.72   73.29
   5  -2  -2 1726.33   70.69
  -5  -2   2 1766.92   69.79
   5  -2  -2 1718.33   75.29
   5  -2  -2 1765.32   71.59
  -5   2   2 1805.62   76.69
   5   2  -2 1708.73   72.69
  -5   2   2 1725.93   71.09
   5   2  -2 1770.42   73.09
   4  -2  -2  860.71   36.90
   4  -2  -2  886.11   37.40
   4  -2  -2  871.71   39.40
  -4  -2   2  839.92   35.70
  -4  -2   2  818.92   38.10
  -4  -2   2  844.62   38.40
  -4   2   2  805.82   35.60
   4   2  -2  806.52   37.90
  -4   2   2  869.91   39.90
   1  -2   2  548.15   23.10
   1  -2   2  485.65   23.30
  -1  -2  -2  530.65   22.20
  -1  -2  -2  501.75   22.50
   1   2   2  499.55   21.70
   1   2   2  501.65   22.50
  -1   2  -2  519.25   22.90
  -1   2  -2  506.05   23.80
   3  -2   2  431.16   22.90
  -3  -2  -2  408.76   21.00
   3  -2   2  411.16   21.30
  -3  -2  -2  393.06   21.30
   3  -2   2  406.46   22.70
  -3  -2  -2  413.46   21.50
  -3   2  -2  382.06   22.00
  -3   2  -2  375.66   22.30
   3   2   2  368.96   21.20
   3   2   2  392.26   20.40
  -3   2  -2  422.76   21.50
  -4  -2  -2  368.36   22.40
  -4  -2  -2  374.76   22.30
  -4  -2  -2  407.26   23.60
   4  -2   2  397.96   26.10
   4  -2   2  375.26   24.50
  -4   2  -2  391.36   24.10
   4   2   2  404.76   22.40
   4   2   2  418.66   24.00
  -5  -2  -2 1841.42   76.09
   5  -2   2 1708.23   79.29
  -5  -2  -2 1841.32   75.99
   5  -2   2 1803.02   75.99
   5  -2   2 1698.13   76.59
  -5  -2  -2 1742.13   76.99
   5   2   2 1870.81   76.69
   5   2   2 1846.42   75.79
  -5   2  -2 1901.51   79.69
  -5   2  -2 1782.42   76.19
  -5   2  -2 1843.22   78.49
   5   2   2 1775.82   77.39
   6  -2   2  124.49   18.10
  -6  -2  -2  123.69   17.90
   6  -2   2  127.79   21.50
  -6  -2  -2  103.39   15.90
  -6  -2  -2  100.49   15.60
   6  -2   2  132.09   17.40
  -6   2  -2  121.29   20.00
   6   2   2  130.29   18.40
  -6   2  -2  160.18   20.70
   6   2   2  130.49   16.80
  -6   2  -2  126.09   20.00
   6   2   2  140.19   18.30
  -7  -2  -2  890.61   49.60
   7  -2   2  897.61   56.09
  -7  -2  -2  934.41   53.09
   7  -2   2  921.71   51.49
   7  -2   2  950.40   51.79
  -7  -2  -2  945.41   51.89
  -7   2  -2  863.11   53.09
  -7   2  -2  926.41   53.39
   7   2   2  928.61   52.99
   7   2   2  961.40   51.59
   7   2   2  920.31   50.69
  -7   2  -2  850.61   50.49
   8  -2   2   29.90   12.90
   8  -2   2   13.00   14.10
   8  -2   2   12.40    9.50
  -8  -2  -2    7.60   11.10
  -8  -2  -2   22.80   12.40
  -8  -2  -2   17.80   12.60
  -8   2  -2    3.00    9.80
   8   2   2   15.80   11.70
  -8   2  -2   24.00   13.40
   8   2   2   11.40   10.30
   8   2   2   20.30   11.20
  -8   2  -2   44.60   16.60
   9  -2   2  469.85   38.50
  -9  -2  -2  402.26   37.40
   9  -2   2  347.67   44.30
   9  -2   2  381.56   46.50
  -9  -2  -2  412.06   35.00
  -9  -2  -2  382.56   37.10
   9   2   2  428.56   36.20
  -9   2  -2  368.96   35.60
   9   2   2  452.95   40.50
  -9   2  -2  431.76   38.90
   9   2   2  396.96   35.20
  -9   2  -2  472.65   39.80
 -10  -2  -2   12.60   15.00
  10  -2   2   38.30   16.00
  10  -2   2    2.00   17.50
 -10  -2  -2   26.40   16.40
  10  -2   2   14.80   14.20
 -10  -2  -2   30.10   15.50
 -10   2  -2   51.19   18.40
  10   2   2   79.69   19.10
 -10   2  -2   41.20   19.40
  10   2   2    5.90   13.20
 -10   2  -2   27.70   16.80
  10   2   2   56.99   15.20
 -11  -2  -2   22.60   17.50
 -11  -2  -2   29.70   17.60
  11  -2   2   14.60   19.90
 -11  -2  -2   -1.20   14.00
  11  -2   2   29.20   16.60
 -11   2  -2   -1.80   14.80
 -11   2  -2    2.10   11.30
  11   2   2   18.40   15.80
  11   2   2    5.10   12.90
 -11   2  -2   30.40   20.40
  12  -2   2   15.00   20.60
 -12  -2  -2   -1.50   12.70
  12  -2   2    7.20   18.80
  12  -2   2   15.00   15.00
 -12  -2  -2    1.50   14.20
 -12  -2  -2    0.50   12.70
  12   2   2    1.40   12.80
 -12   2  -2    4.70   12.00
  12   2   2  -14.60   13.20
 -12   2  -2   -1.10   16.60
  12   2   2   31.30   14.40
 -12   2  -2   -4.60   14.80
  13  -2   2   12.60   17.80
 -13  -2  -2   10.80   18.70
  13  -2   2   14.30   14.40
  13  -2   2    9.20   14.20
 -13  -2  -2   13.80   14.90
 -13  -2  -2   30.80   20.30
 -13   2  -2   -6.40   16.90
  13   2   2    1.80   14.40
  13   2   2   11.00   17.50
 -13   2  -2    5.50   14.70
 -13   2  -2   11.70   17.90
 -14  -2  -2  -10.40   21.20
  14  -2   2    7.50   17.70
  14  -2   2  -10.20   10.70
 -14  -2  -2  -16.70   15.30
 -14  -2  -2    7.30   16.40
  14  -2   2   -5.80   18.00
 -14   2  -2    6.20   17.70
 -14   2  -2    2.60   18.70
  14   2   2    9.80   22.10
 -14   2  -2    3.50   12.50
  14   2   2   18.40   29.10
  14   2   2  -10.70   13.00
  14  -3  -2   29.50   19.50
  14  -3  -2   18.60   21.60
 -14  -3   2   10.80   13.80
 -14  -3   2   31.70   18.00
 -14  -3   2   34.90   21.40
  14  -3  -2    8.40   15.90
 -14   3   2    5.60   14.90
 -14   3   2   35.80   18.60
  14   3  -2   42.60   22.00
  14   3  -2  102.79   26.80
 -13  -3   2    6.20   14.70
  13  -3  -2   18.20   17.40
  13  -3  -2   39.80   24.80
 -13  -3   2   13.00   15.60
  13  -3  -2   20.10   14.50
 -13  -3   2    1.70   16.30
 -13   3   2   28.50   17.80
  13   3  -2   61.59   26.30
 -13   3   2   34.80   18.00
  13   3  -2    5.30   12.80
  12  -3  -2   31.30   16.50
  12  -3  -2   37.30   18.90
 -12  -3   2   13.70   14.90
 -12  -3   2   60.09   18.50
 -12  -3   2   24.30   14.60
 -12   3   2   29.30   17.10
  12   3  -2   10.20   14.90
  12   3  -2   11.40   13.70
 -12   3   2   36.60   16.00
  11  -3  -2  692.03   57.59
  11  -3  -2  817.52   51.89
 -11  -3   2  783.32   56.79
 -11  -3   2  801.52   58.19
 -11  -3   2  729.83   48.90
  11   3  -2  740.83   55.59
 -11   3   2  798.52   52.89
 -10  -3   2    6.80   11.40
  10  -3  -2   -0.70    9.30
 -10  -3   2   -5.20    9.80
 -10  -3   2    0.80   12.40
  10  -3  -2   32.50   17.50
 -10   3   2   16.20   13.80
  10   3  -2    0.90   11.80
  10   3  -2    6.20   14.50
  -9  -3   2  356.86   37.70
   9  -3  -2  347.57   29.30
  -9  -3   2  378.96   33.70
  -9  -3   2  320.37   28.80
   9  -3  -2  311.67   38.50
   9   3  -2  323.77   31.30
  -9   3   2  317.27   29.10
   9   3  -2  339.07   32.80
  -8  -3   2   72.29   15.00
   8  -3  -2  123.19   22.40
  -8  -3   2  116.59   20.50
   8  -3  -2   84.59   17.90
   8  -3  -2   91.39   16.10
  -8  -3   2   91.29   16.10
  -8   3   2  116.79   18.50
  -8   3   2  134.69   32.70
   8   3  -2  134.79   21.80
   8   3  -2  139.59   21.20
  -7  -3   2 4538.75  173.98
   7  -3  -2 4365.76  169.98
  -7  -3   2 4492.85  168.78
   7  -3  -2 4466.75  171.28
  -7  -3   2 4391.26  172.68
   7  -3  -2 4420.26  176.68
  -7   3   2 4336.67  168.58
  -7   3   2 4241.18  176.18
   7   3  -2 4558.94  173.58
   7   3  -2 4506.75  173.28
   6  -3  -2  639.74   38.20
   6  -3  -2  701.43   36.10
  -6  -3   2  673.73   34.30
  -6  -3   2  717.93   37.90
   6  -3  -2  709.13   36.10
  -6  -3   2  648.64   37.00
   6   3  -2  668.23   37.40
  -6   3   2  658.83   34.00
  -6   3   2  681.33   39.10
   6   3  -2  654.63   36.90
  -5  -3   2  132.49   15.00
  -5  -3   2  188.38   19.30
  -5  -3   2  132.69   12.80
   5  -3  -2  155.28   13.80
   5  -3  -2  155.58   16.20
   5  -3  -2  136.29   17.60
  -5   3   2  136.39   12.50
   5   3  -2  114.19   13.80
   5   3  -2  178.88   19.30
  -5   3   2  130.99   15.00
   4  -3  -2   11.50    5.80
  -4  -3   2    1.90    5.20
  -4  -3   2    7.90    6.00
   4  -3  -2    9.10    5.20
   4  -3  -2   14.10    6.00
   4   3  -2   -1.80    3.50
  -4   3   2    8.10    5.90
  -4   3   2    4.50    4.30
   4   3  -2    2.90    5.00
  -3   3   2 4257.37  157.68
  -2  -3   2 1760.72   71.99
  -2  -3   2 1793.92   71.29
   2  -3  -2 1837.32   71.49
   2  -3  -2 1833.52   69.59
  -2   3   2 1930.81   71.79
   2   3  -2 1773.82   71.89
   2   3  -2 1818.92   71.29
   1  -3  -2  153.38   10.10
  -1  -3   2  147.79   11.60
  -1  -3   2  136.59   11.10
   1   3  -2  136.69   11.60
   1   3  -2  156.48   11.40
  -1   3   2  138.09   10.60
  -1   3   2  130.49   10.70
   0  -3  -2    5.40    3.70
   0  -3   2    5.40    4.00
   0  -3   2    4.50    4.40
   0   3  -2    2.30    4.00
   0   3   2    1.50    3.50
   0   3   2    3.80    3.20
   0   3  -2    0.00    3.10
  -1  -3  -2 1032.70   42.00
   1  -3   2  977.90   44.10
   1  -3   2 1065.59   42.80
  -1  -3  -2 1037.60   42.80
   1  -3   2 1006.40   43.10
   1   3   2 1034.00   42.70
  -1   3  -2 1000.50   42.30
   1   3   2 1012.90   41.50
  -3  -3  -2  449.86   24.50
   3  -3   2  457.65   25.60
   3  -3   2  489.15   24.60
  -3  -3  -2  451.55   23.90
  -3   3  -2  458.95   25.80
   3   3   2  430.06   24.20
  -3   3  -2  444.26   23.90
   3   3   2  461.75   23.40
   4  -3   2 2886.01  116.09
   4  -3   2 2940.91  113.59
   4  -3   2 3035.00  115.89
  -4  -3  -2 2909.71  113.89
  -4  -3  -2 3044.10  114.79
  -4  -3  -2 3025.80  113.79
  -4   3  -2 3025.40  116.39
   4   3   2 2798.92  112.29
   4   3   2 2891.41  114.49
  -4   3  -2 2988.40  113.69
  -5  -3  -2  629.04   33.50
   5  -3   2  630.64   36.30
  -5  -3  -2  603.74   33.20
   5  -3   2  617.94   34.70
   5  -3   2  612.24   33.30
  -5  -3  -2  550.94   37.50
   5   3   2  625.24   32.80
  -5   3  -2  632.14   33.40
  -5   3  -2  608.64   35.20
  -5   3  -2  621.94   36.10
  -6  -3  -2 1362.56   64.19
   6  -3   2 1363.16   62.79
  -6  -3  -2 1524.35   64.39
  -6  -3  -2 1386.26   62.69
   6  -3   2 1324.77   63.59
   6  -3   2 1334.97   66.79
  -6   3  -2 1345.27   65.29
   6   3   2 1361.06   62.29
   6   3   2 1387.76   64.39
  -6   3  -2 1298.07   62.29
  -6   3  -2 1318.07   65.99
   7  -3   2  343.87   32.00
  -7  -3  -2  322.47   27.20
  -7  -3  -2  341.37   28.80
  -7  -3  -2  372.66   29.20
   7  -3   2  337.77   27.40
   7  -3   2  372.96   29.40
  -7   3  -2  393.36   29.40
  -7   3  -2  324.07   29.30
  -7   3  -2  347.17   31.50
   7   3   2  333.87   29.50
   7   3   2  336.97   27.50
   8  -3   2 2913.01  123.69
   8  -3   2 2654.83  128.89
   8  -3   2 2891.91  131.59
  -8  -3  -2 2757.52  122.59
  -8  -3  -2 2747.72  120.59
  -8  -3  -2 2737.43  124.49
  -8   3  -2 2831.42  129.19
   8   3   2 3032.70  126.29
  -8   3  -2 2921.01  126.99
  -8   3  -2 2959.30  123.69
   8   3   2 2958.10  123.29
   9  -3   2  113.89   22.10
  -9  -3  -2  134.29   25.20
  -9  -3  -2  119.69   22.10
   9  -3   2  125.09   35.00
   9  -3   2  106.39   20.30
  -9  -3  -2   98.59   21.20
   9   3   2  132.59   27.00
  -9   3  -2  132.19   25.00
  -9   3  -2  104.69   23.30
 -10  -3  -2  219.98   31.50
 -10  -3  -2  168.78   28.10
  10  -3   2  112.29   25.60
  10  -3   2  154.38   26.30
  10  -3   2  148.49   26.50
 -10  -3  -2  228.58   34.30
  10   3   2  157.18   30.10
  10   3   2  146.79   24.90
 -10   3  -2  150.28   25.50
 -10   3  -2  160.38   26.60
 -10   3  -2  196.38   32.00
 -11  -3  -2  152.98   29.60
  11  -3   2  239.28   32.70
  11  -3   2  199.78   30.40
  11  -3   2  261.87   43.20
 -11  -3  -2  143.19   27.40
 -11  -3  -2  209.38   34.60
 -11   3  -2  154.88   28.30
  11   3   2  285.17   43.80
 -11   3  -2  240.88   35.50
 -11   3  -2  320.47   57.89
 -12  -3  -2    0.60   14.80
  12  -3   2    8.30   15.60
  12  -3   2   11.80   14.00
  12  -3   2    1.60   18.40
 -12  -3  -2   -1.30   14.10
  12   3   2   -8.60   15.10
 -12   3  -2    6.30   18.00
 -12   3  -2    2.90   13.90
 -12   3  -2   22.40   15.80
  12   3   2   32.50   19.20
  13  -3   2   -6.40   17.60
 -13  -3  -2    7.90   15.80
  13  -3   2   18.20   15.60
 -13  -3  -2    1.30   16.70
  13  -3   2   -3.80   11.60
 -13  -3  -2    7.00   12.90
 -13   3  -2   15.00   18.10
  13   3   2   -8.10   14.50
 -13   3  -2   -3.80   18.10
  13   3   2  -16.20   10.60
 -13   3  -2    6.80   17.60
  14  -3   2  105.99   25.10
 -14  -3  -2  113.49   27.30
 -14  -3  -2  109.39   26.70
 -14  -3  -2  147.79   33.30
  14  -3   2   90.29   24.00
  14  -3   2  120.59   33.00
 -14   3  -2  155.88   29.70
  14   3   2  153.48   36.90
 -14   3  -2   79.79   24.90
  14   3   2   86.89   23.40
 -14   3  -2  116.99   30.00
  14  -4  -2    6.40   16.40
 -14  -4   2   18.10   18.50
 -14  -4   2   -3.30   18.90
 -14  -4   2   25.30   18.20
  14  -4  -2  -16.70   13.60
  14  -4  -2   17.50   16.20
 -14   4   2   10.50   15.80
  14   4  -2    8.30   16.60
 -14   4   2   -2.10   14.70
  14   4  -2   -0.20   18.10
 -13  -4   2   25.70   19.60
 -13  -4   2   88.59   25.90
  13  -4  -2   72.29   21.30
  13  -4  -2   97.19   23.80
 -13  -4   2  134.19   25.30
  13  -4  -2  139.59   34.60
  13   4  -2   53.09   21.50
  13   4  -2   57.99   30.50
 -13   4   2  117.99   23.20
  12  -4  -2  -12.50    6.70
  12  -4  -2    3.30   11.90
 -12  -4   2   14.00   17.10
 -12  -4   2   -3.40   11.40
  12  -4  -2    5.10   14.00
 -12  -4   2   14.30   13.30
 -12   4   2    0.10   11.20
 -12   4   2   15.50   15.90
  12   4  -2   17.00   16.50
  12   4  -2   -3.00   11.50
  11  -4  -2   50.99   15.90
  11  -4  -2   25.50   16.30
 -11  -4   2   50.19   17.10
  11  -4  -2   49.10   15.80
 -11  -4   2   23.80   16.90
 -11  -4   2   38.80   18.20
 -11   4   2   71.09   20.60
  11   4  -2   65.29   25.70
  11   4  -2   67.99   20.90
 -11   4   2   49.40   18.10
 -10  -4   2   54.29   18.50
  10  -4  -2   30.80   15.90
 -10  -4   2   27.10   12.10
  10  -4  -2   45.90   15.40
 -10  -4   2   21.10   13.60
 -10   4   2   30.40   13.90
  10   4  -2   53.29   19.40
  10   4  -2   30.10   15.20
  -9  -4   2    8.40   11.80
  -9  -4   2   27.70   13.20
   9  -4  -2   20.80   14.10
  -9  -4   2    4.80   12.40
   9  -4  -2   11.10   11.50
   9   4  -2   14.50   11.10
  -9   4   2    4.10   11.00
   9   4  -2   20.90   15.60
   8  -4  -2    2.00    7.60
   8  -4  -2   11.30   11.60
  -8  -4   2    9.40   13.60
   8  -4  -2   -0.40    8.60
  -8  -4   2    5.90   11.40
  -8  -4   2   -2.40    8.60
   8   4  -2   -6.70    8.20
  -8   4   2   15.00   10.30
   8   4  -2   10.10    9.70
   7  -4  -2    6.60    9.00
  -7  -4   2    0.50    8.40
  -7  -4   2   -3.30    8.70
  -7  -4   2   10.40    8.90
   7  -4  -2   -2.10    8.00
   7  -4  -2   11.10    9.00
  -7   4   2    5.70    7.40
  -7   4   2    1.60    7.90
   7   4  -2   -7.20    8.70
   7   4  -2   -1.20    8.50
  -6  -4   2  124.49   16.50
   6  -4  -2  133.79   16.70
  -6  -4   2  166.48   17.80
   6  -4  -2  160.18   20.50
   6  -4  -2  156.48   19.10
  -6  -4   2  114.19   15.60
   6   4  -2  156.28   19.20
  -6   4   2  139.39   17.70
  -6   4   2  126.99   15.60
   6   4  -2  125.69   16.50
   5  -4  -2   73.69   12.10
  -5  -4   2   81.39   14.10
   5  -4  -2  118.09   14.60
   5  -4  -2  100.99   14.00
  -5  -4   2  102.79   15.70
  -5   4   2   82.49   11.00
  -5   4   2   91.49   14.50
   5   4  -2  108.39   15.20
   5   4  -2   94.59   15.10
  -4  -4   2  110.59   14.60
  -4  -4   2   78.99   12.10
   4  -4  -2  106.49   12.60
   4  -4  -2   87.69   12.70
   4  -4  -2   92.69   12.90
  -4   4   2   82.49   10.40
   4   4  -2   90.89   13.40
  -4   4   2   73.29   11.90
   4   4  -2   92.99   13.50
  -3  -4   2  521.75   29.10
   3  -4  -2  534.35   26.70
  -3  -4   2  483.55   27.80
   3  -4  -2  535.55   28.70
  -3   4   2  564.74   29.10
   3   4  -2  494.95   28.60
   3   4  -2  498.45   27.70
  -2  -4   2 2589.24  100.49
   2  -4  -2 2621.24   99.59
  -2  -4   2 2598.74   99.39
   2  -4  -2 2540.15   97.19
   2   4  -2 2479.45   98.59
  -2   4   2 2475.15   98.69
   2   4  -2 2511.95   99.89
  -2   4   2 2595.44   99.59
   1  -4  -2   35.40    7.00
  -1  -4   2   27.70    7.10
   1  -4  -2   25.60    6.70
  -1  -4   2   27.10    7.80
  -1   4   2   37.70    8.00
   1   4  -2   42.60    9.50
   1   4  -2   30.70    7.80
  -1   4   2   30.10    6.90
   0  -4  -2 2533.65   96.09
   0  -4   2 2498.35   96.49
   0  -4   2 2453.35   97.09
   0   4  -2 2545.55  100.69
   0   4   2 2519.35   96.79
   0   4  -2 2461.65   98.39
   0   4   2 2545.25   97.49
   1  -4   2  153.88   14.10
  -1  -4  -2  176.68   13.70
  -1  -4  -2  162.48   13.80
   1  -4   2  168.98   13.70
  -1   4  -2  171.88   14.80
  -1   4  -2  182.88   15.50
   1   4   2  177.08   14.20
  -2   4  -2 4052.09  156.08
   2   4   2 4207.28  152.88
  -3  -4  -2  862.21   38.60
   3  -4   2  799.22   40.00
  -3  -4  -2  769.32   38.60
   3  -4   2  752.62   39.90
   3  -4   2  831.82   38.30
  -3   4  -2  730.93   39.30
   3   4   2  758.82   38.30
   3   4   2  837.72   37.60
  -3   4  -2  831.62   38.20
   4  -4   2    6.70    6.70
   4  -4   2   -0.60    6.00
   4  -4   2   14.50    8.10
  -4  -4  -2   16.20    8.70
  -4  -4  -2    5.50    6.00
  -4  -4  -2    6.40    6.30
   4   4   2    9.70    6.30
   4   4   2    8.50    6.40
  -4   4  -2   16.60    7.20
  -4   4  -2   16.30    8.30
  -5  -4  -2 1375.76   61.09
   5  -4   2 1357.46   60.79
  -5  -4  -2 1371.76   61.29
   5  -4   2 1325.57   62.49
  -5  -4  -2 1368.76   61.79
   5  -4   2 1274.57   63.39
   5   4   2 1366.26   59.89
  -5   4  -2 1345.17   60.29
   5   4   2 1392.16   62.39
  -5   4  -2 1337.27   63.39
  -6  -4  -2   99.79   15.40
  -6  -4  -2   70.59   13.00
  -6  -4  -2  116.39   17.10
   6  -4   2   89.99   15.90
   6  -4   2   84.49   16.00
   6   4   2   80.59   13.50
  -6   4  -2   81.99   13.80
   6   4   2  114.99   18.50
  -6   4  -2  119.79   18.90
   7  -4   2   51.19   12.40
   7  -4   2   47.80   14.70
  -7  -4  -2   84.29   17.40
  -7  -4  -2   51.19   14.30
  -7  -4  -2   49.60   13.20
   7  -4   2   45.60   14.20
   7   4   2   26.90   11.80
  -7   4  -2   43.40   13.00
   7   4   2   66.79   13.30
  -7   4  -2   34.00   11.40
   8  -4   2   90.09   17.70
   8  -4   2   82.79   24.30
  -8  -4  -2   74.59   17.30
  -8  -4  -2   87.39   18.80
  -8  -4  -2   87.89   18.20
   8  -4   2   58.39   15.50
  -8   4  -2   67.59   17.50
   8   4   2  101.79   20.50
  -8   4  -2   62.59   17.60
   8   4   2  110.29   19.70
   9  -4   2    2.10    6.70
  -9  -4  -2    7.00   13.80
   9  -4   2    2.10   12.30
  -9  -4  -2    1.80   12.40
   9  -4   2   -2.30   10.40
  -9  -4  -2  -14.20    7.30
  -9   4  -2    8.50   13.00
   9   4   2   11.70   11.10
   9   4   2   -1.30   13.20
  -9   4  -2    8.60   11.80
  10  -4   2   19.30   17.40
 -10  -4  -2   36.80   17.50
 -10  -4  -2   42.80   18.60
  10  -4   2   53.89   14.60
  10  -4   2   56.09   16.30
 -10  -4  -2   32.40   17.60
 -10   4  -2   28.20   16.50
  10   4   2   34.00   19.60
  11  -4   2   11.50   12.70
  11  -4   2    7.30   11.50
 -11  -4  -2    7.20   15.40
 -11  -4  -2   -7.00   12.70
 -11  -4  -2    3.50   12.50
  11  -4   2    3.80   13.60
 -11   4  -2   12.10   12.10
 -11   4  -2   26.10   18.00
  11   4   2   17.50   16.40
 -12  -4  -2   18.10   16.10
 -12  -4  -2   28.20   17.50
 -12  -4  -2   47.30   21.40
  12  -4   2    8.00   15.80
  12  -4   2   -2.50   16.20
  12  -4   2   22.70   17.00
 -12   4  -2   18.00   16.00
 -12   4  -2   58.39   30.40
  12   4   2   49.10   22.80
  12   4   2    6.40   14.30
  13  -4   2    3.40   13.20
  13  -4   2   16.20   17.00
 -13  -4  -2   -1.20   15.60
 -13  -4  -2   -7.10   15.80
  13  -4   2   27.40   21.50
 -13  -4  -2    6.00   13.00
 -13   4  -2    3.50   15.60
 -13   4  -2   27.20   19.40
  13   4   2   -5.10   10.20
  13   4   2   14.70   19.40
 -13  -5   2   90.09   24.20
 -13  -5   2   39.20   22.80
  13  -5  -2   89.09   22.70
  13  -5  -2  101.69   28.60
 -13  -5   2  108.19   22.60
  13   5  -2  106.29   27.30
 -13   5   2   99.89   23.90
  13   5  -2   49.70   22.20
 -12  -5   2  152.78   28.10
  12  -5  -2  169.28   36.40
  12  -5  -2  120.09   25.00
  12  -5  -2  181.38   29.20
 -12  -5   2  184.98   30.40
 -12  -5   2  207.78   36.70
  12   5  -2  206.18   37.10
 -12   5   2  191.18   31.80
 -12   5   2  154.28   26.30
  12   5  -2  198.08   32.60
 -11  -5   2    5.60   15.60
  11  -5  -2   -5.60    9.70
  11  -5  -2   -8.20   14.20
 -11  -5   2   -0.90   12.50
  11  -5  -2    0.00   10.90
 -11  -5   2   -6.00   11.90
  11   5  -2   -4.50   13.20
  11   5  -2   26.80   18.40
 -11   5   2   22.00   15.60
 -11   5   2    0.60   12.30
  10  -5  -2   97.69   17.90
  10  -5  -2   92.89   20.00
 -10  -5   2   61.39   17.60
 -10  -5   2   94.49   21.90
  10  -5  -2   75.19   19.80
 -10  -5   2   80.69   23.20
 -10   5   2   88.79   19.00
  10   5  -2   90.99   24.40
 -10   5   2  135.99   22.70
  10   5  -2   70.09   19.90
   9  -5  -2  301.57   33.40
  -9  -5   2  380.86   38.80
   9  -5  -2  278.77   36.30
  -9  -5   2  324.37   29.80
  -9   5   2  305.37   28.70
   9   5  -2  305.17   34.90
   8  -5  -2   23.70   13.00
  -8  -5   2   43.90   13.90
   8  -5  -2   70.99   14.40
  -8  -5   2   33.80   13.70
  -8  -5   2   42.20   15.10
   8  -5  -2   39.70   13.40
   8   5  -2   47.90   17.70
   8   5  -2   43.20   14.40
  -8   5   2   47.70   13.30
  -7  -5   2  102.79   19.10
   7  -5  -2   87.79   16.00
  -7  -5   2  105.89   19.70
  -7  -5   2   78.49   15.10
   7  -5  -2  110.29   17.50
   7  -5  -2   89.69   16.70
   7   5  -2  112.09   19.60
   7   5  -2   63.99   14.20
  -7   5   2  120.09   16.80
  -6  -5   2  127.99   17.20
  -6  -5   2  128.99   17.40
   6  -5  -2  120.59   19.20
   6  -5  -2  132.19   19.30
   6  -5  -2  106.49   15.60
  -6  -5   2  132.39   19.50
  -6   5   2  137.99   16.90
   6   5  -2  113.09   17.00
   6   5  -2  117.79   19.60
  -5  -5   2   38.70   11.10
   5  -5  -2   31.00   10.60
  -5  -5   2   20.30    8.80
  -5   5   2   39.50   10.90
   5   5  -2   26.50    9.80
   5   5  -2   36.10   11.90
  -5   5   2   42.50   10.00
   4  -5  -2  134.49   14.80
  -4  -5   2  162.38   20.10
   4  -5  -2  141.99   17.30
   4  -5  -2  188.48   21.00
  -4  -5   2  177.68   19.80
   4   5  -2  106.99   14.90
   4   5  -2  115.59   15.40
  -4   5   2  133.99   16.70
  -3  -5   2    3.50    6.70
   3  -5  -2    2.90    6.50
  -3  -5   2   12.80    8.20
   3  -5  -2   12.70    6.70
   3   5  -2    9.50    8.60
  -3   5   2    7.80    6.70
   3   5  -2   11.10    8.20
   2  -5  -2 1033.10   45.90
   2  -5  -2 1007.30   46.80
  -2  -5   2 1037.20   48.00
  -2  -5   2 1018.50   49.00
   2   5  -2 1002.10   49.30
  -2   5   2 1028.80   47.80
  -2   5   2 1033.90   48.20
   2   5  -2  996.70   48.60
   2   5  -2  987.70   47.10
   1  -5  -2  158.98   15.30
  -1  -5   2  139.79   15.60
   1  -5  -2  179.98   14.90
  -1  -5   2  160.38   15.20
  -1   5   2  182.18   16.40
   1   5  -2  121.09   14.70
  -1   5   2  178.38   18.40
   1   5  -2  141.59   16.30
   0  -5  -2   12.70    7.10
   0  -5   2    4.90    6.30
   0  -5   2   11.00    6.40
   0  -5  -2    4.40    6.30
   0   5  -2    6.70    6.40
   0   5   2   15.40    6.40
   0   5  -2    8.40    8.00
   0   5   2    0.50    6.10
   1  -5   2  840.32   40.30
  -1  -5  -2  852.41   40.40
   1  -5   2  841.52   41.50
  -1   5  -2  802.82   42.20
   1   5   2  839.22   41.70
  -1   5  -2  852.91   42.70
   2  -5   2    4.10    7.60
  -2  -5  -2   14.70    7.30
   2  -5   2   11.00    6.80
   2  -5   2    5.40    6.80
  -2  -5  -2   13.10    7.90
  -2   5  -2   18.90    9.30
   2   5   2    5.30    7.20
  -2   5  -2   18.70    8.80
   3  -5   2  382.46   27.50
  -3  -5  -2  377.66   25.40
   3  -5   2  409.26   27.40
  -3  -5  -2  342.27   24.20
   3  -5   2  374.66   24.40
  -3   5  -2  385.16   26.80
   3   5   2  404.86   24.10
  -3   5  -2  327.77   23.30
   3   5   2  405.46   26.10
   4  -5   2   96.79   16.70
  -4  -5  -2   90.19   15.00
  -4  -5  -2   84.29   13.80
   4  -5   2  132.49   17.00
   4  -5   2   93.39   17.00
  -4   5  -2  120.99   18.40
   4   5   2   77.29   13.40
   4   5   2  104.49   14.80
  -4   5  -2  116.59   15.20
  -5  -5  -2  318.27   25.30
   5  -5   2  301.27   26.80
   5  -5   2  331.27   26.80
  -5  -5  -2  325.47   25.30
   5  -5   2  294.17   24.00
  -5  -5  -2  340.57   25.90
   5   5   2  323.17   26.00
   5   5   2  327.27   23.90
  -5   5  -2  342.87   24.90
  -5   5  -2  329.37   26.90
  -6  -5  -2   37.20   12.00
  -6  -5  -2   30.30   10.90
  -6  -5  -2   52.79   14.80
   6  -5   2   31.40   11.80
   6   5   2   40.50   11.00
  -6   5  -2   40.60   11.90
   6   5   2   51.79   15.20
  -6   5  -2   56.09   13.80
   7  -5   2  319.27   31.70
  -7  -5  -2  323.77   29.70
  -7  -5  -2  319.37   28.60
   7  -5   2  343.37   30.30
  -7   5  -2  333.87   30.30
   7   5   2  350.36   36.00
  -7   5  -2  352.46   29.00
   7   5   2  305.57   26.90
  -8  -5  -2  231.68   28.90
  -8  -5  -2  233.18   29.40
   8  -5   2  256.57   34.20
  -8  -5  -2  178.88   25.40
   8  -5   2  205.58   27.80
   8   5   2  251.97   28.10
  -8   5  -2  179.88   23.90
   8   5   2  226.78   27.50
  -8   5  -2  171.98   25.10
  -9  -5  -2    4.70   12.50
   9  -5   2   -1.40   13.70
   9  -5   2  -12.20    8.00
   9  -5   2   30.10   11.00
  -9  -5  -2   -4.70   13.00
  -9  -5  -2   14.40   14.40
   9   5   2   13.00   21.80
  -9   5  -2  -11.40   10.80
   9   5   2    4.80   11.50
  -9   5  -2    7.60   12.00
 -10  -5  -2  114.09   25.00
 -10  -5  -2  174.38   31.10
  10  -5   2  136.09   24.60
 -10  -5  -2  100.99   18.90
  10  -5   2  105.79   27.00
  10  -5   2  122.09   23.70
 -10   5  -2  129.19   26.10
 -10   5  -2  115.09   22.60
  10   5   2  128.69   28.60
  11  -5   2  197.58   48.40
 -11  -5  -2  218.78   33.50
  11  -5   2  184.68   29.20
  11  -5   2  243.78   45.20
 -11  -5  -2  233.58   35.10
  11   5   2  153.68   26.70
 -11   5  -2  229.08   35.70
 -11   5  -2  212.28   45.90
  11   5   2  180.88   33.00
 -12  -5  -2    2.70   10.30
 -12  -5  -2    0.50   19.20
  12  -5   2   14.50   16.10
 -12  -5  -2  -17.30   13.60
  12  -5   2  -10.30   10.50
  12  -5   2    2.70   16.50
  12   5   2   23.20   21.30
 -12   5  -2   11.60   16.90
  12   5   2  -10.90   12.50
 -12   5  -2   -0.90   12.80
 -12  -6   2  147.89   29.10
  12  -6  -2  154.28   28.60
  12  -6  -2  175.48   29.50
 -12  -6   2  144.59   32.90
  12   6  -2  162.08   30.60
  12   6  -2  193.98   30.60
 -12   6   2  174.78   32.00
 -11  -6   2  202.58   29.10
 -11  -6   2  157.48   28.10
 -11  -6   2   74.89   23.10
  11  -6  -2  147.99   26.80
  11  -6  -2  120.39   22.40
  11  -6  -2  135.19   28.70
  11   6  -2  148.29   31.70
 -11   6   2  103.99   25.10
  11   6  -2   95.29   21.40
 -11   6   2  158.38   27.60
 -10  -6   2    6.40   15.50
 -10  -6   2   -8.00   12.90
 -10  -6   2    4.10   12.80
  10  -6  -2   38.20   16.90
  10  -6  -2   25.10   14.50
  10  -6  -2  -26.90   16.10
  10   6  -2   -4.00   13.30
 -10   6   2    3.50   12.60
  10   6  -2    5.40   11.30
  -9  -6   2   14.00   13.80
   9  -6  -2    5.40   12.70
  -9  -6   2    8.40   17.40
   9  -6  -2  -11.30    8.60
  -9  -6   2    4.50   12.90
   9  -6  -2    6.00    8.90
  -9   6   2    9.60   11.80
   9   6  -2   25.40   17.40
  -9   6   2    5.40   11.40
   9   6  -2  -13.70   13.70
   8  -6  -2  110.59   19.20
   8  -6  -2   93.29   16.20
  -8  -6   2   57.79   16.60
  -8  -6   2   85.69   20.40
   8  -6  -2  109.29   21.30
  -8  -6   2   88.29   18.60
  -8   6   2  129.19   19.60
   8   6  -2   90.19   22.00
  -8   6   2  107.69   18.30
  -7  -6   2   14.80   10.90
  -7  -6   2   -5.60    9.30
   7  -6  -2   -6.40    7.80
   7  -6  -2   -5.90    9.50
  -7  -6   2    7.00   11.90
   7  -6  -2   -6.20    9.20
  -7   6   2   -1.50    2.50
  -7   6   2   -6.00    8.20
   7   6  -2   -8.00    9.80
  -6  -6   2  273.77   25.20
   6  -6  -2  336.77   26.00
  -6  -6   2  335.17   28.80
   6  -6  -2  279.27   26.90
  -6  -6   2  339.67   29.30
   6  -6  -2  328.97   27.50
   6   6  -2  288.37   26.60
   6   6  -2  307.77   28.40
  -5  -6   2  467.85   33.20
   5  -6  -2  501.45   31.00
  -5  -6   2  459.55   33.70
   5  -6  -2  501.15   34.00
   5  -6  -2  439.36   32.70
   5   6  -2  497.15   32.60
   5   6  -2  428.96   32.70
  -4  -6   2  447.46   30.90
  -4  -6   2  421.26   29.80
   4  -6  -2  376.16   26.50
   4   6  -2  357.06   28.10
  -4   6   2  394.76   33.00
   4   6  -2  430.56   30.90
  -4   6   2  400.96   29.10
   3  -6  -2  929.11   47.30
   3  -6  -2  865.11   45.10
  -3  -6   2  950.50   48.30
  -3  -6   2  964.30   49.60
  -3   6   2  964.60   49.00
   3   6  -2  897.81   47.00
   3   6  -2  917.91   49.60
  -3   6   2  964.00   48.30
   3   6  -2  979.80   49.90
  -2  -6   2  428.46   28.60
   2  -6  -2  497.45   28.80
  -2  -6   2  467.15   30.60
   2  -6  -2  462.45   29.70
   2   6  -2  437.56   31.20
  -2   6   2  479.75   30.80
   2   6  -2  448.66   31.20
  -2   6   2  494.55   30.80
   1  -6  -2  340.37   24.80
  -1  -6   2  335.57   25.50
   1  -6  -2  336.97   23.40
  -1  -6   2  332.67   24.50
   1   6  -2  293.67   25.60
  -1   6   2  357.36   25.80
   1   6  -2  353.16   26.40
  -1   6   2  288.27   23.80
   0  -6  -2  755.82   39.00
   0  -6  -2  766.12   38.20
   0  -6   2  712.83   39.50
   0  -6   2  711.23   38.40
   0   6  -2  662.43   40.10
   0   6   2  688.63   39.30
   0   6  -2  761.02   41.70
   0   6   2  714.23   39.40
   1  -6   2  209.28   22.00
  -1  -6  -2  186.38   19.10
  -1  -6  -2  191.58   20.20
   1  -6   2  194.38   18.40
  -1   6  -2  225.48   24.00
   1   6   2  221.08   22.90
  -1   6  -2  144.69   17.70
   1   6   2  161.58   18.70
  -2  -6  -2  147.19   18.10
   2  -6   2  180.48   21.50
   2  -6   2  170.88   20.90
  -2   6  -2  172.88   22.50
  -2   6  -2  164.88   21.80
   2   6   2  150.08   20.00
  -3  -6  -2  158.38   18.90
  -3  -6  -2  182.38   22.00
   3  -6   2  140.09   19.40
   3  -6   2  119.29   17.20
  -3   6  -2  171.98   21.60
   3   6   2  156.98   18.70
  -3   6  -2  154.68   18.90
  -4  -6  -2  323.77   26.50
   4  -6   2  347.37   29.30
  -4  -6  -2  367.06   27.10
   4   6   2  303.27   24.10
   4   6   2  350.26   27.40
  -4   6  -2  300.67   26.80
  -5  -6  -2   55.49   15.10
  -5  -6  -2   38.20   14.50
   5  -6   2   24.90   11.80
  -5  -6  -2   37.20   11.70
   5   6   2   39.10   11.40
  -5   6  -2   41.00   12.90
   5   6   2   25.20   11.80
  -5   6  -2   49.50   14.10
  -6  -6  -2  142.09   20.80
   6  -6   2  110.59   19.00
  -6  -6  -2  131.79   20.80
  -6  -6  -2  127.19   20.80
  -6   6  -2  131.09   21.80
  -6   6  -2  121.99   18.30
   6   6   2  158.68   23.00
   6   6   2  130.89   18.70
  -7  -6  -2    0.20   11.30
   7  -6   2   10.10    8.40
  -7  -6  -2    5.40   10.80
   7  -6   2   -4.80   11.40
  -7  -6  -2    0.20   12.00
   7  -6   2   10.00    7.90
   7   6   2    6.90   11.10
  -7   6  -2    2.40   10.90
  -7   6  -2    1.90   11.10
   7   6   2   14.70   10.00
   8  -6   2    6.30    9.00
  -8  -6  -2   -8.10   12.20
   8  -6   2   -0.50   10.70
   8  -6   2   -5.10   12.00
  -8  -6  -2    7.60   13.20
  -8  -6  -2    3.50   10.10
  -8   6  -2    3.60   10.20
   8   6   2   18.10   14.60
   8   6   2   -9.80    8.60
  -8   6  -2   -1.30   11.50
  -9  -6  -2   22.20   18.00
   9  -6   2   20.00   13.00
   9  -6   2   21.30   16.30
  -9  -6  -2   14.10   12.50
  -9  -6  -2   16.60   15.10
   9   6   2    8.30   14.30
  -9   6  -2  -11.60   12.60
   9   6   2   28.30   12.10
  -9   6  -2   22.40   13.40
 -10  -6  -2   -3.50   15.60
 -10  -6  -2    7.70   15.60
 -10  -6  -2   -5.00    9.50
  10  -6   2    5.60   11.40
  10  -6   2   23.80   13.40
  10  -6   2   10.80   16.90
  10   6   2    2.90   21.00
  10   6   2  -17.90   13.80
 -10   6  -2   11.40   14.70
 -10   6  -2   -6.20   16.00
 -11  -6  -2  139.39   26.90
 -11  -6  -2  147.49   29.80
 -11  -6  -2  132.59   27.60
  11  -6   2  163.38   34.80
  11  -6   2  118.89   24.90
  11  -6   2  137.89   24.30
 -11   6  -2  148.69   29.10
  11   6   2  184.58   30.40
 -11   6  -2  113.69   27.20
  11   6   2  158.98   33.10
  10  -7  -2   63.49   18.10
 -10  -7   2   95.49   25.70
  10  -7  -2  102.89   21.20
  10  -7  -2   51.99   22.10
 -10  -7   2  124.89   26.00
  10   7  -2   59.79   23.30
  10   7  -2   85.89   19.00
 -10   7   2   34.20   18.60
 -10   7   2  106.89   21.90
  -9  -7   2  121.59   26.70
   9  -7  -2   90.49   19.50
   9  -7  -2  174.28   23.60
  -9  -7   2  121.29   22.70
   9  -7  -2  114.09   25.40
  -9  -7   2  120.59   19.80
  -9   7   2  128.09   24.40
   9   7  -2  102.09   19.10
   9   7  -2  118.79   26.90
  -8  -7   2    8.80   12.00
   8  -7  -2   -2.30   11.60
  -8  -7   2    8.10   12.80
   8  -7  -2   -4.90    9.80
   8  -7  -2   13.80   11.30
  -8  -7   2    6.80   13.50
   8   7  -2   10.50   12.40
  -8   7   2   -1.20   10.80
   8   7  -2   -6.20   12.80
  -7  -7   2  127.09   22.50
  -7  -7   2   69.09   17.60
   7  -7  -2   68.89   19.70
  -7  -7   2  113.29   20.30
   7  -7  -2   94.19   16.30
   7  -7  -2   75.19   17.90
   7   7  -2   61.69   18.80
  -7   7   2   87.99   18.60
   7   7  -2   77.49   15.30
   6  -7  -2  235.58   27.00
   6  -7  -2  204.58   25.20
   6  -7  -2  193.08   24.60
  -6  -7   2  164.68   24.00
  -6  -7   2  242.88   28.50
  -6   7   2  206.58   25.00
   6   7  -2  153.58   23.60
   6   7  -2  160.08   21.30
   5  -7  -2   -0.40    8.30
  -5  -7   2   12.20   13.40
   5  -7  -2    8.20    8.90
  -5  -7   2   -6.90    9.10
  -5   7   2    0.20   10.00
  -5   7   2    1.60    8.90
   5   7  -2   -1.50   10.40
  -4  -7   2  244.88   28.20
   4  -7  -2  213.38   24.10
   4   7  -2  227.68   34.70
  -4   7   2  224.78   26.70
   4   7  -2  227.68   27.20
  -3  -7   2  756.22   45.40
   3  -7  -2  799.32   45.20
   3  -7  -2  767.62   42.90
  -3   7   2  831.72   46.30
   3   7  -2  818.32   48.10
   3   7  -2  791.12   47.00
   2  -7  -2  189.08   21.10
  -2  -7   2  185.98   22.00
   2  -7  -2  191.38   23.40
   2   7  -2  209.58   26.20
   2   7  -2  226.58   26.00
  -2   7   2  188.98   23.80
  -1  -7   2  324.07   27.00
   1  -7  -2  254.27   24.60
   1  -7  -2  275.87   23.40
  -1   7   2  304.87   26.30
   1   7  -2  291.37   30.30
   1   7  -2  268.97   25.60
   0  -7  -2  135.29   17.50
   0  -7  -2  142.69   19.00
   0  -7   2  160.18   20.90
   0   7  -2  114.39   17.20
   0   7  -2  177.18   22.70
   0   7   2  143.59   19.60
   1  -7   2  477.65   34.00
  -1  -7  -2  499.75   32.10
  -1  -7  -2  543.15   34.00
  -1   7  -2  465.55   34.90
   1   7   2  501.95   34.10
  -1   7  -2  455.65   33.90
   2  -7   2  256.97   27.00
  -2  -7  -2  273.27   29.50
  -2  -7  -2  324.37   24.60
  -2   7  -2  286.47   27.70
  -2   7  -2  318.97   26.80
   2   7   2  261.97   25.50
   3  -7   2  115.09   19.80
  -3  -7  -2  125.29   19.50
   3   7   2  135.49   20.70
  -3   7  -2   94.39   19.60
  -3   7  -2   87.29   16.90
   4  -7   2  149.49   23.80
  -4  -7  -2  122.09   19.60
   4  -7   2  141.29   22.20
  -4  -7  -2  124.19   20.70
  -4   7  -2  165.18   29.60
   4   7   2  102.49   18.30
  -4   7  -2  154.68   22.20
  -5  -7  -2   50.39   15.50
   5  -7   2   24.60   12.50
   5  -7   2   35.00   11.70
   5  -7   2   37.60   11.40
   5  -7   2   24.60   13.30
  -5  -7  -2   30.40   13.10
   5   7   2   38.80   12.50
  -5   7  -2   29.70   13.10
   5   7   2   20.20   12.10
   6  -7   2    5.80   10.50
  -6  -7  -2   -7.10    8.00
   6  -7   2   10.30    9.80
  -6  -7  -2   -6.60   11.60
  -6  -7  -2   -4.30   11.10
   6  -7   2   -5.10   11.30
  -6   7  -2   -0.80    8.70
   6   7   2  -10.70    6.90
   6   7   2    1.40   11.90
   7  -7   2   73.69   17.80
  -7  -7  -2  102.89   21.10
   7  -7   2  104.89   16.20
   7  -7   2   95.69   23.30
  -7  -7  -2   62.89   16.10
  -7  -7  -2  129.29   23.70
  -7   7  -2   76.49   16.20
   7   7   2   93.39   20.90
  -7   7  -2   72.89   18.20
  -8  -7  -2   36.40   18.20
   8  -7   2   46.90   12.50
   8  -7   2   20.60   13.90
  -8  -7  -2   29.90   16.90
   8  -7   2   29.80   19.90
  -8   7  -2   14.50   11.70
  -8   7  -2   27.10   16.00
   8   7   2   40.50   19.20
  -9  -7  -2    4.90   10.80
  -9  -7  -2    4.40   14.20
   9  -7   2   -2.60    9.00
  -9  -7  -2    9.90   14.80
   9  -7   2   13.00   13.20
   9  -7   2   19.60   18.60
  -9   7  -2   12.20   14.40
   9   7   2   22.30   17.20
   9   7   2   -3.70   11.00
  -9   7  -2   -5.90    9.50
  10  -7   2   16.50   12.90
 -10  -7  -2   22.10   18.60
  10  -7   2   -3.90   15.00
 -10  -7  -2    9.80   15.00
 -10  -7  -2   21.00   17.40
  10   7   2   -0.60   16.50
 -10   7  -2   18.80   17.40
  10   7   2   10.90   11.60
 -10   7  -2    7.80   17.40
   8  -8  -2   78.49   19.80
  -8  -8   2   33.90   17.70
   8  -8  -2   33.20   15.60
  -8  -8   2   57.59   19.30
   8  -8  -2   55.79   18.00
  -8   8   2   74.59   22.20
   8   8  -2   49.30   20.40
  -7  -8   2   10.90   14.10
   7  -8  -2   19.50   11.50
  -7  -8   2    5.40   11.30
   7  -8  -2   -4.80    9.60
  -7  -8   2    2.90   14.00
   7   8  -2   -8.60   12.50
  -7   8   2    9.00   14.80
  -7   8   2    3.00    9.70
   6  -8  -2   51.79   12.00
   6  -8  -2   48.80   18.20
  -6  -8   2   29.50   12.90
   6  -8  -2   24.50   13.20
  -6  -8   2   26.80   27.90
   6   8  -2   27.40   17.30
  -6   8   2   64.39   15.20
  -6   8   2   35.40   16.80
   5  -8  -2   86.09   19.90
   5  -8  -2  110.29   16.80
   5  -8  -2   48.20   24.40
  -5  -8   2   77.69   20.30
  -5  -8   2   97.99   19.60
   5   8  -2   61.59   18.90
  -5   8   2   76.39   19.50
  -5   8   2   88.59   21.60
   4  -8  -2   30.10   12.20
   4  -8  -2   10.70   13.30
   4  -8  -2  -10.60    9.60
  -4  -8   2   24.00   14.10
  -4  -8   2   28.20   12.10
   4   8  -2   12.70    9.80
   4   8  -2   25.10   14.80
  -4   8   2    5.90    9.90
  -4   8   2   13.80   13.20
   3  -8  -2   52.89   13.20
  -3  -8   2   36.90   12.40
  -3  -8   2   36.00   14.30
   3  -8  -2   27.60   12.90
  -3   8   2   36.10   15.40
   3   8  -2   26.40   13.80
  -3   8   2   30.20   12.70
   3   8  -2   31.90   13.30
  -2  -8   2   49.40   13.40
   2  -8  -2   48.80   14.80
  -2  -8   2   36.60   14.30
   2  -8  -2   53.09   14.40
   2   8  -2   78.29   19.20
  -2   8   2   56.09   14.30
  -2   8   2   40.00   15.40
  -1  -8   2   -0.10   10.70
   1  -8  -2   40.60   14.90
   1  -8  -2    3.50    8.80
  -1  -8   2    1.20    8.30
  -1   8   2   29.10   14.10
   1   8  -2    1.90    9.70
  -1   8   2   16.70   11.30
   1   8  -2    9.10   12.70
   0  -8   2   18.40   10.40
   0  -8  -2    5.60   11.70
   0  -8   2   27.90   14.00
   0  -8  -2   49.99   12.70
   0   8  -2   14.50   10.20
   0   8  -2   21.20   13.40
   0   8   2   17.00    9.80
   0   8   2   33.00   14.30
  -1  -8  -2  219.48   25.00
   1  -8   2  128.89   19.20
  -1  -8  -2  135.89   20.80
   1  -8   2  138.59   23.30
   1  -8   2  202.68   26.30
   1   8   2  183.88   24.80
  -1   8  -2  187.48   26.00
  -1   8  -2  166.78   25.00
   1   8   2  144.69   20.30
  -2  -8  -2   49.90   13.50
  -2  -8  -2   63.99   17.20
   2  -8   2   67.59   15.70
   2  -8   2   33.10   14.20
   2  -8   2   54.39   15.30
   2   8   2   58.09   16.30
  -2   8  -2   56.29   15.30
   2   8   2   48.60   12.10
  -3  -8  -2   49.30   12.80
   3  -8   2   77.29   17.30
  -3  -8  -2   73.89   16.20
   3  -8   2   90.09   20.00
   3  -8   2   70.79   14.30
   3   8   2   72.49   16.40
   3   8   2   54.19   16.70
  -3   8  -2   74.79   14.10
  -3   8  -2   78.29   20.10
   4  -8   2    0.40   12.10
   4  -8   2   10.20   11.90
   4  -8   2    7.80   10.70
  -4  -8  -2    4.20   12.60
  -4   8  -2   13.50   11.10
   4   8   2    1.90    8.30
   4   8   2    3.50   12.80
  -4   8  -2   26.20   15.30
  -5  -8  -2  230.78   28.40
   5  -8   2  327.87   35.90
   5  -8   2  312.37   27.90
  -5  -8  -2  349.57   35.70
  -5   8  -2  278.97   34.40
  -5   8  -2  293.27   35.40
   5   8   2  298.77   32.50
  -6  -8  -2    2.60   14.40
  -6  -8  -2   10.70   11.80
   6  -8   2   12.60   26.10
   6  -8   2  -11.50    9.70
  -6  -8  -2    5.50   14.60
   6  -8   2    6.70    9.20
  -6   8  -2   -2.00   13.60
   6   8   2   13.00   13.60
  -6   8  -2    6.10   10.90
  -7  -8  -2   52.59   15.10
   7  -8   2   34.80   16.20
  -7  -8  -2   58.79   19.90
   7  -8   2    3.80   14.40
   7  -8   2   27.80   13.50
   7  -8   2   27.60   16.40
  -7  -8  -2   48.10   18.30
  -7   8  -2   37.70   17.10
   7   8   2   18.80   10.60
   7   8   2   41.70   19.30
   5  -9  -2   23.90   12.60
  -5  -9   2   69.49   18.10
   5  -9  -2   49.60   18.30
  -5  -9   2   29.90   17.20
   5  -9  -2   32.50   14.60
  -5   9   2   28.10   14.80
   5   9  -2   46.80   20.00
  -5   9   2   44.00   17.80
   5   9  -2   17.30   13.50
  -4  -9   2    6.00   15.10
   4  -9  -2   17.00   19.70
  -4  -9   2   27.70   13.10
   4  -9  -2    8.60   12.20
   4  -9  -2   24.20   12.70
   4   9  -2    6.50   14.70
   4   9  -2    5.90   11.90
  -4   9   2   13.50   14.20
  -4   9   2    9.90   11.90
  -3  -9   2   17.60   12.90
  -3  -9   2   17.50   15.90
   3  -9  -2   -0.40   12.50
   3  -9  -2   10.60   10.20
   3  -9  -2   17.90   14.10
   3   9  -2   22.10   16.50
  -3   9   2   12.20   11.10
  -3   9   2   38.70   16.90
   3   9  -2   17.30   12.60
   2  -9  -2   25.10   14.40
  -2  -9   2   18.90   12.30
  -2  -9   2   10.30   14.70
   2  -9  -2   14.50   11.20
   2   9  -2   24.80   16.50
   2   9  -2   10.40   11.00
  -2   9   2   22.90   12.50
  -2   9   2   46.70   17.60
   1  -9  -2    4.20    8.60
  -1  -9   2    1.70   13.30
  -1  -9   2   -5.80    8.10
   1  -9  -2  -20.50   11.20
  -1   9   2   15.50   13.80
   1   9  -2   -7.90    6.80
  -1   9   2   21.40   12.50
   1   9  -2   12.60   14.80
   0  -9  -2   12.60   10.00
   0  -9   2    8.50   10.60
   0  -9   2   20.90   14.90
   0  -9  -2    6.60   14.40
   0   9  -2   26.00   16.50
   0   9   2   23.50   12.10
   0   9  -2   14.60   11.70
   0   9   2    3.90   13.30
  -1  -9  -2   73.29   20.50
   1  -9   2  105.49   20.40
   1  -9   2  118.19   19.50
   1  -9   2  111.19   17.40
  -1  -9  -2  115.99   17.50
  -1   9  -2   66.99   20.10
   1   9   2  133.19   23.60
  -1   9  -2  118.59   21.30
   1   9   2   94.79   17.90
  -2  -9  -2   31.10   15.80
   2  -9   2   59.49   14.20
   2  -9   2   -1.40   11.10
   2  -9   2   14.00   14.00
   2   9   2   35.90   16.90
  -2   9  -2   16.50   15.30
  -2   9  -2   27.80   16.10
   3  -9   2   -0.90   10.50
   3  -9   2   11.60   10.30
  -3  -9  -2   -3.60    9.30
   3  -9   2   12.20   14.90
  -3   9  -2   46.20   17.70
  -3   9  -2   34.50   11.70
   3   9   2   14.80   14.70
   3   9   2   10.10   10.80
   4  -9   2    0.60   12.60
   4  -9   2    8.50   16.80
  -4  -9  -2   13.30   15.80
  -4   9  -2   18.10   17.10
  -4   9  -2   21.20   18.80
   4   9   2    3.20   14.00
  15   0  -3   -4.80   11.80
 -15   0   3   18.70   17.70
 -15   0   3  -18.60   13.80
 -15   0   3   11.80   17.90
  15   0  -3   17.70   16.30
  15   0  -3    3.40   15.60
  14   0  -3   -9.40   12.30
 -14   0   3    3.70   15.30
 -14   0   3   19.40   17.50
  14   0  -3    3.30   14.80
  14   0  -3   -0.10   13.50
 -14   0   3    0.40   12.60
  13   0  -3  -12.90   10.80
  13   0  -3    7.90   15.10
 -13   0   3  -17.60   10.20
  13   0  -3   18.70   18.50
 -13   0   3   -9.40   13.50
 -13   0   3   -2.30   15.30
 -12   0   3    4.00   13.40
  12   0  -3   -3.80   13.90
  12   0  -3   -1.50   17.00
 -12   0   3  -11.50    9.90
 -12   0   3    1.20   14.20
  11   0  -3  -12.90   13.20
 -11   0   3   -2.50   12.50
 -11   0   3    6.90   13.10
  11   0  -3    8.00   14.10
 -11   0   3    0.50   13.80
 -10   0   3  -20.60   10.00
  10   0  -3   -6.00   11.10
 -10   0   3   -4.20   12.20
  10   0  -3   14.80   15.80
  10   0  -3   -5.60   11.90
 -10   0   3   -5.80   10.50
   9   0  -3   -1.80   11.70
   9   0  -3   -7.00   11.50
  -9   0   3    6.80   10.20
   9   0  -3   -4.50   10.20
  -9   0   3    0.60   11.20
  -9   0   3   -0.20   11.40
  -8   0   3   19.60   13.50
   8   0  -3    3.70   11.60
   8   0  -3    3.40    9.50
   8   0  -3    5.90   11.10
  -8   0   3   -9.50    9.20
  -8   0   3    5.10    8.70
   7   0  -3    5.30    9.50
   7   0  -3   -0.10    7.20
  -7   0   3   -4.80    7.80
  -7   0   3    6.10    7.20
   7   0  -3   -3.90    8.50
  -7   0   3    3.60    8.90
  -6   0   3    1.90    7.70
  -6   0   3   -1.20    6.00
   6   0  -3   -6.80    5.60
   6   0  -3    2.30    9.50
  -6   0   3   -3.30    7.90
   6   0  -3    1.50    7.40
   5   0  -3    6.30    6.50
  -5   0   3    6.10    5.30
   5   0  -3   -5.10    6.00
  -5   0   3    0.20    6.20
   5   0  -3   -2.80    4.40
  -5   0   3   -0.50    6.00
   4   0  -3    1.90    3.80
   4   0  -3    1.30    5.10
   4   0  -3   -2.70    5.10
  -4   0   3   -1.70    4.40
  -4   0   3    2.40    3.30
  -4   0   3    5.60    5.60
   3   0  -3    1.90    2.70
   3   0  -3   -1.50    4.00
  -3   0   3    0.20    3.70
  -3   0   3    0.40    1.80
  -3   0   3    0.90    3.90
   3   0  -3    0.80    3.80
   2   0  -3    1.30    2.60
  -2   0   3    3.00    2.10
   2   0  -3    2.30    3.40
  -2   0   3    0.40    2.80
   2   0  -3    1.20    1.00
   1   0  -3    0.40    0.80
   1   0  -3    0.10    0.60
   1   0  -3    3.00    1.60
  -1   0   3   -0.20    0.80
   1   0  -3    1.50    1.00
   0   0  -3    0.40    2.10
   0   0   3    0.70    1.90
   0   0  -3    1.50    1.50
   0   0   3    0.20    0.50
   0   0  -3   -0.60    0.90
   1   0   3   -0.60    3.80
  -1   0  -3    3.20    4.10
   1   0   3   -1.50    2.60
  -1   0  -3    0.60    2.50
  -1   0  -3   -1.50    2.60
   1   0   3   -0.60    2.20
  -2   0  -3    0.50    4.10
  -2   0  -3   -0.30    4.10
   2   0   3   -1.70    3.60
  -2   0  -3    0.50    4.30
   2   0   3   -4.70    4.90
   2   0   3    1.50    5.10
  -3   0  -3    6.40    6.20
  -3   0  -3   -0.90    5.30
   3   0   3    1.80    5.30
   3   0   3   -2.60    6.10
   3   0   3    0.10    5.00
  -3   0  -3   -5.60    3.80
   4   0   3    2.10    7.70
  -4   0  -3    5.10    8.50
  -4   0  -3    2.60    6.90
   4   0   3   -3.70    5.50
   4   0   3    4.90    7.20
  -4   0  -3   -6.30    4.90
   5   0   3   -5.00    8.50
  -5   0  -3    0.80    8.90
  -5   0  -3   12.60   10.20
   5   0   3    0.60    8.60
   6   0   3    1.50    9.70
  -6   0  -3   -1.10    8.70
  -6   0  -3    0.20    9.30
   6   0   3   -4.60    7.90
  -6   0  -3    6.30    9.40
   6   0   3    8.80    9.50
   7   0   3    1.30   10.80
   7   0   3  -12.50    8.20
   7   0   3   -1.20   10.50
  -7   0  -3    6.40   12.00
  -7   0  -3    5.20   10.70
  -7   0  -3   -2.80   10.60
  -8   0  -3   12.40   11.80
   8   0   3    4.30   13.00
  -8   0  -3   18.20   13.00
   8   0   3   -7.00   11.30
   8   0   3    2.20   11.70
  -8   0  -3    3.90   12.80
  -9   0  -3   -6.10   11.10
  -9   0  -3   10.90   15.10
   9   0   3    0.20   13.70
   9   0   3    0.60   12.90
   9   0   3    1.80   13.90
  -9   0  -3    9.30   15.10
 -10   0  -3   19.10   15.90
 -10   0  -3    0.00   15.60
  10   0   3    3.00   14.70
  10   0   3   -2.10   11.70
  10   0   3   13.70   15.50
 -10   0  -3   -1.20   13.50
  11   0   3   -9.70   14.00
 -11   0  -3   19.30   18.40
 -11   0  -3   14.30   16.70
 -11   0  -3    3.10   14.40
  11   0   3   -9.10   15.30
  12   0   3   -8.50   15.00
 -12   0  -3  -20.30   12.70
  12   0   3   20.50   14.20
 -12   0  -3  -10.80    9.70
  12   0   3   -0.80   14.30
 -12   0  -3   17.10   18.70
  13   0   3    7.80   14.70
  13   0   3   -0.80   15.90
 -13   0  -3   19.90   18.40
 -13   0  -3    2.10   14.80
 -13   0  -3    2.90   12.10
  13   0   3    4.30   15.30
 -14   0  -3   -4.50   17.50
  14   0   3  -12.10   21.70
  14   0   3    6.70   15.10
 -14   0  -3  -11.30   14.10
 -14   0  -3  -16.50   10.70
 -15  -1   3   -6.00   14.70
  15  -1  -3    1.80   14.10
 -15  -1   3    8.30   14.10
  15  -1  -3   -1.60   17.00
 -15  -1   3   -9.20   13.70
  15  -1  -3    4.30   13.70
  15   1  -3   12.70   16.70
 -15   1   3  -13.50   12.00
 -15   1   3    3.20   15.60
  15   1  -3   -2.30   11.80
 -15   1   3   -8.90   15.30
  15   1  -3   -4.60   17.00
 -14  -1   3   -5.20   12.50
 -14  -1   3   20.40   22.20
 -14  -1   3   30.30   18.30
  14  -1  -3  -11.00   17.40
 -14   1   3    1.00   16.40
  14   1  -3   19.20   15.10
 -14   1   3   41.80   19.80
  14   1  -3   -1.00   17.70
  14   1  -3   -3.90   17.00
 -13  -1   3    9.30   14.00
 -13  -1   3    6.80   14.10
 -13  -1   3   15.60   17.50
  13  -1  -3    4.20   19.50
  13  -1  -3   20.00   18.10
  13   1  -3   -2.30   12.50
 -13   1   3    5.30   15.20
  13   1  -3   -5.70   14.00
 -13   1   3  -15.80   10.50
 -13   1   3   11.40   15.90
  13   1  -3   29.60   18.20
  12  -1  -3  462.05   54.69
 -12  -1   3  324.57   39.00
 -12  -1   3  403.96   35.80
 -12  -1   3  391.66   45.20
  12  -1  -3  372.16   35.80
 -12   1   3  344.77   47.60
 -12   1   3  369.56   39.20
 -12   1   3  356.16   38.90
  12   1  -3  302.17   45.10
  12   1  -3  420.86   36.00
 -11  -1   3   23.20   16.10
  11  -1  -3   37.50   14.90
  11  -1  -3   29.80   16.50
 -11  -1   3   47.70   20.20
 -11  -1   3   72.79   18.50
  11   1  -3   31.30   15.10
 -11   1   3    7.40   14.90
 -11   1   3   45.50   17.50
 -11   1   3   48.80   18.90
  11   1  -3   31.80   17.20
 -10  -1   3  844.22   48.50
  10  -1  -3  695.33   46.60
  10  -1  -3  822.42   58.19
 -10  -1   3  669.03   53.29
 -10  -1   3  783.82   53.79
 -10   1   3  690.23   46.00
 -10   1   3  884.01   58.09
  10   1  -3  729.33   52.89
 -10   1   3  704.83   49.50
  10   1  -3  796.52   56.89
  10   1  -3  707.53   45.70
  -9  -1   3  146.39   25.80
  -9  -1   3  203.18   24.70
   9  -1  -3  121.99   22.70
   9  -1  -3  181.38   29.60
   9  -1  -3  119.79   19.80
  -9  -1   3  158.68   25.50
  -9   1   3  140.59   24.40
  -9   1   3  148.99   21.60
   9   1  -3  117.29   21.80
   9   1  -3  187.88   23.90
   8  -1  -3  142.89   19.80
   8  -1  -3  206.08   31.50
  -8  -1   3  168.08   25.90
  -8  -1   3  137.49   25.00
   8  -1  -3  171.48   26.20
  -8   1   3  212.08   29.80
   8   1  -3   99.39   20.00
  -8   1   3  129.69   20.20
  -8   1   3  155.68   20.10
   8   1  -3   99.89   17.80
   7  -1  -3    6.50   10.20
   7  -1  -3    5.50    7.90
  -7  -1   3    5.00    7.90
   7  -1  -3   -4.00    6.20
  -7  -1   3    7.20    9.90
  -7  -1   3    4.40    8.20
  -7   1   3    3.00   10.40
  -7   1   3    0.10    7.90
  -7   1   3   12.00    9.50
   7   1  -3    4.40    7.10
   7   1  -3   14.10   11.40
   6  -1  -3  866.01   49.40
   6  -1  -3  966.90   44.40
   6  -1  -3  827.02   51.89
  -6  -1   3  926.11   45.70
  -6  -1   3  972.30   48.70
  -6  -1   3  942.41   50.49
  -6   1   3  895.41   46.40
   6   1  -3  982.00   50.19
  -6   1   3 1019.60   44.40
   6   1  -3  890.81   47.40
  -6   1   3  999.00   54.79
   6   1  -3  953.80   43.60
  -5  -1   3  539.75   29.50
   5  -1  -3  510.25   30.50
  -5  -1   3  482.35   27.50
   5  -1  -3  533.75   26.50
  -5  -1   3  505.45   31.20
   5   1  -3  512.85   29.30
  -5   1   3  559.44   28.90
  -5   1   3  570.94   36.70
   5   1  -3  553.34   26.00
   5   1  -3  526.05   30.90
  -5   1   3  525.05   26.30
  -4  -1   3  680.73   30.30
   4  -1  -3  684.13   32.40
  -4  -1   3  665.83   31.90
  -4  -1   3  709.63   34.00
   4  -1  -3  679.83   29.60
  -4   1   3  636.64   37.90
  -4   1   3  669.03   30.50
   4   1  -3  700.73   28.50
   4   1  -3  726.23   33.60
  -3  -1   3 1455.75   57.39
   3  -1  -3 1528.55   60.19
   3  -1  -3 1443.66   56.39
  -3  -1   3 1511.55   58.49
  -3  -1   3 1504.65   54.79
  -3   1   3 1451.15   62.19
   3   1  -3 1510.25   57.79
  -3   1   3 1431.66   55.19
   3   1  -3 1457.85   57.99
   2  -1  -3  985.50   37.10
   2  -1  -3 1006.50   38.70
  -2  -1   3  990.50   39.10
  -2  -1   3  946.01   38.90
   2   1  -3  980.90   39.20
  -2   1   3 1033.20   40.00
  -2   1   3  997.90   36.50
   2   1  -3 1035.70   39.20
   1  -1  -3    4.60    1.50
  -1  -1   3    4.10    1.90
  -1  -1   3    1.60    1.80
  -1  -1   3    5.20    1.80
   1   1  -3    4.70    1.90
  -1   1   3    5.90    1.60
   1   1  -3    3.10    2.00
  -1  -1  -3   25.60    4.00
   1  -1   3   26.00    4.20
   1  -1   3   20.80    3.60
  -1  -1  -3   27.20    3.30
   1  -1   3   26.80    5.30
  -1  -1  -3   27.30    4.60
   1   1   3   33.60    4.90
   1   1   3   26.80    3.10
  -1   1  -3   26.00    5.60
  -1   1  -3   29.20    4.40
   2  -1   3  481.85   23.90
  -2  -1  -3  519.75   22.70
   2  -1   3  463.55   23.20
   2  -1   3  523.95   26.80
  -2  -1  -3  478.35   23.80
   2   1   3  511.75   25.20
  -2   1  -3  535.75   24.00
   2   1   3  497.95   24.20
  -2   1  -3  506.85   24.00
   2   1   3  494.15   21.90
   3  -1   3  172.58   18.50
  -3  -1  -3  158.68   13.80
   3  -1   3  146.89   13.50
   3  -1   3  135.19   12.60
  -3  -1  -3  167.38   17.60
  -3  -1  -3  147.59   12.40
   3   1   3  159.88   17.80
  -3   1  -3  138.39   12.80
  -3   1  -3  150.28   17.50
   3   1   3  171.08   14.30
  -3   1  -3  137.99   12.80
   3   1   3  156.68   12.10
  -4  -1  -3  565.74   32.60
  -4  -1  -3  594.54   35.20
   4  -1   3  571.84   35.00
   4  -1   3  623.94   35.90
   4  -1   3  599.04   33.90
  -4  -1  -3  576.54   32.80
  -4   1  -3  681.73   35.50
  -4   1  -3  593.24   35.80
   4   1   3  675.53   35.10
  -4   1  -3  604.04   33.80
   4   1   3  616.74   32.60
   4   1   3  603.94   36.20
  -5  -1  -3 1891.71   81.89
  -5  -1  -3 1879.01   82.89
  -5  -1  -3 1802.62   84.09
   5  -1   3 1844.72   92.99
   5  -1   3 1861.21   86.19
   5  -1   3 1832.02   83.79
   5   1   3 1808.12   80.79
   5   1   3 1908.61   86.59
  -5   1  -3 1825.52   84.49
  -5   1  -3 1907.21   84.49
  -5   1  -3 1865.81   82.99
   5   1   3 1863.71   82.59
   6  -1   3   12.30    9.40
  -6  -1  -3    5.00    8.30
   6  -1   3    8.10    8.90
  -6  -1  -3   16.60   10.60
  -6  -1  -3   -5.40    7.70
   6  -1   3    0.60    8.50
   6   1   3   38.50   12.20
  -6   1  -3   19.80   12.30
  -6   1  -3    5.80   10.60
   6   1   3   -4.70    9.20
  -6   1  -3   -6.20    6.30
   6   1   3    1.50    8.80
  -7  -1  -3  417.36   35.00
   7  -1   3  484.95   41.60
  -7  -1  -3  506.75   38.90
  -7  -1  -3  520.95   40.20
   7  -1   3  513.35   38.40
   7  -1   3  540.55   39.90
  -7   1  -3  529.15   39.40
   7   1   3  445.26   36.80
  -7   1  -3  487.45   37.90
  -7   1  -3  570.14   41.40
   7   1   3  526.45   41.90
  -8  -1  -3 1231.68   72.39
  -8  -1  -3 1255.47   70.09
   8  -1   3 1384.16   72.89
   8  -1   3 1431.36   75.19
   8  -1   3 1256.77   77.39
  -8  -1  -3 1361.26   75.39
  -8   1  -3 1385.96   75.49
  -8   1  -3 1407.06   74.09
   8   1   3 1427.96   79.09
  -8   1  -3 1390.56   73.99
   9  -1   3  190.08   34.80
  -9  -1  -3  112.19   23.10
  -9  -1  -3  128.59   23.90
   9  -1   3  155.48   27.10
  -9  -1  -3  133.19   25.20
   9  -1   3  138.19   27.30
  -9   1  -3  120.29   23.60
   9   1   3  168.78   27.90
  -9   1  -3  134.69   24.60
  -9   1  -3  147.89   27.50
   9   1   3  142.59   26.40
  10  -1   3   17.40   17.30
  10  -1   3    6.60   13.10
  10  -1   3   14.10   15.90
 -10  -1  -3   13.50   15.50
 -10  -1  -3   -8.10   13.40
 -10  -1  -3   30.10   18.40
 -10   1  -3   17.50   16.30
  10   1   3   33.30   17.30
 -10   1  -3   33.80   18.30
 -10   1  -3    2.90   11.70
  10   1   3   36.50   19.40
  10   1   3    0.80   13.70
 -11  -1  -3   55.09   20.10
 -11  -1  -3   54.29   19.70
 -11  -1  -3   63.39   21.90
  11  -1   3   70.99   20.90
  11  -1   3   36.10   20.00
  11   1   3   52.39   22.80
 -11   1  -3   17.90   17.10
 -11   1  -3   53.89   22.40
 -11   1  -3   89.29   23.00
  11   1   3   86.69   22.00
  12  -1   3   55.69   21.10
 -12  -1  -3   41.30   19.50
 -12  -1  -3   18.00   18.60
 -12  -1  -3   25.10   17.90
  12  -1   3   65.09   20.70
  12  -1   3   33.30   18.90
 -12   1  -3   31.90   19.30
  12   1   3   38.10   19.40
 -12   1  -3    8.20   17.60
  12   1   3   64.29   17.50
  12   1   3   68.89   25.10
  13  -1   3    0.50   13.70
 -13  -1  -3    4.80   12.50
  13  -1   3    1.90   13.40
  13  -1   3    7.20   17.80
 -13  -1  -3   16.20   18.00
 -13  -1  -3   18.90   18.60
 -13   1  -3    6.80   15.30
 -13   1  -3   -5.50   13.60
  13   1   3   -5.10   12.30
 -13   1  -3    4.10   18.20
  13   1   3    9.50   18.50
  13   1   3   -8.50   13.10
  14  -1   3  160.88   28.10
  14  -1   3  108.69   24.00
 -14  -1  -3  161.98   30.20
  14  -1   3  129.29   31.60
 -14  -1  -3  128.19   28.50
 -14  -1  -3  115.39   30.10
 -14   1  -3   90.49   27.00
  14   1   3  198.98   29.80
 -14   1  -3  150.78   28.50
  14   1   3   92.59   27.60
 -14   1  -3   99.09   25.10
  14   1   3  147.79   27.10
  15  -2  -3   29.70   23.30
 -15  -2   3   85.99   22.00
  15  -2  -3   68.79   19.30
 -15  -2   3   24.90   18.80
 -15  -2   3   30.60   18.20
  15   2  -3   60.29   27.40
 -15   2   3   36.90   20.50
 -15   2   3   25.60   29.90
  15   2  -3   27.10   19.70
  14  -2  -3   30.10   19.50
 -14  -2   3   13.80   26.90
 -14  -2   3   44.30   19.40
 -14  -2   3   21.90   15.60
  14  -2  -3   18.00   14.60
  14  -2  -3   24.10   19.10
  14   2  -3   10.70   27.60
 -14   2   3   41.80   18.90
 -14   2   3    6.00   17.90
 -14   2   3   57.39   20.80
  14   2  -3   73.89   20.70
 -13  -2   3    0.60   11.00
  13  -2  -3   21.20   14.40
  13  -2  -3  -11.80   11.70
 -13  -2   3  -13.50   13.40
  13  -2  -3  -10.50   11.50
 -13  -2   3   24.40   16.00
  13   2  -3   17.50   17.40
  13   2  -3  -11.10   10.80
 -13   2   3   42.60   17.30
 -13   2   3    8.80   15.90
 -12  -2   3  136.69   27.60
  12  -2  -3  184.28   26.70
 -12  -2   3  289.97   62.29
 -12  -2   3  173.18   25.60
  12  -2  -3  157.68   33.40
  12   2  -3  184.28   26.80
 -12   2   3  141.89   25.60
  12   2  -3  146.79   30.30
 -12   2   3  112.99   25.90
 -12   2   3  106.29   39.30
  12   2  -3  137.69   32.70
 -11  -2   3  643.44   43.50
 -11  -2   3  603.94   49.00
  11  -2  -3  563.44   42.20
 -11  -2   3  558.84   48.10
  11  -2  -3  547.15   50.49
  11   2  -3  581.34   40.80
 -11   2   3  601.14   44.80
 -11   2   3  623.84   45.70
 -10  -2   3  267.07   29.40
 -10  -2   3  190.88   30.70
  10  -2  -3  240.98   49.00
  10  -2  -3  205.78   27.10
 -10  -2   3  309.77   55.49
  10   2  -3  253.77   27.10
 -10   2   3  235.58   28.50
  10   2  -3  204.28   31.20
 -10   2   3  170.48   26.40
  10   2  -3  147.59   23.20
   9  -2  -3   67.99   15.00
  -9  -2   3   69.49   15.60
  -9  -2   3   57.99   18.00
   9  -2  -3   44.60   16.70
   9  -2  -3  101.09   19.20
  -9  -2   3   90.49   20.40
  -9   2   3   76.29   17.30
  -9   2   3   93.69   20.10
  -9   2   3   58.99   15.60
   9   2  -3   44.70   15.80
  -8  -2   3   41.20   11.90
   8  -2  -3   58.79   13.20
   8  -2  -3   32.40   11.10
   8  -2  -3   15.00   11.00
  -8  -2   3   25.90   11.50
  -8  -2   3   46.80   15.00
  -8   2   3   38.20   11.80
  -8   2   3   25.90   11.60
   8   2  -3   32.90   11.70
  -8   2   3   26.50   11.30
   8   2  -3   30.00   13.20
   7  -2  -3  425.36   29.50
  -7  -2   3  394.36   26.60
  -7  -2   3  416.26   29.90
  -7  -2   3  445.46   31.70
   7  -2  -3  363.36   32.00
   7  -2  -3  447.86   27.30
  -7   2   3  393.66   33.60
   7   2  -3  456.25   31.00
  -7   2   3  426.56   27.70
   7   2  -3  432.46   30.60
   6  -2  -3  190.98   17.50
   6  -2  -3  162.18   15.30
  -6  -2   3  219.28   18.70
   6  -2  -3  217.98   21.10
  -6  -2   3  199.98   16.10
  -6  -2   3  204.48   19.20
   6   2  -3  191.68   21.00
  -6   2   3  191.18   15.90
  -6   2   3  200.68   24.90
   6   2  -3  200.18   21.20
   5  -2  -3 2560.54  101.19
  -5  -2   3 2526.95   99.09
   5  -2  -3 2460.05   95.99
  -5  -2   3 2519.55   94.89
   5  -2  -3 2458.25   96.89
  -5  -2   3 2547.55   98.89
  -5   2   3 2523.75  102.79
  -5   2   3 2426.86   94.99
   5   2  -3 2483.85   98.69
   4  -2  -3  575.04   28.90
  -4  -2   3  559.84   28.40
  -4  -2   3  585.74   28.90
  -4  -2   3  572.14   25.60
   4  -2  -3  562.74   27.10
   4  -2  -3  604.54   27.10
  -4   2   3  600.14   30.30
   4   2  -3  587.24   28.80
   4   2  -3  591.84   28.90
  -4   2   3  551.64   25.50
  -2  -2   3 1797.12   68.49
  -2  -2   3 1723.13   67.89
   2   2  -3 1733.83   67.89
  -2   2   3 1851.81   67.39
   1  -2   3 1846.32   71.19
  -1   2  -3 1855.91   71.39
  -2  -2  -3  815.02   35.40
  -2  -2  -3  824.82   34.20
   2  -2   3  837.72   36.40
   2  -2   3  766.72   35.60
  -2  -2  -3  817.52   33.50
   2  -2   3  844.62   34.70
  -2   2  -3  777.52   35.80
   2   2   3  777.72   32.70
   2   2   3  812.22   34.30
  -2   2  -3  753.62   34.10
  -2   2  -3  794.82   35.60
   3  -2   3 2126.19   81.79
  -3  -2  -3 2124.59   80.89
  -3  -2  -3 2143.79   82.39
   3  -2   3 2046.60   83.39
   3  -2   3 2104.59   83.89
  -3  -2  -3 2189.58   82.09
  -3   2  -3 2126.49   83.29
   3   2   3 2055.49   82.09
  -3   2  -3 2121.29   84.49
  -3   2  -3 1971.20   81.29
   3   2   3 2100.49   80.09
  -5  -2  -3 2460.65   99.69
  -5  -2  -3 2453.45  100.99
   5  -2   3 2395.16  101.69
  -5  -2  -3 2494.25   99.19
   5  -2   3 2445.16   99.59
   5  -2   3 2533.65  103.99
   5   2   3 2514.15  101.99
  -5   2  -3 2365.46  100.89
  -5   2  -3 2465.35  103.69
   5   2   3 2376.96   97.89
   5   2   3 2492.05  100.59
  -5   2  -3 2418.06   99.99
   6  -2   3 2533.35  107.99
  -6  -2  -3 2272.37  102.49
  -6  -2  -3 2374.26  100.79
   6  -2   3 2364.16  101.59
  -6  -2  -3 2503.95  101.79
   6  -2   3 2254.47  102.09
   6   2   3 2409.76  100.29
  -6   2  -3 2352.76  101.99
   6   2   3 2576.34  103.29
  -6   2  -3 2373.86  104.99
   6   2   3 2231.68  102.59
  -6   2  -3 2559.24  105.09
  -7  -2  -3  314.37   32.20
   7  -2   3  348.47   37.80
  -7  -2  -3  310.17   27.60
   7  -2   3  298.77   27.40
  -7  -2  -3  335.97   30.00
   7  -2   3  312.47   28.50
  -7   2  -3  291.97   28.10
  -7   2  -3  346.47   30.70
   7   2   3  311.77   28.40
   7   2   3  321.47   30.20
  -7   2  -3  314.27   30.50
   7   2   3  310.57   27.60
  -8  -2  -3   52.69   16.60
   8  -2   3   55.79   15.40
  -8  -2  -3   29.50   14.20
   8  -2   3   35.70   18.10
  -8  -2  -3   79.49   18.20
  -8   2  -3   31.20   14.00
   8   2   3   52.39   15.90
   8   2   3   68.29   19.90
  -8   2  -3   64.99   19.30
  -8   2  -3   78.39   20.20
   8   2   3   79.69   18.30
   9  -2   3   -0.40   13.70
   9  -2   3   -1.60    9.10
  -9  -2  -3    0.80   11.10
  -9  -2  -3   19.10   13.90
  -9  -2  -3    3.30   10.90
   9  -2   3    5.30   10.60
   9   2   3   25.50   17.10
  -9   2  -3    4.80   11.10
  -9   2  -3    8.40   11.90
   9   2   3    3.00   11.40
   9   2   3   -0.90   10.20
  -9   2  -3   -0.70   12.90
 -10  -2  -3   41.20   15.00
  10  -2   3   24.10   16.90
 -10  -2  -3   26.30   15.50
  10  -2   3   76.79   20.30
 -10  -2  -3   38.80   17.50
 -10   2  -3   11.00   13.50
  10   2   3   57.49   18.50
  10   2   3   31.50   15.80
 -10   2  -3   65.39   21.70
  10   2   3   84.29   25.80
 -10   2  -3   72.19   21.40
 -11  -2  -3   -3.00   12.30
  11  -2   3   27.90   20.60
  11  -2   3   -2.20    6.60
  11  -2   3    2.60   12.40
 -11  -2  -3   -0.20   13.20
 -11  -2  -3   -8.80    9.60
 -11   2  -3    2.20   13.50
 -11   2  -3  -17.90    8.00
 -11   2  -3    6.60   16.50
  11   2   3    4.90   13.00
  11   2   3    2.50   15.20
 -12  -2  -3  122.19   27.20
 -12  -2  -3  159.28   25.80
  12  -2   3  185.58   39.30
  12  -2   3  173.58   26.70
 -12  -2  -3  129.99   28.30
  12   2   3  227.78   41.90
  12   2   3  192.78   28.20
 -12   2  -3  256.47   36.80
  12   2   3  170.28   29.40
 -12   2  -3  166.08   32.00
 -12   2  -3  148.49   31.40
  13  -2   3  259.17   35.20
 -13  -2  -3  243.88   36.20
 -13  -2  -3  256.97   33.60
  13  -2   3  285.67   36.70
 -13  -2  -3  268.97   43.00
  13  -2   3  341.27   51.19
 -13   2  -3  256.17   39.50
  13   2   3  390.96   46.20
  13   2   3  349.37   51.69
  13   2   3  276.07   36.80
 -13   2  -3  265.67   37.60
  14  -2   3  108.19   25.10
 -14  -2  -3   88.69   23.80
  14  -2   3  152.98   35.70
 -14  -2  -3   92.19   35.50
 -14  -2  -3  110.49   28.20
  14  -2   3  132.49   27.60
 -14   2  -3  129.19   27.00
  14   2   3  127.49   49.70
  14   2   3   64.09   37.00
  14   2   3   91.49   23.60
 -14   2  -3   60.59   24.00
 -14   2  -3  117.79   29.60
  14  -3  -3   40.10   17.50
 -14  -3   3   78.79   21.70
  14  -3  -3   56.99   26.00
  14  -3  -3   75.09   24.40
 -14  -3   3   37.40   19.60
 -14  -3   3   70.39   21.40
 -14   3   3   78.09   22.90
  14   3  -3   78.69   28.00
 -14   3   3   90.79   21.40
  14   3  -3  101.89   25.80
  13  -3  -3   26.00   14.70
 -13  -3   3   12.30   18.10
 -13  -3   3   18.90   15.80
  13  -3  -3   13.50   14.90
 -13  -3   3   22.80   17.10
  13  -3  -3   14.50   20.60
  13   3  -3   33.90   21.40
 -13   3   3   35.40   18.60
 -13   3   3   14.70   15.20
 -12  -3   3   99.39   21.90
  12  -3  -3  139.89   25.20
 -12  -3   3  143.39   24.90
  12  -3  -3  111.79   25.80
  12  -3  -3  109.49   20.50
 -12  -3   3   69.39   21.90
  12   3  -3  117.99   24.80
 -12   3   3  157.58   28.40
 -12   3   3   90.89   21.90
  12   3  -3  142.29   32.60
  11  -3  -3   11.90   15.50
 -11  -3   3   33.00   17.80
 -11  -3   3    6.30   13.90
  11  -3  -3   17.70   12.30
 -11  -3   3   41.00   15.30
 -11   3   3   13.90   14.90
  11   3  -3    9.80   13.80
  11   3  -3   -2.40    6.30
 -10  -3   3  146.99   22.70
 -10  -3   3  143.69   23.80
  10  -3  -3   91.79   22.10
 -10  -3   3  155.98   26.10
  10  -3  -3  142.59   21.70
 -10   3   3  116.49   23.70
  10   3  -3  159.98   28.00
  -9  -3   3   41.50   16.00
  -9  -3   3   38.40   12.90
  -9  -3   3   17.60   11.80
   9  -3  -3   21.30   11.20
   9  -3  -3   38.00   15.90
   9  -3  -3   33.00   12.90
   9   3  -3   43.90   14.60
   9   3  -3   46.50   16.20
  -9   3   3   40.60   13.10
  -8  -3   3  685.13   42.80
  -8  -3   3  721.73   43.60
   8  -3  -3  684.23   41.20
   8  -3  -3  679.43   45.40
  -8  -3   3  647.04   38.00
   8  -3  -3  677.83   39.30
  -8   3   3  554.04   52.49
   8   3  -3  668.53   42.40
   8   3  -3  695.63   43.10
  -8   3   3  699.83   38.80
   7  -3  -3   53.39   14.20
   7  -3  -3   92.19   14.80
  -7  -3   3   47.50   10.30
   7  -3  -3   71.19   12.70
  -7  -3   3   64.69   11.90
  -7  -3   3   62.69   13.10
  -7   3   3   84.89   17.60
  -7   3   3   86.39   13.50
   7   3  -3   58.39   12.90
   7   3  -3   52.29   11.60
  -6  -3   3    7.90    8.00
   6  -3  -3   -2.90    6.30
  -6  -3   3    0.00    5.30
  -6  -3   3   16.70    8.80
   6  -3  -3   19.40    7.10
   6  -3  -3   13.10    7.00
   6   3  -3    4.00    6.60
   6   3  -3   19.80    8.90
  -6   3   3    6.20    5.90
  -6   3   3    5.10    6.90
   5  -3  -3  168.98   15.20
  -5  -3   3  201.18   14.30
  -5  -3   3  156.78   15.70
  -5  -3   3  186.68   16.80
   5  -3  -3  190.48   16.40
   5  -3  -3  180.38   14.70
   5   3  -3  165.08   17.30
  -5   3   3  171.08   13.30
  -5   3   3  223.58   18.10
   5   3  -3  199.68   17.20
  -4  -3   3 3638.84  138.99
  -4  -3   3 3801.22  138.79
  -4   3   3 3666.43  138.99
   4   3  -3 3576.54  137.99
  -3  -3   3 1416.86   58.79
   3  -3  -3 1383.46   57.99
   3  -3  -3 1437.56   56.99
   3   3  -3 1433.66   58.79
  -3   3   3 1468.85   55.49
  -3   3   3 1452.65   58.69
  -2  -3   3 2516.95   97.79
   2  -3  -3 2539.15   96.29
  -2   3   3 2606.24   96.59
   2   3  -3 2541.95   96.99
  -1  -3   3    2.70    4.30
   1  -3  -3    1.50    2.90
  -1  -3   3    3.80    3.80
  -1   3   3    4.90    3.60
   1   3  -3    3.40    4.60
  -1   3   3   -0.90    3.10
   1   3  -3    1.60    3.60
   1   3  -3   -2.90    3.30
  -1  -3  -3 1146.69   47.30
  -1  -3  -3 1222.38   48.50
   1  -3   3 1166.38   50.49
   1  -3   3 1184.38   49.30
   1  -3   3 1239.98   49.00
   1  -3   3 1185.88   49.80
  -1   3  -3 1113.49   49.90
  -1   3  -3 1210.38   48.90
   1   3   3 1193.58   47.00
   4  -3   3  193.08   17.90
  -4  -3  -3  182.08   15.90
   4  -3   3  227.08   17.10
  -4  -3  -3  207.78   16.70
   4  -3   3  221.08   18.50
  -4  -3  -3  197.38   17.20
  -4   3  -3  191.18   16.20
  -4   3  -3  214.38   17.90
   4   3   3  227.68   16.30
   4   3   3  212.98   17.30
  -4   3  -3  215.98   19.20
  -5  -3  -3 1713.63   73.89
   5  -3   3 1571.64   73.99
  -5  -3  -3 1707.13   73.29
   5  -3   3 1718.53   76.59
   5  -3   3 1651.23   72.59
  -5  -3  -3 1848.42   73.59
   5   3   3 1698.43   71.39
   5   3   3 1673.23   74.89
  -5   3  -3 1727.73   75.49
  -5   3  -3 1753.12   73.49
  -5   3  -3 1736.13   76.99
  -6  -3  -3   54.39   13.70
  -6  -3  -3   28.20   10.30
  -6  -3  -3   77.29   15.80
   6  -3   3   42.10   11.50
   6  -3   3   56.39   15.00
   6  -3   3   60.09   14.30
   6   3   3   53.39   11.70
  -6   3  -3   51.49   14.10
  -6   3  -3   40.30   10.70
  -6   3  -3   51.89   12.90
   6   3   3   38.40   11.80
  -7  -3  -3  843.12   47.00
   7  -3   3  792.02   47.50
   7  -3   3  771.32   45.80
   7  -3   3  882.01   52.99
  -7  -3  -3  824.02   48.20
  -7  -3  -3  818.42   46.80
   7   3   3  831.22   46.00
  -7   3  -3  839.42   49.50
   7   3   3  738.13   47.50
  -7   3  -3  798.82   50.49
  -7   3  -3  824.02   47.40
   8  -3   3    8.90   10.30
  -8  -3  -3   11.90   11.30
  -8  -3  -3   12.50   12.30
  -8  -3  -3    5.00   12.60
   8  -3   3   13.90   11.70
   8  -3   3    0.20   13.50
  -8   3  -3    2.10   11.70
  -8   3  -3    3.40   13.90
   8   3   3    2.60   10.70
   8   3   3   14.10   11.60
  -8   3  -3    9.00   12.20
   9  -3   3  453.55   37.50
  -9  -3  -3  383.46   35.80
  -9  -3  -3  460.55   40.80
   9  -3   3  427.26   37.50
  -9  -3  -3  377.66   36.20
   9  -3   3  427.66   73.79
  -9   3  -3  445.16   42.60
   9   3   3  366.66   35.50
   9   3   3  380.26   38.00
  -9   3  -3  484.65   41.20
  -9   3  -3  478.45   40.00
  10  -3   3  276.67   43.60
  10  -3   3  380.66   35.90
 -10  -3  -3  273.37   36.70
 -10  -3  -3  362.86   40.20
 -10  -3  -3  333.17   41.30
 -10   3  -3  309.97   39.70
  10   3   3  361.76   33.90
 -10   3  -3  393.96   46.10
 -10   3  -3  259.37   38.10
  10   3   3  333.07   42.00
 -11  -3  -3   82.29   21.20
  11  -3   3   83.89   23.30
  11  -3   3   55.49   21.20
 -11  -3  -3   52.09   22.10
 -11  -3  -3   70.29   19.40
  11  -3   3   70.29   21.20
 -11   3  -3   40.80   17.40
 -11   3  -3   38.40   20.70
  11   3   3   75.19   24.10
  12  -3   3   40.90   22.10
 -12  -3  -3   53.99   20.70
 -12  -3  -3   87.79   25.00
  12  -3   3  101.49   22.70
  12  -3   3   71.49   20.50
  12   3   3   46.70   27.80
 -12   3  -3   60.19   20.90
 -12   3  -3   55.09   25.30
 -12   3  -3   87.09   25.10
  12   3   3   44.70   21.80
 -13  -3  -3   40.40   21.10
 -13  -3  -3   41.70   18.20
 -13  -3  -3   -0.70   16.60
  13  -3   3   31.70   24.10
  13  -3   3   37.90   28.80
  13  -3   3   52.29   22.40
 -13   3  -3   35.50   25.20
 -13   3  -3   34.30   22.50
 -13   3  -3   91.89   23.70
  13   3   3   59.89   28.00
  13   3   3   23.90   17.70
 -14  -3  -3    1.00   18.20
 -14  -3  -3   40.50   34.50
 -14  -3  -3    6.00   15.60
  14  -3   3   -3.40   13.10
  14  -3   3   -4.10   13.60
 -14   3  -3   -9.10   13.30
 -14   3  -3    9.20   21.30
  14   3   3   -6.60   13.30
  14   3   3   20.30   22.30
  14  -4  -3   17.20   20.30
 -14  -4   3   20.60   19.70
 -14  -4   3   42.00   20.20
  14  -4  -3   17.30   18.70
  14  -4  -3   -5.90   15.10
 -14  -4   3   11.10   15.80
  14   4  -3   22.80   19.10
  14   4  -3   -1.00   17.50
 -14   4   3   33.90   22.90
 -14   4   3   19.00   17.00
 -13  -4   3   51.49   34.80
 -13  -4   3   97.79   22.90
 -13  -4   3   71.49   27.00
  13  -4  -3   76.79   22.20
  13  -4  -3   55.59   24.10
  13  -4  -3   82.89   21.20
  13   4  -3   91.99   46.90
  13   4  -3   66.19   30.00
 -13   4   3   93.89   23.40
 -13   4   3   61.29   19.80
 -12  -4   3  101.29   25.60
  12  -4  -3  119.99   21.30
 -12  -4   3  129.49   26.30
  12  -4  -3   75.29   24.10
 -12  -4   3  120.69   23.60
  12  -4  -3  114.69   25.90
 -12   4   3   97.99   22.60
  12   4  -3  148.89   32.90
 -12   4   3  119.69   25.10
  12   4  -3  110.19   21.70
  11  -4  -3   81.19   18.90
 -11  -4   3  115.29   23.00
 -11  -4   3   72.79   22.70
  11  -4  -3   79.39   22.50
  11  -4  -3   94.49   19.00
 -11   4   3   93.39   23.10
 -11   4   3   77.09   20.40
  11   4  -3  131.29   23.70
  11   4  -3  111.49   26.30
  10  -4  -3   15.80   14.30
 -10  -4   3   40.00   18.20
 -10  -4   3   38.20   17.30
  10  -4  -3   35.60   14.00
 -10  -4   3   19.00   13.60
  10  -4  -3   22.60   11.10
  10   4  -3   51.79   19.20
  10   4  -3   22.40   10.30
 -10   4   3   25.20   13.30
  -9  -4   3  467.15   37.00
  -9  -4   3  448.76   37.40
   9  -4  -3  420.76   38.30
   9  -4  -3  436.16   33.80
  -9  -4   3  448.46   33.00
   9  -4  -3  528.35   36.60
  -9   4   3  487.65   33.40
   9   4  -3  409.76   35.50
  -8  -4   3   20.60   12.50
   8  -4  -3    1.70    7.60
   8  -4  -3    2.70    8.30
  -8  -4   3    9.40   10.70
   8  -4  -3    0.30    8.70
  -8  -4   3   17.90   10.40
   8   4  -3    7.40   10.60
   8   4  -3   10.90    9.60
  -8   4   3   -5.40   10.10
  -8   4   3   -5.60    8.30
   7  -4  -3  112.59   17.40
  -7  -4   3  128.39   19.00
   7  -4  -3   93.39   16.50
  -7  -4   3   87.59   17.00
  -7  -4   3  111.69   16.00
   7   4  -3   94.59   17.80
   7   4  -3   83.09   14.80
  -7   4   3  105.79   14.30
  -7   4   3   80.59   16.70
   6  -4  -3  380.26   24.70
   6  -4  -3  362.96   25.50
  -6  -4   3  380.16   26.90
  -6  -4   3  349.37   26.50
   6  -4  -3  359.66   26.70
  -6  -4   3  369.16   23.50
  -6   4   3  403.86   28.10
  -6   4   3  353.46   22.70
   6   4  -3  342.17   26.50
   6   4  -3  376.46   26.70
  -5  -4   3  164.28   18.70
   5  -4  -3  112.89   13.00
   5  -4  -3  160.38   17.80
   5  -4  -3  151.28   18.30
  -5   4   3  143.19   12.90
  -5   4   3  129.39   16.20
   5   4  -3  132.19   16.70
   5   4  -3  108.39   14.10
   4  -4  -3   23.70    6.60
   4  -4  -3   27.30    8.20
  -4  -4   3   35.70   10.00
  -4  -4   3   17.00    7.20
   4   4  -3   18.50    7.00
   4   4  -3   24.80    9.20
  -4   4   3   24.00    7.90
   3  -4  -3  511.35   25.30
   3  -4  -3  487.15   26.60
  -3  -4   3  471.95   27.00
  -3  -4   3  438.26   27.00
   3   4  -3  484.25   26.80
  -3   4   3  482.85   26.70
   3   4  -3  472.65   27.50
  -2  -4   3  535.45   29.60
  -2  -4   3  556.34   29.20
   2  -4  -3  573.74   27.00
   2   4  -3  534.55   28.70
   2   4  -3  550.54   29.90
  -2   4   3  557.74   28.20
  -2   4   3  562.84   28.70
   0  -4   3  445.76   24.60
   0  -4  -3  478.75   24.20
   0  -4   3  443.46   25.30
   0   4  -3  441.86   26.10
   0   4  -3  508.55   27.20
   0   4   3  467.75   24.60
   0   4   3  479.35   25.20
   1  -4   3 1807.52   71.99
  -1  -4  -3 1806.02   70.89
  -1  -4  -3 1744.43   71.69
   1  -4   3 1727.53   72.39
   1  -4   3 1788.52   73.39
  -1   4  -3 1821.92   74.09
   1   4   3 1753.62   71.49
  -1   4  -3 1855.51   74.49
   2  -4   3 1186.78   54.89
  -2  -4  -3 1212.38   53.49
   2  -4   3 1359.06   57.19
   2  -4   3 1294.17   53.79
  -2   4  -3 1261.67   53.49
   2   4   3 1170.88   51.29
   2   4   3 1248.18   53.69
  -2   4  -3 1287.87   55.99
   3  -4   3 5830.82  215.98
  -3   4  -3 5763.92  216.08
  -4  -4  -3 1247.28   56.39
   4  -4   3 1087.89   56.29
   4  -4   3 1247.48   54.99
   4  -4   3 1154.78   56.39
  -4  -4  -3 1271.77   54.69
  -4  -4  -3 1191.48   55.39
  -4   4  -3 1170.58   56.79
  -4   4  -3 1216.98   54.59
   4   4   3 1312.37   60.89
   4   4   3 1281.57   53.39
   5  -4   3   20.10    8.40
  -5  -4  -3   17.30    9.60
   5  -4   3   22.30   10.40
   5  -4   3   11.90    9.00
  -5  -4  -3   14.00    7.50
  -5  -4  -3   20.50    8.90
  -5   4  -3    9.10    7.50
   5   4   3   30.20    9.10
   5   4   3   15.70    9.20
  -5   4  -3   23.40   10.80
   6  -4   3  220.88   23.60
   6  -4   3  231.08   28.50
   6  -4   3  223.58   28.50
  -6  -4  -3  212.68   23.30
  -6  -4  -3  178.78   20.80
  -6  -4  -3  187.08   21.10
  -6   4  -3  242.78   26.50
  -6   4  -3  252.87   25.40
   6   4   3  197.18   20.40
  -7  -4  -3   -6.50    8.90
   7  -4   3   -1.10   11.10
   7  -4   3    7.10    9.40
  -7  -4  -3  -12.50    9.40
   7  -4   3    3.90    9.20
  -7  -4  -3   11.00   11.10
   7   4   3   21.30   12.90
  -7   4  -3   -7.60    7.10
  -7   4  -3   -0.90    8.40
   7   4   3   -5.00    7.30
   8  -4   3  109.19   21.70
   8  -4   3  115.79   21.80
  -8  -4  -3  146.99   25.50
  -8  -4  -3  144.99   23.70
  -8  -4  -3  123.99   21.80
   8  -4   3   90.39   21.40
  -8   4  -3  104.49   20.80
  -8   4  -3   90.79   18.30
   8   4   3  125.29   24.30
  -9  -4  -3   87.49   22.20
   9  -4   3   95.59   24.20
  -9  -4  -3   78.39   20.40
   9  -4   3   96.09   22.40
  -9  -4  -3   80.89   20.10
  -9   4  -3   94.89   21.40
   9   4   3  140.49   24.10
   9   4   3  113.19   25.40
  -9   4  -3   53.99   16.80
  10  -4   3   11.40   13.00
  10  -4   3   13.00   17.40
 -10  -4  -3   22.10   16.00
 -10  -4  -3   -2.20   13.90
 -10  -4  -3   13.70   11.70
  10  -4   3   -2.40   10.20
  10   4   3   -7.40    9.30
 -10   4  -3   -9.30   12.40
  10   4   3   -3.30   11.80
 -10   4  -3   -5.60   12.90
  11  -4   3  482.15   52.49
 -11  -4  -3  448.76   47.60
 -11  -4  -3  440.96   41.00
 -11  -4  -3  383.56   48.40
  11  -4   3  272.87   39.90
  11  -4   3  382.76   36.60
 -11   4  -3  323.97   42.80
  11   4   3  315.77   42.60
 -11   4  -3  344.97   46.10
 -12  -4  -3   33.40   20.00
  12  -4   3    3.70   13.40
  12  -4   3   26.90   27.50
 -12  -4  -3   54.79   28.50
 -12  -4  -3   20.50   17.00
 -12   4  -3    8.40   23.90
  12   4   3   26.40   19.40
  12   4   3   18.70   14.70
 -12   4  -3   42.50   18.60
  13  -4   3   24.80   16.80
  13  -4   3    1.90   16.20
 -13  -4  -3    8.80   16.30
  13  -4   3    6.40   16.00
 -13  -4  -3   18.30   17.30
 -13  -4  -3   17.90   15.50
 -13   4  -3   16.20   18.30
  13   4   3   51.19   24.30
  13   4   3    7.20   13.60
 -13   4  -3   27.80   18.90
  13  -5  -3  243.38   40.30
 -13  -5   3  166.78   34.20
  13  -5  -3  193.68   31.20
 -13  -5   3  187.18   29.20
  13  -5  -3  255.27   59.79
  13   5  -3  125.99   32.40
 -13   5   3  216.38   33.00
 -13   5   3  141.29   43.80
  13   5  -3  181.58   34.50
  12  -5  -3  121.49   23.80
 -12  -5   3  146.49   26.70
  12  -5  -3  144.69   33.10
 -12  -5   3  186.68   31.80
  12  -5  -3  188.58   32.70
  12   5  -3  174.48   32.50
  12   5  -3  128.19   24.40
 -12   5   3  195.58   33.60
 -12   5   3  135.89   24.40
  11  -5  -3   21.30   15.20
  11  -5  -3   18.10   13.40
  11  -5  -3   47.60   20.90
 -11  -5   3   27.80   15.90
 -11  -5   3   21.80   16.50
 -11  -5   3   47.10   20.30
 -11   5   3   55.59   17.50
  11   5  -3   35.20   17.30
 -11   5   3   35.40   16.60
  11   5  -3   28.90   18.20
 -10  -5   3   38.30   15.50
  10  -5  -3   16.20   14.80
  10  -5  -3   22.50   13.80
 -10  -5   3   48.10   19.10
 -10  -5   3   16.40   19.20
  10   5  -3   32.50   16.40
 -10   5   3   15.00   13.40
 -10   5   3   15.90   13.50
  10   5  -3   25.80   17.30
  -9  -5   3   27.20   14.70
   9  -5  -3   36.20   15.00
  -9  -5   3   50.49   16.90
   9  -5  -3   28.30   13.00
   9  -5  -3   44.00   14.90
  -9  -5   3   36.10   14.60
  -9   5   3   29.80   13.00
   9   5  -3   27.30   14.30
   8  -5  -3   23.10   10.60
  -8  -5   3   25.00   12.80
   8  -5  -3   42.70   13.50
   8  -5  -3   16.00   11.40
  -8  -5   3   26.00   12.00
  -8  -5   3   31.80   15.20
   8   5  -3   40.40   16.50
   8   5  -3   32.40   17.00
  -8   5   3   20.10   11.60
  -8   5   3   30.90   13.10
   7  -5  -3    0.30    6.80
   7  -5  -3   -4.50    8.20
  -7  -5   3    4.00   10.30
  -7  -5   3    6.00    9.40
   7  -5  -3  -10.40    6.80
  -7  -5   3   -4.90    8.20
  -7   5   3   -1.30    8.60
  -7   5   3    9.40    8.30
   7   5  -3   -0.60    8.50
   7   5  -3   -6.80    9.10
   6  -5  -3   15.80    8.60
  -6  -5   3   21.00    9.60
  -6  -5   3   20.00    9.80
   6  -5  -3   28.80   11.30
  -6  -5   3   11.60    9.70
   6  -5  -3   15.10   10.30
  -6   5   3   16.20   10.30
   6   5  -3   14.00   10.80
   6   5  -3   48.80   17.70
  -6   5   3   10.10    8.50
  -5  -5   3  505.25   33.10
  -5  -5   3  496.95   32.60
   5  -5  -3  635.34   49.90
   5  -5  -3  493.85   33.50
   5  -5  -3  536.95   32.90
   5   5  -3  580.04   34.50
   5   5  -3  552.64   33.10
  -5   5   3  560.04   34.80
  -4  -5   3   72.89   14.40
   4  -5  -3   60.59   10.70
   4  -5  -3   61.59   11.90
  -4  -5   3   62.19   12.00
   4   5  -3   48.00   11.10
   4   5  -3   52.59   10.80
  -4   5   3   67.69   12.10
  -3  -5   3  533.85   31.50
  -3  -5   3  502.35   30.20
   3  -5  -3  523.85   28.00
   3   5  -3  523.85   31.30
  -3   5   3  480.65   28.90
   3   5  -3  467.35   29.30
  -3   5   3  515.75   30.10
  -2  -5   3  236.98   19.80
   2  -5  -3  245.78   17.60
   2  -5  -3  245.28   18.70
  -2  -5   3  217.08   18.50
   2   5  -3  240.58   20.40
   2   5  -3  223.78   19.00
  -2   5   3  244.68   19.20
   2   5  -3  235.78   20.60
  -2   5   3  280.17   19.70
   1  -5  -3  198.98   17.10
  -1  -5   3  223.58   18.00
  -1  -5   3  207.78   18.50
   1  -5  -3  255.97   17.50
   1   5  -3  209.78   19.10
  -1   5   3  254.87   19.00
   1   5  -3  232.68   20.10
  -1   5   3  222.78   18.00
   0  -5   3 1192.68   54.99
   0  -5  -3 1287.27   54.89
   0  -5   3 1297.17   56.89
   0   5   3 1286.97   55.59
   0   5  -3 1203.38   57.59
   0   5   3 1212.48   55.69
   0   5  -3 1363.56   58.59
   1  -5   3 2484.35   98.59
   1  -5   3 2280.97   96.59
  -1  -5  -3 2486.65   96.49
   1   5   3 2475.05   97.29
   1   5   3 2480.85   98.29
  -1   5  -3 2521.45  100.39
  -1   5  -3 2385.16   99.79
   2  -5   3 1921.81   80.29
   2  -5   3 1903.21   82.49
  -2  -5  -3 1941.31   79.69
  -2  -5  -3 1931.11   81.69
   2  -5   3 2002.30   81.79
  -2   5  -3 1889.91   82.79
  -2   5  -3 2016.40   83.49
   2   5   3 2013.10   82.09
   3  -5   3 1848.12   80.09
   3  -5   3 1693.13   76.29
  -3  -5  -3 1844.62   77.99
   3  -5   3 1849.91   80.99
  -3  -5  -3 1866.91   76.99
   3   5   3 1878.61   75.59
  -3   5  -3 1796.52   76.69
   3   5   3 1968.70   78.49
  -3   5  -3 1825.22   80.09
  -4  -5  -3 1128.69   53.59
  -4  -5  -3 1117.59   54.29
   4  -5   3 1081.79   56.59
   4  -5   3 1223.08   72.39
   4   5   3 1161.38   54.89
  -4   5  -3 1162.78   53.89
  -4   5  -3 1211.78   57.59
   4   5   3 1156.28   52.29
  -5  -5  -3  174.38   21.10
   5  -5   3  192.08   23.90
  -5  -5  -3  177.08   19.80
  -5  -5  -3  170.58   20.90
   5  -5   3  168.38   20.30
   5  -5   3  194.38   38.60
   5   5   3  150.38   18.50
  -5   5  -3  167.08   21.80
  -5   5  -3  171.58   20.10
   6  -5   3  266.17   24.90
  -6  -5  -3  265.27   25.50
  -6  -5  -3  329.77   27.00
  -6  -5  -3  282.47   25.40
   6  -5   3  266.77   30.50
  -6   5  -3  287.07   27.20
  -6   5  -3  315.07   35.80
   6   5   3  279.87   23.90
   6   5   3  303.27   26.90
  -7  -5  -3  273.77   47.30
  -7  -5  -3  297.37   31.50
  -7  -5  -3  273.17   30.50
   7  -5   3  192.28   25.20
   7   5   3  248.38   26.50
  -7   5  -3  217.38   25.20
   7   5   3  302.17   31.80
  -7   5  -3  196.68   24.30
  -8  -5  -3   10.60   20.90
   8  -5   3    3.60   12.20
   8  -5   3    3.40   11.30
  -8  -5  -3  -14.90   10.70
  -8  -5  -3   -4.30   11.20
   8   5   3   -0.80    9.20
  -8   5  -3   -0.70   10.20
   8   5   3    0.50   11.20
  -8   5  -3    0.30    8.80
  -9  -5  -3   -9.10    8.70
   9  -5   3    1.10    9.70
   9  -5   3   -4.10   14.00
  -9  -5  -3   -9.20   11.70
   9  -5   3   -4.50   10.50
  -9  -5  -3    8.10   14.20
   9   5   3    6.10   17.20
   9   5   3  -13.00    8.30
  -9   5  -3   -3.50    9.50
  -9   5  -3   -6.60   12.50
  10  -5   3  172.98   28.70
 -10  -5  -3  146.59   26.40
  10  -5   3  177.18   36.50
 -10  -5  -3  190.98   31.20
  10  -5   3  175.58   25.40
 -10  -5  -3  227.88   33.60
 -10   5  -3  202.28   29.00
  10   5   3  172.38   30.30
 -10   5  -3  143.59   27.10
 -11  -5  -3   31.60   17.30
 -11  -5  -3   64.19   23.40
 -11  -5  -3   40.70   19.90
  11  -5   3   83.99   26.60
 -11   5  -3   43.10   20.30
  11   5   3   13.90   23.20
 -11   5  -3   62.99   36.50
  11   5   3   72.19   23.70
  12  -5   3    3.10   13.70
 -12  -5  -3   -0.50   10.00
  12  -5   3  -11.40   12.50
  12  -5   3   -7.60    9.60
 -12  -5  -3   37.90   20.70
 -12  -5  -3   -5.80   13.70
 -12   5  -3    2.40   11.00
  12   5   3   19.60   16.30
 -12   5  -3   16.90   17.50
  12   5   3    0.40   17.80
 -12  -6   3  107.19   26.80
  12  -6  -3  122.99   22.70
 -12  -6   3  101.59   26.80
 -12  -6   3  128.89   24.40
  12  -6  -3   94.39   25.50
  12  -6  -3  135.09   32.00
  12   6  -3  104.89   24.10
 -12   6   3  136.29   26.40
  12   6  -3  133.89   27.90
 -12   6   3  126.79   32.20
  11  -6  -3  155.38   28.00
  11  -6  -3  127.99   29.50
  11  -6  -3  150.18   27.30
 -11  -6   3  100.79   25.90
 -11  -6   3  158.18   28.80
 -11  -6   3  118.69   24.60
 -11   6   3  109.59   22.40
  11   6  -3  133.19   24.50
 -11   6   3  104.19   25.00
  11   6  -3   87.49   24.70
  10  -6  -3   34.50   15.70
  10  -6  -3   84.19   18.70
 -10  -6   3  111.99   22.30
 -10  -6   3   97.19   21.40
 -10  -6   3   69.59   22.50
  10  -6  -3   72.89   22.30
  10   6  -3   56.29   20.10
 -10   6   3   63.99   17.30
 -10   6   3   44.60   18.20
  10   6  -3   69.39   17.00
   9  -6  -3    6.30   10.00
  -9  -6   3    0.40   12.10
  -9  -6   3   -3.40   11.50
  -9  -6   3   -5.70    8.40
   9  -6  -3    7.40   11.70
   9  -6  -3   -4.60   12.10
  -9   6   3    4.30   11.10
   9   6  -3    2.30    9.70
   9   6  -3  -14.50    9.50
  -9   6   3    0.40    8.70
   8  -6  -3   26.70   13.80
   8  -6  -3   15.20   11.00
  -8  -6   3   23.10   13.50
   8  -6  -3    6.00   10.00
  -8  -6   3   27.20   14.00
  -8  -6   3   14.00   11.30
  -8   6   3   39.60   13.30
   8   6  -3   -2.60   10.80
  -8   6   3    6.10    9.90
  -7  -6   3   64.79   16.40
   7  -6  -3   58.69   13.00
   7  -6  -3   72.19   16.50
   7  -6  -3   35.50   13.20
  -7  -6   3   67.79   15.30
  -7  -6   3   49.10   13.70
   7   6  -3   85.89   18.40
  -7   6   3   92.89   16.40
  -6  -6   3  595.44   39.20
   6  -6  -3  641.84   39.80
   6  -6  -3  608.64   36.40
  -6  -6   3  609.54   39.60
   6  -6  -3  613.24   39.20
   6   6  -3  593.34   40.60
  -6   6   3  564.74   37.20
   6   6  -3  575.04   38.00
  -5  -6   3  109.69   18.80
   5  -6  -3   65.99   14.80
  -5  -6   3  104.89   17.10
   5  -6  -3   94.79   17.30
   5  -6  -3   85.19   13.80
   5   6  -3   97.09   17.20
   5   6  -3   97.59   17.40
  -4  -6   3  256.27   33.20
  -4  -6   3  208.48   27.70
   4  -6  -3  225.38   20.30
   4   6  -3  236.88   22.30
  -4   6   3  227.58   21.70
  -4   6   3  223.18   21.90
   4   6  -3  288.47   25.20
  -3  -6   3  822.72   42.80
   3  -6  -3  852.71   41.90
   3  -6  -3  721.93   41.70
  -3  -6   3  823.22   44.40
   3   6  -3  834.42   46.10
   3   6  -3  893.21   46.50
  -3   6   3  820.92   43.50
  -3   6   3  848.52   44.40
   3   6  -3  807.32   43.50
   2  -6  -3  191.38   19.50
  -2  -6   3  258.37   25.20
  -2  -6   3  210.08   19.90
   2  -6  -3  187.08   17.80
   2   6  -3  234.18   21.80
  -2   6   3  220.78   20.70
   2   6  -3  190.98   22.70
  -2   6   3  216.98   20.00
   1  -6  -3 4274.97  164.18
  -1  -6   3 4263.87  164.98
   1  -6  -3 4472.75  163.88
  -1  -6   3 4327.97  166.38
  -1   6   3 4234.48  164.98
   1   6  -3 4374.76  167.88
  -1   6   3 4071.19  165.38
   1   6  -3 4462.75  169.18
   0  -6  -3 1581.04   68.49
   0  -6  -3 1541.75   67.39
   0  -6   3 1572.94   70.39
   0  -6   3 1451.85   68.19
   0   6  -3 1641.34   72.29
   0   6   3 1573.14   70.09
   0   6   3 1692.13   70.29
   0   6  -3 1540.15   71.99
  -1  -6  -3 1376.96   59.69
   1  -6   3 1345.67   62.39
   1  -6   3 1165.48   58.49
   1  -6   3 1312.47   60.99
  -1   6  -3 1246.98   61.89
   1   6   3 1341.27   60.39
  -1   6  -3 1315.37   62.59
   1   6   3 1317.57   61.09
   2  -6   3   15.60    9.90
   2  -6   3   11.30   10.20
  -2  -6  -3   18.10    9.40
   2  -6   3   10.40    8.40
  -2   6  -3   28.60   10.30
   2   6   3   10.20    9.30
  -2   6  -3   10.10    9.40
   2   6   3    5.50    8.00
  -3  -6  -3 2237.28   92.79
   3  -6   3 2269.67   94.79
   3  -6   3 2039.10   91.79
   3  -6   3 2297.67   96.69
  -3  -6  -3 2176.18   93.69
  -3   6  -3 2193.38   95.79
  -3   6  -3 2250.77   96.39
   3   6   3 2266.87   93.79
  -4  -6  -3   25.60   11.00
   4  -6   3   25.40   23.00
  -4  -6  -3   24.50   10.20
   4  -6   3    9.10   11.40
   4   6   3   27.20   10.90
  -4   6  -3   45.40   13.60
   4   6   3   14.20    9.30
  -5  -6  -3  726.03   42.20
   5  -6   3  576.34   49.99
  -5  -6  -3  701.63   42.90
  -5  -6  -3  676.43   40.90
   5  -6   3  703.53   44.80
  -5   6  -3  732.43   44.40
   5   6   3  700.83   39.30
   5   6   3  684.43   42.00
  -5   6  -3  721.23   41.40
  -6  -6  -3  102.59   18.20
  -6  -6  -3   94.99   19.40
   6  -6   3   95.19   20.90
  -6  -6  -3   93.09   18.80
  -6   6  -3   96.79   18.30
  -6   6  -3  128.79   21.50
   6   6   3   92.69   16.20
   6   6   3  145.39   23.20
   7  -6   3   76.59   19.90
   7  -6   3   85.09   16.00
  -7  -6  -3   76.59   16.70
  -7  -6  -3   60.39   17.70
  -7  -6  -3   51.89   15.50
   7   6   3   62.89   16.00
   7   6   3   73.29   17.30
  -7   6  -3   73.49   18.00
  -7   6  -3   37.60   12.90
   8  -6   3    4.00   10.80
   8  -6   3  -17.40   10.70
  -8  -6  -3   -7.40   12.20
  -8  -6  -3  -10.10    8.90
   8  -6   3   -2.60    7.90
  -8  -6  -3   -7.80   13.00
  -8   6  -3    4.20   12.50
   8   6   3   -1.60   10.50
  -8   6  -3    6.10   11.70
   9  -6   3   17.50   15.10
   9  -6   3   22.00   14.80
  -9  -6  -3   27.80   17.00
  -9  -6  -3   50.79   16.70
  -9  -6  -3   33.40   17.90
  -9   6  -3   30.80   16.30
  -9   6  -3   46.10   18.90
   9   6   3   18.40   16.70
 -10  -6  -3    9.00   17.20
  10  -6   3   -4.50   10.60
  10  -6   3   -9.00   10.60
 -10  -6  -3   20.20   18.10
  10  -6   3    0.30   14.50
  10   6   3   10.60   16.50
 -10   6  -3  -15.40    8.40
 -10   6  -3    6.30   15.60
  11  -6   3  127.29   31.90
 -11  -6  -3   81.39   26.20
  11  -6   3   87.59   23.80
  11  -6   3   52.09   19.70
 -11   6  -3   56.69   21.80
  11   6   3   96.89   29.10
  11   6   3   49.70   20.00
 -11   6  -3   77.99   23.70
  10  -7  -3  124.09   23.40
 -10  -7   3   56.49   20.10
  10  -7  -3   83.99   21.70
  10  -7  -3  120.79   23.00
 -10  -7   3   88.09   21.30
 -10  -7   3   47.50   24.00
  10   7  -3  105.89   36.10
 -10   7   3   49.30   20.30
  -9  -7   3   62.09   20.40
   9  -7  -3  126.29   22.00
  -9  -7   3   98.79   21.40
   9  -7  -3   72.09   19.80
  -9  -7   3  136.19   21.70
   9  -7  -3  107.69   20.50
   9   7  -3  110.29   18.80
   9   7  -3  107.99   23.20
  -9   7   3   83.99   19.40
  -8  -7   3   14.70   12.80
  -8  -7   3   20.30   16.30
   8  -7  -3   23.10   13.50
   8  -7  -3   27.10   13.00
  -8  -7   3   47.40   16.50
   8  -7  -3   18.40   14.20
  -8   7   3   20.20   13.20
   8   7  -3   28.10   14.20
   8   7  -3   35.80   17.60
  -7  -7   3   41.40   14.80
   7  -7  -3   24.90   14.30
   7  -7  -3   41.30   12.70
  -7  -7   3   28.70   15.10
   7  -7  -3   15.20   11.90
  -7   7   3   32.80   14.50
   7   7  -3   34.30   15.80
   6  -7  -3  116.99   19.80
   6  -7  -3  124.49   18.80
  -6  -7   3   99.29   21.00
  -6  -7   3  104.49   20.90
   6   7  -3   91.59   20.30
  -6   7   3  108.79   19.00
  -5  -7   3  118.89   20.00
   5  -7  -3  130.49   17.80
   5  -7  -3  169.08   22.70
  -5  -7   3  170.08   25.50
  -5   7   3  132.19   21.00
   5   7  -3  142.59   20.90
  -5   7   3  135.49   21.20
   4  -7  -3   36.50   13.30
   4  -7  -3   61.09   12.90
  -4  -7   3   86.69   16.20
   4   7  -3   77.09   16.00
   4   7  -3   54.79   15.50
  -4   7   3   48.50   14.50
  -4   7   3   83.39   17.10
   3  -7  -3   22.40   11.80
   3  -7  -3   46.50   11.30
  -3  -7   3   30.80   12.40
   3   7  -3   41.50   12.30
  -3   7   3   52.59   13.90
   3   7  -3   68.89   18.10
  -2  -7   3   73.59   16.10
   2  -7  -3   83.19   13.90
   2  -7  -3   99.59   17.30
   2   7  -3   65.09   15.10
   2   7  -3  113.99   19.40
  -2   7   3   91.89   17.40
   1  -7  -3   54.79   11.90
   1  -7  -3   43.80   12.60
  -1  -7   3   66.39   15.70
   1   7  -3   59.49   15.00
   1   7  -3   61.39   15.70
  -1   7   3   73.19   15.60
   0  -7   3   21.00   12.90
   0  -7  -3   37.00   11.50
   0  -7  -3   34.00   12.70
   0   7  -3   69.89   16.70
   0   7   3   63.49   14.60
   0   7  -3   52.79   13.60
  -1  -7  -3   87.39   14.90
  -1  -7  -3   72.19   14.50
   1  -7   3   70.39   16.90
  -1   7  -3   71.29   15.40
  -1   7  -3   81.49   18.00
   1   7   3   65.39   14.30
   2  -7   3   23.20   12.50
  -2  -7  -3   26.10   11.40
  -2   7  -3   18.20   10.00
   2   7   3    5.80   10.20
  -2   7  -3   18.50   11.40
   3  -7   3    0.20   10.00
  -3  -7  -3    7.50   10.10
   3  -7   3    2.40    7.40
  -3   7  -3   10.80   10.10
   3   7   3   17.90    7.60
  -3   7  -3    8.20   11.00
   3   7   3   14.80   11.40
   4  -7   3   23.80   10.70
   4  -7   3    2.40   11.20
  -4  -7  -3   11.80   11.50
   4  -7   3   14.40   11.90
  -4  -7  -3   13.70   11.50
  -4   7  -3    0.20    9.10
   4   7   3   10.40   10.90
  -4   7  -3    0.30   10.80
  -5  -7  -3   66.39   16.00
  -5  -7  -3   74.99   18.90
   5  -7   3   61.59   15.30
   5  -7   3  122.09   22.80
   5  -7   3   92.59   17.70
   5  -7   3   86.39   20.10
  -5   7  -3   44.50   16.00
   5   7   3   61.79   16.70
   5   7   3   63.19   15.00
  -6  -7  -3  201.08   26.80
  -6  -7  -3  189.08   27.70
  -6  -7  -3  209.78   25.90
   6  -7   3  158.98   26.00
   6  -7   3  174.58   24.80
   6  -7   3  164.28   24.30
   6   7   3  185.98   27.80
   6   7   3  159.98   21.70
  -6   7  -3  219.88   29.10
  -7  -7  -3   -8.60   12.10
   7  -7   3  -24.40    9.40
  -7  -7  -3   -9.50    7.20
  -7  -7  -3    3.40   14.50
   7  -7   3   -0.20    9.30
   7   7   3  -13.80    7.20
  -7   7  -3    1.10    9.10
   7   7   3   -3.30   14.00
  -7   7  -3    1.90   12.50
  -8  -7  -3  -14.30   11.40
   8  -7   3  -15.40   11.70
   8  -7   3  -19.00    7.40
   8  -7   3    5.00    6.70
  -8  -7  -3   -5.00   13.30
  -8  -7  -3    2.10   10.50
  -8   7  -3   -6.40    9.80
  -8   7  -3    5.10   18.30
   8   7   3   -5.80   13.30
  -9  -7  -3    6.50   24.40
   9  -7   3   19.00   18.90
   9  -7   3    2.40   12.10
  -9  -7  -3   -5.20    8.80
  -9  -7  -3   14.20   17.60
   9  -7   3    5.60   12.20
  -9   7  -3    0.80   14.90
   9   7   3   18.40    8.50
   9   7   3   21.30   18.30
  -9   7  -3   -7.30    9.40
   8  -8  -3  165.38   25.20
  -8  -8   3  134.59   31.30
   8  -8  -3  118.29   22.60
  -8  -8   3  103.09   22.30
   8  -8  -3  108.99   23.20
  -8  -8   3  126.69   26.40
   8   8  -3  121.59   22.80
  -8   8   3  135.79   27.10
   8   8  -3  118.89   34.80
  -7  -8   3    8.30   10.20
  -7  -8   3    3.10   13.10
   7  -8  -3  -10.30    7.40
  -7  -8   3  -19.90   11.50
   7  -8  -3   -0.50   11.30
   7   8  -3   22.80   10.20
   7   8  -3    8.50   14.70
  -7   8   3    8.70   10.80
  -7   8   3  -13.30   10.70
   6  -8  -3  276.67   24.40
  -6  -8   3  246.88   30.80
   6  -8  -3  210.98   29.00
  -6  -8   3  204.18   33.40
   6   8  -3  203.28   27.60
  -6   8   3  212.08   28.00
   6   8  -3  304.87   26.90
  -6   8   3  292.47   27.60
   6   8  -3  181.48   26.40
   5  -8  -3  161.58   32.60
   5  -8  -3   76.79   18.10
  -5  -8   3   59.39   18.20
   5  -8  -3   68.79   14.40
  -5  -8   3  114.09   17.10
  -5   8   3   94.79   20.70
   5   8  -3   77.19   19.00
   5   8  -3  134.59   23.60
  -4  -8   3  163.08   22.90
   4  -8  -3  126.89   21.50
   4  -8  -3  143.49   20.00
  -4  -8   3  148.49   25.20
   4  -8  -3  153.68   22.40
  -4   8   3  126.49   22.30
   4   8  -3  112.79   21.80
  -4   8   3  166.88   22.50
   4   8  -3  179.78   26.10
  -3  -8   3   11.60   11.40
  -3  -8   3   24.60   14.50
   3  -8  -3   28.80   13.90
   3  -8  -3   27.80   11.60
  -3   8   3   32.70   14.20
   3   8  -3   22.90   12.70
  -3   8   3   24.10   12.20
   3   8  -3   12.30   13.70
   2  -8  -3   21.60   13.60
   2  -8  -3   26.00   10.40
  -2  -8   3   18.90   13.30
  -2  -8   3   17.80   11.30
   2   8  -3   17.80   12.00
  -2   8   3   33.70   12.90
   2   8  -3   21.80   15.10
  -2   8   3   30.80   13.60
  -1  -8   3   18.10   13.50
   1  -8  -3   -1.60   10.60
  -1  -8   3    2.30    9.80
   1  -8  -3    5.30    8.60
  -1   8   3   -0.20   11.40
   1   8  -3    1.90    8.60
  -1   8   3    0.90    8.30
   1   8  -3    9.50   12.20
   0  -8  -3   46.30   12.20
   0  -8   3   49.40   12.20
   0  -8  -3   30.90   14.40
   0  -8   3   45.00   15.10
   0   8   3   67.09   16.70
   0   8  -3   25.50   13.00
   0   8  -3   50.99   16.60
   0   8   3   47.40   14.20
   1  -8   3   20.80   10.80
  -1  -8  -3    9.40   11.60
  -1  -8  -3   31.80   12.40
   1  -8   3    7.50   11.30
   1  -8   3   33.40   13.80
  -1   8  -3   13.10   11.60
   1   8   3   19.10   12.80
  -1   8  -3   27.10   15.30
   1   8   3   26.70   12.90
  -2  -8  -3   -3.50    8.10
   2  -8   3   12.80   13.60
   2  -8   3  -11.40    8.40
   2  -8   3   22.10   12.30
  -2  -8  -3    1.90   12.30
  -2   8  -3   -3.00    8.60
  -2   8  -3    6.30   12.90
   2   8   3   22.30   13.00
   2   8   3   -4.40    7.40
   3  -8   3   95.39   15.10
   3  -8   3  124.09   19.30
   3  -8   3  114.69   21.90
   3   8   3  139.89   22.30
  -3   8  -3  111.99   20.10
  -3   8  -3   87.19   21.30
   3   8   3  130.19   22.30
   4  -8   3   47.30   16.90
   4  -8   3   86.09   18.20
   4  -8   3   49.99   12.40
  -4  -8  -3   48.20   17.10
  -4   8  -3   33.80   16.30
   4   8   3   29.00   15.20
   4   8   3   68.69   16.20
   5  -8   3  137.99   22.50
   5  -8   3  163.18   27.20
  -5  -8  -3   80.19   19.50
  -5  -8  -3  120.79   23.90
   5  -8   3  137.39   18.80
  -5  -8  -3  120.89   19.40
  -5   8  -3  106.19   19.90
  -5   8  -3  128.79   25.40
   5   8   3  132.59   24.00
  -6  -8  -3   36.00   17.20
  -6  -8  -3   68.89   15.30
   6  -8   3   60.69   16.40
   6  -8   3   31.30   17.80
   6  -8   3   69.59   15.50
  -6   8  -3   32.80   14.30
  -6   8  -3   32.30   17.90
   6   8   3   32.60   17.50
  -7  -8  -3  242.98   32.80
   7  -8   3  250.87   33.40
   7  -8   3  249.48   31.20
   7  -8   3  229.08   35.50
  -7  -8  -3  272.27   35.20
   7  -8   3  289.47   38.90
   7   8   3  209.38   31.20
  -7   8  -3  227.38   30.10
  -5  -9   3  188.88   29.00
   5  -9  -3  157.68   35.70
   5  -9  -3  209.38   28.90
  -5   9   3  242.58   31.40
   5   9  -3  173.58   38.80
  -5   9   3  173.28   28.40
   4  -9  -3   36.70   13.90
   4  -9  -3   34.70   16.90
  -4  -9   3   36.10   16.40
  -4  -9   3   14.90   11.30
   4  -9  -3   -2.90   12.10
  -4   9   3   22.30   15.60
  -4   9   3    6.20   11.00
   4   9  -3   22.00   16.80
   4   9  -3   18.10   12.80
  -3  -9   3  404.76   32.10
  -3  -9   3  330.87   36.90
   3  -9  -3  388.86   33.50
   3  -9  -3  354.06   38.30
   3  -9  -3  400.66   31.00
  -3   9   3  346.47   34.50
   3   9  -3  413.76   35.10
   3   9  -3  366.76   40.50
  -3   9   3  443.96   34.40
   2  -9  -3   18.20   11.50
   2  -9  -3   14.10   14.80
  -2  -9   3   28.80   14.40
  -2  -9   3   19.80   16.10
  -2   9   3   30.80   16.60
   2   9  -3   23.30   13.10
  -2   9   3   26.70   13.60
   2   9  -3   14.60   15.70
   1  -9  -3   25.20   15.00
   1  -9  -3   22.40   12.30
  -1  -9   3   18.20   14.60
  -1  -9   3   30.10   12.20
   1   9  -3   10.90   11.10
   1   9  -3    1.40   13.60
  -1   9   3   39.80   17.80
  -1   9   3   45.20   13.10
   0  -9   3   34.60   14.20
   0  -9   3   76.39   20.60
   0  -9   3   77.79   17.00
   0  -9  -3   21.20   11.20
   0  -9  -3   29.70   15.30
   0   9   3   40.10   16.10
   0   9  -3   34.10   14.90
   0   9  -3   32.40   17.10
  -1  -9  -3  -14.10   12.30
  -1  -9  -3   -4.40    8.10
   1  -9   3   -8.00    7.00
   1  -9   3   -0.10   13.30
   1  -9   3    4.50   12.50
  -1   9  -3  -15.60    7.30
   1   9   3    4.70   12.40
  -1   9  -3  -10.10   12.40
   1   9   3   -2.70    7.50
  -2  -9  -3   47.10   16.50
  -2  -9  -3   43.60   14.00
   2  -9   3   89.19   19.00
   2  -9   3   68.99   19.00
   2   9   3   80.99   17.50
  -2   9  -3   84.79   18.00
   2   9   3   84.09   20.40
  -2   9  -3   96.29   22.20
  -3  -9  -3   -4.60   15.20
   3  -9   3   13.00   10.60
   3  -9   3    1.50   10.30
   3  -9   3   -4.50   12.90
  -3  -9  -3   12.70   10.80
  -3   9  -3    9.50   11.20
  -3   9  -3   -6.10   12.80
   3   9   3   37.90   17.40
   3   9   3    0.50    8.60
   4  -9   3   12.90   14.70
   4  -9   3   36.20   20.70
  -4  -9  -3   48.20   17.30
  -4  -9  -3   16.90   16.50
  -4   9  -3   15.90   16.50
   4   9   3   25.60   15.50
   4   9   3   -1.10   13.20
 -15   0   4  265.17   38.10
 -15   0   4  272.07   35.50
  15   0  -4  283.57   33.70
 -15   0   4  220.18   34.00
  15   0  -4  293.27   44.30
  15   0  -4  332.07   43.00
 -14   0   4   74.49   20.60
 -14   0   4   70.89   24.60
  14   0  -4   84.29   27.70
  14   0  -4   63.79   18.00
 -14   0   4   87.89   23.00
  14   0  -4   90.09   28.40
  13   0  -4  127.99   26.80
 -13   0   4   72.99   18.30
  13   0  -4   95.99   24.50
 -13   0   4   54.39   21.50
 -13   0   4  108.59   22.00
  13   0  -4  106.29   28.00
  12   0  -4   77.09   20.50
 -12   0   4   44.50   19.30
 -12   0   4   72.49   20.90
 -12   0   4   43.80   17.60
  12   0  -4   51.19   21.50
  11   0  -4 1436.06   71.69
 -11   0   4 1368.96   75.39
 -11   0   4 1224.68   79.89
  11   0  -4 1400.26   82.19
 -11   0   4 1221.28   67.09
 -10   0   4   66.59   21.90
 -10   0   4   68.89   16.70
 -10   0   4   91.29   21.70
  10   0  -4   79.19   18.60
  10   0  -4  101.79   23.40
  -9   0   4 2375.86  109.39
   9   0  -4 2745.63  125.89
  -9   0   4 2692.33  119.39
   9   0  -4 2779.42  123.09
   9   0  -4 2721.93  114.39
   8   0  -4  557.54   43.80
  -8   0   4  513.65   33.20
   8   0  -4  582.54   42.80
  -8   0   4  497.35   39.80
  -8   0   4  576.14   40.40
   8   0  -4  612.64   37.30
  -7   0   4  246.48   31.20
   7   0  -4  312.97   29.00
  -7   0   4  291.77   31.60
   7   0  -4  272.87   23.00
   7   0  -4  262.47   32.50
  -6   0   4  763.02   43.60
   6   0  -4  746.13   44.60
   6   0  -4  738.13   38.40
  -6   0   4  692.73   34.90
   6   0  -4  781.62   45.50
  -6   0   4  677.53   41.90
  -5   0   4 3065.69  121.19
   5   0  -4 3376.76  132.49
   5   0  -4 3331.37  125.49
  -5   0   4 3331.27  131.89
   5   0  -4 3353.06  133.49
  -4   0   4  578.34   28.80
   4   0  -4  516.75   24.90
   4   0  -4  503.45   29.20
  -3   0   4 2324.97   92.59
   3   0  -4 2458.75   94.19
  -2   0  -4 1370.56   60.39
   2   0   4 1326.37   59.99
  -2   0  -4 1329.47   58.79
  -3   0  -4  967.20   49.00
  -3   0  -4  972.60   49.00
   3   0   4  968.60   49.60
   3   0   4  914.51   47.00
   3   0   4  933.01   48.40
  -4   0  -4  104.69   16.60
  -4   0  -4  163.08   21.60
  -4   0  -4  103.09   16.60
   4   0   4  153.28   23.00
   4   0   4  101.69   17.10
   4   0   4  108.09   16.90
   5   0   4  410.36   33.40
   5   0   4  404.66   34.80
  -5   0  -4  476.25   34.80
   5   0   4  452.45   33.50
  -5   0  -4  448.06   33.20
   6   0   4 1710.73   83.59
  -6   0  -4 1868.71   86.69
   6   0   4 1545.45   82.89
  -6   0  -4 1890.31   85.79
  -6   0  -4 1704.43   83.49
   6   0   4 1647.64   87.39
  -7   0  -4  934.21   56.99
  -7   0  -4  818.72   53.39
   7   0   4  887.01   55.19
   7   0   4  879.31   54.39
  -7   0  -4  833.62   53.39
   7   0   4  883.71   58.69
  -8   0  -4 4848.51  190.58
   8   0   4 4223.08  188.28
  -8   0  -4 4516.45  188.18
   8   0   4 4449.55  194.78
   8   0   4 4615.74  189.48
  -8   0  -4 4808.82  192.98
  -9   0  -4  173.88   27.70
  -9   0  -4  152.38   25.80
   9   0   4  224.48   52.79
  -9   0  -4  191.38   29.10
   9   0   4  252.17   33.90
   9   0   4  199.88   32.80
  10   0   4 1441.56   79.19
 -10   0  -4 1360.56   76.99
 -10   0  -4 1455.35   81.09
  10   0   4 1414.76   78.79
  10   0   4 1280.97   81.69
 -10   0  -4 1293.87   76.69
 -11   0  -4 1091.59   67.99
  11   0   4 1024.20   70.49
 -11   0  -4  968.60   65.09
  11   0   4  959.20   64.39
 -11   0  -4  901.31   62.49
  12   0   4 1279.07   82.09
  12   0   4 1352.56   76.49
 -12   0  -4 1168.98   74.79
  12   0   4 1161.48   97.59
 -12   0  -4 1208.68   73.99
 -12   0  -4 1212.18   74.89
  13   0   4   31.70   17.70
 -13   0  -4   25.70   20.80
  13   0   4   88.09   22.30
  13   0   4   69.19   27.10
 -13   0  -4   40.00   21.20
 -13   0  -4   11.20   14.50
  14   0   4   -9.50   20.70
 -14   0  -4   26.70   27.90
 -14   0  -4   23.00   21.00
 -15  -1   4   -1.70   13.10
  15  -1  -4   -4.30   13.10
  15  -1  -4   13.40   20.00
 -15  -1   4    3.90   15.60
 -15  -1   4    1.80   17.40
  15  -1  -4   -5.60   11.50
  15   1  -4   -0.70   12.00
 -15   1   4    8.70   15.90
  15   1  -4   -5.30   16.70
  15   1  -4    4.20   15.50
 -15   1   4    3.80   15.60
 -15   1   4    5.80   16.70
 -14  -1   4  579.74   54.59
  14  -1  -4  609.54   75.09
 -14  -1   4  550.14   51.79
 -14  -1   4  600.94   51.39
  14  -1  -4  580.44   44.20
 -14   1   4  576.44   49.90
  14   1  -4  732.83   75.49
 -14   1   4  555.24   46.30
  14   1  -4  495.95   68.29
  14   1  -4  677.03   46.10
  13  -1  -4   30.80   21.10
 -13  -1   4   36.10   17.80
  13  -1  -4   25.30   18.40
 -13  -1   4   10.40   14.40
 -13  -1   4    9.20   14.40
  13  -1  -4   17.90   13.50
  13   1  -4   37.10   15.60
 -13   1   4    9.00   14.90
 -13   1   4    7.10   13.50
 -13   1   4   26.00   16.50
  13   1  -4   20.90   19.40
  12  -1  -4  348.17   58.89
 -12  -1   4  449.66   42.10
 -12  -1   4  383.16   49.70
  12  -1  -4  479.55   47.00
 -12  -1   4  500.05   38.00
 -12   1   4  454.85   41.40
  12   1  -4  488.65   46.70
  12   1  -4  465.55   37.40
 -12   1   4  371.06   40.20
  12   1  -4  469.65   54.39
 -11  -1   4    3.30   12.00
  11  -1  -4   -2.40    9.80
 -11  -1   4    3.20   14.60
  11  -1  -4   21.60   20.50
 -11  -1   4   15.40   13.30
 -11   1   4   14.50   13.20
 -11   1   4   -1.60   12.10
  11   1  -4    2.30   12.70
  11   1  -4    5.40   11.20
  10  -1  -4  316.17   29.20
  10  -1  -4  463.35   47.60
 -10  -1   4  313.17   37.60
  10  -1  -4  367.66   42.50
 -10  -1   4  375.66   41.00
 -10   1   4  362.36   39.00
 -10   1   4  315.17   29.60
  10   1  -4  399.96   30.90
  10   1  -4  227.28   47.90
  -9  -1   4 1050.79   63.29
   9  -1  -4  972.10   55.39
  -9  -1   4 1025.50   62.39
   9  -1  -4 1199.88   68.79
   9  -1  -4 1120.09   64.59
  -9   1   4  970.20   58.09
  -9   1   4 1232.28   68.59
   9   1  -4 1030.10   54.39
   9   1  -4 1162.58   65.19
  -9   1   4 1097.49   55.39
   8  -1  -4  343.17   39.40
   8  -1  -4  243.98   29.80
  -8  -1   4  183.88   26.40
  -8  -1   4  288.07   24.20
   8  -1  -4  224.68   21.80
  -8  -1   4  284.77   27.60
  -8   1   4  311.67   36.00
   8   1  -4  300.87   33.60
   8   1  -4  213.18   20.70
  -8   1   4  234.38   27.40
  -8   1   4  260.67   22.00
   7  -1  -4   53.09   14.00
  -7  -1   4   46.10   11.40
   7  -1  -4   30.90   13.90
   7  -1  -4   46.10   10.20
  -7  -1   4   39.90   14.10
  -7  -1   4   50.79   14.00
   7   1  -4   45.10   12.80
  -7   1   4   28.40    9.00
   7   1  -4   34.50    9.50
  -7   1   4   31.70   11.10
   7   1  -4   22.70   10.30
  -7   1   4   57.79   15.40
  -6  -1   4 4565.74  185.98
   6  -1  -4 4376.56  185.28
  -6  -1   4 4892.01  182.78
  -6  -1   4 5056.99  180.38
   6   1  -4 4618.24  182.48
   6   1  -4 5070.39  176.68
  -6   1   4 4954.20  181.28
   6   1  -4 4737.13  184.98
  -5   1   4 9999.00  369.76
   4  -1  -4 3887.61  147.79
  -4  -1   4 3847.31  139.59
  -4   1   4 3775.32  150.38
  -3  -1   4  644.64   27.80
   3  -1  -4  648.64   26.50
   3  -1  -4  639.54   29.70
  -3  -1   4  622.64   24.30
  -3  -1   4  641.04   28.70
  -3   1   4  568.64   32.20
   3   1  -4  669.53   28.40
   3   1  -4  631.24   27.90
  -3   1   4  628.64   24.90
   1  -1   4 1121.29   43.50
   1  -1   4 1103.29   43.90
  -1  -1  -4 1082.89   44.50
  -1  -1  -4 1080.79   41.50
  -1  -1  -4 1137.69   42.90
   1  -1   4 1228.08   48.40
   1   1   4 1103.39   40.70
  -1   1  -4 1070.29   43.30
  -1   1  -4 1155.28   47.00
  -1   1  -4 1070.59   43.80
   1   1   4 1101.89   44.50
   2  -1   4    9.80    6.10
   2  -1   4   11.00    4.60
  -2  -1  -4   12.70    5.20
  -2  -1  -4   15.30    4.10
  -2  -1  -4   18.30    5.30
   2  -1   4    9.40    4.10
  -2   1  -4   12.30    4.30
   2   1   4   21.70    6.10
  -2   1  -4   10.50    4.40
  -2   1  -4    7.60    5.80
   2   1   4   12.40    5.90
   2   1   4   11.10    3.40
  -3  -1  -4 1216.18   52.09
   3  -1   4 1255.67   53.89
  -3  -1  -4 1162.08   54.39
  -3  -1  -4 1279.47   54.19
   3  -1   4 1264.47   53.69
  -3   1  -4 1125.89   56.69
  -3   1  -4 1173.28   52.59
  -3   1  -4 1251.77   53.59
   3   1   4 1259.77   54.39
   4  -1   4  566.34   37.70
  -4  -1  -4  638.54   36.10
   4  -1   4  664.73   37.10
   4  -1   4  714.73   38.60
  -4  -1  -4  715.23   36.70
  -4  -1  -4  657.33   38.00
   4   1   4  700.53   34.90
  -4   1  -4  657.93   36.40
   4   1   4  660.23   40.30
   4   1   4  620.04   36.50
  -4   1  -4  633.04   36.10
  -4   1  -4  610.84   39.10
  -5  -1  -4  201.48   23.80
   5  -1   4  142.59   19.20
   5  -1   4  171.18   22.30
  -5  -1  -4  130.59   18.50
  -5  -1  -4  143.19   22.00
  -5   1  -4  130.49   18.40
  -5   1  -4  166.78   21.00
   5   1   4  209.68   24.40
   5   1   4  209.18   19.50
   5   1   4  165.78   23.20
  -5   1  -4  158.68   22.60
   6  -1   4 1183.18   67.79
   6  -1   4 1334.67   67.29
  -6  -1  -4 1268.97   65.49
   6  -1   4 1152.68   64.49
  -6  -1  -4 1247.78   63.69
   6   1   4 1423.66   99.09
  -6   1  -4 1386.66   68.69
  -6   1  -4 1150.38   63.39
   6   1   4 1196.18   64.29
  -6   1  -4 1291.07   66.89
   6   1   4 1185.48   62.49
   7  -1   4  191.68   26.10
   7  -1   4  190.78   26.70
  -7  -1  -4  153.48   24.20
   7  -1   4  122.99   22.70
  -7  -1  -4  169.48   27.40
  -7  -1  -4  183.08   26.20
   7   1   4  143.59   23.30
  -7   1  -4  209.48   29.40
   7   1   4  238.98   34.40
   7   1   4  126.39   20.40
  -8  -1  -4   12.40   13.10
   8  -1   4   29.50   15.10
   8  -1   4   40.40   15.80
   8  -1   4   -1.20   13.30
  -8  -1  -4   20.70   15.10
  -8  -1  -4    8.70   13.40
  -8   1  -4    7.40   14.00
   8   1   4   26.10   15.40
  -8   1  -4   -1.70   11.10
  -8   1  -4    9.50   12.40
   8   1   4   20.00   15.80
   8   1   4   36.60   15.70
   9  -1   4 3991.20  173.48
   9  -1   4 4054.49  214.88
  -9  -1  -4 3757.62  170.08
  -9  -1  -4 4246.38  178.08
   9  -1   4 3920.61  181.28
  -9  -1  -4 4064.29  174.58
  -9   1  -4 4299.17  175.18
  -9   1  -4 4483.35  176.88
  -9   1  -4 4134.09  176.08
   9   1   4 4334.37  181.58
   9   1   4 3726.53  171.18
  10  -1   4 1643.24   86.59
 -10  -1  -4 1606.94   89.39
 -10  -1  -4 1607.94   87.59
 -10  -1  -4 1497.05   83.99
  10  -1   4 1561.14   93.69
  10  -1   4 1631.54   87.39
  10   1   4 1672.23   88.49
 -10   1  -4 1507.45   95.09
  10   1   4 1784.12   94.89
 -10   1  -4 1685.83   88.39
  10   1   4 1623.44   87.39
 -10   1  -4 1458.25   85.49
  11  -1   4  385.16   49.90
 -11  -1  -4  363.56   41.30
  11  -1   4  406.46   53.49
 -11  -1  -4  362.16   44.00
  11  -1   4  379.46   44.00
 -11  -1  -4  381.66   42.80
  11   1   4  507.75   42.90
 -11   1  -4  404.16   48.20
 -11   1  -4  475.05   44.60
  11   1   4  512.15   48.80
 -11   1  -4  465.55   43.80
  12  -1   4  122.69   25.80
 -12  -1  -4  116.69   25.20
  12  -1   4  105.99   24.10
  12  -1   4   97.39   28.80
 -12  -1  -4  121.09   27.30
 -12  -1  -4   59.09   23.20
  12   1   4  119.39   32.00
  12   1   4  126.69   24.20
 -12   1  -4   62.49   31.50
 -12   1  -4   95.19   26.10
  12   1   4   90.89   27.80
 -12   1  -4   78.19   24.80
 -13  -1  -4  679.13   56.39
 -13  -1  -4  777.52   58.09
  13  -1   4  767.62   57.49
  13  -1   4  860.31   59.29
  13  -1   4  792.12   66.39
 -13  -1  -4  669.43   56.79
  13   1   4  892.51   59.39
 -13   1  -4  800.22   60.09
 -13   1  -4  889.61   60.09
  13   1   4  768.32   57.69
  13   1   4  673.43   61.19
  14  -1   4  152.08   34.90
 -14  -1  -4  220.48   37.20
  14  -1   4  237.18   33.60
 -14  -1  -4  153.58   35.70
  14  -1   4  196.28   31.90
 -14  -1  -4  198.08   35.60
 -14   1  -4  248.78   32.60
  14   1   4  245.08   44.30
  14   1   4  227.38   41.10
 -14   1  -4  212.28   36.00
  14   1   4  170.18   30.50
 -14   1  -4  248.98   38.40
 -15  -2   4  309.97   44.40
  15  -2  -4  246.78   45.20
 -15  -2   4  245.98   32.30
 -15  -2   4  238.38   39.50
  15  -2  -4  269.07   34.40
 -15   2   4  409.46   68.69
  15   2  -4  300.17   40.30
 -15   2   4  280.27   39.10
  15   2  -4  301.97   46.40
  14  -2  -4   10.60   15.70
 -14  -2   4   -9.20   12.70
 -14  -2   4    0.20   13.20
 -14  -2   4   15.30   16.60
  14  -2  -4   13.30   14.80
  14  -2  -4    0.10   14.00
 -14   2   4    1.00   15.90
 -14   2   4  -14.90   11.30
  14   2  -4   -3.00   19.90
  14   2  -4   31.60   16.40
 -13  -2   4  354.16   33.50
 -13  -2   4  248.78   33.90
 -13  -2   4  314.17   41.10
  13  -2  -4  294.07   36.20
  13  -2  -4  358.26   44.60
  13   2  -4  263.07   39.90
 -13   2   4  292.87   39.10
  13   2  -4  291.97   41.40
  12  -2  -4   63.89   15.90
 -12  -2   4   84.99   19.80
  12  -2  -4  111.79   29.10
 -12  -2   4   69.49   22.20
 -12  -2   4   88.69   26.80
 -12   2   4   80.09   21.10
  12   2  -4   87.09   21.30
  12   2  -4   43.60   21.90
  11  -2  -4  306.27   38.00
  11  -2  -4  309.17   35.90
 -11  -2   4  227.98   31.00
 -11  -2   4  342.17   43.50
  11   2  -4  359.56   43.00
 -11   2   4  272.67   32.40
  11   2  -4  261.17   37.50
  10  -2  -4   28.80   15.00
  10  -2  -4   56.39   14.90
  10  -2  -4   20.90   24.50
 -10  -2   4   99.99   22.40
 -10  -2   4   89.19   17.90
  10   2  -4   64.29   22.00
  10   2  -4   83.49   21.00
 -10   2   4   33.70   14.20
  -9  -2   4   15.50   12.70
  -9  -2   4   25.30   11.70
   9  -2  -4   13.10   12.90
   9  -2  -4   32.70   12.00
   9  -2  -4   24.00   14.40
   9   2  -4   -0.30   11.50
  -9   2   4   19.60   12.30
   9   2  -4   22.60   12.50
  -9   2   4   14.50   12.90
  -8  -2   4  136.49   20.40
   8  -2  -4  180.28   20.30
  -8  -2   4  146.89   24.40
   8  -2  -4  163.38   21.60
   8  -2  -4  134.09   24.40
  -8  -2   4  175.18   20.90
  -8   2   4  198.48   22.70
  -8   2   4  206.68   30.30
   8   2  -4  212.48   27.70
   8   2  -4  177.48   22.90
  -7  -2   4  563.84   36.60
  -7  -2   4  568.84   35.00
   7  -2  -4  563.34   34.90
  -7  -2   4  534.55   31.40
   7  -2  -4  504.55   37.80
   7  -2  -4  562.94   31.60
   7   2  -4  585.44   35.60
   7   2  -4  573.14   35.90
  -7   2   4  652.73   33.00
  -7   2   4  594.34   41.60
  -6  -2   4   24.70    7.70
   6  -2  -4   21.20   10.90
  -6  -2   4   10.20    7.60
   6  -2  -4   38.00    9.40
  -6  -2   4   17.60    7.10
   6  -2  -4    7.20    7.70
   6   2  -4   51.79   11.20
  -6   2   4   23.60    7.00
   6   2  -4   24.40    9.10
  -6   2   4   27.70   11.30
  -5  -2   4 1158.08   47.10
  -5  -2   4 1129.29   50.89
   5  -2  -4 1170.28   49.70
   5  -2  -4 1163.28   52.79
   5  -2  -4 1127.09   48.50
  -5  -2   4 1167.28   51.89
  -5   2   4 1175.78   55.89
   5   2  -4 1196.28   51.79
  -5   2   4 1167.68   47.30
   5   2  -4 1163.18   51.49
  -4  -2   4  450.15   19.80
   4  -2  -4  424.16   21.50
  -4  -2   4  431.86   23.00
   4  -2  -4  442.16   21.10
   4  -2  -4  402.16   22.40
  -4  -2   4  412.96   23.10
  -4   2   4  421.16   24.50
   4   2  -4  420.96   23.50
  -4   2   4  397.56   19.20
   4   2  -4  428.76   23.10
  -3  -2   4  258.57   15.90
   3  -2  -4  277.27   13.80
  -3  -2   4  261.07   15.80
   3  -2  -4  252.17   14.60
   3   2  -4  270.17   16.30
  -3   2   4  281.67   15.90
  -3   2   4  273.17   12.70
  -1  -2   4   84.29    8.70
  -1  -2   4   80.49    7.20
  -1  -2   4   86.89    7.80
  -1   2   4   72.89    6.00
   1   2  -4   99.89   10.20
   1   2  -4   84.89    9.20
  -1   2   4   64.29    5.70
   1   2  -4   83.09    8.40
   0  -2   4 1188.28   49.30
   0  -2   4 1220.28   48.40
   0  -2   4 1284.47   48.40
   0  -2   4 1223.68   48.70
   0  -2  -4 1260.07   46.70
   0  -2  -4 1236.48   46.00
   0   2  -4 1215.68   49.20
   0   2  -4 1160.98   49.10
   0   2  -4 1220.88   48.20
   0   2   4 1250.47   46.60
   1  -2   4    3.90    3.50
   1  -2   4    9.20    4.40
   1  -2   4    9.80    4.30
  -1  -2  -4    4.20    2.70
  -1  -2  -4    4.20    2.60
   1   2   4    3.90    2.30
   1   2   4   13.20    3.80
  -1   2  -4    0.90    3.30
  -1   2  -4    6.50    4.40
  -1   2  -4    7.20    3.50
   2  -2   4 2553.24   97.09
  -2   2  -4 2437.96   95.49
  -3  -2  -4  501.95   26.10
  -3  -2  -4  470.65   23.70
   3  -2   4  472.45   24.80
  -3  -2  -4  496.75   24.90
   3  -2   4  470.75   26.10
   3  -2   4  445.76   27.00
   3   2   4  479.55   25.50
  -3   2  -4  440.56   27.20
  -3   2  -4  439.76   24.60
  -3   2  -4  475.35   25.80
   3   2   4  466.05   22.70
  -4  -2  -4  135.69   14.20
   4  -2   4  121.69   16.20
  -4  -2  -4  191.38   19.40
  -4  -2  -4  136.39   15.40
   4  -2   4  151.68   14.60
   4  -2   4  149.49   16.80
   4   2   4  123.99   15.50
  -4   2  -4  159.48   19.80
   4   2   4  136.59   12.60
  -4   2  -4  149.69   16.10
   5  -2   4 3221.08  131.09
  -5  -2  -4 3347.06  130.59
   5  -2   4 3485.35  135.89
   5  -2   4 3239.18  134.49
  -5  -2  -4 3256.57  132.49
  -5  -2  -4 3228.48  131.29
   5   2   4 3444.06  133.39
  -5   2  -4 3361.66  136.79
   5   2   4 3049.89  132.89
  -5   2  -4 3422.66  133.29
   5   2   4 3363.56  129.29
  -5   2  -4 3594.34  133.29
   6  -2   4  721.03   41.00
  -6  -2  -4  643.64   39.30
  -6  -2  -4  700.13   40.40
   6  -2   4  633.54   41.20
   6  -2   4  629.94   43.10
  -6  -2  -4  696.33   42.00
   6   2   4  706.43   41.60
   6   2   4  579.94   40.60
  -6   2  -4  679.63   41.00
  -6   2  -4  653.83   43.60
   6   2   4  618.54   37.50
  -6   2  -4  699.63   41.80
  -7  -2  -4  236.58   27.20
  -7  -2  -4  294.67   28.30
  -7  -2  -4  283.17   30.90
   7  -2   4  297.07   32.60
   7  -2   4  301.67   28.20
   7  -2   4  269.77   33.00
  -7   2  -4  320.87   35.20
   7   2   4  338.27   37.50
   7   2   4  296.47   32.20
  -7   2  -4  251.27   28.60
  -7   2  -4  257.97   28.50
   7   2   4  279.37   26.10
   8  -2   4  623.94   44.90
  -8  -2  -4  576.84   42.80
  -8  -2  -4  596.44   44.30
   8  -2   4  545.65   41.90
  -8  -2  -4  580.74   41.30
   8  -2   4  503.85   45.50
   8   2   4  583.94   45.50
  -8   2  -4  519.55   42.30
   8   2   4  571.14   40.90
   8   2   4  522.45   41.20
  -8   2  -4  587.44   45.30
  -8   2  -4  531.65   41.80
  -9  -2  -4   45.90   18.20
  -9  -2  -4   45.20   17.30
   9  -2   4   65.39   22.00
   9  -2   4  102.39   22.60
   9  -2   4   87.59   22.10
  -9  -2  -4   68.49   19.10
  -9   2  -4   78.59   22.20
   9   2   4   57.09   17.00
   9   2   4  109.19   26.30
   9   2   4   53.09   17.40
  -9   2  -4   54.99   19.30
  -9   2  -4   62.59   21.70
 -10  -2  -4  103.79   24.80
 -10  -2  -4  137.29   28.60
 -10  -2  -4   95.39   23.70
  10  -2   4  112.19   28.00
  10   2   4   84.79   23.00
  10   2   4  179.18   32.30
 -10   2  -4  140.19   27.10
 -10   2  -4  164.78   27.60
 -10   2  -4  130.09   27.30
  11  -2   4  -11.70    5.60
  11  -2   4   42.10   15.60
  11  -2   4   -3.60   17.20
 -11  -2  -4   28.80   17.70
 -11  -2  -4    7.60   13.00
 -11  -2  -4    4.60   14.80
  11   2   4   23.80   20.40
 -11   2  -4   -0.80   12.10
  11   2   4  -12.90   10.90
 -11   2  -4    0.20   14.00
 -11   2  -4   -1.10   16.90
 -12  -2  -4  614.34   52.99
  12  -2   4  595.04   57.59
 -12  -2  -4  538.35   48.00
  12  -2   4  564.54   48.30
  12  -2   4  619.64   50.69
 -12   2  -4  501.65   48.90
  12   2   4  552.14   46.80
  12   2   4  541.25   45.30
  12   2   4  661.13   68.49
 -12   2  -4  539.45   50.89
  13  -2   4   69.19   25.90
 -13  -2  -4   67.79   46.00
  13  -2   4   82.59   21.00
 -13  -2  -4  115.09   28.80
  13  -2   4  103.59   24.50
  13   2   4   99.29   24.30
 -13   2  -4   68.09   23.40
 -13   2  -4   54.59   25.10
 -13   2  -4   79.29   24.10
  13   2   4  104.29   29.30
  13   2   4   96.19   24.00
  14  -2   4   -9.60   14.40
  14  -2   4   11.90   20.70
 -14  -2  -4   16.50   16.90
 -14  -2  -4   -8.40   20.60
  14  -2   4    8.20   15.70
 -14   2  -4   -4.30   14.40
 -14   2  -4    3.20   15.90
 -14   2  -4   18.50   21.00
  14   2   4   -7.80   13.50
  14   2   4   -2.30   14.80
  14  -3  -4  182.08   30.30
  14  -3  -4  163.38   33.00
  14  -3  -4  128.39   25.40
 -14  -3   4  156.68   31.40
 -14  -3   4  173.48   28.00
 -14   3   4  143.39   34.30
  14   3  -4  173.88   34.00
  14   3  -4  192.98   32.60
 -14   3   4  194.58   29.80
  13  -3  -4  162.88   25.50
 -13  -3   4  185.88   32.60
  13  -3  -4  161.18   31.90
 -13  -3   4  235.58   38.30
  13  -3  -4  227.78   33.90
 -13   3   4  180.48   29.00
  13   3  -4  191.68   36.70
 -13   3   4  257.97   34.20
  13   3  -4  161.88   30.50
  12  -3  -4  229.48   39.10
  12  -3  -4  148.39   27.60
  12  -3  -4  194.58   27.00
 -12  -3   4  203.68   27.70
 -12  -3   4  119.99   27.90
 -12  -3   4  167.38   31.00
  12   3  -4  130.99   25.40
 -12   3   4  165.58   27.50
 -12   3   4  243.38   32.30
  12   3  -4  161.48   32.60
 -11  -3   4   13.80   12.50
 -11  -3   4   -5.60   13.40
 -11  -3   4    1.40   11.60
  11  -3  -4    5.50   14.10
  11  -3  -4   41.90   13.50
  11  -3  -4   12.50   11.70
  11   3  -4   14.30   14.10
  11   3  -4   -7.10    5.40
 -11   3   4   -2.60   10.30
 -10  -3   4   66.49   18.20
  10  -3  -4   77.99   22.80
 -10  -3   4   76.59   16.60
 -10  -3   4   94.09   22.60
  10  -3  -4   85.89   18.00
  10  -3  -4   95.79   20.70
  10   3  -4   83.79   20.40
 -10   3   4   77.29   17.20
  -9  -3   4  477.75   33.50
   9  -3  -4  545.55   35.60
  -9  -3   4  589.04   41.00
   9  -3  -4  450.85   35.90
  -9  -3   4  508.85   39.80
   9   3  -4  554.44   39.80
   9   3  -4  540.85   40.00
  -9   3   4  539.95   34.80
  -9   3   4  514.15   42.50
  -8  -3   4   -0.40    7.00
   8  -3  -4    2.50    8.70
   8  -3  -4   -4.30    9.40
   8  -3  -4   11.90    9.40
  -8  -3   4   -1.80    7.60
  -8  -3   4   -3.20    9.80
  -8   3   4   18.20    9.30
   8   3  -4   -4.80    9.20
  -8   3   4   15.30   12.30
   8   3  -4   -3.30    8.40
   7  -3  -4   10.50    7.40
   7  -3  -4   18.20    8.60
   7  -3  -4   23.30   12.00
  -7  -3   4   22.40    7.90
  -7  -3   4   15.30   10.20
  -7   3   4   18.70   11.70
   7   3  -4   30.00   11.30
  -7   3   4   19.10    7.60
   7   3  -4   14.30    9.40
  -6  -3   4 1074.49   50.29
  -6  -3   4 1043.70   50.19
   6  -3  -4 1028.10   47.60
   6  -3  -4 1053.59   50.59
  -6  -3   4 1060.29   45.50
   6  -3  -4 1073.69   48.00
  -6   3   4 1057.09   45.20
   6   3  -4  929.91   48.80
  -6   3   4  996.50   51.99
   6   3  -4 1023.00   50.19
   5  -3  -4 2567.34  101.49
   5  -3  -4 2701.23  100.99
  -5  -3   4 2569.14   98.89
   5  -3  -4 2611.74  102.89
  -5  -3   4 2551.74  103.19
  -5  -3   4 2609.84  103.69
  -5   3   4 2597.64  104.59
   5   3  -4 2764.42  104.39
  -5   3   4 2618.24   98.39
   5   3  -4 2564.04  102.99
   4  -3  -4  142.29   11.60
   4  -3  -4  149.29   12.90
  -4  -3   4  139.19   13.60
  -4  -3   4  148.19   13.80
   4   3  -4  152.18   13.90
   4   3  -4  143.69   13.80
  -4   3   4  150.18   13.50
  -4   3   4  139.99   10.30
  -3   3   4 4001.70  147.89
   1  -3   4   86.79   11.10
  -1  -3  -4   72.69    8.30
   1  -3   4   94.99   10.60
   1  -3   4   80.39   11.60
  -1  -3  -4   84.49    9.60
   1  -3   4   80.19   10.30
   1   3   4   68.69    8.20
  -1   3  -4   54.69    8.10
  -1   3  -4   55.29   13.20
   3  -3   4  150.18   16.80
  -3  -3  -4  158.38   12.90
   3  -3   4  141.39   16.10
  -3  -3  -4  149.69   14.50
  -3  -3  -4  149.19   12.90
   3  -3   4  148.89   13.40
  -3   3  -4  142.99   13.70
   3   3   4  161.08   13.90
   3   3   4  157.98   12.00
  -3   3  -4  144.09   14.30
  -4  -3  -4 3045.80  121.89
  -4  -3  -4 3075.49  119.79
   4  -3   4 3053.99  121.89
   4  -3   4 3038.20  118.89
   4  -3   4 3002.60  121.59
  -4  -3  -4 3057.79  118.79
   4   3   4 3007.40  119.39
  -4   3  -4 3212.88  123.19
  -4   3  -4 3092.79  119.29
  -4   3  -4 3084.59  121.19
   4   3   4 3072.69  116.39
  -5  -3  -4 2634.74  102.49
  -5  -3  -4 2494.35  103.19
   5  -3   4 2519.35  105.69
  -5  -3  -4 2500.45  103.09
   5  -3   4 2695.73  107.49
   5  -3   4 2454.65  102.39
  -5   3  -4 2545.05  105.09
  -5   3  -4 2511.15  103.09
   5   3   4 2408.56  103.29
  -5   3  -4 2598.64  107.69
   6  -3   4  179.38   21.50
  -6  -3  -4  157.88   20.30
   6  -3   4  124.09   18.90
  -6  -3  -4  120.89   18.10
   6  -3   4  137.39   19.70
  -6  -3  -4  146.29   20.00
   6   3   4  136.79   16.60
  -6   3  -4  157.08   20.50
  -6   3  -4  145.09   22.10
   6   3   4  169.78   22.60
  -6   3  -4  114.49   17.10
  -7  -3  -4   22.80   12.40
   7  -3   4   14.80   10.30
   7  -3   4    4.30    8.60
   7  -3   4   14.00   11.50
  -7  -3  -4   10.40   11.40
  -7  -3  -4   15.00   11.10
   7   3   4   10.20   12.00
  -7   3  -4   25.40   14.40
  -7   3  -4   -4.80    8.80
  -7   3  -4   16.90   11.70
   7   3   4    1.00    8.60
   8  -3   4  497.45   39.00
   8  -3   4  502.45   38.20
  -8  -3  -4  477.95   38.40
   8  -3   4  478.75   42.70
  -8  -3  -4  487.95   38.70
   8   3   4  465.95   39.40
  -8   3  -4  467.35   38.30
  -8   3  -4  440.06   40.30
   8   3   4  534.75   37.80
  -8   3  -4  553.24   41.40
  -9  -3  -4  855.11   56.39
   9  -3   4  833.62   54.59
   9  -3   4  855.51   57.89
  -9  -3  -4  858.61   68.79
  -9  -3  -4  808.42   53.19
   9  -3   4  675.13   66.59
  -9   3  -4  827.42   56.59
  -9   3  -4  794.92   54.39
   9   3   4  812.62   52.29
  -9   3  -4  826.02   58.49
   9   3   4  868.91   58.09
 -10  -3  -4   97.99   22.90
 -10  -3  -4  117.09   21.00
 -10  -3  -4  108.89   24.40
  10  -3   4  117.19   29.50
  10  -3   4  107.69   24.40
  10   3   4  148.69   23.50
  10   3   4   98.29   22.40
 -10   3  -4   75.29   20.30
 -10   3  -4  105.79   19.40
 -10   3  -4   98.79   25.80
 -11  -3  -4    5.80   12.40
  11  -3   4    5.20   11.70
  11  -3   4   16.70   13.40
 -11  -3  -4    9.60   15.70
 -11  -3  -4   22.20   16.40
  11  -3   4    3.10   16.90
 -11   3  -4   -2.90   12.10
 -11   3  -4   -4.20   10.80
  11   3   4   -7.30   12.90
 -11   3  -4   13.90   19.10
  12  -3   4   46.20   20.40
  12  -3   4   78.79   21.90
 -12  -3  -4  145.99   40.80
  12  -3   4   92.09   29.80
 -12  -3  -4   53.09   23.60
 -12  -3  -4   80.39   23.90
 -12   3  -4  122.69   27.20
 -12   3  -4   62.89   25.90
  12   3   4   62.69   23.60
 -12   3  -4   60.19   21.60
  12   3   4   57.89   32.90
 -13  -3  -4  233.68   35.00
  13  -3   4  212.38   33.40
  13  -3   4  350.86   42.70
 -13  -3  -4  332.97   42.00
  13  -3   4  288.77   44.30
 -13  -3  -4  305.37   41.50
 -13   3  -4  354.76   46.50
  13   3   4  191.78   40.50
 -13   3  -4  253.97   34.10
 -13   3  -4  214.78   35.90
  13   3   4  273.67   35.80
  14  -4  -4   -0.70   15.90
  14  -4  -4   -9.10   10.40
  14  -4  -4    0.50   18.60
 -14  -4   4    7.00   15.70
 -14  -4   4   35.90   24.10
 -14  -4   4   19.60   17.00
 -14   4   4    9.80   19.70
  14   4  -4   24.20   22.20
  14   4  -4    5.70   14.30
 -14   4   4   23.80   18.10
  13  -4  -4    2.60   12.70
  13  -4  -4   27.30   19.10
  13  -4  -4   -8.00    8.40
 -13  -4   4   21.00   15.40
 -13  -4   4    1.40   15.90
 -13  -4   4   -5.20   11.00
 -13   4   4   21.20   15.90
 -13   4   4  -20.70    8.20
  13   4  -4   -7.60   27.00
  13   4  -4   -4.40    9.80
 -12  -4   4   39.70   21.60
  12  -4  -4   45.30   17.90
  12  -4  -4   43.30   21.90
  12  -4  -4   66.09   18.00
 -12  -4   4   52.39   16.60
 -12  -4   4   42.20   21.10
 -12   4   4   38.90   18.70
  12   4  -4   23.00   16.90
  12   4  -4   34.40   18.80
 -12   4   4   38.10   16.40
 -11  -4   4  113.39   19.90
 -11  -4   4  109.49   24.90
  11  -4  -4   81.29   22.90
 -11  -4   4   99.19   19.70
  11  -4  -4  115.99   21.50
  11  -4  -4   93.09   20.20
  11   4  -4  132.39   22.30
  11   4  -4  124.49   27.60
 -11   4   4  111.89   21.10
 -11   4   4  125.89   25.50
 -10  -4   4   34.00   14.00
  10  -4  -4   20.70   14.30
  10  -4  -4   24.40   13.30
  10  -4  -4   16.30   14.00
 -10  -4   4   29.00   17.10
 -10  -4   4   24.40   13.20
  10   4  -4   24.70   15.90
 -10   4   4   15.30   11.90
  -9  -4   4   -3.60   11.00
   9  -4  -4   10.90   10.30
   9  -4  -4   13.80   10.80
  -9  -4   4   11.50   11.10
  -9  -4   4   -0.50    9.20
   9  -4  -4   24.90   12.80
  -9   4   4   13.30   10.20
   9   4  -4    1.60   10.60
  -8  -4   4  296.37   24.30
   8  -4  -4  300.97   25.70
  -8  -4   4  326.87   30.00
  -8  -4   4  305.47   27.90
   8  -4  -4  291.87   32.40
  -8   4   4  293.87   33.20
   8   4  -4  295.47   27.40
   8   4  -4  285.27   27.80
  -8   4   4  289.87   22.80
  -7  -4   4   50.69   11.60
   7  -4  -4  104.39   16.80
   7  -4  -4   66.39   13.20
   7  -4  -4   93.19   15.90
  -7  -4   4   76.89   15.50
  -7  -4   4   56.79   11.70
  -7   4   4   67.49   14.80
  -7   4   4   93.09   13.60
   7   4  -4   87.49   16.50
   7   4  -4   89.79   17.50
   6  -4  -4  840.42   44.70
  -6  -4   4  868.71   45.90
  -6  -4   4  895.81   45.70
   6  -4  -4  923.11   43.40
  -6  -4   4  884.61   41.40
   6  -4  -4  870.51   43.90
  -6   4   4  855.11   46.30
  -6   4   4  874.71   40.30
   6   4  -4  904.31   46.30
   6   4  -4  870.31   45.30
  -5  -4   4   47.70   11.40
   5  -4  -4   42.60   10.30
   5  -4  -4   42.40    9.50
   5  -4  -4   37.70    9.60
  -5  -4   4   37.80    9.70
   5   4  -4   54.49   10.40
  -5   4   4   41.30    8.00
   5   4  -4   42.40   11.40
  -5   4   4   33.30    9.30
  -4  -4   4   41.80    9.90
   4  -4  -4   30.90    8.20
   4  -4  -4   32.20    7.70
  -4  -4   4   41.20   10.10
   4   4  -4   54.99   11.20
   4   4  -4   30.60    8.10
  -4   4   4   29.10    8.60
   3  -4  -4  128.19   13.70
  -3  -4   4  124.39   14.80
  -3  -4   4   97.19   12.50
   3  -4  -4   84.59    9.80
   3   4  -4   86.99   11.70
   3   4  -4  102.49   12.60
  -3   4   4   99.59   11.80
  -2  -4   4  573.94   29.70
  -2  -4   4  575.14   28.90
  -2  -4   4  570.54   30.20
   2  -4  -4  540.95   26.40
   2   4  -4  574.24   29.50
   2   4  -4  554.74   30.30
  -2   4   4  541.55   27.70
  -2   4   4  522.45   28.00
   1  -4  -4 1231.78   49.30
  -1  -4   4 1215.38   51.59
  -1  -4   4 1186.88   52.09
   1  -4  -4 1207.08   49.90
  -1   4   4 1225.68   51.29
   1   4  -4 1268.57   53.69
  -1   4   4 1188.98   50.29
   1   4  -4 1107.39   52.89
   0  -4   4  473.45   26.70
   0  -4   4  500.95   26.30
   0  -4  -4  497.75   24.80
   0   4   4  510.55   26.00
   0   4   4  496.35   25.40
   0   4  -4  465.95   27.50
  -1  -4  -4    6.00    5.30
  -1  -4  -4    5.10    5.10
   1  -4   4    2.00    4.90
   1  -4   4   -1.60    4.90
   1  -4   4   12.10    6.80
   1   4   4    0.90    4.50
  -1   4  -4    8.60    5.60
  -1   4  -4   11.30    6.80
   2  -4   4   18.40    6.60
   2  -4   4   19.30    8.40
  -2  -4  -4   19.60    6.30
   2  -4   4   19.90    7.80
   2  -4   4   20.50    7.50
  -2  -4  -4   24.30    7.00
  -2   4  -4   18.90    6.60
  -2   4  -4   18.10    6.70
   2   4   4   25.20    7.70
   2   4   4   22.00    5.90
  -3  -4  -4  373.46   23.60
   3  -4   4  363.36   23.60
   3  -4   4  401.06   26.50
   3  -4   4  359.36   24.90
  -3  -4  -4  377.76   23.00
  -3   4  -4  393.36   24.30
   3   4   4  410.16   22.20
  -3   4  -4  392.56   25.90
  -4  -4  -4  311.07   23.10
   4  -4   4  251.47   22.60
   4  -4   4  289.77   21.60
  -4  -4  -4  242.98   20.00
  -4  -4  -4  266.27   20.70
   4  -4   4  299.47   23.60
   4   4   4  309.47   20.00
  -4   4  -4  295.17   23.30
   4   4   4  302.97   22.20
  -4   4  -4  302.97   21.70
  -5  -4  -4   42.80   11.80
   5  -4   4   48.80   14.00
  -5  -4  -4   46.90   10.60
  -5  -4  -4   78.59   14.00
   5  -4   4   77.99   15.60
   5  -4   4   70.69   13.70
  -5   4  -4   53.29   12.10
   5   4   4   48.40    9.70
  -5   4  -4   52.29   12.40
   5   4   4   60.59   11.60
   6  -4   4  243.08   27.60
  -6  -4  -4  259.97   23.50
   6  -4   4  265.27   28.70
  -6  -4  -4  272.97   24.00
   6  -4   4  313.47   33.80
  -6  -4  -4  270.17   24.60
   6   4   4  253.27   24.40
   6   4   4  256.77   21.80
  -6   4  -4  242.28   24.20
  -6   4  -4  279.97   25.00
  -7  -4  -4  279.87   27.50
  -7  -4  -4  338.97   29.70
  -7  -4  -4  331.17   28.10
   7  -4   4  305.07   27.50
   7  -4   4  308.57   32.90
   7  -4   4  412.16   41.70
   7   4   4  363.16   27.50
   7   4   4  281.67   30.50
  -7   4  -4  303.17   28.70
  -7   4  -4  270.67   29.60
  -8  -4  -4   -5.40   11.10
  -8  -4  -4    8.80    9.00
   8  -4   4   -9.80   10.80
   8  -4   4    2.50   11.20
  -8  -4  -4    7.90   12.40
   8   4   4    4.50   12.80
  -8   4  -4    3.90    9.40
   8   4   4    1.90    9.70
  -8   4  -4   -2.40   11.10
  -8   4  -4   -6.00   13.90
  -9  -4  -4   16.50   14.20
   9  -4   4  -10.00   10.40
  -9  -4  -4  -12.00   11.20
   9  -4   4   -1.20    7.20
   9  -4   4    4.00   11.50
  -9  -4  -4    7.40   14.80
  -9   4  -4   -5.30   12.60
  -9   4  -4    9.80   17.60
   9   4   4   -8.60    9.50
  -9   4  -4    1.70   10.20
   9   4   4   20.90   16.00
  10  -4   4   -0.70    9.90
  10  -4   4   -0.80   12.90
 -10  -4  -4   -9.90   12.70
  10  -4   4   -2.30   11.70
 -10  -4  -4    3.10   14.50
 -10  -4  -4    7.70   13.20
  10   4   4   13.30   16.60
 -10   4  -4    0.20   17.30
 -10   4  -4    8.80   14.50
 -10   4  -4   15.60   14.50
  10   4   4   -8.40    9.30
  11  -4   4   76.59   19.40
  11  -4   4   57.59   25.30
 -11  -4  -4   83.29   24.20
 -11  -4  -4   70.19   18.60
 -11  -4  -4   60.19   20.90
  11   4   4  107.59   29.60
 -11   4  -4   67.29   22.90
 -11   4  -4  108.39   24.40
 -11   4  -4  107.09   28.20
  12  -4   4   59.39   21.70
 -12  -4  -4   61.19   21.90
  12  -4   4   85.19   26.20
 -12  -4  -4   81.39   22.10
  12  -4   4  136.39   46.40
 -12   4  -4   64.09   29.10
  12   4   4   71.59   19.80
 -12   4  -4   65.99   21.30
  12   4   4   96.09   26.80
 -13  -4  -4   17.40   14.80
  13  -4   4    1.00   15.50
 -13  -4  -4   27.50   20.00
  13  -4   4   -9.30   11.00
 -13  -4  -4    8.50   15.70
  13   4   4   -8.10   11.90
 -13   4  -4    3.40   18.20
 -13   4  -4  -10.40   11.40
  13   4   4   12.40   20.70
  13  -5  -4   97.69   27.60
 -13  -5   4  108.19   26.70
  13  -5  -4   87.59   21.10
  13  -5  -4   35.90   28.20
 -13  -5   4  132.09   23.20
  13   5  -4   81.29   23.20
 -13   5   4  127.69   25.30
  13   5  -4   48.40   25.30
 -13   5   4  181.68   49.50
  12  -5  -4    0.80   11.60
  12  -5  -4   -7.40   12.90
  12  -5  -4   -0.80   11.00
 -12  -5   4    4.30   17.10
 -12  -5   4    4.60   14.50
 -12  -5   4   13.40   14.10
  12   5  -4    5.20   16.30
 -12   5   4   12.30   13.80
 -12   5   4   -3.60   13.50
  12   5  -4   -8.40   14.70
  11  -5  -4  175.48   25.70
  11  -5  -4  137.19   22.40
  11  -5  -4  128.09   26.20
 -11  -5   4   78.39   20.20
 -11  -5   4  152.98   27.20
 -11  -5   4  163.18   28.40
 -11   5   4  113.49   22.90
 -11   5   4  111.99   21.50
  11   5  -4  153.38   27.90
  11   5  -4  110.69   22.20
  10  -5  -4   68.29   18.20
 -10  -5   4   75.59   17.90
  10  -5  -4  118.79   21.30
 -10  -5   4   74.59   20.30
 -10  -5   4   96.69   22.80
  10  -5  -4   71.59   19.90
 -10   5   4   91.59   21.20
 -10   5   4  101.19   18.60
  10   5  -4   77.79   19.20
  10   5  -4   47.90   19.30
   9  -5  -4  325.77   29.00
   9  -5  -4  332.97   35.40
  -9  -5   4  278.87   31.10
  -9  -5   4  334.07   28.60
   9  -5  -4  330.37   29.90
  -9  -5   4  361.76   38.20
  -9   5   4  346.27   47.70
  -9   5   4  339.97   27.80
   9   5  -4  315.47   37.00
  -8  -5   4   -1.40    8.80
  -8  -5   4   14.90   11.70
   8  -5  -4    6.30    8.50
   8  -5  -4   -1.30    9.30
   8  -5  -4    5.20    9.70
  -8  -5   4    2.20   10.20
  -8   5   4    0.70    8.20
  -8   5   4   -2.00    7.00
   8   5  -4    9.80   10.80
  -7  -5   4   66.79   13.50
  -7  -5   4   59.09   13.30
   7  -5  -4   57.69   14.00
  -7  -5   4   71.49   15.50
   7  -5  -4  107.59   18.00
  -7   5   4   63.89   14.60
  -7   5   4   87.09   14.20
   7   5  -4   97.79   19.40
   7   5  -4   97.49   16.00
  -6  -5   4  408.76   30.50
   6  -5  -4  440.86   30.00
  -6  -5   4  442.76   37.00
   6  -5  -4  439.66   28.40
  -6  -5   4  449.46   28.00
   6  -5  -4  418.96   29.70
  -6   5   4  433.76   31.10
   6   5  -4  427.36   30.10
   6   5  -4  429.16   31.00
   5  -5  -4 1402.56   60.19
   5  -5  -4 1489.85   78.59
   5  -5  -4 1326.97   61.69
  -5  -5   4 1334.17   63.59
  -5  -5   4 1386.46   63.29
   5   5  -4 1289.37   62.09
   5   5  -4 1373.86   63.79
  -5   5   4 1300.67   68.59
   4  -5  -4  234.98   18.30
  -4  -5   4  264.97   21.60
  -4  -5   4  227.48   20.90
   4  -5  -4  222.78   19.50
  -4   5   4  251.67   20.40
   4   5  -4  224.18   21.20
   4   5  -4  269.37   21.60
   3  -5  -4  186.08   15.60
  -3  -5   4  188.28   18.60
  -3  -5   4  157.48   17.90
  -3   5   4  198.08   16.80
  -3   5   4  180.18   16.90
   3   5  -4  207.08   19.70
   3   5  -4  211.48   18.40
   2  -5  -4   58.29   10.40
   2  -5  -4   73.59   10.80
  -2  -5   4   47.10    9.70
  -2  -5   4   38.60   10.70
   2   5  -4   27.00    9.10
  -2   5   4   56.99   10.90
  -2   5   4   43.10    9.40
   2   5  -4   40.90   10.70
   2   5  -4   66.69   12.20
  -1  -5   4  863.41   42.40
   1  -5  -4  872.81   39.50
   1  -5  -4  823.82   40.40
  -1  -5   4  850.51   41.40
  -1   5   4  787.22   40.60
   1   5  -4  912.01   44.30
   1   5  -4  874.01   44.00
  -1   5   4  863.81   40.80
   0  -5   4  253.47   20.10
   0  -5   4  255.07   19.20
   0  -5  -4  245.18   18.20
   0   5   4  228.88   18.30
   0   5  -4  239.48   20.70
   0   5   4  250.47   18.70
   0   5  -4  247.08   20.90
  -1  -5  -4   -2.80    5.50
   1  -5   4    3.90    7.30
   1  -5   4    8.40    7.50
   1  -5   4    2.90    6.80
   1   5   4    1.30    5.70
  -1   5  -4    0.40    5.80
  -1   5  -4    4.90    8.10
   1   5   4   -0.60    5.50
   2  -5   4   24.40    8.30
   2  -5   4   22.20    9.60
   2  -5   4   16.60    8.80
  -2  -5  -4   12.70    6.90
   2  -5   4   18.40   10.00
  -2  -5  -4   13.20    7.70
  -2   5  -4   10.50    7.00
   2   5   4   23.30    8.30
  -2   5  -4   10.60    8.10
   3  -5   4   13.00    8.30
   3  -5   4   14.00    9.40
   3  -5   4   23.50    8.80
  -3  -5  -4   17.50    8.70
   3  -5   4    4.30    8.80
  -3   5  -4   30.60   11.00
   3   5   4   20.00   11.40
  -3   5  -4    6.90    8.30
   3   5   4   22.10    7.60
  -4  -5  -4  548.55   32.20
   4  -5   4  538.25   34.80
   4  -5   4  569.54   37.10
  -4  -5  -4  528.55   32.60
   4  -5   4  589.04   36.50
  -4  -5  -4  525.85   33.90
  -4   5  -4  532.85   32.60
   4   5   4  602.14   34.10
   4   5   4  508.15   29.80
  -4   5  -4  552.64   36.70
  -5  -5  -4   21.40    9.20
   5  -5   4   18.10   16.50
  -5  -5  -4   15.60   10.20
  -5  -5  -4    6.20   10.80
   5  -5   4   19.90    9.10
   5  -5   4   46.20   14.60
  -5   5  -4   26.80   11.80
   5   5   4   11.70    9.30
  -5   5  -4   22.80    9.90
   5   5   4   28.70    9.20
   6  -5   4  338.47   27.80
  -6  -5  -4  334.97   28.20
  -6  -5  -4  364.46   29.80
  -6  -5  -4  353.86   28.60
   6   5   4  335.07   29.00
  -6   5  -4  375.36   30.90
   6   5   4  318.07   25.30
  -6   5  -4  352.26   28.70
   7  -5   4  102.99   22.90
  -7  -5  -4   77.79   18.40
  -7  -5  -4   82.49   16.20
  -7  -5  -4   96.49   19.40
  -7   5  -4   76.99   16.70
  -7   5  -4   75.59   16.90
   7   5   4   78.29   18.20
   7   5   4   97.29   16.80
  -8  -5  -4   12.20   13.90
   8  -5   4   20.90   14.80
   8  -5   4   29.20    9.90
   8  -5   4    8.70   12.30
  -8  -5  -4   17.30   13.50
  -8  -5  -4   43.50   15.40
  -8   5  -4   19.00   12.10
  -8   5  -4   34.00   16.50
   8   5   4   31.10   12.20
   8   5   4   23.30   15.00
  -9  -5  -4   12.80   11.90
   9  -5   4    9.20   12.30
  -9  -5  -4   20.10   16.00
   9  -5   4    4.90   15.50
  -9  -5  -4   12.30   15.70
   9   5   4   21.30   16.80
  -9   5  -4   17.00   12.80
   9   5   4   15.20   12.70
  -9   5  -4    5.90   13.30
 -10  -5  -4   32.30   16.60
  10  -5   4   21.20   14.00
 -10  -5  -4   11.30   15.70
 -10  -5  -4   26.40   17.80
  10  -5   4    9.20   19.00
  10  -5   4   14.40   14.50
 -10   5  -4   30.40   16.30
 -10   5  -4   35.70   18.80
  10   5   4   18.10   16.90
 -11  -5  -4   10.10   17.20
  11  -5   4   -4.20   11.60
  11  -5   4   -3.10   18.00
  11  -5   4   10.20   14.70
 -11  -5  -4   10.40   17.70
 -11   5  -4   16.50   16.20
 -11   5  -4    6.10   15.00
 -12  -5  -4   20.80   20.40
  12  -5   4    7.00   18.10
 -12  -5  -4    8.80   21.20
 -12  -5  -4   18.70   16.20
  12  -5   4   -4.80   11.70
  12  -5   4   38.00   19.40
  12   5   4   14.30   14.80
 -12   5  -4   27.80   18.00
 -12   5  -4   29.90   20.10
  12   5   4   48.50   22.90
 -12  -6   4   64.69   25.50
 -12  -6   4   38.60   17.40
  12  -6  -4   19.70   18.20
 -12  -6   4   92.79   24.00
  12  -6  -4   27.00   17.70
  12  -6  -4   18.60   22.90
  12   6  -4   48.10   23.60
  12   6  -4    2.60   13.80
 -12   6   4   33.70   25.40
 -12   6   4   38.00   21.50
 -11  -6   4   17.40   15.30
  11  -6  -4    0.50    9.70
 -11  -6   4   -6.60   15.30
  11  -6  -4   13.00   14.80
 -11  -6   4   -2.40   15.20
  11  -6  -4   51.19   26.50
 -11   6   4   20.20   15.30
  11   6  -4    2.80   20.70
  11   6  -4   -2.70   20.00
 -11   6   4   10.70   14.30
 -10  -6   4  452.85   39.70
  10  -6  -4  461.95   37.10
 -10  -6   4  489.05   38.00
  10  -6  -4  516.75   38.60
 -10  -6   4  434.76   51.09
  10  -6  -4  462.05   42.50
  10   6  -4  442.06   43.10
 -10   6   4  451.05   43.70
  10   6  -4  450.75   40.10
 -10   6   4  500.65   36.00
  -9  -6   4  135.39   24.20
  -9  -6   4  150.28   26.60
   9  -6  -4  148.89   22.80
  -9  -6   4   89.39   21.10
   9  -6  -4  103.19   21.90
   9  -6  -4  111.69   18.80
  -9   6   4  106.19   18.80
   9   6  -4  113.59   21.10
   9   6  -4  120.09   24.30
  -9   6   4  132.59   23.10
   8  -6  -4    7.80   10.60
   8  -6  -4   26.50   13.00
  -8  -6   4    9.20    9.20
  -8  -6   4    4.40   11.20
  -8  -6   4    5.40   10.70
   8  -6  -4   11.00   12.30
  -8   6   4   14.00   10.50
   8   6  -4   15.30   14.60
   8   6  -4   17.60    9.60
   7  -6  -4   58.99   14.70
  -7  -6   4   82.29   18.00
   7  -6  -4   95.99   17.00
  -7  -6   4   74.49   15.60
  -7  -6   4  102.49   20.60
   7  -6  -4   74.59   15.30
   7   6  -4   70.39   17.50
  -7   6   4   74.79   15.70
   7   6  -4   94.09   20.00
  -6  -6   4  221.68   26.70
   6  -6  -4  173.88   22.40
   6  -6  -4  163.78   19.20
   6  -6  -4  198.38   23.40
  -6  -6   4  223.88   24.70
  -6   6   4  252.47   21.80
   6   6  -4  231.18   28.20
  -5  -6   4    8.50   10.50
  -5  -6   4   13.30   10.60
   5  -6  -4    7.10    9.10
   5  -6  -4   -2.80    6.90
   5  -6  -4    2.90    9.30
   5   6  -4    2.90    9.50
   5   6  -4    6.30    9.50
  -4  -6   4   42.10   13.30
   4  -6  -4   36.20    9.90
  -4   6   4   52.79   12.60
   4   6  -4   52.59   13.50
   4   6  -4   41.90   13.90
  -4   6   4   62.69   13.60
  -3  -6   4  191.58   20.60
   3  -6  -4  189.38   19.50
   3  -6  -4  136.99   17.20
  -3  -6   4  143.29   18.00
   3   6  -4  175.98   20.80
  -3   6   4  214.28   22.20
   3   6  -4  137.99   18.80
   3   6  -4  177.48   21.60
  -3   6   4  182.28   19.80
   2  -6  -4   25.50    8.50
   2  -6  -4   20.30    9.70
  -2  -6   4    9.40    8.80
  -2  -6   4   28.20   10.20
  -2   6   4   21.00    9.40
  -2   6   4   15.40    9.00
   2   6  -4   15.30   10.60
   2   6  -4   29.10   11.30
  -1  -6   4   -0.50    6.90
   1  -6  -4    2.60    7.40
  -1  -6   4   -8.50    8.60
   1  -6  -4    3.40    7.10
  -1   6   4   -0.80    7.60
  -1   6   4   -7.90    5.20
   1   6  -4    6.60    9.40
   1   6  -4   -2.00    6.80
   0  -6  -4    5.60    6.80
   0  -6   4   -7.60    7.00
   0  -6  -4    1.20    7.60
   0  -6   4    7.00    9.30
   0   6   4   -6.10    6.50
   0   6  -4    5.40    9.30
   0   6  -4    1.40    8.10
   0   6   4    2.70    7.10
   1  -6   4  184.38   20.50
  -1  -6  -4  189.38   19.30
   1  -6   4  180.18   19.30
   1  -6   4  221.98   23.80
  -1   6  -4  197.38   23.30
   1   6   4  208.28   21.70
   1   6   4  163.98   18.80
  -1   6  -4  228.08   25.90
  -2  -6  -4    0.80    8.10
   2  -6   4    1.60    8.30
   2  -6   4   16.60    9.20
   2  -6   4    4.70    9.20
   2   6   4   -0.90    7.80
  -2   6  -4   -1.10    7.70
   2   6   4    7.60    8.00
  -2   6  -4   -2.00    7.60
   3  -6   4  386.06   27.40
   3  -6   4  325.17   37.40
   3  -6   4  371.76   29.50
  -3  -6  -4  339.27   26.10
  -3  -6  -4  381.76   27.30
   3   6   4  394.96   27.80
  -3   6  -4  357.06   28.50
  -3   6  -4  329.47   28.70
  -4  -6  -4    2.10    7.40
  -4  -6  -4    4.30    8.90
   4  -6   4    5.90    9.30
   4  -6   4   -3.30   10.20
   4   6   4    7.40    9.30
  -4   6  -4   19.90   10.70
  -4   6  -4    8.60    9.30
   4   6   4    6.60    7.90
   5  -6   4  438.56   36.00
  -5  -6  -4  467.65   33.10
   5  -6   4  506.45   31.40
  -5  -6  -4  447.76   34.40
  -5  -6  -4  423.76   31.90
  -5   6  -4  439.16   34.30
  -5   6  -4  442.36   32.10
   5   6   4  495.25   34.90
   5   6   4  448.66   30.00
   6  -6   4   34.70   11.60
  -6  -6  -4   29.10   12.70
   6  -6   4   49.70   17.00
  -6  -6  -4   17.90   12.40
  -6  -6  -4   57.59   17.00
   6   6   4   40.20   12.20
  -6   6  -4   39.40   14.00
   6   6   4   27.60   14.00
  -6   6  -4   26.00   12.70
  -7  -6  -4  307.27   32.70
  -7  -6  -4  215.08   38.40
   7  -6   4  323.27   29.30
  -7  -6  -4  297.47   31.10
   7  -6   4  222.78   31.10
  -7   6  -4  338.27   35.30
   7   6   4  245.08   29.30
  -7   6  -4  267.67   33.20
   7   6   4  274.27   26.00
   8  -6   4    3.60   10.40
   8  -6   4    1.20   13.40
   8  -6   4   -3.30    9.50
  -8  -6  -4   -1.40   11.00
  -8  -6  -4   -7.80   13.10
  -8  -6  -4   32.60   16.50
   8   6   4   -3.90   12.60
   8   6   4   -6.80    8.20
  -8   6  -4  -11.40    7.80
  -8   6  -4  -12.10   11.00
  -9  -6  -4    0.10   15.30
  -9  -6  -4  -14.20   12.50
   9  -6   4    8.30   16.80
   9  -6   4   36.50   14.70
  -9  -6  -4   17.00   14.10
   9  -6   4   -8.90    9.10
  -9   6  -4   32.30   18.80
  -9   6  -4    2.30   11.10
   9   6   4   14.30   15.90
 -10  -6  -4   92.39   29.50
  10  -6   4   84.29   26.10
  10  -6   4   94.59   21.40
 -10  -6  -4  100.69   24.90
 -10  -6  -4   93.39   21.60
 -10   6  -4  108.29   24.40
 -10   6  -4  109.79   27.20
  10   6   4   75.39   24.30
 -11  -6  -4   10.80   14.60
  11  -6   4  -13.80   12.20
  11  -6   4   -1.70   17.60
  11  -6   4    7.70   12.80
 -11  -6  -4   -0.50   16.30
 -11  -6  -4  -20.90   15.40
 -11   6  -4   -6.40   11.70
  11   6   4   -6.70   12.00
  11   6   4   13.40   18.50
 -11   6  -4   12.40   18.90
  10  -7  -4   16.70   15.10
 -10  -7   4    9.50   16.90
  10  -7  -4  -10.70   10.10
 -10  -7   4    3.90   13.70
  10  -7  -4   -4.60   10.20
 -10  -7   4   -5.60    8.40
  10   7  -4   19.90   13.50
  10   7  -4   -2.60   14.90
 -10   7   4    7.60   13.50
   9  -7  -4  452.15   37.10
   9  -7  -4  500.95   36.90
  -9  -7   4  450.95   38.10
  -9  -7   4  459.55   41.50
  -9  -7   4  430.86   35.90
   9   7  -4  537.45   39.60
  -9   7   4  443.16   39.20
   9   7  -4  438.86   41.80
   8  -7  -4    3.30   10.00
  -8  -7   4    8.60   12.60
   8  -7  -4   21.00   11.90
   8  -7  -4   -3.30   10.40
  -8  -7   4    6.20   13.20
  -8  -7   4   -2.10   10.70
   8   7  -4   -0.60   11.80
   8   7  -4    1.40   11.50
  -8   7   4    5.00   10.50
   7  -7  -4   63.79   16.80
   7  -7  -4   94.99   19.60
   7  -7  -4  116.99   19.00
  -7  -7   4   84.49   20.00
  -7  -7   4  113.59   22.10
  -7  -7   4   90.29   17.60
   7   7  -4   79.79   16.80
  -7   7   4  110.49   20.00
   7   7  -4   82.89   19.40
  -6  -7   4    4.00   11.90
  -6  -7   4    3.10    9.90
   6  -7  -4    3.80    7.80
   6  -7  -4   28.40   13.70
   6   7  -4   21.80   14.90
   6   7  -4   22.40   10.10
  -6   7   4    5.00   10.20
  -6   7   4   -3.40   10.10
  -5  -7   4   11.10   12.30
  -5  -7   4   17.90   11.90
   5  -7  -4   21.50   10.30
   5  -7  -4   33.20   13.70
  -5  -7   4   47.70   13.20
  -5   7   4   52.09   13.00
   5   7  -4   12.80   12.90
  -5   7   4   33.00   12.70
  -4  -7   4  246.48   21.80
   4  -7  -4  233.08   21.60
  -4  -7   4  151.18   21.10
   4  -7  -4  197.08   23.60
  -4   7   4  207.08   26.10
   4   7  -4  244.98   29.00
  -4   7   4  175.18   22.40
   4   7  -4  162.48   22.60
   3  -7  -4   77.69   16.70
  -3  -7   4   52.89   14.70
   3  -7  -4   73.89   14.40
  -3   7   4   82.39   16.20
   3   7  -4  104.89   19.30
   3   7  -4   96.99   19.10
   2  -7  -4   69.99   15.10
   2  -7  -4   66.69   12.60
  -2  -7   4   79.99   17.10
  -2   7   4   67.19   14.60
   2   7  -4   68.89   16.50
   1  -7  -4  163.88   19.90
  -1  -7   4  197.78   23.50
   1  -7  -4  175.18   19.10
   1   7  -4  158.08   21.60
  -1   7   4  166.48   21.50
   1   7  -4  183.48   24.20
   0  -7  -4    5.90    8.40
   0  -7  -4   14.30   10.00
   0  -7   4   20.30   12.20
   0   7  -4    4.90   11.00
   0   7  -4   17.00    9.90
   0   7   4   -0.20    8.60
   0   7   4    5.20    3.70
  -1  -7  -4  270.07   22.50
   1  -7   4  202.38   31.30
  -1  -7  -4  274.87   24.50
   1  -7   4  279.37   26.00
   1   7   4  264.47   24.70
  -1   7  -4  217.08   25.60
  -1   7  -4  276.87   26.00
   2  -7   4   52.19   14.60
   2   7   4   99.79   18.30
   3  -7   4  149.49   28.40
   3  -7   4  171.28   22.30
  -3   7  -4  126.59   22.30
  -3   7  -4  132.09   21.10
   3   7   4  165.08   23.30
  -4  -7  -4  177.78   23.40
  -4  -7  -4  195.88   24.80
   4  -7   4  131.09   21.60
   4  -7   4  144.29   23.00
   4  -7   4  155.08   21.00
  -4   7  -4  129.39   19.90
   4   7   4  168.18   22.10
   5  -7   4   22.50   13.50
   5  -7   4   56.49   16.30
  -5  -7  -4   24.40   14.50
  -5  -7  -4    3.50   11.20
  -5  -7  -4   39.40   13.90
   5  -7   4   57.39   17.60
   5  -7   4   41.40   12.90
  -5   7  -4   21.10   12.90
   5   7   4   32.10   14.10
  -6  -7  -4  190.88   25.90
   6  -7   4  190.28   24.60
   6  -7   4  251.97   34.50
   6  -7   4  184.18   26.70
  -6  -7  -4  188.78   24.80
  -6  -7  -4  241.68   31.40
  -6   7  -4  188.68   24.20
   6   7   4  161.88   26.60
  -6   7  -4  212.08   26.50
  -7  -7  -4   23.80   16.50
   7  -7   4    8.00   14.30
  -7  -7  -4   18.30   14.50
  -7  -7  -4    8.60    9.80
   7  -7   4   -5.20   10.90
   7   7   4   42.40   19.20
  -7   7  -4   28.40   15.20
  -7   7  -4   22.00   15.70
   7   7   4   48.00   13.70
   8  -7   4  207.88   26.70
   8  -7   4  294.17   41.40
   8  -7   4  224.88   32.00
  -8  -7  -4  183.28   24.90
  -8  -7  -4  277.47   36.20
  -8  -7  -4  256.27   32.20
   8   7   4  239.78   32.70
  -8   7  -4  272.27   36.20
  -8   7  -4  211.48   30.30
   9  -7   4   72.59   25.30
  -9  -7  -4   49.10   21.30
   9  -7   4   73.69   19.00
  -9  -7  -4   26.50   19.90
   9  -7   4   44.90   17.10
  -9   7  -4   18.90   15.00
  -9   7  -4   27.70   17.70
   9   7   4   35.20   20.90
  -8  -8   4    8.90   13.60
   8  -8  -4  -10.40    7.80
  -8  -8   4    4.60   12.00
   8  -8  -4   -3.70    9.90
  -8  -8   4    0.70   13.40
  -8   8   4   -5.30   12.70
   8   8  -4   26.10   12.50
  -8   8   4    3.20   11.40
   8   8  -4   26.50   18.20
  -7  -8   4  140.79   24.20
   7  -8  -4  157.68   25.40
  -7  -8   4  174.18   25.00
  -7  -8   4  128.29   21.70
  -7   8   4  149.69   22.90
  -7   8   4  154.98   25.60
   7   8  -4  158.58   23.00
   7   8  -4  149.79   26.00
   6  -8  -4   -3.10    8.50
   6  -8  -4   -0.40   12.10
   6  -8  -4   -8.20    5.60
  -6  -8   4    1.90   13.20
  -6  -8   4   20.90    9.50
  -6   8   4   -1.50   11.60
   6   8  -4    6.60   12.00
  -6   8   4   -5.30    6.80
   6   8  -4    1.00   10.30
   6   8  -4    5.60   10.50
  -5  -8   4  139.29   22.50
   5  -8  -4  106.89   19.80
  -5  -8   4  164.58   22.10
   5   8  -4  180.18   25.80
  -5   8   4  112.29   20.60
   5   8  -4  108.89   21.30
   4  -8  -4   19.50   10.70
  -4  -8   4    7.10   14.10
   4  -8  -4  -10.50    9.90
   4  -8  -4    5.60   10.80
  -4  -8   4   -0.80    9.00
   4   8  -4   -1.10   12.20
   4   8  -4   15.70   11.60
  -4   8   4   -2.70    8.80
  -4   8   4  -11.40   10.10
   3  -8  -4  325.87   27.00
   3  -8  -4  345.87   30.80
  -3  -8   4  291.07   32.20
  -3  -8   4  349.96   28.50
  -3   8   4  311.27   29.70
   3   8  -4  319.27   34.60
   3   8  -4  321.97   29.80
  -3   8   4  348.17   28.60
   2  -8  -4    9.80    9.30
  -2  -8   4    6.50    8.60
  -2  -8   4   13.00   11.80
   2  -8  -4    3.30   11.10
  -2   8   4   23.50   13.20
   2   8  -4    8.90   13.40
   2   8  -4    7.30    9.00
  -2   8   4   10.70    8.90
   1  -8  -4   25.00   11.10
  -1  -8   4   17.30   10.40
   1  -8  -4    3.50   10.70
  -1  -8   4    1.00   11.30
  -1   8   4   19.10   10.80
   1   8  -4   -4.30   12.00
  -1   8   4    7.80   11.60
   1   8  -4   19.90   12.40
   0  -8  -4   82.59   18.50
   0  -8   4   74.39   19.70
   0  -8   4  101.49   20.00
   0  -8   4   77.89   16.00
   0  -8  -4   66.79   14.60
   0   8  -4   93.09   19.70
   0   8  -4   75.29   19.60
   0   8   4   83.89   16.90
   0   8   4   68.89   16.00
  -1  -8  -4   24.90   13.90
   1  -8   4   32.10   13.20
   1  -8   4   66.19   16.10
   1  -8   4   34.60   15.10
  -1  -8  -4   35.00   12.20
   1   8   4   23.90   12.20
  -1   8  -4   17.60   11.30
  -1   8  -4   34.30   15.70
   1   8   4   54.69   15.40
   2  -8   4   14.40   13.80
   2  -8   4   31.50   12.70
  -2  -8  -4   48.50   12.70
  -2  -8  -4   24.40   12.40
   2  -8   4    7.20   11.00
  -2   8  -4   17.40   11.90
   2   8   4   37.50   14.60
  -2   8  -4   33.50   15.10
   2   8   4   16.20   10.10
   3  -8   4  102.49   16.30
   3  -8   4  131.89   21.40
   3  -8   4   68.09   19.40
  -3  -8  -4   91.19   18.70
   3   8   4  110.49   17.80
   3   8   4  109.49   21.40
  -3   8  -4  106.89   19.10
  -3   8  -4   89.99   21.90
   4  -8   4   35.00   16.30
   4  -8   4   57.19   16.50
  -4  -8  -4   19.90   14.70
   4  -8   4   25.60   13.70
  -4   8  -4   26.60   13.60
   4   8   4  101.39   27.60
  -4   8  -4   61.59   20.40
   4   8   4   45.10   16.20
  -5  -8  -4   25.30   15.10
   5  -8   4    5.00    8.40
  -5  -8  -4  -15.90   15.20
   5  -8   4   24.80   15.30
  -5   8  -4   11.10   14.80
   5   8   4    4.90   14.60
  -5   8  -4   -4.70    8.40
   6  -8   4   25.70   16.30
  -6  -8  -4   -3.90   14.30
  -6  -8  -4   22.50    9.80
  -6  -8  -4   -2.40   14.20
   6  -8   4   14.50   12.00
   6  -8   4   -0.90   13.80
  -6   8  -4   18.40   13.00
   6   8   4    6.10   14.50
  -6   8  -4   26.00   15.90
  -7  -8  -4   -5.60   13.20
  -7  -8  -4   -9.60    9.20
  -7  -8  -4    0.70   15.30
   7  -8   4   -1.00   15.40
   7  -8   4    4.40   15.60
   7  -8   4    7.10   10.70
   7  -8   4   -2.80   13.80
  -7   8  -4    3.80   11.40
   7   8   4   35.20   17.90
   4  -9  -4   47.30   24.80
   4  -9  -4   59.09   17.20
   4  -9  -4   41.00   12.90
  -4  -9   4   42.60   16.70
  -4  -9   4   80.59   17.40
  -4   9   4   55.99   14.60
   4   9  -4   54.39   19.40
   4   9  -4   81.09   18.70
  -3  -9   4    5.30   13.00
   3  -9  -4   -5.40    7.90
   3  -9  -4   13.10   13.50
  -3  -9   4   -6.60    8.10
  -3   9   4    9.40   11.10
  -3   9   4    4.20   12.90
   3   9  -4   -7.00    8.40
   3   9  -4   -6.80   13.70
  -2  -9   4   -2.00    8.80
   2  -9  -4   24.10   15.80
  -2  -9   4    8.10   14.30
   2  -9  -4  -14.10    7.50
  -2   9   4    7.00   13.10
   2   9  -4    1.80   14.60
   2   9  -4   -6.30    9.30
  -2   9   4   -0.60    8.40
   1  -9  -4    7.20   12.90
  -1  -9   4    0.30   12.10
  -1  -9   4    5.30    9.60
   1  -9  -4    7.90   10.80
  -1  -9   4   27.50   13.70
   1   9  -4   22.90   15.60
   1   9  -4   -5.10    9.10
  -1   9   4   -0.90   11.90
  -1   9   4   -8.00    8.10
   0  -9   4   -6.60    7.90
   0  -9   4   14.20   13.60
   0  -9   4   11.70   12.10
   0  -9  -4    3.30    9.30
   0  -9  -4    4.20   12.00
   0   9  -4   -4.50    9.60
   0   9  -4   -9.10   11.60
   0   9   4   14.50   13.80
  -1  -9  -4   34.30   16.10
   1  -9   4   29.20   11.10
   1  -9   4   17.00   14.40
  -1  -9  -4   -1.50   10.30
   1  -9   4   12.40   12.80
  -1   9  -4   16.10   12.60
  -1   9  -4   21.70   15.40
   1   9   4   40.80   12.00
   1   9   4   47.20   30.20
  -2  -9  -4    1.40   10.00
   2  -9   4   -6.90   10.30
   2  -9   4    0.70   14.30
   2  -9   4    0.40    8.90
  -2  -9  -4  -13.10   11.90
  -2   9  -4   12.60   11.80
  -2   9  -4   -8.60   13.60
   2   9   4    3.20   12.40
   2   9   4   -9.00    7.50
  -3  -9  -4   11.50   13.10
  -3  -9  -4   22.10   13.00
   3  -9   4   10.40   11.50
   3  -9   4   -6.20    8.60
   3  -9   4    8.10   14.90
   3   9   4    0.00   12.40
  -3   9  -4   10.30   11.50
   3   9   4   -0.70    9.50
  -3   9  -4   -0.70   14.80
   4  -9   4   14.20   14.00
 -15   0   5   -3.60   15.20
  15   0  -5    3.10   12.30
 -15   0   5   11.00   17.40
  15   0  -5   -1.90   18.00
 -15   0   5   -4.70   14.10
  15   0  -5   -6.40   12.10
 -14   0   5  -12.80   12.70
  14   0  -5    8.10   13.10
  14   0  -5   -5.00   15.50
  14   0  -5   10.60   25.80
 -14   0   5   34.30   21.50
 -13   0   5   13.30   15.90
  13   0  -5   -5.70   14.50
  13   0  -5   -2.60   14.90
  13   0  -5   -3.80   13.00
 -13   0   5   -8.60   14.50
 -13   0   5  -15.60   10.40
 -12   0   5   -5.00   11.70
 -12   0   5    6.90    6.40
  12   0  -5    4.20   15.00
  12   0  -5    4.50   16.70
 -12   0   5   13.70   16.80
  11   0  -5   -3.90   11.10
 -11   0   5   -3.40   10.50
  11   0  -5   -4.00   12.90
 -11   0   5   -3.90   13.90
 -10   0   5   -6.10    8.70
  10   0  -5   -3.60   12.10
  10   0  -5    6.40   14.30
  10   0  -5   -0.20   10.30
 -10   0   5   -1.50   12.00
  -9   0   5    6.30    8.60
  -9   0   5   -8.50    8.70
   9   0  -5    4.80   12.00
  -9   0   5   -0.10   10.50
   9   0  -5    4.10   12.20
   9   0  -5    1.90    9.50
  -8   0   5    7.90   11.10
   8   0  -5   -1.70    7.60
  -8   0   5   -2.10    9.30
   8   0  -5    0.50    8.80
  -8   0   5    0.30    6.60
   8   0  -5  -10.60    9.20
  -7   0   5    3.50    5.50
  -7   0   5    3.80    8.90
   7   0  -5   -6.00    8.70
  -7   0   5    5.20    7.80
   7   0  -5   -0.50    6.80
   7   0  -5    3.30    9.40
   6   0  -5    5.90    8.10
   6   0  -5    6.30    8.10
  -6   0   5    7.10    5.00
  -6   0   5   -4.30    6.60
   6   0  -5    5.60    5.90
  -6   0   5    0.90    7.00
  -5   0   5    3.10    5.60
  -5   0   5   -0.90    5.30
   5   0  -5    1.00    4.00
  -5   0   5    1.00    3.00
   5   0  -5   -0.80    5.20
   5   0  -5    0.10    6.40
   4   0  -5   -5.90    4.00
   4   0  -5   -2.60    4.00
  -4   0   5   -1.70    4.00
  -4   0   5   -4.20    3.20
   4   0  -5   -0.50    2.70
  -3   0   5   -2.70    2.80
   3   0  -5    1.80    4.10
  -3   0   5   -2.60    2.10
   3   0  -5    0.10    1.20
   3   0  -5    0.20    3.40
  -2   0   5    0.80    1.60
  -2   0   5   -1.40    1.40
   2   0  -5    0.90    2.80
   2   0  -5    1.30    2.00
   2   0  -5    3.70    1.50
   1   0  -5   -2.00    2.60
   1   0  -5    2.30    1.10
   1   0  -5    2.00    1.20
   1   0  -5    2.70    1.40
  -1   0   5    1.10    1.80
   1   0  -5    0.00    1.20
   0   0  -5    0.70    1.10
   0   0   5   -2.30    3.10
   0   0  -5    4.70    2.00
   0   0  -5    0.30    2.10
   0   0  -5    0.00    3.60
   1   0   5   -0.20    4.70
   1   0   5    2.20    3.30
  -1   0  -5    0.00    2.80
   1   0   5    1.90    2.70
  -1   0  -5    2.20    4.90
  -1   0  -5    4.20    3.80
   2   0   5    4.50    4.90
   2   0   5    3.80    6.80
  -2   0  -5    0.90    4.70
   2   0   5    2.20    4.40
  -2   0  -5    2.60    5.60
  -2   0  -5    2.40    5.20
  -3   0  -5    7.10    7.70
   3   0   5   -2.00    5.20
   3   0   5   -3.50    5.10
  -3   0  -5   -3.00    6.00
   3   0   5   -1.10    6.60
  -3   0  -5    2.20    5.90
  -4   0  -5    2.60    8.30
   4   0   5    5.80    7.80
   4   0   5    4.90    7.30
  -4   0  -5    4.60    7.00
   5   0   5    6.10    9.90
  -5   0  -5   -2.60    8.20
   5   0   5   -4.60    8.40
  -5   0  -5   -9.80    6.20
   5   0   5    3.60    9.80
  -5   0  -5    5.60    9.50
   6   0   5   -3.10   10.20
  -6   0  -5    1.30    9.30
  -6   0  -5   -0.90    9.70
   6   0   5   -8.40    8.20
  -6   0  -5  -10.70    7.60
   6   0   5    5.40   10.50
  -7   0  -5    3.40   11.50
  -7   0  -5    2.80   11.30
  -7   0  -5    6.00   11.00
   7   0   5   11.80   14.10
   7   0   5   -3.00   10.40
   7   0   5   -0.20   10.90
   8   0   5   -7.50   12.60
  -8   0  -5   -2.80   11.40
   8   0   5   -8.90   12.00
  -8   0  -5   -5.70   11.90
  -8   0  -5   -7.40   11.40
   8   0   5    7.60   14.90
   9   0   5   -5.00   13.40
  -9   0  -5   -6.00   11.50
  -9   0  -5    0.80   14.70
   9   0   5   -6.90   13.40
   9   0   5   11.20   12.80
  -9   0  -5  -10.80    9.90
  10   0   5    0.70   17.60
  10   0   5    2.70   14.60
 -10   0  -5    3.40   14.00
 -10   0  -5    4.80   16.40
  10   0   5    0.20   13.10
 -10   0  -5   18.60   15.60
  11   0   5   -3.30   17.50
  11   0   5   -5.10   14.40
 -11   0  -5   23.80   19.60
 -11   0  -5   -8.80   10.50
 -11   0  -5   11.00   17.60
  12   0   5    6.40   19.10
 -12   0  -5  -15.80   10.00
 -12   0  -5   -8.70   16.30
  12   0   5    7.60   13.90
  12   0   5   -3.10   13.50
 -12   0  -5   15.60   18.60
 -13   0  -5   -3.10   13.40
  13   0   5   20.10   20.80
  13   0   5    7.80   14.00
 -13   0  -5  -16.90   15.00
  13   0   5    4.60   15.50
 -14   0  -5   13.50   19.80
 -14   0  -5  -11.20   16.60
  14   0   5   -8.00   28.40
  14   0   5   -3.00   22.40
  14   0   5  -17.60   11.00
 -15  -1   5  -23.90   11.90
  15  -1  -5  -10.60   16.80
  15  -1  -5  -11.70   11.70
  15  -1  -5   -5.10   13.50
 -15  -1   5    6.40   16.80
 -15  -1   5  -13.30   10.70
 -15   1   5   -5.70   13.80
 -15   1   5   -0.40   12.80
 -15   1   5    9.70   17.30
  15   1  -5   -1.00   16.30
  15   1  -5   12.80   17.30
  15   1  -5   -8.90   10.10
 -14  -1   5   22.60   27.90
  14  -1  -5   44.60   17.60
  14  -1  -5   18.30   23.10
 -14  -1   5   26.60   17.50
 -14  -1   5   38.30   17.60
 -14   1   5   23.40   19.30
  14   1  -5   11.60   20.50
  14   1  -5   40.00   16.40
 -14   1   5   22.10   17.00
  13  -1  -5   28.20   19.30
 -13  -1   5   64.89   22.20
 -13  -1   5   28.40   16.30
  13  -1  -5   69.09   18.30
 -13  -1   5   50.39   17.00
  13  -1  -5   24.50   16.30
 -13   1   5   41.70   18.20
  13   1  -5   18.90   16.70
 -13   1   5   29.00   18.10
 -13   1   5   15.10   15.60
  13   1  -5   22.60   19.00
  13   1  -5   22.60   14.50
 -12  -1   5    8.70   13.90
  12  -1  -5   32.00   16.40
  12  -1  -5    7.60    9.30
 -12  -1   5   22.20   15.60
  12  -1  -5   14.50   12.90
 -12  -1   5   28.20   14.70
  12   1  -5    3.50   15.10
 -12   1   5   26.40   15.10
  12   1  -5   19.20   13.40
 -12   1   5   29.00   15.90
 -11  -1   5  502.25   36.20
  11  -1  -5  510.65   46.80
 -11  -1   5  578.84   45.80
 -11  -1   5  404.46   40.30
  11  -1  -5  537.15   38.60
  11   1  -5  485.55   35.70
 -11   1   5  416.16   35.30
  11   1  -5  452.75   45.00
 -11   1   5  505.95   47.20
  10  -1  -5   54.09   15.80
  10  -1  -5   64.39   22.70
 -10  -1   5   45.10   14.30
  10  -1  -5   59.09   14.80
 -10  -1   5   65.29   20.30
 -10  -1   5   65.69   18.20
 -10   1   5   60.09   15.80
  10   1  -5   48.30   13.20
  10   1  -5   36.90   16.10
 -10   1   5   57.39   17.50
  -9  -1   5   59.69   19.30
   9  -1  -5   46.40   12.80
   9  -1  -5   71.09   19.20
  -9  -1   5   80.79   15.60
  -9  -1   5   44.30   13.50
   9  -1  -5   52.99   17.00
  -9   1   5   38.50   12.90
   9   1  -5   53.29   12.60
  -9   1   5   86.89   21.00
   9   1  -5   60.99   16.00
   9   1  -5   33.30   12.90
  -9   1   5   57.99   13.90
  -8  -1   5 1284.27   63.69
   8  -1  -5 1369.06   71.79
   8  -1  -5 1287.77   67.79
  -8  -1   5 1319.57   57.49
   8  -1  -5 1051.29   56.89
  -8  -1   5 1128.69   64.89
  -8   1   5 1161.28   56.19
   8   1  -5 1039.70   62.09
  -8   1   5 1100.59   58.79
  -8   1   5 1333.97   69.99
   8   1  -5 1179.58   54.49
   8   1  -5 1148.59   62.59
  -7  -1   5  425.46   26.10
  -7  -1   5  353.36   30.70
  -7  -1   5  453.75   30.00
   7  -1  -5  396.86   34.30
   7  -1  -5  402.66   24.90
   7  -1  -5  325.67   35.10
   7   1  -5  365.56   28.80
  -7   1   5  368.36   26.50
  -7   1   5  426.66   34.90
   7   1  -5  429.76   23.70
   7   1  -5  351.86   29.50
  -6  -1   5  340.57   20.90
   6  -1  -5  307.87   18.90
   6  -1  -5  265.27   26.50
  -6  -1   5  264.47   24.50
   6  -1  -5  268.27   24.20
  -6  -1   5  328.27   22.70
  -6   1   5  264.37   29.50
   6   1  -5  319.57   23.50
   6   1  -5  318.97   17.30
   6   1  -5  302.47   24.00
   5  -1  -5  673.13   29.70
  -5  -1   5  629.34   30.70
  -5  -1   5  703.43   33.90
  -5  -1   5  655.13   36.50
   5  -1  -5  655.13   35.50
   5   1  -5  678.23   34.00
  -5   1   5  713.23   31.20
   4  -1  -5 1155.78   44.10
   4  -1  -5 1118.19   47.20
  -4  -1   5 1159.88   49.50
   4  -1  -5 1005.40   50.49
  -4  -1   5 1117.49   46.70
  -4   1   5 1131.39   43.50
   4   1  -5 1158.68   48.10
   4   1  -5 1143.79   47.40
   3  -1  -5  653.33   26.10
  -3  -1   5  650.13   23.50
  -3  -1   5  606.94   27.40
  -3  -1   5  635.94   28.70
   3  -1  -5  661.83   29.30
   3   1  -5  605.64   27.70
  -3   1   5  635.04   23.70
   3   1  -5  619.84   27.80
  -2   1   5 3892.21  142.29
   1  -1   5 1359.76   59.99
   1  -1   5 1351.66   54.19
  -1  -1  -5 1439.36   55.89
   1  -1   5 1451.05   54.29
  -1  -1  -5 1393.46   51.69
  -1  -1  -5 1467.25   53.59
   1   1   5 1327.67   55.19
  -1   1  -5 1463.35   54.69
  -1   1  -5 1260.27   53.39
  -1   1  -5 1412.26   58.69
  -2  -1  -5 2173.78   88.29
  -2  -1  -5 2360.66   86.09
   2  -1   5 2125.29   93.69
   2  -1   5 2182.08   87.19
   2  -1   5 2412.76   88.39
  -2  -1  -5 2298.97   89.19
  -2   1  -5 2145.09   92.99
   2   1   5 2408.46   89.69
  -2   1  -5 2353.96   87.69
   3  -1   5  105.09   17.20
   3  -1   5  159.18   14.50
  -3  -1  -5  142.29   17.90
  -3  -1  -5  139.49   16.30
   3  -1   5  141.59   13.80
  -3  -1  -5  144.89   15.20
   3   1   5  142.99   16.80
   3   1   5  139.89   11.50
  -3   1  -5  146.49   20.00
  -3   1  -5  141.19   15.50
   3   1   5  118.29   16.70
  -3   1  -5  133.39   14.70
  -4  -1  -5   67.79   14.60
  -4  -1  -5   67.09   12.80
   4  -1   5   53.79   13.40
   4  -1   5   50.89   11.00
   4  -1   5   86.39   15.20
  -4  -1  -5   59.19   11.60
  -4   1  -5   54.29   10.40
   4   1   5   75.89   17.50
   4   1   5   64.39   10.70
  -4   1  -5   73.09   17.00
   4   1   5   97.89   16.40
  -4   1  -5   80.29   14.80
  -5  -1  -5   -1.10    8.90
   5  -1   5    3.10    7.40
   5  -1   5    7.20    9.80
   5  -1   5   10.50    9.80
  -5  -1  -5    6.70    9.40
  -5   1  -5   23.50   10.20
   5   1   5   19.60   12.20
   5   1   5    9.80    9.70
  -5   1  -5    9.40    9.40
   5   1   5   14.90    8.50
  -5   1  -5   14.50   11.90
   6  -1   5  185.68   26.40
   6  -1   5  308.77   34.10
  -6  -1  -5  260.77   29.00
   6  -1   5  300.47   33.10
  -6  -1  -5  216.68   27.60
  -6   1  -5  324.97   36.20
   6   1   5  249.58   24.00
  -6   1  -5  282.17   32.20
  -6   1  -5  230.88   27.20
   6   1   5  207.28   26.70
  -7  -1  -5  820.42   53.19
   7  -1   5  825.72   53.89
  -7  -1  -5  874.71   52.89
   7  -1   5  874.31   54.09
  -7  -1  -5  799.42   53.49
   7   1   5  925.21   59.09
  -7   1  -5  850.41   53.99
  -7   1  -5  944.21   56.89
   7   1   5  834.92   50.99
  -7   1  -5  840.12   52.99
   7   1   5  766.42   51.99
  -8  -1  -5  278.67   35.80
   8  -1   5  267.27   33.70
  -8  -1  -5  233.88   31.90
   8  -1   5  279.07   34.30
  -8  -1  -5  176.68   26.70
   8  -1   5  182.88   32.70
   8   1   5  176.48   25.80
   8   1   5  265.07   35.30
  -8   1  -5  286.27   35.10
  -8   1  -5  231.58   33.80
   8   1   5  275.17   36.20
  -8   1  -5  246.78   30.80
   9  -1   5  157.28   28.00
   9  -1   5  157.88   30.10
  -9  -1  -5  130.09   25.00
  -9  -1  -5  142.19   26.10
  -9  -1  -5  227.08   35.40
  -9   1  -5  149.59   28.00
  -9   1  -5  133.89   25.30
   9   1   5  134.29   24.30
   9   1   5  121.69   25.90
  -9   1  -5  155.08   27.40
   9   1   5  172.78   29.60
 -10  -1  -5   23.40   17.30
 -10  -1  -5   20.50   17.50
  10  -1   5   17.20   15.50
  10  -1   5   30.60   20.70
  10  -1   5   18.80   16.10
 -10  -1  -5   46.80   20.80
 -10   1  -5    3.10   15.10
  10   1   5   16.10   16.30
  10   1   5   15.10   15.60
 -10   1  -5   26.00   15.30
 -10   1  -5   29.60   19.70
  10   1   5   15.40   13.80
 -11  -1  -5   67.39   22.80
 -11  -1  -5   42.10   20.70
  11  -1   5   57.59   21.20
  11  -1   5   58.59   18.00
  11  -1   5   79.39   22.50
 -11  -1  -5   36.40   20.80
 -11   1  -5   50.49   22.20
 -11   1  -5   56.79   19.20
  11   1   5   58.29   24.40
  11   1   5   52.39   20.70
 -11   1  -5   37.70   21.10
 -12  -1  -5    3.90   14.70
 -12  -1  -5   10.50   17.60
  12  -1   5    5.70   15.70
 -12  -1  -5   54.39   22.30
  12  -1   5   19.90   20.30
  12  -1   5   13.00   15.90
 -12   1  -5    5.30   17.50
 -12   1  -5    9.10   14.10
  12   1   5  -13.50   13.60
 -12   1  -5   41.10   20.00
  12   1   5   16.00   13.50
  12   1   5    5.90   17.10
  13  -1   5  107.89   30.60
 -13  -1  -5   45.80   19.20
  13  -1   5  117.69   27.60
 -13  -1  -5   73.39   24.20
  13  -1   5   90.79   21.40
  13   1   5   50.99   22.60
  13   1   5  114.59   33.10
 -13   1  -5   49.20   20.40
 -13   1  -5   49.80   21.90
 -13   1  -5  106.89   28.90
  13   1   5   29.90   22.10
  14  -1   5   20.60   22.00
  14  -1   5   31.90   22.20
 -14  -1  -5   85.09   33.90
  14  -1   5   21.40   17.00
 -14  -1  -5   26.50   20.80
 -14  -1  -5   27.40   20.60
  14   1   5  -10.60   13.40
  14   1   5   84.69   49.70
 -14   1  -5   16.70   17.30
 -14   1  -5   58.09   22.20
 -14   1  -5   76.79   27.20
  14   1   5   12.30   18.20
 -15  -2   5   60.39   19.70
  15  -2  -5   60.79   18.60
 -15  -2   5   19.40   19.00
 -15  -2   5   24.90   18.30
  15  -2  -5   78.39   36.50
  15  -2  -5   81.29   25.70
 -15   2   5   22.20   19.70
 -15   2   5   62.39   33.80
  15   2  -5   35.50   25.40
  15   2  -5   45.90   24.90
  14  -2  -5   18.00   19.70
 -14  -2   5   -0.10   15.70
  14  -2  -5  -15.50    9.40
  14  -2  -5   -0.70   12.30
 -14  -2   5   -6.60   13.10
 -14  -2   5   10.40   16.90
 -14   2   5   -3.10   10.90
  14   2  -5   -9.70   17.10
  14   2  -5   -9.60   10.90
 -14   2   5    4.20   15.80
  13  -2  -5  187.58   30.40
  13  -2  -5  119.79   30.50
  13  -2  -5  189.48   27.30
 -13  -2   5  165.68   25.30
 -13  -2   5  173.58   34.30
 -13  -2   5  164.68   31.50
  13   2  -5  138.59   31.30
 -13   2   5  235.68   35.50
  13   2  -5  164.08   27.90
 -13   2   5  120.09   25.60
 -12  -2   5   -0.90    9.70
  12  -2  -5    4.40   12.40
  12  -2  -5   -0.20    9.30
  12  -2  -5    0.00   14.20
 -12  -2   5   -5.80   11.70
 -12  -2   5  -14.40   11.10
  12   2  -5   11.80   13.20
 -12   2   5   -5.90    4.50
  12   2  -5   20.40   18.30
 -12   2   5   -0.30   12.10
  11  -2  -5  376.86   47.40
  11  -2  -5  306.67   28.80
 -11  -2   5  374.26   31.00
 -11  -2   5  226.68   31.10
 -11  -2   5  285.97   36.80
  11  -2  -5  316.57   37.60
  11   2  -5  301.17   41.50
 -11   2   5  330.77   36.90
 -10  -2   5  791.72   51.49
  10  -2  -5  663.53   42.60
  10  -2  -5  651.13   48.90
  10  -2  -5  666.53   63.29
 -10  -2   5  747.53   96.69
 -10   2   5  740.73   45.50
  -9  -2   5  562.44   44.50
   9  -2  -5  682.63   60.59
  -9  -2   5  647.84   45.50
   9  -2  -5  689.33   39.40
   9   2  -5  645.14   44.80
   9   2  -5  653.73   45.10
  -9   2   5  788.82   51.39
  -9   2   5  662.43   40.30
   8  -2  -5  286.67   35.20
  -8  -2   5  272.87   22.70
   8  -2  -5  332.67   27.90
  -8  -2   5  316.37   33.00
  -8  -2   5  288.97   26.10
   8  -2  -5  272.97   22.30
   8   2  -5  302.17   27.50
  -8   2   5  313.57   23.50
  -8   2   5  360.06   39.40
   8   2  -5  293.57   31.40
  -7  -2   5  514.15   33.50
  -7  -2   5  423.66   26.70
  -7  -2   5  420.86   29.80
   7  -2  -5  453.05   30.40
   7  -2  -5  435.06   33.40
   7  -2  -5  472.25   27.10
  -7   2   5  453.25   36.20
   7   2  -5  482.65   31.40
  -7   2   5  503.25   27.30
   7   2  -5  506.15   32.10
   6  -2  -5 4466.55  164.58
  -6  -2   5 4264.07  160.38
  -6  -2   5 4300.47  166.68
  -6  -2   5 4457.75  165.58
   6  -2  -5 4430.86  161.58
   6  -2  -5 4384.96  168.98
  -6   2   5 3942.01  172.68
   6   2  -5 4519.05  166.68
  -5  -2   5  160.88   17.00
  -5  -2   5  109.59   13.60
   5  -2  -5  114.59   10.90
   5  -2  -5  118.99   14.70
  -5  -2   5  121.99    9.60
   5  -2  -5  106.39   16.40
   5   2  -5  118.99   14.00
  -5   2   5   98.39    8.80
   5   2  -5  125.89   15.00
  -5   2   5  127.19   16.60
   4  -2  -5 2988.00  115.69
  -4  -2   5 3119.59  117.69
   4   2  -5 2985.60  117.09
  -4   2   5 3300.57  120.39
   3  -2  -5   76.99    6.40
   3  -2  -5   82.29    7.30
  -3  -2   5   72.09    8.70
   3   2  -5   79.79    9.40
  -3   2   5   80.59    8.90
   3   2  -5   66.49    7.90
   2  -2  -5 1142.39   41.70
  -2  -2   5 1125.19   45.60
  -2  -2   5 1077.79   44.90
  -2  -2   5 1112.49   44.30
   2  -2  -5 1109.69   42.70
   2   2  -5 1050.59   45.30
  -2   2   5 1142.19   43.20
   2   2  -5 1126.09   45.20
  -1  -2   5   88.39    7.70
  -1  -2   5   82.29    7.90
  -1  -2   5   88.59    7.70
  -1   2   5   92.89    6.40
   1   2  -5   94.09    8.50
   1   2  -5   80.79    7.80
   1   2  -5   84.89    8.40
   0  -2   5 1144.59   44.50
   0  -2   5 1103.29   44.60
   0  -2  -5 1105.69   42.30
   0  -2   5 1157.18   45.90
   0  -2  -5 1092.49   41.60
   0  -2   5 1113.49   45.90
   0   2  -5 1103.59   45.70
   0   2  -5 1079.69   44.50
   1  -2   5  257.77   14.70
   1  -2   5  257.57   16.70
   1  -2   5  248.28   14.80
  -1  -2  -5  254.97   12.80
  -1  -2  -5  243.68   13.20
   1  -2   5  256.17   16.00
   1   2   5  258.57   11.70
   1   2   5  248.28   13.70
  -1   2  -5  247.38   14.80
  -1   2  -5  273.37   16.30
  -1   2  -5  282.07   16.30
  -2  -2  -5  974.20   38.70
  -2  -2  -5  919.61   41.60
  -2  -2  -5  952.90   39.30
   2  -2   5  954.40   42.00
   2  -2   5  892.31   40.00
   2  -2   5  940.01   44.00
   2   2   5  905.51   40.20
   2   2   5  936.01   37.10
  -2   2  -5  974.30   43.60
  -2   2  -5  921.81   40.40
  -2   2  -5  983.50   41.90
   3  -2   5  506.55   27.70
  -3  -2  -5  545.85   27.60
  -3  -2  -5  542.35   29.30
   3  -2   5  519.45   29.10
   3  -2   5  546.35   32.20
  -3  -2  -5  556.64   26.80
   3   2   5  532.15   25.10
  -3   2  -5  515.75   28.00
  -3   2  -5  575.94   29.50
  -3   2  -5  570.44   32.60
   3   2   5  559.74   29.80
  -4  -2  -5 3273.17  127.49
   4  -2   5 3314.57  127.29
   4  -2   5 3178.38  131.69
  -4  -2  -5 3166.68  125.29
  -4  -2  -5 3252.57  128.19
   4  -2   5 3280.87  130.49
  -4   2  -5 3380.66  129.59
  -4   2  -5 3245.38  127.49
   4   2   5 3417.56  124.09
   4   2   5 3352.06  129.49
  -4   2  -5 3345.47  133.29
   4   2   5 3155.28  129.59
   5  -2   5 1401.46   66.19
  -5  -2  -5 1370.56   61.79
   5  -2   5 1316.47   66.39
  -5  -2  -5 1299.07   62.89
   5  -2   5 1400.56   63.29
  -5  -2  -5 1305.87   63.29
   5   2   5 1326.17   59.39
  -5   2  -5 1419.36   63.99
   5   2   5 1312.67   65.49
  -5   2  -5 1316.07   63.19
  -5   2  -5 1395.56   68.39
   5   2   5 1399.46   64.99
   6  -2   5  955.20   53.59
  -6  -2  -5 1031.80   53.89
  -6  -2  -5 1101.59   55.59
   6  -2   5 1022.40   57.09
  -6  -2  -5  961.50   62.29
  -6   2  -5  928.61   56.99
   6   2   5  885.21   62.89
   6   2   5 1100.19   52.39
  -6   2  -5 1119.19   56.79
   6   2   5 1144.49   57.79
  -7  -2  -5    3.30    9.60
   7  -2   5   22.50   14.30
   7  -2   5   -0.40    7.90
  -7  -2  -5    5.50    9.90
  -7  -2  -5   11.00   10.30
   7  -2   5   -3.70    9.30
   7   2   5  -13.20    7.90
   7   2   5    2.40   11.20
  -7   2  -5    9.70   10.50
  -7   2  -5    6.10   10.10
  -7   2  -5   -7.20   10.10
   7   2   5   -2.30    7.20
  -8  -2  -5  716.53   51.19
  -8  -2  -5  797.82   51.69
  -8  -2  -5  750.22   49.70
   8  -2   5  763.22   51.19
   8  -2   5  878.81   53.39
   8  -2   5  673.13   53.49
   8   2   5  735.73   47.50
  -8   2  -5  785.62   53.89
  -8   2  -5  680.93   49.60
   8   2   5  668.73   52.29
   8   2   5  751.12   54.39
  -8   2  -5  717.33   50.29
   9  -2   5  122.89   25.70
  -9  -2  -5  125.99   25.90
  -9  -2  -5  215.08   34.20
   9  -2   5  128.49   26.20
  -9  -2  -5  132.09   25.50
   9  -2   5  125.99   24.20
  -9   2  -5  201.98   50.69
  -9   2  -5  168.78   28.80
   9   2   5  138.59   24.70
  -9   2  -5   91.09   22.20
   9   2   5  135.09   23.30
   9   2   5  155.08   29.20
 -10  -2  -5   82.29   21.80
 -10  -2  -5   55.39   19.30
  10  -2   5   41.10   22.30
  10  -2   5   66.49   20.20
 -10  -2  -5   54.09   20.80
  10   2   5   50.19   20.30
 -10   2  -5   29.70   19.00
 -10   2  -5   41.80   19.50
  10   2   5   86.99   21.00
 -10   2  -5   80.79   23.70
  10   2   5   96.69   21.30
 -11  -2  -5  574.84   48.10
  11  -2   5  418.16   40.20
  11  -2   5  433.16   55.49
 -11  -2  -5  473.25   44.20
  11  -2   5  514.55   46.00
 -11  -2  -5  555.04   48.40
  11   2   5  572.04   51.39
 -11   2  -5  516.85   43.90
  11   2   5  466.25   43.60
 -11   2  -5  497.35   53.59
 -11   2  -5  593.74   50.39
 -12  -2  -5  -12.90   14.30
 -12  -2  -5   -4.90   13.00
  12  -2   5   30.40   24.20
  12  -2   5    5.40   14.30
  12  -2   5   24.30   17.10
 -12  -2  -5   13.20   18.50
 -12   2  -5   11.80   19.30
  12   2   5   32.80   19.20
 -12   2  -5   22.10   18.50
 -12   2  -5   23.90   15.80
  12   2   5   18.80   15.80
  12   2   5    7.00   17.00
  13  -2   5   35.90   18.00
 -13  -2  -5   17.70   19.40
  13  -2   5   20.00   19.20
 -13  -2  -5   11.50   17.20
 -13   2  -5   19.10   18.00
  13   2   5   23.50   18.30
  13   2   5   20.80   16.80
  13   2   5   27.60   23.60
 -13   2  -5   14.30   17.50
 -13   2  -5   58.49   37.80
  14  -2   5   13.80   16.80
 -14  -2  -5   44.60   22.30
  14  -2   5   10.30   16.60
 -14  -2  -5    0.80   18.70
  14  -2   5    6.80   19.50
  14   2   5  -14.50   14.20
 -14   2  -5    9.10   15.80
  14   2   5   62.29   42.40
 -14   2  -5   40.80   22.50
 -14   2  -5   45.00   23.00
  14   2   5   25.10   18.30
 -14  -3   5   23.60   17.90
 -14  -3   5   10.60   17.50
  14  -3  -5    1.00   11.40
  14  -3  -5   42.50   19.60
 -14  -3   5   29.40   17.40
 -14   3   5   18.70   15.30
  14   3  -5   41.50   23.20
 -14   3   5   44.20   19.90
 -13  -3   5   -2.30   14.90
  13  -3  -5   -9.70    8.30
  13  -3  -5   -0.40   14.10
 -13  -3   5   26.70   16.80
 -13  -3   5   23.10   14.90
  13  -3  -5    4.70   12.30
  13   3  -5   10.20   19.00
 -13   3   5   -3.50   12.70
  13   3  -5    4.10   12.10
 -13   3   5   -1.10   12.60
  12  -3  -5  244.48   40.00
 -12  -3   5  201.78   32.60
 -12  -3   5  285.27   38.10
 -12  -3   5  317.47   30.40
  12  -3  -5  224.78   31.90
  12  -3  -5  324.37   30.20
  12   3  -5  262.77   40.00
 -12   3   5  232.18   30.10
  12   3  -5  223.48   31.20
  11  -3  -5  150.68   24.60
 -11  -3   5  174.08   24.20
 -11  -3   5  161.98   28.40
  11  -3  -5  179.98   25.30
 -11  -3   5  100.59   24.40
  11  -3  -5  166.78   31.70
 -11   3   5  145.19   24.50
  11   3  -5  168.98   29.30
  11   3  -5  188.18   32.10
 -11   3   5  218.18   27.90
 -10  -3   5  643.04   45.20
  10  -3  -5  527.75   45.00
  10  -3  -5  610.84   43.30
  10  -3  -5  598.44   39.90
 -10  -3   5  505.05   42.80
 -10  -3   5  483.95   35.50
 -10   3   5  543.45   37.50
  10   3  -5  576.54   44.00
  -9  -3   5  727.83   46.20
   9  -3  -5  731.33   41.80
  -9  -3   5  707.03   47.40
  -9  -3   5  692.03   40.60
   9  -3  -5  682.63   44.80
   9  -3  -5  686.33   48.50
   9   3  -5  775.72   48.00
  -9   3   5  787.42   41.50
  -9   3   5  681.43   49.60
   9   3  -5  666.53   45.80
   8  -3  -5 1265.17   62.89
  -8  -3   5 1239.88   60.09
  -8  -3   5 1239.68   64.89
   8  -3  -5 1384.36   67.99
   8  -3  -5 1295.57   60.49
  -8  -3   5 1386.86   66.09
   8   3  -5 1437.06   66.39
  -8   3   5 1152.88   75.49
  -7  -3   5 1785.02   78.59
  -7  -3   5 1785.92   79.29
   7  -3  -5 1738.43   74.79
   7  -3  -5 1755.92   76.19
   7  -3  -5 1781.32   79.89
  -7  -3   5 1774.42   72.79
   7   3  -5 1824.72   79.19
  -7   3   5 1659.63   82.79
  -7   3   5 1736.73   71.99
   7   3  -5 1919.41   79.79
   6  -3  -5  157.18   15.10
   6  -3  -5  165.58   15.40
  -6  -3   5  151.58   13.30
  -6  -3   5  171.18   19.40
   6  -3  -5  214.18   21.80
  -6  -3   5  170.18   18.50
   6   3  -5  172.98   18.60
  -6   3   5  152.28   12.80
  -6   3   5  176.98   20.20
   6   3  -5  167.68   19.40
   5  -3  -5  618.34   29.90
  -5  -3   5  640.34   33.20
   5  -3  -5  596.44   31.30
  -5  -3   5  582.24   32.30
  -5  -3   5  609.54   28.30
   5  -3  -5  611.64   31.00
   5   3  -5  583.64   32.50
   5   3  -5  648.84   33.00
  -5   3   5  602.04   33.40
  -4  -3   5  105.49   12.30
  -4  -3   5  116.19   14.00
   4  -3  -5  101.79    9.80
   4  -3  -5  105.39   11.90
   4   3  -5  111.69   13.10
  -4   3   5  104.19   12.00
  -3  -3   5 1774.62   72.69
   3  -3  -5 1808.22   68.69
   3  -3  -5 1821.42   70.09
  -3  -3   5 1843.92   72.29
   3   3  -5 1752.62   72.59
   3   3  -5 1770.32   71.89
  -3   3   5 1833.62   70.89
  -2  -3   5 1516.25   60.49
  -2  -3   5 1433.56   59.19
   2  -3  -5 1501.85   56.69
  -2  -3   5 1486.95   60.99
   2   3  -5 1499.15   61.09
  -2   3   5 1419.86   58.09
  -2   3   5 1533.85   57.89
   2   3  -5 1478.55   60.19
  -1  -3   5  383.96   20.70
  -1  -3   5  378.16   20.10
   1   3  -5  356.86   21.10
   1   3  -5  364.46   20.20
  -1   3   5  351.66   17.90
  -1   3   5  364.46   18.60
   1   3  -5  373.56   21.80
   0  -3   5 2228.18   84.19
   0  -3   5 2140.89   83.39
   0  -3  -5 2169.58   81.59
   0  -3   5 2186.38   84.29
   0  -3  -5 2166.58   80.79
   0   3   5 2260.47   81.69
   0   3  -5 2009.70   85.29
   1  -3   5  633.04   31.60
   1  -3   5  675.73   33.50
  -1  -3  -5  670.33   30.00
   1  -3   5  678.13   33.50
   1  -3   5  676.93   31.80
  -1  -3  -5  678.23   29.30
  -1   3  -5  659.73   31.50
   1   3   5  700.63   30.30
  -1   3  -5  691.73   33.30
  -2  -3  -5   32.50    6.70
   2  -3   5   24.60    6.50
   2  -3   5   61.39   11.20
  -2  -3  -5   55.09    8.20
  -2   3  -5   56.29    9.20
   2   3   5   34.90    5.70
   2   3   5   44.60    7.70
  -3  -3  -5  507.25   25.60
   3  -3   5  453.75   28.80
   3  -3   5  487.05   26.80
  -3  -3  -5  503.05   26.10
  -3  -3  -5  524.75   28.60
  -3   3  -5  499.55   28.40
  -3   3  -5  484.95   29.40
   3   3   5  484.35   23.90
  -3   3  -5  481.65   26.90
   3   3   5  459.15   26.30
   4  -3   5    8.40    6.80
   4  -3   5    1.90    5.70
  -4  -3  -5   -2.40    4.70
  -4  -3  -5    4.70    7.30
   4  -3   5   15.30    9.20
  -4   3  -5    0.20    8.10
  -4   3  -5    3.30    6.00
  -4   3  -5   -0.10    5.60
   4   3   5   -3.00    5.20
   4   3   5    2.20    5.00
   5  -3   5 2258.67   93.29
  -5  -3  -5 2223.68   94.09
   5  -3   5 2242.38   97.19
  -5  -3  -5 2221.18   92.99
   5  -3   5 2137.09   95.89
  -5  -3  -5 2286.77   92.29
  -5   3  -5 2265.27   95.49
  -5   3  -5 2258.57   93.89
   5   3   5 2201.18   94.69
  -5   3  -5 2192.88   98.09
   5   3   5 2316.67   90.09
   6  -3   5   12.70   11.70
   6  -3   5    4.00    8.20
  -6  -3  -5    1.30    8.20
  -6  -3  -5    1.90    9.80
   6  -3   5   -1.60    8.10
  -6  -3  -5   10.60    9.50
  -6   3  -5   -0.90   10.20
  -6   3  -5    8.50    9.90
   6   3   5    3.20    9.70
  -6   3  -5   -1.60    7.20
   6   3   5    5.60    8.10
  -7  -3  -5 2626.94  117.69
  -7  -3  -5 2747.72  117.49
   7  -3   5 2658.43  119.99
   7  -3   5 2711.23  117.19
   7  -3   5 2690.23  122.89
  -7  -3  -5 2839.62  117.29
  -7   3  -5 2853.61  120.79
   7   3   5 2868.61  114.79
  -7   3  -5 2677.93  122.89
   7   3   5 2553.74  118.69
  -7   3  -5 2719.43  118.19
  -8  -3  -5  900.41   54.19
   8  -3   5  926.81   54.29
  -8  -3  -5  842.42   54.09
   8  -3   5  765.12   53.09
   8  -3   5  846.02   59.29
  -8  -3  -5  877.31   53.79
   8   3   5  833.92   55.79
  -8   3  -5  803.72   60.59
  -8   3  -5  848.92   54.79
   8   3   5  894.11   51.09
  -8   3  -5  844.22   60.59
  -9  -3  -5  258.87   36.30
  -9  -3  -5  234.68   44.80
   9  -3   5  276.47   41.00
   9  -3   5  226.78   31.50
  -9  -3  -5  291.07   34.10
  -9   3  -5  245.38   36.30
   9   3   5  228.78   28.70
  -9   3  -5  267.67   35.00
  -9   3  -5  263.47   36.60
   9   3   5  305.97   41.10
  10  -3   5   37.40   19.80
 -10  -3  -5   36.40   18.40
 -10  -3  -5   23.40   13.70
 -10  -3  -5   86.99   23.60
 -10   3  -5   23.70   15.90
 -10   3  -5   56.79   19.10
  10   3   5   34.60   17.00
  10   3   5   46.60   19.10
 -10   3  -5   26.40   18.50
 -11  -3  -5   84.69   23.40
 -11  -3  -5   90.39   23.60
  11  -3   5  115.69   24.70
 -11  -3  -5   70.29   22.40
  11  -3   5  109.49   30.10
  11  -3   5   75.69   20.20
 -11   3  -5   96.49   25.10
 -11   3  -5   81.49   20.60
  11   3   5  100.99   28.40
 -11   3  -5  141.09   31.00
 -12  -3  -5   22.50   17.70
  12  -3   5   53.49   21.00
  12  -3   5   32.10   23.90
 -12  -3  -5   69.59   24.30
 -12  -3  -5   49.50   23.20
 -12   3  -5   61.29   20.00
 -12   3  -5   48.00   25.00
  12   3   5   39.30   23.10
 -12   3  -5   13.40   25.60
  12   3   5   63.19   19.20
  13  -3   5   24.40   18.40
 -13  -3  -5    2.00   16.40
 -13  -3  -5   10.10   22.10
  13  -3   5   -0.90   14.40
  13  -3   5   -4.70   17.10
 -13  -3  -5   51.29   23.30
 -13   3  -5   11.90   18.70
 -13   3  -5    5.40   12.60
  13   3   5   42.90   24.70
  13   3   5   13.00   15.80
 -13   3  -5   22.10   21.50
  14  -4  -5   22.20   19.80
 -14  -4   5   16.40   14.80
  14  -4  -5  -12.50   11.20
  14  -4  -5  -14.80   14.80
 -14  -4   5   21.80   20.40
 -14   4   5   13.80   16.80
  14   4  -5   -8.40   13.00
 -14   4   5   -0.90   18.80
  14   4  -5    3.00   15.10
  13  -4  -5   -5.40   11.70
 -13  -4   5   34.20   20.80
  13  -4  -5   19.10   16.70
 -13  -4   5   24.90   15.90
  13  -4  -5   25.20   15.20
 -13  -4   5   -2.00    9.90
  13   4  -5   23.90   20.20
  13   4  -5   19.80   16.20
 -13   4   5   42.50   18.20
 -13   4   5    8.20   14.30
 -12  -4   5   29.50   14.80
 -12  -4   5    6.70   11.40
  12  -4  -5   10.70   12.50
 -12  -4   5   15.90   18.30
  12  -4  -5    7.10   10.90
  12  -4  -5   -2.30   13.90
 -12   4   5   26.70   15.80
  12   4  -5   29.70   18.40
 -12   4   5   20.90   14.00
  12   4  -5   16.30   13.70
  11  -4  -5  585.84   48.60
 -11  -4   5  477.35   45.10
  11  -4  -5  598.24   41.70
 -11  -4   5  537.35   44.60
 -11  -4   5  472.55   37.10
  11  -4  -5  556.34   43.30
  11   4  -5  524.45   46.10
 -11   4   5  487.85   43.70
 -11   4   5  518.85   38.60
  11   4  -5  553.64   44.90
  10  -4  -5  896.91   54.69
 -10  -4   5  840.82   49.40
 -10  -4   5  939.51   58.79
 -10  -4   5  871.31   56.09
  10  -4  -5  866.91   51.49
  10  -4  -5  936.51   59.39
  10   4  -5  934.81   58.19
 -10   4   5  966.00   50.39
   9  -4  -5   34.70   12.70
  -9  -4   5   56.29   13.60
  -9  -4   5   72.09   18.00
   9  -4  -5   65.49   15.50
  -9  -4   5   48.00   17.50
   9  -4  -5   65.69   17.50
   9   4  -5   54.49   17.50
  -9   4   5   57.69   13.30
   8  -4  -5 2785.52  116.69
  -8  -4   5 2626.14  141.69
   8  -4  -5 2844.32  116.99
  -8  -4   5 2825.02  112.79
   8  -4  -5 2858.01  120.29
  -8  -4   5 2709.83  119.39
  -8   4   5 2881.51  111.69
   8   4  -5 3028.50  121.39
   8   4  -5 2923.11  120.29
  -8   4   5 2726.43  123.69
  -7  -4   5  249.88   20.00
  -7  -4   5  265.37   24.60
   7  -4  -5  242.58   22.70
  -7  -4   5  355.86   37.00
   7  -4  -5  291.17   22.60
   7  -4  -5  301.47   23.10
  -7   4   5  224.38   18.40
   7   4  -5  257.77   24.50
  -7   4   5  250.17   30.80
   7   4  -5  292.47   25.30
  -6  -4   5 2099.29   91.59
   6  -4  -5 2202.08   90.49
   6  -4  -5 2079.59   87.89
  -6  -4   5 2181.58   91.69
   6  -4  -5 2207.68   89.89
  -6  -4   5 2243.68   86.59
   6   4  -5 2197.68   92.39
   6   4  -5 2256.67   91.89
  -6   4   5 2175.88   84.69
  -6   4   5 2153.88   92.69
   5  -4  -5   89.39   13.60
  -5  -4   5   65.39   12.20
   5  -4  -5   76.19   12.60
   5  -4  -5   94.49   12.40
  -5  -4   5   99.79   14.90
  -5   4   5   94.89   14.50
   5   4  -5  109.99   14.90
   5   4  -5   87.19   15.10
  -4  -4   5 5760.42  210.48
   4   4  -5 5463.95  208.58
  -4   4   5 5678.03  208.38
  -3  -4   5  242.28   18.40
  -3  -4   5  227.68   18.50
   3  -4  -5  220.78   15.10
   3  -4  -5  221.88   16.30
   3   4  -5  235.88   19.00
   3   4  -5  248.88   18.20
  -3   4   5  220.08   16.50
  -2  -4   5 2738.83  105.89
   2  -4  -5 2690.53  101.99
  -2  -4   5 2644.54  104.59
   2   4  -5 2885.01  106.19
   2   4  -5 2658.53  107.29
  -2   4   5 2747.53  104.09
   2   4  -5 2656.83  106.59
  -1  -4   5  654.33   32.90
  -1  -4   5  664.73   33.80
   1  -4  -5  713.23   31.40
   1   4  -5  672.63   35.10
  -1   4   5  682.03   32.30
   1   4  -5  701.93   35.10
   0  -4  -5  147.89   12.20
   0  -4   5  164.18   14.80
   0  -4   5  169.28   14.30
   0  -4   5  147.39   14.40
   0   4  -5  171.38   18.00
   0   4   5  157.58   13.00
   0   4   5  161.48   13.20
   0   4  -5  172.18   15.70
   1  -4   5  332.27   22.50
   1  -4   5  324.47   21.10
   1  -4   5  367.66   22.70
   1  -4   5  328.17   23.20
  -1  -4  -5  350.86   19.90
  -1  -4  -5  361.06   20.70
   1   4   5  362.56   20.70
  -1   4  -5  376.06   23.70
  -1   4  -5  353.26   21.80
  -2  -4  -5  454.65   24.50
  -2  -4  -5  446.36   24.90
   2  -4   5  422.46   25.50
   2  -4   5  425.06   27.70
   2  -4   5  484.55   28.40
   2  -4   5  440.66   26.40
   2   4   5  451.75   25.20
   2   4   5  486.85   23.40
  -2   4  -5  440.86   26.10
  -2   4  -5  481.85   28.30
   3  -4   5  249.18   21.30
  -3  -4  -5  250.07   20.70
   3  -4   5  264.17   21.60
   3  -4   5  248.68   19.10
  -3  -4  -5  249.97   18.60
  -3  -4  -5  237.08   17.90
  -3   4  -5  252.37   19.70
  -3   4  -5  277.87   21.30
   3   4   5  267.47   19.30
   3   4   5  258.57   16.90
   4  -4   5 1612.64   75.49
  -4  -4  -5 1689.43   71.39
   4  -4   5 1666.93   72.69
  -4  -4  -5 1666.03   71.99
   4  -4   5 1744.73   76.49
  -4  -4  -5 1774.22   74.89
  -4   4  -5 1735.83   73.19
   4   4   5 1738.03   73.39
  -4   4  -5 1676.33   75.29
   4   4   5 1684.03   69.19
  -5  -4  -5   11.90    7.70
  -5  -4  -5   12.90   10.50
   5  -4   5   18.30   10.50
   5  -4   5    6.00    7.80
  -5  -4  -5   25.60   10.20
   5  -4   5   12.50    8.90
  -5   4  -5   20.50   10.50
  -5   4  -5    9.50    8.10
   5   4   5   16.70    8.90
   5   4   5    1.40    6.10
  -6  -4  -5  285.57   29.10
  -6  -4  -5  259.47   23.40
   6  -4   5  250.07   29.30
   6  -4   5  288.67   27.30
  -6  -4  -5  254.67   24.10
  -6   4  -5  315.67   32.80
  -6   4  -5  232.28   24.80
   6   4   5  257.47   21.60
   6   4   5  204.28   23.50
  -7  -4  -5  182.88   25.00
  -7  -4  -5  180.98   22.90
   7  -4   5  170.08   22.70
  -7  -4  -5  206.08   26.30
   7  -4   5  172.58   26.40
   7   4   5  200.98   25.70
  -7   4  -5  167.68   29.60
   7   4   5  194.98   22.00
  -7   4  -5  266.77   42.00
  -7   4  -5  182.58   25.00
  -8  -4  -5  482.45   38.30
  -8  -4  -5  386.26   36.30
  -8  -4  -5  432.26   36.10
   8  -4   5  474.85   50.59
  -8   4  -5  483.15   38.80
   8   4   5  425.16   37.80
  -8   4  -5  401.36   36.30
   8   4   5  459.25   34.30
  -8   4  -5  442.56   41.10
  -9  -4  -5  356.66   55.29
   9  -4   5  327.77   38.90
   9  -4   5  444.26   52.69
  -9  -4  -5  476.55   46.50
  -9  -4  -5  388.36   42.20
  -9   4  -5  385.76   37.50
  -9   4  -5  397.36   44.90
   9   4   5  366.96   42.50
  -9   4  -5  292.27   36.40
  10  -4   5    1.60   11.60
  10  -4   5   13.50   11.80
  10  -4   5    7.10   15.30
 -10  -4  -5   72.09   20.10
 -10  -4  -5   40.40   18.90
 -10  -4  -5   -1.70   15.30
 -10   4  -5   25.70   19.70
 -10   4  -5   34.30   16.90
  10   4   5   29.70   15.90
  10   4   5   36.20   34.10
 -11  -4  -5   38.00   19.40
 -11  -4  -5   24.50   14.90
 -11  -4  -5   35.40   20.30
  11  -4   5    5.00   14.10
  11  -4   5   25.80   20.20
  11  -4   5   27.40   17.30
  11   4   5   65.39   20.60
  11   4   5   19.80   18.40
 -11   4  -5   -0.50   10.90
 -11   4  -5   20.60   22.20
 -11   4  -5   44.80   21.10
  12  -4   5   -6.10   13.50
  12  -4   5   13.40   15.50
  12  -4   5    4.10   13.90
 -12  -4  -5   -1.90    9.80
 -12  -4  -5    8.50   19.30
 -12  -4  -5   33.10   19.80
  12   4   5   22.40   22.30
 -12   4  -5    0.10   14.00
  12   4   5   16.60   14.90
 -12   4  -5   49.10   26.90
 -12   4  -5    4.90   14.70
 -13  -5   5   20.60   18.20
  13  -5  -5   -3.10   14.00
 -13  -5   5   28.40   20.40
  13  -5  -5    3.80   14.30
 -13  -5   5   18.10   14.90
  13   5  -5   20.60   17.40
 -13   5   5   12.40   16.20
  13   5  -5    6.40   18.40
 -13   5   5   19.90   18.30
  12  -5  -5  134.79   31.20
  12  -5  -5  117.89   22.40
  12  -5  -5   85.99   27.10
 -12  -5   5  144.59   30.80
 -12  -5   5  143.59   26.70
 -12   5   5  107.39   25.90
  12   5  -5  182.88   38.90
 -12   5   5  103.29   22.00
 -11  -5   5   -3.20   10.10
  11  -5  -5   -5.80    9.70
 -11  -5   5  -20.80   12.60
  11  -5  -5   -6.90   13.20
  11  -5  -5    7.90   12.50
 -11  -5   5   13.20   12.80
  11   5  -5   -2.30   10.70
 -11   5   5   -1.00   10.70
 -11   5   5   11.20   12.20
  11   5  -5    5.10   15.50
 -10  -5   5    6.30   14.70
 -10  -5   5   14.80   12.10
  10  -5  -5    9.50   10.80
  10  -5  -5   35.70   15.80
 -10  -5   5   10.70   11.40
  10  -5  -5   -2.70    9.30
 -10   5   5   -4.30   10.10
  10   5  -5    4.60   14.40
  10   5  -5   -2.10   10.60
 -10   5   5   13.90   11.60
   9  -5  -5  127.29   20.60
   9  -5  -5  141.19   21.10
  -9  -5   5  125.99   22.50
  -9  -5   5   79.09   17.30
  -9  -5   5   98.39   20.80
   9  -5  -5   80.29   18.00
   9   5  -5  104.69   22.70
  -9   5   5  148.69   23.50
  -9   5   5  151.08   26.60
   8  -5  -5  217.38   25.20
   8  -5  -5  186.58   26.10
  -8  -5   5  199.68   21.70
  -8  -5   5  168.78   23.10
  -8  -5   5  208.78   26.60
   8  -5  -5  158.38   20.50
  -8   5   5  174.58   19.40
  -8   5   5  153.58   25.40
   8   5  -5  218.78   29.80
   7  -5  -5 2291.77   98.59
   7  -5  -5 2331.07   99.19
  -7  -5   5 2136.09   99.89
  -7  -5   5 2397.86  101.19
  -7  -5   5 2333.67   94.59
   7  -5  -5 2480.25   98.09
  -7   5   5 2191.48  101.79
  -7   5   5 2377.06   92.39
   7   5  -5 2295.97   99.89
   7   5  -5 2296.17  101.89
  -6  -5   5    5.00   10.10
   6  -5  -5    3.20    8.60
  -6  -5   5    2.60    7.70
   6  -5  -5    9.10    7.80
   6  -5  -5    2.20    8.50
   6   5  -5    1.60    7.30
   6   5  -5   -0.80    7.60
  -6   5   5   -2.40    7.00
  -5  -5   5 1322.37   60.09
   5  -5  -5 1202.48   57.09
  -5  -5   5 1148.19   59.19
   5  -5  -5 1300.77   55.99
  -5   5   5 1251.37   71.29
   5   5  -5 1271.37   60.19
   4  -5  -5  155.38   14.90
  -4  -5   5  155.78   17.90
   4  -5  -5  146.99   16.50
  -4  -5   5  146.99   18.30
  -4   5   5  185.98   19.70
   4   5  -5  193.18   22.00
   4   5  -5  128.39   16.20
  -3  -5   5 1475.65   66.49
  -3  -5   5 1502.25   67.69
   3  -5  -5 1533.75   63.09
  -3  -5   5 1450.45   65.09
  -3   5   5 1532.45   64.49
   3   5  -5 1561.14   68.19
  -3   5   5 1533.05   65.59
   3   5  -5 1529.05   66.49
   2  -5  -5  912.51   40.40
  -2  -5   5  848.42   42.30
   2  -5  -5  865.31   40.90
  -2  -5   5  848.02   43.30
   2   5  -5  840.02   44.40
   2   5  -5  797.82   42.50
  -2   5   5  902.61   42.50
  -2   5   5  897.51   41.60
   2   5  -5  994.90   46.90
   1  -5  -5    6.50    5.70
   1  -5  -5    1.30    5.90
  -1  -5   5    5.90    6.70
   1   5  -5    1.10    7.70
  -1   5   5    1.50    5.90
  -1   5   5    2.80    5.90
   1   5  -5   -2.40    5.80
   0  -5   5    3.90    7.70
   0  -5  -5    4.10    5.80
   0  -5   5    7.60    6.90
   0  -5   5   10.50    7.00
   0   5  -5    6.70    7.40
   0   5   5   11.20    6.80
   0   5   5   14.60    6.80
   0   5  -5    5.60    6.70
   1  -5   5 1249.97   57.49
   1  -5   5 1275.17   59.59
   1  -5   5 1348.77   59.39
  -1  -5  -5 1364.06   56.49
   1   5   5 1262.27   57.29
  -1   5  -5 1340.57   60.79
  -1   5  -5 1243.88   60.09
   1   5   5 1357.26   57.19
   2  -5   5   51.39   11.20
  -2  -5  -5   42.20    9.60
  -2  -5  -5   32.40    8.70
   2  -5   5   56.69   11.50
   2  -5   5   35.90   11.00
   2  -5   5   71.19   14.90
   2   5   5   55.39   11.30
  -2   5  -5   67.29   12.40
  -2   5  -5   66.19   14.30
  -2   5  -5   51.89   11.50
   3  -5   5 1337.97   61.69
  -3  -5  -5 1290.57   58.59
  -3  -5  -5 1357.36   59.99
   3  -5   5 1306.87   63.79
   3  -5   5 1466.05   64.69
   3  -5   5 1397.66   60.99
   3   5   5 1364.06   60.19
  -3   5  -5 1199.98   61.59
  -3   5  -5 1242.08   59.49
   3   5   5 1367.96   56.99
  -4  -5  -5   35.90   10.60
   4  -5   5   26.80   12.00
  -4  -5  -5   40.70   11.20
   4  -5   5   27.40    9.90
  -4  -5  -5   33.10   12.10
   4  -5   5   23.00   11.40
  -4   5  -5   32.00   11.00
   4   5   5   21.60    9.70
  -4   5  -5   37.10   20.90
   4   5   5   32.30    9.10
  -5  -5  -5  884.41   48.90
  -5  -5  -5  856.91   46.70
  -5  -5  -5  912.21   47.10
   5  -5   5  964.40   52.09
   5  -5   5  917.21   48.00
   5  -5   5  929.41   52.19
  -5   5  -5  870.81   49.90
   5   5   5  825.62   43.50
   5   5   5  978.70   49.60
  -5   5  -5  934.01   51.89
  -6  -5  -5  196.98   23.90
  -6  -5  -5  190.98   25.90
   6  -5   5  158.48   27.80
   6  -5   5  197.28   24.90
  -6  -5  -5  205.98   25.20
   6   5   5  165.38   19.50
  -6   5  -5  166.18   25.00
   6   5   5  188.28   25.30
  -6   5  -5  232.28   26.60
  -7  -5  -5  256.67   28.30
  -7  -5  -5  304.37   28.40
   7  -5   5  297.67   35.40
   7  -5   5  356.96   32.50
  -7  -5  -5  326.27   31.40
   7   5   5  256.27   30.20
  -7   5  -5  302.67   29.50
   7   5   5  305.27   25.50
  -7   5  -5  292.67   31.10
  -8  -5  -5  360.36   35.20
  -8  -5  -5  373.86   35.10
   8  -5   5  422.06   34.10
   8  -5   5  477.55   49.80
  -8  -5  -5  369.16   33.80
   8   5   5  419.66   32.40
  -8   5  -5  439.46   37.20
  -8   5  -5  407.86   37.20
   8   5   5  410.26   38.30
   9  -5   5  115.19   23.30
  -9  -5  -5  132.99   26.00
  -9  -5  -5  186.98   28.30
   9  -5   5  147.89   29.20
  -9  -5  -5  133.19   23.60
   9  -5   5  148.39   26.00
  -9   5  -5   90.09   21.90
   9   5   5  137.09   22.00
   9   5   5  170.38   30.10
  -9   5  -5  196.58   31.10
 -10  -5  -5   37.40   16.50
 -10  -5  -5   28.00   18.30
 -10  -5  -5   29.90   20.00
  10  -5   5   10.80   12.10
  10  -5   5   42.00   16.70
  10  -5   5   -8.20   18.50
  10   5   5    3.70   15.70
 -10   5  -5   37.90   16.70
 -10   5  -5   28.70   18.10
  11  -5   5   40.50   20.90
 -11  -5  -5   22.90   27.30
  11  -5   5   70.59   28.20
 -11  -5  -5   73.09   23.40
  11  -5   5   35.40   16.30
 -11   5  -5   36.10   19.90
  11   5   5   70.79   26.70
  11   5   5   13.10   11.90
 -11   5  -5   57.59   20.90
 -12  -5  -5  115.89   30.10
 -12  -5  -5   73.49   26.00
 -12  -5  -5   43.60   20.90
  12  -5   5   47.40   24.40
  12  -5   5   50.99   22.10
  12  -5   5   61.89   34.10
 -12   5  -5   88.29   26.60
  12   5   5   96.59   27.90
 -12   5  -5   29.40   21.00
 -12  -6   5   85.39   23.50
  12  -6  -5   55.49   23.20
  12  -6  -5   53.59   18.40
 -12  -6   5   42.50   23.80
 -12  -6   5   95.89   21.50
  12   6  -5   49.90   20.00
  12   6  -5   36.30   21.70
 -12   6   5   77.99   42.00
 -12   6   5   86.19   19.40
  11  -6  -5  150.78   25.60
 -11  -6   5  148.59   29.10
 -11  -6   5  109.49   22.60
 -11  -6   5  115.59   26.70
  11  -6  -5  154.38   23.50
 -11   6   5  116.99   25.20
 -11   6   5  141.29   22.70
  11   6  -5   73.69   27.10
  11   6  -5  143.79   27.40
  10  -6  -5  358.36   31.00
  10  -6  -5  249.88   35.00
 -10  -6   5  231.38   45.30
  10  -6  -5  384.96   32.30
 -10  -6   5  312.27   53.59
 -10   6   5  322.17   41.90
 -10   6   5  309.07   30.40
  10   6  -5  377.86   34.00
  10   6  -5  333.97   42.40
  -9  -6   5  146.89   23.20
   9  -6  -5  112.39   23.40
  -9  -6   5  164.28   27.70
   9  -6  -5  128.29   21.80
  -9  -6   5  127.09   20.60
   9  -6  -5  101.09   18.30
  -9   6   5  169.38   25.60
   9   6  -5  112.89   25.50
   9   6  -5  119.39   21.00
  -8  -6   5  135.39   23.40
   8  -6  -5  170.48   23.80
  -8  -6   5  177.58   22.20
  -8  -6   5  178.68   26.60
   8  -6  -5  210.68   24.90
   8   6  -5  193.18   27.50
  -8   6   5  178.58   25.00
  -7  -6   5  495.65   36.50
  -7  -6   5  472.05   36.10
   7  -6  -5  435.56   33.30
   7  -6  -5  517.35   35.40
  -7  -6   5  484.25   32.20
   7  -6  -5  517.85   33.30
  -7   6   5  462.15   34.00
   7   6  -5  453.45   36.50
  -6  -6   5  734.03   45.20
   6  -6  -5  742.83   44.00
  -6  -6   5  730.63   44.90
   6  -6  -5  708.03   42.90
   6  -6  -5  793.12   41.80
   6   6  -5  763.72   45.80
  -6   6   5  787.22   45.90
  -5  -6   5  248.48   24.00
   5  -6  -5  201.68   21.90
   5  -6  -5  235.28   20.20
  -5  -6   5  200.18   22.70
   5   6  -5  231.68   34.40
   5   6  -5  201.68   22.50
  -4  -6   5  452.05   31.20
  -4  -6   5  364.96   27.30
   4  -6  -5  410.56   26.40
  -4  -6   5  347.27   28.80
  -4   6   5  366.26   31.30
   4   6  -5  431.06   29.80
   4   6  -5  416.76   30.80
  -4   6   5  446.86   29.30
   3  -6  -5  182.18   19.70
  -3  -6   5  187.38   35.30
  -3  -6   5  169.98   19.90
   3  -6  -5  179.08   17.10
   3   6  -5  166.08   20.80
  -3   6   5  180.38   20.50
   3   6  -5  204.58   21.80
   3   6  -5  206.28   23.20
  -3   6   5  196.78   21.30
  -2  -6   5   46.80   12.50
   2  -6  -5   41.10   10.50
  -2  -6   5   42.10   11.40
   2  -6  -5   37.10    9.70
   2   6  -5   25.40   10.00
   2   6  -5   38.70   12.30
  -2   6   5   57.89   11.80
  -2   6   5   26.00    9.70
   1  -6  -5  453.25   27.30
  -1  -6   5  427.86   28.80
   1  -6  -5  430.46   27.80
  -1  -6   5  463.55   30.70
   1   6  -5  473.45   32.30
  -1   6   5  477.75   29.00
  -1   6   5  451.65   28.70
   1   6  -5  408.96   30.70
   0  -6   5  145.79   27.20
   0  -6  -5  147.59   16.50
   0  -6  -5  139.29   16.40
   0  -6   5  153.28   20.40
   0  -6   5  143.39   17.20
   0   6  -5  204.88   23.80
   0   6   5  157.68   19.70
   0   6   5  146.59   18.20
   0   6  -5  199.28   23.90
   1  -6   5  308.57   24.90
  -1  -6  -5  264.07   21.80
   1  -6   5  245.38   23.30
   1  -6   5  294.17   23.20
   1   6   5  271.47   22.30
  -1   6  -5  285.47   24.80
   1   6   5  255.67   27.00
  -1   6  -5  269.17   24.80
   2  -6   5    0.60    7.60
   2  -6   5    0.00    8.50
  -2  -6  -5   12.00    8.90
   2  -6   5   -6.80   10.10
  -2   6  -5    5.60    7.60
   2   6   5    4.40    7.50
   2   6   5    7.40    8.50
  -2   6  -5    7.40    9.40
  -3  -6  -5   78.69   13.90
   3  -6   5   51.09   16.80
   3  -6   5   77.39   14.60
   3  -6   5   84.79   15.70
   3  -6   5   59.19   14.40
  -3  -6  -5   67.39   13.00
  -3   6  -5   90.79   17.60
  -3   6  -5   55.69   13.80
   3   6   5   88.39   15.80
  -4  -6  -5  423.76   30.70
  -4  -6  -5  443.56   30.80
  -4  -6  -5  467.05   34.60
   4  -6   5  453.35   35.30
   4  -6   5  485.85   34.00
   4   6   5  425.96   27.90
  -4   6  -5  460.45   32.10
   4   6   5  496.45   32.90
  -4   6  -5  437.96   33.40
  -5  -6  -5 1305.77   63.99
  -5  -6  -5 1264.87   66.09
  -5  -6  -5 1399.96   64.59
   5  -6   5 1363.66   69.89
  -5   6  -5 1303.87   67.49
   5   6   5 1320.97   65.69
  -5   6  -5 1258.77   63.99
   5   6   5 1289.37   60.19
   6  -6   5    8.70   12.70
  -6  -6  -5    6.80   13.00
   6  -6   5   42.00   12.50
  -6  -6  -5   15.10   13.00
  -6  -6  -5    6.00   10.30
   6  -6   5   13.50   10.20
   6   6   5    6.00   11.60
  -6   6  -5   13.40   10.60
  -6   6  -5   -7.50   10.00
   6   6   5    3.00    8.60
  -7  -6  -5  336.57   31.50
   7  -6   5  278.47   30.70
  -7  -6  -5  245.28   30.40
   7  -6   5  284.27   36.60
  -7  -6  -5  272.57   33.30
   7   6   5  278.37   34.30
  -7   6  -5  278.87   32.60
  -7   6  -5  305.37   33.80
   7   6   5  290.37   25.90
   8  -6   5  418.16   34.40
   8  -6   5  429.76   47.90
  -8  -6  -5  399.86   38.70
   8  -6   5  454.65   42.40
  -8  -6  -5  387.36   35.00
  -8  -6  -5  419.66   38.10
  -8   6  -5  495.75   38.80
   8   6   5  405.16   41.90
  -8   6  -5  434.76   38.50
   8   6   5  402.16   33.20
   9  -6   5  194.48   28.70
  -9  -6  -5  168.78   30.30
   9  -6   5  171.78   29.40
  -9  -6  -5  166.18   24.30
  -9  -6  -5  181.28   29.60
  -9   6  -5  127.39   21.60
   9   6   5  181.18   30.10
   9   6   5  179.58   24.10
  -9   6  -5  119.09   38.80
  10  -6   5  203.28   31.20
  10  -6   5  121.19   28.10
 -10  -6  -5  216.38   50.39
 -10  -6  -5  160.58   25.20
  10  -6   5  193.48   29.90
  10   6   5  233.88   37.10
 -10   6  -5  192.38   34.50
 -10   6  -5  224.38   36.60
 -10  -7   5   26.70   18.20
 -10  -7   5   -6.80   10.10
  10  -7  -5    7.00   11.40
 -10  -7   5   13.60   14.40
  10  -7  -5   12.10   13.10
  10  -7  -5   17.40   15.80
 -10   7   5    9.80   14.60
  10   7  -5   11.40   13.40
  10   7  -5   -0.50   15.30
  -9  -7   5    4.90   13.80
   9  -7  -5   17.20   15.50
   9  -7  -5   12.20   13.30
  -9  -7   5   17.00   14.30
   9  -7  -5   11.10   10.20
  -9  -7   5   18.80   12.90
  -9   7   5   26.50   14.90
   9   7  -5    0.80   11.70
   9   7  -5   17.50   15.90
   8  -7  -5   77.19   15.70
  -8  -7   5   58.59   20.70
   8  -7  -5  102.39   18.40
  -8  -7   5   63.99   17.00
  -8  -7   5   95.89   19.30
   8  -7  -5   49.99   16.60
   8   7  -5   74.59   16.50
   8   7  -5   64.79   18.90
  -8   7   5   91.89   19.40
  -7  -7   5  121.89   19.70
  -7  -7   5  119.59   20.20
   7  -7  -5   71.49   17.20
   7  -7  -5  114.69   18.70
  -7  -7   5   84.99   19.00
   7  -7  -5  129.89   19.80
   7   7  -5  122.29   21.10
   7   7  -5   84.89   19.70
  -7   7   5  120.59   20.10
   6  -7  -5   18.30   12.00
  -6  -7   5   48.70   15.00
   6  -7  -5   44.90   12.70
  -6  -7   5   49.40   17.50
  -6   7   5   68.79   15.80
   6   7  -5   28.50   16.20
  -6   7   5   55.19   14.70
   6   7  -5   48.10   17.20
  -5  -7   5  138.49   22.70
   5  -7  -5  158.78   20.40
   5  -7  -5  160.68   22.40
  -5  -7   5  126.09   21.90
  -5  -7   5  145.49   19.80
  -5   7   5  151.68   20.90
   5   7  -5  167.38   25.20
   5   7  -5  197.18   35.20
  -5   7   5  173.38   22.10
   4  -7  -5   76.59   15.50
  -4  -7   5  123.29   17.20
   4  -7  -5   95.49   15.20
  -4  -7   5   84.59   17.40
  -4   7   5   84.69   17.20
  -4   7   5  138.09   18.90
   4   7  -5   97.79   19.90
   4   7  -5   82.49   15.30
   3  -7  -5    4.60    9.40
   3  -7  -5    1.40    7.20
  -3  -7   5   -3.20   10.60
   3   7  -5    3.30   11.00
   3   7  -5   -5.80    7.40
  -3   7   5   -4.40    8.30
   2  -7  -5   -3.00    6.80
  -2  -7   5    0.90   10.00
   2  -7  -5    1.90    9.20
   2   7  -5    8.10   11.10
  -2   7   5   -6.50    8.00
   2   7  -5    8.00    9.90
  -1  -7   5  231.28   27.30
   1  -7  -5  229.28   23.00
   1  -7  -5  193.78   21.70
   1   7  -5  196.38   25.50
  -1   7   5  235.48   25.70
   1   7  -5  168.88   22.10
   0  -7  -5  107.29   17.80
   0  -7   5   74.69   15.80
   0  -7  -5   99.49   15.90
   0   7  -5   81.79   18.40
   0   7   5   92.69   15.90
   0   7  -5   54.59   13.50
   1  -7   5   30.10   13.80
  -1  -7  -5   20.40   11.00
  -1  -7  -5   44.00   11.80
   1  -7   5   27.60   11.60
  -1   7  -5   21.90   11.50
   1   7   5   18.80   10.40
  -1   7  -5   32.40   13.00
  -2  -7  -5   69.09   15.70
   2  -7   5   45.60   13.30
   2  -7   5   61.99   11.00
  -2   7  -5   47.00   13.70
   2   7   5   54.59   14.40
   2   7   5   68.69   13.10
  -2   7  -5   63.29   15.80
   3  -7   5   47.90   19.60
   3  -7   5   15.60   12.60
  -3  -7  -5   20.80   11.40
   3  -7   5   13.40   14.40
   3   7   5   36.30   12.10
  -3   7  -5   19.90   13.20
  -3   7  -5   22.70   11.60
   3   7   5    1.80    9.90
  -4  -7  -5   57.09   15.40
   4  -7   5   39.10   13.70
   4  -7   5   26.30   13.90
   4  -7   5   68.39   15.60
  -4  -7  -5   52.19   13.30
  -4   7  -5   43.80   15.10
  -4   7  -5   31.40   12.90
   4   7   5   51.69   15.50
  -5  -7  -5    3.50   11.30
   5  -7   5    4.10   10.00
   5  -7   5    3.30   11.30
   5  -7   5   -6.60   10.20
  -5  -7  -5   10.30    9.90
  -5  -7  -5    1.40   13.10
   5  -7   5    6.00   12.90
  -5   7  -5    3.80    9.60
   5   7   5    3.10   12.10
  -6  -7  -5   23.60   13.70
  -6  -7  -5   29.10   12.90
   6  -7   5   14.60   13.40
   6  -7   5   18.90   11.50
  -6  -7  -5   14.10   15.20
   6  -7   5   15.90   14.00
   6  -7   5   15.10   17.00
   6   7   5   22.90   11.10
   6   7   5   25.80   16.00
  -6   7  -5   22.60   13.80
  -6   7  -5   21.50   15.20
  -7  -7  -5  219.78   29.50
   7  -7   5  159.08   31.50
   7  -7   5  203.18   31.50
  -7  -7  -5  216.28   31.90
  -7  -7  -5  208.38   28.80
  -7   7  -5  314.17   57.39
   7   7   5  254.27   40.70
   7   7   5  264.17   24.30
   8  -7   5   -6.00   14.30
  -8  -7  -5    3.00   10.50
   8  -7   5    2.30   11.70
  -8  -7  -5   25.00   30.90
  -8  -7  -5   16.10   15.70
   8  -7   5   -5.50    8.50
   8   7   5  -11.10    8.30
   8   7   5    4.90   15.00
  -8   7  -5   -3.20    9.40
  -8   7  -5   14.20   16.60
   9  -7   5   23.10   18.90
  -9  -7  -5   20.50   18.40
  -9  -7  -5   38.30   19.60
   9  -7   5    3.50   21.40
  -9  -7  -5   13.60   15.40
   9  -7   5    6.90   11.30
  -9   7  -5   28.10   17.20
   9   7   5   28.50   21.00
  -9   7  -5   14.40   15.90
  -8  -8   5   16.00   13.80
  -8  -8   5   21.60   14.70
   8  -8  -5   12.20   12.60
   8  -8  -5   18.70   13.50
  -8  -8   5   24.60   15.80
  -8   8   5   19.80   13.60
   8   8  -5   41.70   19.50
   8   8  -5   17.80   13.70
  -8   8   5   24.40   14.90
   7  -8  -5    8.70   12.20
  -7  -8   5    0.70   11.70
   7  -8  -5    0.10    9.80
  -7  -8   5  -10.40    8.80
  -7  -8   5   18.80   12.80
  -7  -8   5   19.20   14.90
  -7   8   5    4.60   10.50
  -7   8   5   10.10   13.60
   7   8  -5   -9.40   11.40
   7   8  -5   30.30   14.80
  -6  -8   5   52.99   14.10
   6  -8  -5   41.40   15.20
   6  -8  -5   20.90   13.00
   6  -8  -5   22.30   11.80
  -6  -8   5   18.60   16.20
   6   8  -5   28.10   14.60
   6   8  -5   15.40   12.90
  -6   8   5   30.70   15.10
   6   8  -5   52.99   16.40
  -6   8   5   12.10   11.60
   5  -8  -5   89.69   29.40
   5  -8  -5  103.29   20.50
  -5  -8   5   95.59   26.90
  -5  -8   5  139.19   18.90
   5  -8  -5  117.19   18.00
  -5   8   5  101.49   19.50
   5   8  -5   85.29   20.90
   5   8  -5  112.29   21.30
  -5   8   5  125.99   20.30
  -4  -8   5  140.69   25.00
  -4  -8   5  186.38   22.40
   4  -8  -5  141.09   23.00
   4  -8  -5  172.88   21.70
  -4   8   5  115.19   21.10
   4   8  -5  118.99   22.70
   4   8  -5  131.39   21.60
  -4   8   5  147.19   21.70
   3  -8  -5  131.49   21.50
   3  -8  -5  100.79   17.00
  -3  -8   5  107.19   17.30
  -3  -8   5   87.99   18.70
   3   8  -5   85.29   20.40
  -3   8   5   79.79   18.10
  -3   8   5  119.89   20.30
   3   8  -5   89.19   18.80
  -2  -8   5   68.19   15.40
   2  -8  -5   52.19   15.50
  -2  -8   5   63.49   18.50
   2  -8  -5   89.39   16.30
  -2   8   5   75.39   15.00
   2   8  -5   53.79   14.40
  -2   8   5   78.19   16.50
   2   8  -5   46.90   16.20
  -1  -8   5  212.98   24.20
   1  -8  -5  141.79   18.70
   1  -8  -5  222.18   25.80
  -1  -8   5  173.18   23.10
  -1  -8   5  144.69   22.90
  -1   8   5  151.28   22.50
  -1   8   5  178.08   23.50
   1   8  -5  184.18   26.10
   1   8  -5  159.68   25.20
   0  -8   5    3.60   11.60
   0  -8   5   34.60   13.40
   0  -8   5   27.10   11.90
   0  -8  -5   17.10   10.10
   0  -8  -5   21.20   12.20
   0   8  -5   64.79   19.30
   0   8  -5   23.40   12.60
   0   8   5   21.30   10.80
   0   8   5   11.70   11.80
   1  -8   5  595.24   42.60
  -1  -8  -5  660.53   39.30
   1  -8   5  676.33   44.70
  -1  -8  -5  615.24   41.00
   1  -8   5  618.14   40.60
   1   8   5  660.43   42.20
   1   8   5  667.33   41.60
  -1   8  -5  691.43   47.20
  -1   8  -5  598.44   43.00
  -2  -8  -5   27.40   13.30
  -2  -8  -5   28.50   11.40
   2  -8   5    9.30   12.70
   2  -8   5   16.10   13.00
   2  -8   5   36.30   12.40
   2   8   5   47.30   15.50
  -2   8  -5   40.30   15.80
   2   8   5   26.40   11.90
   3  -8   5  158.68   22.20
   3  -8   5  129.09   23.40
  -3  -8  -5  169.08   25.60
   3  -8   5  190.68   26.20
   3   8   5  166.78   23.90
  -3   8  -5  154.08   23.20
  -3   8  -5  161.18   26.90
   3   8   5  133.09   19.40
  -4  -8  -5    1.80   11.60
   4  -8   5   -7.60   13.30
   4   8   5    8.10   12.80
   4   8   5    2.10   10.20
  -4   8  -5   15.00   15.00
  -4   8  -5  -12.40   11.50
   5  -8   5  136.59   23.40
   5  -8   5  195.78   29.60
  -5  -8  -5  141.39   21.20
   5  -8   5  146.99   22.70
  -5  -8  -5  164.38   27.60
  -5  -8  -5  151.88   24.80
   5   8   5  183.68   27.70
  -5   8  -5  140.79   22.10
  -5   8  -5  155.28   27.60
  -6  -8  -5    9.30   10.80
  -6  -8  -5   17.60   18.10
  -6  -8  -5    7.60   14.80
   6  -8   5   19.10   15.00
   6  -8   5   11.90   11.40
   6  -8   5   24.30   17.60
  -6   8  -5   17.50   15.70
  -6   8  -5   12.00   11.50
   6   8   5   -5.70   12.60
   7  -8   5   16.20   16.30
   7  -8   5    8.80   15.80
  -7  -8  -5   26.30   16.60
   7  -8   5    8.90   15.40
  -7  -8  -5   22.10   12.90
  -7  -8  -5    6.00   17.10
   7  -8   5   17.50   16.80
   7   8   5   55.69   20.90
  -7   8  -5    0.10   10.40
  -4  -9   5  132.59   20.20
  -4  -9   5  104.39   21.50
   4  -9  -5  169.68   25.60
   4  -9  -5  138.79   21.10
  -4   9   5  154.78   22.30
   4   9  -5  105.29   18.60
  -4   9   5  136.79   24.10
   4   9  -5  162.78   38.60
   3  -9  -5   35.60   15.60
  -3  -9   5   12.30   11.30
   3  -9  -5    3.80    8.80
  -3  -9   5   22.20   17.40
  -3   9   5   23.30   14.10
   3   9  -5   16.60   15.90
   3   9  -5    0.10   10.50
  -2  -9   5   85.49   30.60
  -2  -9   5  113.49   17.70
   2  -9  -5   89.69   20.00
   2  -9  -5   95.69   15.40
  -2  -9   5   84.79   20.10
  -2   9   5  118.79   21.10
  -2   9   5  121.99   21.10
   2   9  -5   88.09   22.00
   2   9  -5  109.29   18.50
   1  -9  -5  -10.10    7.40
  -1  -9   5    7.50   11.20
  -1  -9   5    0.70   15.00
  -1  -9   5    2.00   10.30
   1  -9  -5  -10.80   11.70
   1   9  -5    9.60   14.70
  -1   9   5    8.50   13.00
  -1   9   5    8.10    9.70
   1   9  -5    3.70   10.60
   0  -9  -5  187.58   24.50
   0  -9   5  146.89   20.40
   0  -9  -5  163.98   26.20
   0  -9   5  161.98   24.90
   0  -9   5  122.49   24.90
   0   9   5  190.88   27.20
   0   9  -5  186.58   29.50
   0   9  -5  191.38   28.60
   0   9   5  227.28   26.70
  -1  -9  -5    0.50   11.90
   1  -9   5    2.40    9.20
   1  -9   5    9.30   13.50
   1  -9   5    9.90   13.10
  -1  -9  -5  -10.20    7.10
   1   9   5   -0.90    8.90
   1   9   5    7.40   12.80
  -1   9  -5    1.60   10.70
  -1   9  -5   19.80   15.00
  -2  -9  -5  350.46   35.40
  -2  -9  -5  354.16   30.00
   2  -9   5  261.87   32.80
   2  -9   5  330.67   29.30
   2  -9   5  325.57   37.20
  -2   9  -5  302.97   37.00
   2   9   5  351.86   38.20
   2   9   5  375.96   31.90
  -2   9  -5  391.66   34.10
   3  -9   5   27.70   17.30
   3  -9   5    8.90   14.40
  -3  -9  -5    4.50   13.80
  -3  -9  -5   16.80   13.70
   3  -9   5    8.10   12.30
  -3   9  -5   37.70   16.90
   3   9   5   14.20   15.40
  -3   9  -5   13.40   16.10
   3   9   5   19.80   15.30
 -15   0   6   88.89   22.20
  15   0  -6  157.28   29.70
 -15   0   6  105.49   22.30
  15   0  -6   96.19   30.20
  15   0  -6  139.29   22.80
 -15   0   6  117.99   24.60
  14   0  -6   89.39   19.10
  14   0  -6    8.70   19.80
 -14   0   6   41.00   16.30
 -14   0   6   87.79   34.40
 -14   0   6   55.39   20.30
 -13   0   6  453.95   44.60
  13   0  -6  397.36   50.99
 -13   0   6  391.36   34.60
  13   0  -6  475.55   36.60
  13   0  -6  504.05   45.00
 -13   0   6  474.95   43.40
  12   0  -6 1533.05   90.49
 -12   0   6 1575.24   83.89
  11   0  -6   14.90   17.20
  11   0  -6    2.30   11.30
 -11   0   6   -4.30    9.30
 -11   0   6   -7.10   21.80
 -10   0   6  168.58   28.00
  10   0  -6  176.18   29.20
 -10   0   6  122.49   18.50
  10   0  -6  187.08   32.60
  10   0  -6  185.98   24.00
  -9   0   6  497.55   30.50
  -9   0   6  437.86   38.20
   9   0  -6  510.85   43.80
   9   0  -6  507.95   41.30
   9   0  -6  513.65   34.10
  -8   0   6  113.79   14.30
   8   0  -6  100.39   19.70
  -8   0   6   99.49   20.90
   8   0  -6  160.18   19.90
   8   0  -6  161.28   25.90
  -8   0   6  108.99   19.20
  -7   0   6 1205.08   60.49
   7   0  -6 1192.88   54.59
   7   0  -6 1119.09   62.79
  -7   0   6 1280.87   50.19
  -7   0   6 1116.59   59.29
   7   0  -6 1108.69   62.09
  -6   0   6  128.59   28.60
   6   0  -6  182.18   15.10
   6   0  -6  185.18   23.20
   6   0  -6  132.29   20.80
  -6   0   6  196.18   21.30
  -6   0   6  179.18   11.60
   5   0  -6   20.20    5.30
   5   0  -6    8.70    6.60
  -5   0   6    9.70    6.20
   5   0  -6   10.60    7.00
  -5   0   6   15.70    6.90
   4   0  -6 2034.70   90.19
  -4   0   6 2440.66   86.29
   4   0  -6 2269.87   88.99
  -3   0   6 3639.14  130.39
   3   0  -6 3548.84  133.49
   0   0  -6   95.39    7.50
   0   0   6  106.09    9.60
   0   0  -6   95.69   11.20
   0   0  -6  103.39    6.60
  -4   0  -6  287.57   25.40
   4   0   6  267.77   25.00
   4   0   6  202.78   23.90
  -4   0  -6  267.17   29.50
  -4   0  -6  263.87   25.50
   4   0   6  282.97   27.20
   5   0   6 7997.20  305.87
   5   0   6 8253.97  311.17
   6   0   6 1398.96   77.49
  -6   0  -6 1564.54   78.19
  -6   0  -6 1561.84   78.39
   6   0   6 1396.06   78.99
  -6   0  -6 1601.04   77.69
   6   0   6 1423.16   74.49
   7   0   6  617.74   43.40
  -7   0  -6  632.34   45.30
   7   0   6  527.15   45.10
   7   0   6  505.25   43.10
  -7   0  -6  541.75   43.10
  -7   0  -6  503.95   41.30
   8   0   6   69.69   25.30
  -8   0  -6   96.39   22.90
  -8   0  -6  123.59   25.40
  -8   0  -6  100.99   23.10
   8   0   6   84.99   21.20
   8   0   6   92.39   25.80
  -9   0  -6  280.77   36.40
  -9   0  -6  256.17   37.00
   9   0   6  191.58   30.90
   9   0   6  224.68   36.10
   9   0   6  267.37   35.20
  -9   0  -6  215.78   32.70
 -10   0  -6   18.90   16.70
 -10   0  -6   24.00   19.00
  10   0   6    8.60   14.70
  10   0   6   15.90   18.60
 -10   0  -6   20.60   14.60
  10   0   6   14.60   18.50
  11   0   6   25.00   19.50
 -11   0  -6   10.50   17.00
 -11   0  -6    6.60   15.70
  11   0   6   26.10   21.50
 -11   0  -6   15.60   18.50
 -12   0  -6   61.19   24.70
  12   0   6  135.59   27.90
  12   0   6  114.39   24.20
 -12   0  -6   93.89   25.90
  12   0   6   91.09   27.40
 -13   0  -6  405.06   47.80
 -13   0  -6  507.65   54.89
  13   0   6  561.74   45.50
 -13   0  -6  567.64   46.80
  14   0   6   37.40   20.30
 -14   0  -6   81.99   26.50
 -14   0  -6    9.80   16.40
  14   0   6   43.00   23.70
 -14   0  -6   28.90   20.80
  14   0   6   40.50   23.90
 -15  -1   6  225.58   39.70
  15  -1  -6  243.38   40.20
 -15  -1   6  266.47   35.30
  15  -1  -6  285.97   33.20
  15  -1  -6  259.17   37.60
 -15   1   6  195.28   30.60
  15   1  -6  176.28   36.20
  15   1  -6  189.88   32.20
 -15   1   6  263.57   36.50
  14  -1  -6   19.90   22.60
  14  -1  -6    4.40   33.30
 -14  -1   6   -5.60   14.40
 -14  -1   6   -0.10   12.00
  14  -1  -6   -3.20   12.30
  14   1  -6   21.70   26.80
  14   1  -6   17.10   21.20
 -14   1   6  -12.80   12.20
 -14   1   6   17.60   17.30
  13  -1  -6  405.46   50.49
  13  -1  -6  468.65   38.10
 -13  -1   6  503.85   51.79
 -13  -1   6  391.86   34.00
 -13  -1   6  469.55   44.20
  13  -1  -6  460.25   42.50
  13   1  -6  424.46   52.39
  13   1  -6  397.26   33.30
 -13   1   6  424.66   40.90
 -13   1   6  472.85   44.40
  13   1  -6  502.95   43.70
 -12  -1   6   52.09   15.50
  12  -1  -6   64.29   17.50
 -12  -1   6   56.39   18.60
  12  -1  -6   76.19   31.40
  12   1  -6   54.79   22.80
  12   1  -6   61.49   15.20
 -12   1   6   27.20   16.40
 -12   1   6   33.50   14.60
 -11  -1   6  925.61   59.29
  11  -1  -6  974.80   64.49
  11  -1  -6  938.41   52.49
 -11  -1   6  821.32   47.70
  11  -1  -6  973.50   61.59
  11   1  -6  844.62   61.69
  11   1  -6  874.11   48.50
 -11   1   6  740.73   55.59
  10  -1  -6   19.90   13.90
  10  -1  -6   16.70   10.60
 -10  -1   6   19.50   10.70
  10  -1  -6   20.40   15.80
 -10  -1   6   36.80   16.70
  10   1  -6   10.00   11.80
  10   1  -6   20.90   10.20
 -10   1   6   10.10   11.30
 -10   1   6    5.50   12.00
  -9  -1   6 1353.26   73.29
  -9  -1   6 1460.45   62.89
   9  -1  -6 1489.95   76.29
   9   1  -6 1184.98   71.39
  -9   1   6 1502.75   77.49
  -9   1   6 1206.78   65.79
   9   1  -6 1351.46   60.99
   9   1  -6 1330.57   72.39
   8  -1  -6   19.30   12.20
  -8  -1   6    0.40    6.20
  -8  -1   6    8.10    8.70
  -8  -1   6    9.90   10.70
   8  -1  -6   -0.60   10.00
   8  -1  -6   13.10    8.10
   8   1  -6   -4.60    7.20
   8   1  -6    7.40    6.60
  -8   1   6   14.40    8.70
   8   1  -6    8.70    9.20
  -8   1   6   15.60   12.00
   7  -1  -6  453.95   25.90
  -7  -1   6  416.66   24.80
   7  -1  -6  451.25   36.30
  -7  -1   6  371.96   32.30
  -7  -1   6  427.46   29.60
  -7   1   6  444.86   27.80
  -7   1   6  467.45   36.50
   7   1  -6  492.35   23.60
   7   1  -6  513.95   32.40
   7   1  -6  396.26   31.00
  -6  -1   6 1337.27   58.09
  -6  -1   6 1495.15   63.59
  -6  -1   6 1317.37   67.89
   6  -1  -6 1491.75   59.09
  -6   1   6 1533.25   60.99
   6   1  -6 1466.25   66.39
   6   1  -6 1501.55   55.89
   6   1  -6 1528.35   65.29
  -5  -1   6  647.34   36.10
   5  -1  -6  687.83   28.70
  -5  -1   6  666.03   31.90
   5  -1  -6  588.74   34.10
  -5  -1   6  637.64   27.60
   5   1  -6  701.93   34.60
  -5   1   6  604.04   38.30
   5   1  -6  639.74   32.70
  -5   1   6  696.23   29.00
   4  -1  -6  904.61   38.90
  -4  -1   6  895.01   41.20
  -4  -1   6  934.51   38.50
   4  -1  -6  959.10   36.00
   4  -1  -6  808.22   41.90
   4   1  -6  930.61   39.60
  -4   1   6  870.41   34.00
  -4   1   6  850.21   43.30
   4   1  -6  883.61   38.80
  -3  -1   6  847.42   35.50
   3  -1  -6  859.81   33.30
  -3  -1   6  874.01   36.70
   3  -1  -6  886.41   36.40
   3   1  -6  823.32   35.50
   3   1  -6  864.61   35.80
  -3   1   6  845.12   38.00
   2  -1  -6  449.16   17.90
  -2  -1   6  470.85   19.70
  -2  -1   6  463.25   20.60
  -2  -1   6  457.65   20.70
  -2   1   6  486.35   19.70
   2   1  -6  476.65   21.00
   2   1  -6  454.05   20.50
  -1  -1   6    8.40    4.80
  -1  -1   6   13.80    3.10
  -1  -1   6    9.80    2.60
   1   1  -6   12.50    3.10
   1   1  -6   16.20    3.90
   1   1  -6   10.10    3.20
   1   1  -6   14.00    3.60
   1   1  -6   10.70    3.10
  -1  -1  -6   17.20    5.90
  -1  -1  -6   28.60    4.00
   1  -1   6   19.30    4.80
  -1  -1  -6   29.50    5.80
   1  -1   6   14.70    7.40
   1  -1   6   21.10    4.80
  -1   1  -6   25.40    5.40
  -1   1  -6   25.20    7.60
  -1   1  -6   20.00    4.60
   1   1   6   18.80    5.50
   2  -1   6 4977.10  188.48
   2   1   6 4756.12  186.08
  -3  -1  -6  408.46   28.30
  -3  -1  -6  480.15   29.90
   3  -1   6  398.36   31.50
  -3  -1  -6  477.15   27.10
   3  -1   6  517.75   27.70
   3  -1   6  473.45   28.40
   3   1   6  464.45   23.50
   3   1   6  477.25   30.10
  -3   1  -6  492.05   27.90
   3   1   6  431.26   32.10
  -3   1  -6  490.15   27.10
  -3   1  -6  412.86   31.40
   4  -1   6 9342.57  350.46
  -5  -1  -6  338.67   30.70
   5  -1   6  388.96   31.40
  -5  -1  -6  361.46   30.00
  -5  -1  -6  396.76   32.00
   5  -1   6  330.77   31.90
   5  -1   6  361.66   30.40
  -5   1  -6  468.65   36.00
  -5   1  -6  365.86   29.60
   5   1   6  433.96   32.80
   5   1   6  471.85   37.30
  -5   1  -6  352.66   29.10
   5   1   6  389.86   27.60
   6  -1   6 2331.37  104.89
   6  -1   6 2269.17  106.89
  -6  -1  -6 2180.08  103.19
   6  -1   6 2461.05  108.39
  -6  -1  -6 2149.48  102.09
  -6  -1  -6 2360.06  107.99
   6   1   6 2168.28  103.69
  -6   1  -6 2223.08  103.79
  -6   1  -6 2279.07  103.19
   7  -1   6  216.78   30.20
   7  -1   6  227.38   32.20
   7  -1   6  327.37   36.60
  -7  -1  -6  247.28   31.60
  -7  -1  -6  271.57   32.20
   7   1   6  274.17   36.50
   7   1   6  259.67   30.30
  -7   1  -6  295.47   35.30
   7   1   6  176.08   27.40
  -7   1  -6  211.88   28.30
  -7   1  -6  261.07   31.80
  -8  -1  -6  634.34   47.10
   8  -1   6  674.53   47.50
  -8  -1  -6  689.63   48.20
  -8  -1  -6  494.45   42.60
   8  -1   6  505.65   47.50
   8  -1   6  639.34   47.80
  -8   1  -6  519.95   44.00
   8   1   6  630.14   50.49
  -8   1  -6  567.44   45.20
   8   1   6  488.05   40.60
  -9  -1  -6  392.36   42.10
  -9  -1  -6  412.96   45.30
  -9  -1  -6  400.46   39.10
   9  -1   6  437.46   40.70
   9  -1   6  311.17   41.00
   9   1   6  335.77   41.60
   9   1   6  388.26   38.10
  -9   1  -6  422.96   38.90
  -9   1  -6  411.06   43.10
   9   1   6  378.26   36.60
  -9   1  -6  551.24   74.19
 -10  -1  -6   37.00   17.80
  10  -1   6   29.10   21.30
 -10  -1  -6   69.09   20.80
 -10  -1  -6   80.69   23.40
  10  -1   6   75.99   21.30
  10  -1   6   35.70   17.60
 -10   1  -6   49.10   18.30
  10   1   6   59.69   22.00
 -10   1  -6   66.99   21.40
 -10   1  -6   41.30   20.30
  10   1   6   97.89   27.80
  10   1   6   55.29   20.30
  11  -1   6  212.28   52.39
  11  -1   6  125.79   26.20
 -11  -1  -6  151.88   28.90
 -11  -1  -6  202.68   32.10
  11  -1   6  150.08   33.90
 -11  -1  -6  172.78   30.00
 -11   1  -6  239.48   36.70
 -11   1  -6  170.48   31.00
 -11   1  -6  238.18   37.50
  11   1   6  233.68   35.50
  11   1   6  155.78   30.30
  12  -1   6   39.80   19.20
 -12  -1  -6   13.80   19.20
  12  -1   6   76.69   20.80
  12  -1   6   28.70   22.60
 -12  -1  -6   46.60   16.80
 -12  -1  -6    8.80   15.60
 -12   1  -6   13.70   15.80
  12   1   6   42.50   22.20
  12   1   6   34.60   20.90
 -12   1  -6   46.40   23.70
 -12   1  -6   12.70   13.50
  13  -1   6  199.98   53.59
  13  -1   6  105.69   31.00
  13  -1   6  176.28   29.70
 -13  -1  -6  132.59   28.80
 -13  -1  -6  174.08   34.60
 -13  -1  -6  183.78   31.90
 -13   1  -6  187.78   33.70
  13   1   6  201.58   30.00
  13   1   6  255.37   37.10
  13   1   6  166.68   37.40
 -13   1  -6  133.39   25.40
 -13   1  -6  172.38   43.20
 -14  -1  -6  377.86   47.00
 -14  -1  -6  419.16   68.39
  14  -1   6  361.06   54.19
  14  -1   6  405.06   46.80
 -14  -1  -6  334.07   43.90
 -14   1  -6  321.07   42.90
  14   1   6  265.97   54.69
 -14   1  -6  439.46   50.19
  14   1   6  329.87   45.90
 -14   1  -6  342.47   43.00
  14   1   6  388.76   46.10
  15  -2  -6  -18.90    9.30
 -15  -2   6   -1.30   15.70
 -15  -2   6   -5.50   13.70
  15  -2  -6    2.40   26.20
  15  -2  -6    6.90   19.40
 -15  -2   6   19.50   18.50
 -15   2   6  -10.90   13.70
  15   2  -6   -3.80   18.00
  15   2  -6   -8.80   14.70
  14  -2  -6   11.60   17.00
  14  -2  -6   19.60   17.70
  14  -2  -6   -4.50   11.40
 -14  -2   6   -5.80   17.80
 -14  -2   6    6.20   12.90
 -14  -2   6    5.70   13.10
 -14   2   6   10.80   15.70
  14   2  -6   -8.10   10.20
  14   2  -6   -1.60   14.70
 -14   2   6  -15.00    9.70
  13  -2  -6   -2.10    9.30
  13  -2  -6  -16.10   12.10
 -13  -2   6    7.40   16.70
 -13  -2   6    7.20   16.20
 -13  -2   6   -4.80   12.10
  13  -2  -6  -16.10    9.80
  13   2  -6   10.80   18.90
 -13   2   6    5.00   13.10
 -13   2   6    0.10   12.10
  13   2  -6   -7.30   10.70
 -12  -2   6  970.10   63.29
  12  -2  -6  750.22   52.29
 -12  -2   6  822.42   60.99
  12  -2  -6 1044.20   64.19
  12  -2  -6  946.61   65.99
  12   2  -6  853.61   61.89
 -12   2   6  746.63   51.89
  12   2  -6  740.53   55.79
 -11  -2   6  160.18   21.90
  11  -2  -6  101.69   20.40
  11  -2  -6  143.29   28.80
 -11  -2   6  115.79   25.20
 -11  -2   6  126.69   25.50
  11  -2  -6  160.48   28.60
  11   2  -6  107.99   23.50
  10  -2  -6  139.49   20.30
  10  -2  -6   91.89   22.30
  10  -2  -6  115.49   23.50
 -10  -2   6  148.29   26.80
 -10  -2   6   70.69   23.20
 -10   2   6  128.49   20.40
  10   2  -6  101.59   20.50
  -9  -2   6  197.08   26.50
   9  -2  -6  146.69   19.50
  -9  -2   6  205.88   22.30
  -9  -2   6  157.78   25.20
   9   2  -6  178.18   26.90
   9   2  -6  140.39   21.90
  -9   2   6  181.08   27.30
  -9   2   6  176.68   21.20
  -8  -2   6 2020.60   82.69
   8  -2  -6 1802.92   91.59
  -8  -2   6 2002.80   87.89
   8  -2  -6 1815.72   88.29
   8  -2  -6 1899.81   81.59
  -8  -2   6 1934.31   90.79
   8   2  -6 1961.40   88.19
  -8   2   6 2091.89   82.19
   8   2  -6 2050.89   89.99
   7  -2  -6  334.97   25.70
   7  -2  -6  344.27   28.70
  -7  -2   6  340.97   22.40
  -7  -2   6  354.96   28.20
  -7  -2   6  388.86   26.50
   7  -2  -6  390.26   23.20
   7   2  -6  346.87   26.30
   7   2  -6  316.57   25.70
  -7   2   6  389.16   22.00
  -7   2   6  408.06   33.70
   6  -2  -6  156.68   13.40
  -6  -2   6  161.08   15.30
  -6  -2   6  139.59   12.00
  -6  -2   6  131.49   16.90
   6  -2  -6  181.08   15.80
   6  -2  -6  184.78   20.50
  -6   2   6  154.18   12.50
  -6   2   6  148.99   23.40
   6   2  -6  125.39   15.30
  -5  -2   6   25.00    4.90
   5  -2  -6   17.40    5.70
   5  -2  -6   22.10    7.40
  -5  -2   6   27.00    8.00
   5  -2  -6   19.50    6.50
  -5  -2   6   13.70    6.00
  -5   2   6   19.20    8.90
   5   2  -6   28.50    8.50
   5   2  -6   16.70    5.90
  -5   2   6   21.30    4.40
  -4  -2   6  149.19   13.60
   4  -2  -6  152.98   11.70
  -4  -2   6  166.08   13.30
   4  -2  -6  156.58   10.60
   4   2  -6  173.48   13.60
  -4   2   6  154.98   16.70
   4   2  -6  186.38   13.70
  -4   2   6  166.68    8.50
  -3  -2   6 1343.57   53.39
  -3  -2   6 1280.77   52.79
   3  -2  -6 1278.57   50.09
   3  -2  -6 1324.77   49.20
   3   2  -6 1295.27   53.39
   3   2  -6 1274.47   52.69
  -3   2   6 1331.37   52.69
  -2  -2   6 2126.39   82.09
  -2  -2   6 2150.08   80.79
  -2  -2   6 2121.69   81.39
  -2  -2   6 2224.88   79.89
  -2   2   6 2149.48   78.89
   2   2  -6 2117.39   81.49
  -1  -2   6  755.82   31.30
  -1  -2   6  744.33   31.90
  -1  -2   6  716.53   31.40
   1   2  -6  758.22   31.80
   1   2  -6  716.83   32.50
   1   2  -6  694.93   31.10
   1   2  -6  713.23   32.20
  -1   2   6  762.92   28.70
   0  -2   6  825.22   36.30
   0  -2  -6  796.62   30.50
   0  -2   6  805.02   33.70
   0  -2   6  794.82   35.20
   0  -2   6  753.22   33.60
   0  -2  -6  788.62   31.10
   0   2  -6  797.72   34.30
   0   2  -6  818.32   34.10
   0   2  -6  796.32   35.00
   1  -2   6 1380.66   56.39
   1  -2   6 1461.35   59.39
   1  -2   6 1329.87   54.59
   1  -2   6 1357.16   54.59
  -1  -2  -6 1338.37   56.39
  -1  -2  -6 1373.56   52.69
  -1  -2  -6 1411.16   52.09
  -1   2  -6 1431.76   56.49
  -1   2  -6 1321.97   56.69
   1   2   6 1383.46   53.89
  -1   2  -6 1340.17   54.89
   2  -2   6 4246.58  162.28
   3  -2   6 4884.11  188.28
   3   2   6 4925.11  184.78
  -4  -2  -6   69.89   11.80
  -4  -2  -6   69.59   11.40
   4  -2   6   71.89   12.00
   4  -2   6   85.89   16.50
  -4  -2  -6   98.69   15.40
  -4   2  -6   98.09   14.70
  -4   2  -6   74.89   15.40
   4   2   6   98.79   16.30
  -4   2  -6  110.19   18.70
   4   2   6   80.89   14.50
   4   2   6   93.99   11.20
  -5  -2  -6  251.27   22.90
   5  -2   6  266.27   24.50
   5  -2   6  249.88   28.30
  -5  -2  -6  282.57   28.50
  -5  -2  -6  285.67   23.00
   5  -2   6  239.78   25.10
   5   2   6  256.57   19.70
  -5   2  -6  277.87   24.00
   5   2   6  297.27   32.10
  -5   2  -6  247.18   22.60
   5   2   6  276.07   28.30
  -5   2  -6  234.58   28.60
   6  -2   6  882.61   50.09
  -6  -2  -6  834.12   49.40
   6  -2   6  972.70   54.49
   6  -2   6  822.62   51.99
  -6  -2  -6  737.73   54.89
  -6  -2  -6  942.31   49.90
   6   2   6  959.40   52.79
  -6   2  -6  778.22   52.99
   6   2   6  827.72   45.30
  -6   2  -6  921.71   51.09
  -6   2  -6  909.61   50.79
   7  -2   6  469.45   40.50
   7  -2   6  482.75   38.60
  -7  -2  -6  435.46   37.10
  -7  -2  -6  476.65   36.70
   7  -2   6  442.56   36.30
  -7  -2  -6  432.96   35.90
   7   2   6  500.15   34.40
   7   2   6  491.85   41.30
   7   2   6  473.55   37.70
  -7   2  -6  445.86   36.80
  -7   2  -6  434.06   36.30
  -7   2  -6  482.45   41.70
  -8  -2  -6   60.59   18.10
   8  -2   6   81.59   20.40
   8  -2   6   89.49   21.00
  -8  -2  -6   82.99   20.20
   8  -2   6   52.19   18.50
  -8  -2  -6  116.59   23.30
  -8   2  -6  105.79   22.90
  -8   2  -6   74.09   18.90
  -8   2  -6  105.49   25.50
   8   2   6   69.39   20.40
   8   2   6  107.59   21.40
   8   2   6   70.09   19.00
  -9  -2  -6  102.99   24.10
   9  -2   6  191.28   31.30
  -9  -2  -6  208.98   33.90
   9  -2   6  167.28   34.40
   9  -2   6  157.58   27.70
  -9  -2  -6  140.09   25.90
   9   2   6  189.48   29.10
  -9   2  -6  177.78   30.10
   9   2   6  169.38   29.60
   9   2   6  131.89   25.00
  -9   2  -6  128.69   23.60
  -9   2  -6  166.78   30.10
 -10  -2  -6   -5.60   13.40
 -10  -2  -6   -0.80   12.90
 -10  -2  -6   -0.60   11.10
  10  -2   6   -5.60   14.30
  10  -2   6   12.00   15.80
 -10   2  -6    2.70   10.40
  10   2   6   -1.60   11.70
  10   2   6    9.20   15.70
  10   2   6   18.90   14.20
 -10   2  -6    3.30   16.50
 -10   2  -6    9.40   14.10
 -11  -2  -6  283.57   40.90
  11  -2   6  236.98   40.00
 -11  -2  -6  357.86   44.70
 -11  -2  -6  379.86   47.60
  11  -2   6  296.37   37.60
  11  -2   6  399.46   36.90
 -11   2  -6  353.16   41.70
 -11   2  -6  296.47   41.90
  11   2   6  275.07   40.60
  11   2   6  418.56   53.49
 -11   2  -6  429.66   39.10
  12  -2   6   37.20   18.70
  12  -2   6   97.09   22.90
  12  -2   6   70.29   27.10
 -12  -2  -6   60.99   22.50
 -12  -2  -6   46.50   22.00
 -12  -2  -6   34.30   19.70
 -12   2  -6   71.29   26.30
 -12   2  -6   28.50   17.30
 -12   2  -6   62.59   24.50
  12   2   6   19.30   12.30
  12   2   6   50.99   23.80
  12   2   6   55.19   22.90
  13  -2   6  122.29   27.70
  13  -2   6   81.89   28.80
 -13  -2  -6   91.29   40.70
  13  -2   6  114.59   25.60
 -13  -2  -6  111.49   21.80
 -13  -2  -6   73.19   26.50
 -13   2  -6   59.49   26.90
 -13   2  -6   60.49   23.20
  13   2   6  103.59   29.70
 -13   2  -6  114.69   26.50
  14  -3  -6  173.28   32.90
 -14  -3   6  117.89   29.20
  14  -3  -6  179.58   36.10
  14  -3  -6  130.39   23.10
 -14  -3   6  133.29   22.60
 -14  -3   6  131.39   29.30
 -14   3   6  198.98   31.90
  14   3  -6   98.09   29.90
 -14   3   6  112.69   25.60
  14   3  -6  130.79   27.60
  13  -3  -6   80.89   21.10
 -13  -3   6   48.40   22.80
 -13  -3   6   67.79   18.40
 -13  -3   6   92.49   26.80
  13  -3  -6   57.59   22.60
 -13   3   6   96.69   22.00
  13   3  -6   72.29   22.80
  13   3  -6  103.59   23.90
  12  -3  -6    4.50   12.60
 -12  -3   6    7.10   12.60
 -12  -3   6    9.40   13.30
  12  -3  -6    4.70   10.40
  12  -3  -6   13.40   16.10
 -12  -3   6    5.40   12.30
 -12   3   6   -1.60   13.70
  12   3  -6    6.80   12.30
 -12   3   6   12.10   13.00
  12   3  -6   13.80   18.00
 -11  -3   6   51.09   20.30
 -11  -3   6   87.09   21.10
  11  -3  -6   54.49   21.00
 -11  -3   6   55.89   15.10
  11  -3  -6   56.79   15.00
  11  -3  -6   55.59   17.30
 -11   3   6   48.10   15.90
 -11   3   6   52.09   19.00
  11   3  -6   65.09   20.70
  11   3  -6   84.39   18.30
 -10  -3   6   29.10   12.00
 -10  -3   6   36.30   16.20
  10  -3  -6   14.40   11.10
 -10  -3   6   11.80   13.40
  10  -3  -6   26.00   11.70
  10  -3  -6   33.30   17.00
 -10   3   6   19.80   10.90
  10   3  -6   15.00   15.10
   9  -3  -6 1683.63   84.59
   9  -3  -6 1862.81   81.29
  -9  -3   6 1792.82   88.29
   9  -3  -6 1731.93   88.39
  -9  -3   6 1911.81   87.49
  -9   3   6 1848.12   93.29
  -9   3   6 1905.61   78.79
   9   3  -6 1839.82   87.09
   9   3  -6 1831.92   90.39
  -8  -3   6   39.00   10.50
   8  -3  -6   57.39   16.00
   8  -3  -6   39.30   11.20
  -8  -3   6   52.59   14.70
  -8  -3   6   36.60   15.40
   8  -3  -6   22.60   10.00
  -8   3   6   36.30    9.50
   8   3  -6   51.39   13.60
  -8   3   6   39.60   17.80
   8   3  -6   42.00   13.50
  -7  -3   6 1008.20   50.29
   7  -3  -6  987.60   46.90
  -7  -3   6  929.11   50.29
   7  -3  -6 1061.79   51.49
  -7  -3   6 1023.50   44.70
   7  -3  -6  964.40   48.00
   7   3  -6  957.60   50.29
  -7   3   6 1037.00   43.80
   7   3  -6 1048.20   51.49
  -7   3   6  884.91   54.29
   6  -3  -6 1040.80   47.30
  -6  -3   6 1042.40   44.30
  -6  -3   6 1023.50   49.90
   6  -3  -6 1007.50   47.20
  -6  -3   6 1138.09   51.69
   6  -3  -6 1102.79   49.70
   6   3  -6  990.70   49.60
   6   3  -6 1022.10   50.19
  -6   3   6 1087.59   54.29
  -6   3   6 1068.69   43.50
   5  -3  -6   29.20    8.00
  -5  -3   6   28.00    8.80
  -5  -3   6   23.00    7.20
   5  -3  -6   29.90    7.10
  -5   3   6   29.70    8.70
  -5   3   6   30.40    5.50
   5   3  -6   25.50    8.00
   5   3  -6   14.80    6.30
   4   3  -6 4883.81  178.68
  -4   3   6 4749.72  177.98
  -3  -3   6  314.57   19.40
  -3  -3   6  319.97   19.90
   3  -3  -6  309.27   17.30
   3  -3  -6  300.57   15.80
  -3   3   6  296.77   18.00
   3   3  -6  309.57   19.20
   3   3  -6  309.57   19.90
  -2  -3   6  623.74   30.40
   2  -3  -6  619.14   25.90
  -2  -3   6  583.84   28.80
  -2  -3   6  629.14   29.90
   2   3  -6  625.94   29.90
  -2   3   6  610.74   26.70
   2   3  -6  629.64   30.70
  -2   3   6  588.04   27.30
   0  -3   6 1686.33   66.59
   0  -3  -6 1651.83   62.79
   0  -3   6 1629.24   67.09
   0  -3   6 1680.03   66.09
   0  -3  -6 1717.93   63.69
   0   3   6 1693.23   63.69
   0   3  -6 1574.24   67.19
   0   3  -6 1649.33   67.79
   0   3  -6 1627.14   66.49
   1  -3   6  520.95   26.40
   1  -3   6  458.15   27.20
   1  -3   6  479.65   28.60
  -1  -3  -6  523.25   24.20
  -1  -3  -6  521.75   23.50
  -1   3  -6  521.55   27.70
  -1   3  -6  564.74   27.00
   1   3   6  483.85   24.10
   2  -3   6  337.57   22.90
  -2  -3  -6  321.67   18.00
  -2  -3  -6  306.27   21.40
  -2  -3  -6  315.87   18.40
   2  -3   6  307.17   25.30
   2  -3   6  331.77   20.00
   2   3   6  351.56   19.70
   2   3   6  323.67   16.30
  -2   3  -6  292.87   19.60
  -2   3  -6  339.87   22.30
   3  -3   6  159.58   18.60
  -3  -3  -6  163.88   13.80
  -3  -3  -6  156.18   13.60
   3  -3   6  171.48   15.10
  -3  -3  -6  170.68   17.70
  -3   3  -6  210.38   19.00
   3   3   6  173.98   15.40
  -3   3  -6  174.58   16.30
  -3   3  -6  158.58   15.30
   3   3   6  166.28   12.00
  -4  -3  -6 1415.86   62.59
  -4  -3  -6 1457.75   65.29
   4  -3   6 1447.46   66.29
   4  -3   6 1390.46   63.39
   4  -3   6 1441.56   68.19
  -4   3  -6 1476.95   68.79
  -4   3  -6 1492.35   64.39
  -4   3  -6 1457.25   65.69
   4   3   6 1457.95   64.79
   4   3   6 1493.65   59.59
  -5  -3  -6  202.38   19.00
   5  -3   6  172.98   19.50
  -5  -3  -6  157.58   17.80
   5  -3   6  188.68   24.40
   5  -3   6  161.08   19.20
  -5  -3  -6  208.78   23.80
  -5   3  -6  168.88   19.50
  -5   3  -6  162.68   19.60
   5   3   6  216.68   23.80
  -5   3  -6  221.48   26.80
   5   3   6  188.68   16.30
  -6  -3  -6  425.16   30.50
   6  -3   6  441.26   34.30
   6  -3   6  408.66   33.70
  -6  -3  -6  399.76   31.30
  -6  -3  -6  402.86   29.80
   6  -3   6  427.56   31.00
   6   3   6  388.26   32.40
  -6   3  -6  408.56   31.70
   6   3   6  389.56   27.00
  -6   3  -6  360.46   34.30
  -6   3  -6  465.55   33.00
   7  -3   6  107.39   24.60
  -7  -3  -6   69.39   17.90
  -7  -3  -6   64.29   17.50
   7  -3   6   34.20   14.90
  -7  -3  -6   38.30   15.50
   7  -3   6   55.69   15.50
  -7   3  -6   44.30   13.10
  -7   3  -6   69.09   19.60
   7   3   6   59.39   16.20
  -7   3  -6   57.29   16.30
   7   3   6   70.49   14.20
   8  -3   6 2369.16  107.19
  -8  -3  -6 2263.87  106.09
  -8  -3  -6 2161.98  104.59
  -8  -3  -6 2120.99  105.29
   8   3   6 2050.49  107.69
  -8   3  -6 2250.47  111.59
  -8   3  -6 2182.58  107.19
   8   3   6 2517.75  103.49
  -8   3  -6 2416.16  108.69
  -9  -3  -6  233.38   33.00
  -9  -3  -6  245.08   33.20
  -9  -3  -6  206.08   31.80
   9  -3   6  272.07   41.40
   9  -3   6  196.58   29.40
   9   3   6  222.18   32.30
  -9   3  -6  212.48   33.10
  -9   3  -6  194.98   32.70
   9   3   6  249.18   30.30
  -9   3  -6  230.48   32.10
 -10  -3  -6   12.90   12.30
  10  -3   6   64.49   18.00
 -10  -3  -6   23.40   17.50
 -10  -3  -6   17.30   15.60
  10  -3   6   29.80   19.80
 -10   3  -6   22.20   19.30
 -10   3  -6   21.10   14.40
 -10   3  -6    5.70   13.50
  10   3   6    1.60   10.60
  10   3   6   -6.30   12.00
  11  -3   6   34.30   17.90
 -11  -3  -6   50.99   20.60
  11  -3   6   88.19   28.90
  11  -3   6   68.89   19.80
 -11  -3  -6   45.30   19.70
 -11  -3  -6   61.49   22.60
 -11   3  -6   36.10   16.70
 -11   3  -6   34.10   19.60
  11   3   6   37.00   22.10
 -11   3  -6   76.89   25.60
 -12  -3  -6   87.49   25.00
  12  -3   6  113.89   25.50
  12  -3   6   65.19   28.80
 -12  -3  -6  130.09   28.40
 -12  -3  -6   97.99   31.00
  12   3   6  122.39   28.80
  12   3   6   92.39   21.70
 -12   3  -6   97.69   25.90
 -12   3  -6   99.49   23.20
  13  -3   6   83.19   31.30
 -13  -3  -6   38.80   17.80
  13  -3   6   77.59   21.70
  13  -3   6   73.69   22.10
 -13  -3  -6   46.70   23.00
 -13  -3  -6   65.49   23.80
 -13   3  -6   52.39   18.10
  13   3   6   82.79   22.60
 -13   3  -6   54.69   28.10
  13   3   6   43.80   24.20
 -13   3  -6   19.40   21.80
 -14  -4   6    6.10   15.30
  14  -4  -6    2.60   16.80
 -14  -4   6   -9.70    9.00
 -14  -4   6   13.40   15.00
  14  -4  -6   -4.30   11.00
 -14   4   6    5.30   24.70
  14   4  -6   -8.00   11.40
  14   4  -6   15.40   19.80
 -13  -4   6    9.00   15.10
  13  -4  -6   -8.70   14.40
 -13  -4   6  -13.60   10.80
  13  -4  -6   -1.70   11.50
 -13  -4   6   19.20   18.40
  13  -4  -6   -4.20   11.80
  13   4  -6    4.20   12.80
 -13   4   6   -1.80   13.20
 -13   4   6    1.30   12.50
  13   4  -6   -2.80   13.00
 -12  -4   6  166.68   33.70
  12  -4  -6  223.88   34.00
  12  -4  -6  203.18   26.40
 -12  -4   6  204.28   26.00
  12  -4  -6  181.78   32.60
 -12  -4   6  188.88   32.40
  12   4  -6  151.58   26.50
 -12   4   6  179.18   26.10
  12   4  -6  161.38   33.50
 -12   4   6  216.48   31.80
 -11  -4   6   23.40   15.50
  11  -4  -6   16.80   12.30
 -11  -4   6   13.30   16.70
  11  -4  -6    4.50    9.40
 -11  -4   6   18.00   11.30
  11  -4  -6   28.10   17.60
  11   4  -6    5.70   15.60
  11   4  -6   29.20   16.80
 -11   4   6    0.70   11.20
 -11   4   6   10.80   11.50
  10  -4  -6  128.59   20.80
 -10  -4   6  113.19   18.70
 -10  -4   6  128.69   25.70
  10  -4  -6  108.49   21.10
 -10   4   6  132.29   19.20
  10   4  -6   89.69   16.80
  10   4  -6  132.79   25.10
  -9  -4   6    8.20    9.70
   9  -4  -6    2.80    9.70
   9  -4  -6   14.50   12.70
  -9  -4   6   11.00   11.00
   9  -4  -6    4.90   10.10
  -9  -4   6   20.20   14.60
   9   4  -6   26.80   13.80
  -9   4   6    3.10    8.60
  -8  -4   6  131.69   36.80
   8  -4  -6  160.18   21.20
  -8  -4   6  156.38   18.20
  -8  -4   6  186.08   24.60
   8  -4  -6  160.18   20.50
   8  -4  -6  174.58   20.50
   8   4  -6  185.78   24.00
   8   4  -6  149.29   21.70
  -8   4   6  196.88   27.70
  -8   4   6  176.18   16.80
   7  -4  -6  537.75   34.00
  -7  -4   6  574.44   30.60
  -7  -4   6  606.24   37.20
   7  -4  -6  563.34   33.20
  -7  -4   6  603.54   36.60
   7  -4  -6  577.74   33.90
   7   4  -6  598.44   37.20
  -7   4   6  515.35   43.20
  -7   4   6  596.64   29.40
   7   4  -6  509.85   34.70
  -6  -4   6    1.70    7.60
   6  -4  -6    0.50    5.90
  -6  -4   6    8.00    7.30
  -6  -4   6    0.30    5.80
   6  -4  -6    6.10    7.90
   6  -4  -6    1.90    7.00
   6   4  -6    0.50    6.20
  -6   4   6    7.50    8.00
   6   4  -6   -6.00    6.30
   5  -4  -6   12.60    7.00
   5  -4  -6   10.30    6.30
  -5  -4   6   12.90    6.90
  -5  -4   6    7.30    7.90
   5   4  -6    1.50    6.10
   5   4  -6   15.60    7.70
  -5   4   6   12.00    7.20
   4  -4  -6  144.29   12.80
   4  -4  -6  161.88   14.20
  -4  -4   6  134.59   16.00
  -4  -4   6  161.08   17.20
  -4   4   6  156.48   14.80
   4   4  -6  183.08   18.30
  -3  -4   6  945.51   44.50
  -3  -4   6 1026.60   47.20
   3  -4  -6 1011.10   42.00
  -3  -4   6  942.61   45.60
   3   4  -6  974.80   45.70
  -3   4   6 1045.10   44.50
  -3   4   6  995.40   43.00
   3   4  -6  969.20   46.60
  -2  -4   6  225.78   17.80
  -2  -4   6  223.08   17.10
   2  -4  -6  240.78   14.60
   2   4  -6  222.28   18.50
  -2   4   6  230.48   15.20
  -2   4   6  225.18   15.70
   2   4  -6  229.28   17.60
   2   4  -6  198.18   17.80
  -1  -4   6  597.24   30.80
   1  -4  -6  637.34   28.60
  -1  -4   6  625.94   31.90
  -1  -4   6  621.54   31.40
  -1   4   6  605.34   28.70
   1   4  -6  625.04   33.10
  -1   4   6  601.94   29.40
   1   4  -6  572.04   32.20
   0  -4   6  259.57   18.80
   0  -4   6  279.87   19.20
   0  -4  -6  239.88   15.50
   0  -4   6  280.17   18.50
   0   4  -6  222.08   18.70
   0   4   6  259.77   16.30
   0   4   6  232.58   16.20
   0   4  -6  263.87   19.60
   1  -4   6   76.79   11.30
  -1  -4  -6   86.29   10.20
   1  -4   6  106.39   13.20
   1  -4   6  102.99   15.40
  -1  -4  -6  109.69   12.10
   1  -4   6   75.99   12.40
  -1   4  -6   80.09   12.60
  -1   4  -6   95.99   14.70
  -1   4  -6   84.89   11.50
   1   4   6   96.69   12.00
   2  -4   6  885.11   43.10
   2  -4   6  947.21   46.50
  -2  -4  -6  924.01   41.90
   2  -4   6  925.81   46.00
  -2  -4  -6  881.81   40.90
  -2   4  -6 1026.20   46.80
   2   4   6  930.11   42.30
  -2   4  -6  927.71   43.90
  -3  -4  -6  267.77   19.10
   3  -4   6  286.87   23.40
   3  -4   6  293.87   20.80
  -3  -4  -6  272.87   22.10
  -3  -4  -6  265.87   19.00
   3  -4   6  270.17   22.60
   3   4   6  255.07   19.70
  -3   4  -6  231.38   20.80
   3   4   6  252.07   16.60
  -3   4  -6  252.17   20.50
   4  -4   6  214.38   24.90
   4  -4   6  159.58   17.70
  -4  -4  -6  148.19   19.10
  -4  -4  -6  171.68   18.90
  -4  -4  -6  159.58   17.20
   4  -4   6  138.09   19.30
  -4   4  -6  171.68   21.60
   4   4   6  130.69   16.60
  -4   4  -6  188.98   21.00
   4   4   6  152.08   13.90
  -5  -4  -6  114.99   18.10
   5  -4   6  109.59   26.10
  -5  -4  -6  111.09   15.90
   5  -4   6   95.99   16.80
   5  -4   6  102.09   15.50
   5   4   6  145.49   27.30
  -5   4  -6   93.99   15.10
  -5   4  -6  100.59   15.80
  -6  -4  -6  714.73   44.40
   6  -4   6  861.21   51.29
   6  -4   6  863.51   47.00
  -6  -4  -6  797.62   47.70
  -6  -4  -6  864.01   46.40
  -6   4  -6  737.63   48.80
  -6   4  -6  875.41   52.79
  -6   4  -6  808.82   47.20
   6   4   6  830.12   42.30
   6   4   6  895.11   49.80
  -7  -4  -6    5.10   10.60
  -7  -4  -6    7.80    9.00
   7  -4   6   14.80   13.00
   7  -4   6   21.80   11.60
  -7   4  -6    1.50   10.10
   7   4   6   36.80   15.50
   7   4   6   11.50    9.00
  -7   4  -6   -0.90   11.30
  -7   4  -6   32.90   18.10
  -8  -4  -6  229.88   30.50
   8  -4   6  216.18   30.60
  -8  -4  -6  272.77   32.20
  -8  -4  -6  291.57   33.70
   8   4   6  254.07   31.50
  -8   4  -6  272.87   35.00
  -8   4  -6  286.57   39.40
   8   4   6  312.67   27.80
  -8   4  -6  270.67   33.40
   9  -4   6  -10.70   11.30
   9  -4   6    4.40   10.10
  -9  -4  -6    5.30   14.20
  -9  -4  -6   20.40   15.20
   9   4   6    6.40   14.90
  -9   4  -6  -12.50   15.10
   9   4   6    9.50   10.50
  -9   4  -6   10.20   15.50
  -9   4  -6   -7.30    8.80
 -10  -4  -6  328.87   42.20
 -10  -4  -6  458.55   40.50
  10  -4   6  488.45   42.00
  10  -4   6  442.86   55.09
 -10  -4  -6  386.26   46.70
  10  -4   6  421.16   40.20
  10   4   6  450.15   36.90
  10   4   6  370.96   50.89
 -10   4  -6  441.56   41.90
 -10   4  -6  336.47   46.20
 -10   4  -6  342.87   43.10
  11  -4   6   14.30   14.90
 -11  -4  -6   37.30   19.20
 -11  -4  -6   -5.10   15.10
  11  -4   6    2.90   18.30
 -11  -4  -6    6.70   16.80
  11  -4   6    9.60   13.70
 -11   4  -6   15.60   22.70
 -11   4  -6    6.20   13.90
  11   4   6   35.20   21.00
 -12  -4  -6   14.20   16.30
 -12  -4  -6  -18.40   17.10
  12  -4   6   21.20   22.50
  12  -4   6    2.40   13.70
 -12  -4  -6   25.30   21.00
  12  -4   6    0.50   15.10
 -12   4  -6  -11.60   13.50
  12   4   6   24.20   12.40
 -12   4  -6    7.10   13.80
 -12   4  -6   -4.10   20.10
  12   4   6   15.00   19.10
  13  -5  -6    3.30   15.90
  13  -5  -6   -5.10   11.10
  13  -5  -6   18.90   19.70
 -13  -5   6   13.30   16.60
 -13  -5   6   13.40   15.80
 -13   5   6   33.10   23.80
  13   5  -6    8.00   15.30
 -13   5   6   11.50   15.10
  13   5  -6   -5.70   15.60
  12  -5  -6   96.49   25.40
  12  -5  -6   65.99   20.20
 -12  -5   6   90.79   23.20
 -12  -5   6   93.79   19.30
 -12  -5   6   82.19   25.40
  12  -5  -6   88.19   19.50
  12   5  -6   60.09   23.70
 -12   5   6   48.80   20.40
  12   5  -6   88.19   20.70
 -12   5   6   83.79   18.90
 -11  -5   6   80.49   18.00
 -11  -5   6  103.29   22.00
  11  -5  -6   32.30   18.60
 -11  -5   6   44.40   18.80
  11  -5  -6   58.89   17.20
  11  -5  -6   69.09   17.10
 -11   5   6   72.09   17.30
  11   5  -6   32.20   19.10
 -11   5   6   91.89   22.90
  11   5  -6   68.99   18.70
 -10  -5   6   75.59   17.00
  10  -5  -6   81.39   19.30
 -10  -5   6  104.79   21.90
  10  -5  -6  118.89   18.70
 -10  -5   6  114.19   23.90
  10  -5  -6   98.79   19.70
  10   5  -6   85.29   22.10
 -10   5   6  100.59   17.40
  10   5  -6   83.29   18.00
 -10   5   6  127.09   25.10
   9  -5  -6   47.70   14.20
  -9  -5   6   56.39   16.50
   9  -5  -6   29.20   14.70
  -9  -5   6   31.90   15.40
   9  -5  -6   41.90   13.30
  -9  -5   6   46.60   13.50
  -9   5   6   71.09   17.90
   9   5  -6   30.30   14.90
  -9   5   6   42.20   11.50
  -8  -5   6   62.39   15.50
  -8  -5   6   68.39   13.90
  -8  -5   6   67.19   16.40
   8  -5  -6   98.39   17.10
   8  -5  -6   87.79   16.20
   8  -5  -6   89.49   18.40
  -8   5   6   97.59   24.10
  -8   5   6   74.49   12.70
   8   5  -6   83.49   15.80
   8   5  -6   80.89   19.30
   7  -5  -6  259.47   22.20
  -7  -5   6  284.67   26.40
   7  -5  -6  245.38   23.60
  -7  -5   6  281.87   21.60
  -7  -5   6  298.47   26.50
   7  -5  -6  235.98   23.30
   7   5  -6  235.08   25.60
  -7   5   6  302.07   26.80
   7   5  -6  251.77   30.90
  -6  -5   6    8.60    9.90
   6  -5  -6   14.20    9.30
   6  -5  -6   20.70   10.50
   6  -5  -6   16.10    8.30
  -6  -5   6    9.60   13.20
   6   5  -6    6.50    8.30
   6   5  -6    5.40    8.60
  -6   5   6   20.90    9.60
  -5  -5   6 1190.28   57.29
   5  -5  -6 1216.78   54.99
   5  -5  -6 1185.18   53.09
  -5  -5   6 1140.09   60.49
   5   5  -6 1208.48   56.99
   5   5  -6 1175.28   57.99
   4  -5  -6  312.27   21.90
   4  -5  -6  291.97   20.20
  -4  -5   6  341.27   23.40
  -4  -5   6  292.67   23.70
  -4  -5   6  330.07   24.90
  -4   5   6  329.57   23.30
   4   5  -6  320.87   25.20
   4   5  -6  268.87   22.60
  -3  -5   6  134.59   15.80
  -3  -5   6   84.99   13.90
   3  -5  -6  107.79   12.60
   3   5  -6  137.89   16.60
   3   5  -6  155.98   19.60
  -3   5   6  156.48   16.60
  -3   5   6  113.99   14.20
   3   5  -6  119.39   15.60
   2  -5  -6    0.80    5.20
  -2  -5   6    6.90    7.10
   2  -5  -6    4.10    7.80
  -2  -5   6    7.50    7.00
   2   5  -6   -5.10    6.70
  -2   5   6    0.80    5.90
   2   5  -6    7.40    7.60
   2   5  -6    8.90    7.90
  -2   5   6    9.00    6.90
  -1  -5   6 1304.57   60.69
  -1  -5   6 1401.16   60.69
   1  -5  -6 1383.76   57.29
  -1  -5   6 1411.76   61.89
  -1   5   6 1398.66   59.49
   1   5  -6 1392.76   63.29
   1   5  -6 1359.36   62.89
  -1   5   6 1374.56   58.39
   0  -5   6  237.38   19.20
   0  -5  -6  268.97   18.20
   0  -5   6  271.27   21.10
   0  -5   6  255.07   20.60
   0   5  -6  236.58   21.30
   0   5  -6  231.48   20.90
   0   5   6  215.78   17.60
   0   5   6  239.98   18.40
   1  -5   6  539.45   30.80
   1  -5   6  563.04   32.20
  -1  -5  -6  542.45   28.80
   1  -5   6  472.65   31.40
  -1   5  -6  532.35   33.10
   1   5   6  523.55   29.70
   1   5   6  583.54   30.10
  -1   5  -6  534.85   32.90
   2  -5   6  704.23   40.10
   2  -5   6  730.73   38.40
  -2  -5  -6  693.93   35.70
   2  -5   6  649.34   38.60
   2  -5   6  665.63   36.50
  -2  -5  -6  675.53   34.70
  -2   5  -6  627.04   38.20
   2   5   6  680.13   35.60
  -2   5  -6  694.93   39.50
  -2   5  -6  694.23   37.20
   3  -5   6   53.19   12.90
   3  -5   6   51.59   11.30
   3  -5   6   67.79   21.00
  -3  -5  -6   52.49   11.20
  -3  -5  -6   52.49   11.60
   3  -5   6   42.00   11.60
   3   5   6   37.70   10.20
  -3   5  -6   47.70   12.40
  -3   5  -6   35.30   11.10
   4  -5   6    3.50    7.60
   4  -5   6    4.50    9.00
  -4  -5  -6  -10.90    8.40
   4  -5   6    6.00    8.50
  -4  -5  -6    5.30    8.70
  -4  -5  -6    8.10    9.00
  -4   5  -6   -9.10   14.80
   4   5   6    7.70    8.40
   4   5   6    8.10    6.80
  -4   5  -6    0.80    8.30
   5  -5   6    9.00   10.20
  -5  -5  -6   -6.00    7.40
   5  -5   6    9.90    8.80
  -5  -5  -6    1.60    9.10
  -5  -5  -6    8.40   19.80
   5  -5   6    2.50   10.10
  -5   5  -6    2.80    9.50
   5   5   6    1.80    8.20
   5   5   6    6.50    7.60
  -5   5  -6    5.10    9.70
  -6  -5  -6   17.10   10.50
  -6  -5  -6   16.80   13.60
  -6  -5  -6   13.50   12.10
   6  -5   6   39.90   17.00
  -6   5  -6   25.00   11.50
  -6   5  -6   11.30   11.10
   6   5   6   14.90    9.40
   6   5   6   32.80   12.90
   7  -5   6    4.70   11.50
  -7  -5  -6   10.10   10.30
   7  -5   6    3.90    9.60
  -7  -5  -6    5.70   11.60
  -7  -5  -6   22.80   15.50
  -7   5  -6   -2.50    9.50
  -7   5  -6    0.40   10.10
   7   5   6   16.30   13.30
   7   5   6   22.40   10.80
   8  -5   6  101.39   28.90
  -8  -5  -6   71.19   18.50
  -8  -5  -6   91.79   20.00
  -8  -5  -6   73.19   20.30
   8  -5   6   81.79   22.90
   8   5   6   73.49   15.20
  -8   5  -6   72.19   19.00
  -8   5  -6   71.79   16.60
   8   5   6   79.89   20.90
   9  -5   6  260.37   31.60
  -9  -5  -6  243.48   33.00
  -9  -5  -6  182.98   30.20
   9  -5   6  213.28   36.80
   9  -5   6  204.88   31.50
  -9  -5  -6  182.48   29.90
  -9   5  -6  129.49   26.10
  -9   5  -6  206.58   29.30
   9   5   6  250.67   37.40
   9   5   6  173.78   23.90
 -10  -5  -6   -2.50    9.90
 -10  -5  -6   -9.80   13.90
  10  -5   6   14.70   13.40
  10  -5   6  -12.40   15.80
 -10  -5  -6    0.90   16.00
 -10   5  -6  -11.30   10.70
  10   5   6    3.00   11.00
  10   5   6   -0.70   14.80
  11  -5   6   28.50   19.60
 -11  -5  -6   72.09   28.60
 -11  -5  -6   33.40   18.80
  11  -5   6   50.79   17.60
  11  -5   6   45.10   25.20
 -11   5  -6   63.69   20.00
  11   5   6   83.59   25.30
 -11   5  -6   65.69   23.80
 -12  -6   6    9.40   13.70
 -12  -6   6    6.10   18.00
 -12  -6   6    6.80   13.60
  12  -6  -6    4.00   12.00
  12   6  -6   13.70   18.70
  12   6  -6   -2.90   12.00
 -11  -6   6   11.60   14.00
  11  -6  -6    8.50   15.00
 -11  -6   6    6.50   11.90
  11  -6  -6   -6.60   10.30
 -11  -6   6    1.70   16.20
  11  -6  -6   -3.60   11.70
  11   6  -6   -2.10   15.20
 -11   6   6    9.10   11.40
 -11   6   6   22.60   16.60
  11   6  -6    9.10   12.00
  10  -6  -6    0.30   10.10
  10  -6  -6    6.50   10.80
 -10  -6   6   14.00   13.10
  10  -6  -6    8.60   14.30
 -10  -6   6    3.10   21.80
 -10  -6   6    5.20   11.40
  10   6  -6   27.90   16.00
 -10   6   6   19.10   14.50
  10   6  -6   24.60   19.60
  -9  -6   6   54.99   15.70
   9  -6  -6   39.40   15.50
   9  -6  -6   47.60   14.60
   9  -6  -6   42.50   12.20
  -9  -6   6   54.89   19.70
  -9  -6   6   28.70   13.20
   9   6  -6   43.70   17.70
   9   6  -6   74.19   17.70
  -9   6   6   16.80   12.70
  -8  -6   6   57.09   16.50
  -8  -6   6   25.30   14.80
   8  -6  -6   24.90   12.60
  -8  -6   6   34.20   12.90
   8   6  -6   41.20   15.50
  -8   6   6    8.10   11.10
   8   6  -6   28.40   15.30
  -7  -6   6  138.59   19.10
  -7  -6   6  114.59   20.90
  -7  -6   6  109.99   20.50
   7  -6  -6   78.69   17.00
   7  -6  -6  108.29   18.40
   7  -6  -6  125.79   18.10
   7   6  -6  129.79   23.90
  -7   6   6   97.49   18.10
  -6  -6   6    1.80   11.10
  -6  -6   6   10.40   10.60
   6  -6  -6    7.30    9.50
   6  -6  -6   -4.90    6.80
   6  -6  -6   -6.70    8.00
   6   6  -6    7.90   14.90
   6   6  -6    0.30    9.50
  -6   6   6   28.50   10.60
  -5  -6   6  163.88   23.40
  -5  -6   6  157.88   20.40
   5  -6  -6  183.28   19.20
  -5  -6   6  189.58   23.80
  -5   6   6  222.68   26.80
   5   6  -6  220.98   26.90
  -4  -6   6  244.28   27.50
  -4  -6   6  172.48   21.40
   4  -6  -6  219.78   18.90
  -4  -6   6  173.08   20.20
  -4   6   6  217.88   20.70
   4   6  -6  226.18   24.80
  -4   6   6  208.68   21.80
   4   6  -6  187.28   23.60
   4   6  -6  259.57   28.50
   3  -6  -6  304.27   22.30
  -3  -6   6  338.07   25.60
   3  -6  -6  371.56   24.90
  -3  -6   6  302.47   26.10
   3   6  -6  308.27   25.70
  -3   6   6  336.97   24.80
   3   6  -6  331.47   28.00
   3   6  -6  350.56   28.20
  -3   6   6  339.67   24.20
   2  -6  -6   25.10    9.20
  -2  -6   6   12.20    8.80
   2  -6  -6   14.80    9.00
   2   6  -6   26.00   10.20
   2   6  -6   25.00   11.70
  -2   6   6   23.80    9.20
  -2   6   6   24.00    9.60
   1  -6  -6   -1.10    6.90
   1  -6  -6   -2.20    6.40
  -1  -6   6    1.80    8.60
  -1  -6   6    0.40    9.10
  -1  -6   6  -10.40    5.70
  -1   6   6    0.50    6.10
   1   6  -6    0.20    9.20
  -1   6   6    3.30    7.10
   1   6  -6   12.00    9.50
   0  -6  -6  508.45   29.10
   0  -6   6  477.55   33.10
   0  -6   6  475.05   34.60
   0  -6   6  434.86   29.50
   0   6  -6  487.55   33.50
   0   6   6  464.25   28.80
   0   6  -6  448.86   32.00
   0   6   6  431.36   28.60
  -1  -6  -6  188.18   19.30
   1  -6   6  153.28   18.00
   1  -6   6  143.19   20.20
   1  -6   6  115.69   26.20
  -1   6  -6  165.88   22.40
   1   6   6  149.88   18.10
   1   6   6  162.68   18.90
  -1   6  -6  200.18   24.60
  -2  -6  -6  156.98   17.90
   2  -6   6  124.99   16.30
   2  -6   6  133.39   19.70
   2  -6   6  110.49   18.10
  -2   6  -6  152.38   20.50
  -2   6  -6  156.88   21.60
   2   6   6   80.29   22.70
  -3  -6  -6  311.47   24.70
   3  -6   6  304.27   32.60
  -3  -6  -6  314.17   24.70
   3  -6   6  358.46   46.50
   3  -6   6  374.86   32.70
   3  -6   6  338.57   27.80
  -3   6  -6  280.17   26.40
   3   6   6  311.87   25.30
  -3   6  -6  305.97   28.40
  -4  -6  -6   -2.00    8.20
  -4  -6  -6    4.70    8.30
   4  -6   6    6.80   11.30
  -4  -6  -6   -7.50   10.60
   4  -6   6    3.40    9.40
  -4   6  -6    6.10    8.60
  -4   6  -6    4.60   10.70
   4   6   6    6.00    9.80
  -5  -6  -6    5.80   12.70
   5  -6   6   -5.40   11.30
  -5  -6  -6    3.40    8.20
  -5  -6  -6   10.40   11.60
   5   6   6   -5.90   10.30
  -5   6  -6    8.70   10.40
  -5   6  -6    7.20   10.10
   5   6   6   14.40    9.00
   6  -6   6  557.14   44.50
  -6  -6  -6  626.24   41.40
   6  -6   6  611.54   56.69
   6  -6   6  580.04   43.00
  -6  -6  -6  601.24   42.70
  -6  -6  -6  589.94   39.80
  -6   6  -6  626.44   42.30
   6   6   6  593.64   36.10
   6   6   6  629.34   42.80
  -6   6  -6  650.43   44.00
   7  -6   6  188.08   30.90
   7  -6   6  179.48   27.50
   7  -6   6  137.79   21.80
  -7  -6  -6  161.38   24.50
  -7  -6  -6  177.18   27.60
  -7  -6  -6  202.88   26.90
   7   6   6  167.58   25.00
  -7   6  -6  225.38   31.20
  -7   6  -6  182.48   25.80
   7   6   6  169.28   21.50
  -8  -6  -6  177.68   29.50
  -8  -6  -6  169.18   23.60
   8  -6   6  223.38   27.20
  -8  -6  -6  208.08   29.80
   8  -6   6  190.78   27.90
   8  -6   6  212.48   34.90
   8   6   6  233.28   33.10
  -8   6  -6  193.38   28.90
  -8   6  -6  205.38   29.10
   8   6   6  151.68   24.80
  -9  -6  -6    8.70   16.80
   9  -6   6    6.50   13.50
  -9  -6  -6   -2.50   16.00
   9  -6   6  -14.60   14.50
  -9  -6  -6   -6.60   10.40
   9  -6   6   -1.90   14.00
  -9   6  -6   19.80   12.30
   9   6   6   26.00   17.50
   9   6   6   -4.30    9.50
  -9   6  -6   -7.80   14.30
 -10  -6  -6  211.68   33.00
  10  -6   6  190.68   37.40
 -10  -6  -6  222.38   50.09
 -10  -6  -6  211.88   34.90
  10  -6   6  190.38   34.00
  10  -6   6  266.67   38.00
 -10   6  -6  196.88   34.30
  10   6   6  262.87   40.10
 -10   6  -6  191.18   31.70
  10  -7  -6   34.20   15.30
  10  -7  -6   19.60   15.00
 -10  -7   6   31.20   15.50
 -10  -7   6   15.60   13.40
 -10  -7   6   20.70   17.50
  10  -7  -6   -0.40   11.20
  10   7  -6    8.50   16.00
 -10   7   6    0.10   11.40
  10   7  -6    3.40   11.90
  -9  -7   6   38.60   15.50
  -9  -7   6   43.10   18.20
  -9  -7   6   37.00   24.40
   9  -7  -6   45.90   16.90
   9  -7  -6   55.29   17.00
   9  -7  -6   34.60   13.90
  -9   7   6   69.69   17.80
   9   7  -6   53.09   28.60
   9   7  -6   24.20   26.00
  -8  -7   6   21.10   13.00
   8  -7  -6   41.70   14.90
  -8  -7   6   18.70   13.00
   8  -7  -6   27.60   13.70
   8   7  -6   15.10   13.20
  -8   7   6   12.60   12.80
   8   7  -6   41.00   16.80
  -7  -7   6  126.69   19.90
  -7  -7   6  114.39   22.10
   7  -7  -6  147.79   18.70
   7  -7  -6  120.09   19.90
   7  -7  -6  158.58   22.00
  -7  -7   6  135.19   19.40
   7   7  -6  151.18   20.90
  -7   7   6  154.68   22.30
   7   7  -6  121.59   21.00
  -6  -7   6   -1.90   11.60
  -6  -7   6   -5.80    7.70
   6  -7  -6   -2.10    7.40
   6  -7  -6   -8.90    8.90
  -6  -7   6  -11.40    7.10
  -6   7   6  -12.60    6.80
   6   7  -6    5.20   12.70
   6   7  -6   -6.30    8.80
  -6   7   6   -7.00    8.80
  -5  -7   6   29.80   13.20
   5  -7  -6   23.30   11.60
  -5  -7   6   25.60   13.60
   5   7  -6   27.50   17.20
   5   7  -6    9.30   12.80
   5   7  -6   26.80   13.70
  -5   7   6    9.70   10.60
  -5   7   6   25.00   11.80
  -4  -7   6   88.89   14.60
   4  -7  -6   45.80   11.20
   4  -7  -6   69.09   15.90
  -4  -7   6   51.69   16.50
  -4   7   6   43.60   13.30
   4   7  -6   73.89   18.70
   4   7  -6   53.39   14.60
  -4   7   6   76.99   14.00
   3  -7  -6  318.37   24.70
   3  -7  -6  332.87   26.90
  -3  -7   6  347.57   29.60
   3   7  -6  304.97   30.40
   3   7  -6  333.27   29.60
  -3   7   6  324.87   26.50
   2  -7  -6   13.30   10.20
  -2  -7   6   15.50   12.00
   2  -7  -6    6.80    7.60
   2   7  -6    9.40    9.90
  -2   7   6    0.70    9.20
   2   7  -6    0.10   10.60
   1  -7  -6  738.13   39.50
  -1  -7   6  620.44   40.90
   1  -7  -6  667.03   37.40
   1   7  -6  678.83   43.20
   1   7  -6  635.44   43.00
  -1   7   6  623.14   38.20
   0  -7  -6  102.29   16.90
   0  -7   6   98.29   18.60
   0   7   6  141.79   18.50
   0   7  -6   76.79   15.50
   0   7  -6   97.59   20.20
   1  -7   6   38.30   12.60
  -1  -7  -6   32.50   11.60
  -1   7  -6   48.00   14.50
   1   7   6   47.60   13.10
  -1   7  -6   44.90   13.00
  -2  -7  -6   16.90   10.50
   2  -7   6   23.30   12.10
   2   7   6   42.60    9.30
  -2   7  -6   26.90   14.30
  -2   7  -6    7.40   10.30
   2   7   6   17.70   11.00
  -3  -7  -6   16.80   10.90
   3  -7   6    6.30    8.90
   3  -7   6   14.10   13.20
   3  -7   6   12.50   12.70
   3   7   6   -4.70    6.70
   3   7   6   -0.20    9.60
  -3   7  -6    3.90   11.60
   4  -7   6   27.20   11.70
   4  -7   6    7.20   12.30
  -4  -7  -6   12.50    9.40
  -4  -7  -6   18.00   15.40
   4  -7   6   20.10   12.90
  -4  -7  -6   22.20   11.80
   4   7   6   27.30   13.20
  -4   7  -6   12.90   13.00
  -4   7  -6   26.80   13.60
  -5  -7  -6  251.17   29.10
   5  -7   6  317.27   37.00
   5  -7   6  214.68   29.00
   5  -7   6  280.67   29.70
   5  -7   6  171.28   25.70
  -5  -7  -6  224.68   30.10
  -5  -7  -6  243.58   31.90
   5   7   6  216.48   27.50
  -5   7  -6  184.78   24.90
  -6  -7  -6  233.38   27.80
   6  -7   6  272.47   37.10
   6  -7   6  172.18   25.90
  -6  -7  -6  259.47   32.80
   6  -7   6  224.58   26.60
   6  -7   6  235.88   29.50
  -6  -7  -6  254.37   30.20
  -6   7  -6  181.28   26.60
   6   7   6  244.18   30.10
  -6   7  -6  262.07   31.80
   6   7   6  223.38   24.40
  -7  -7  -6  195.38   24.50
   7  -7   6  209.18   30.40
  -7  -7  -6  198.68   30.70
   7  -7   6  243.18   47.10
  -7  -7  -6  179.18   28.60
   7   7   6  177.78   29.30
  -7   7  -6  250.27   37.60
  -7   7  -6  189.88   27.00
  -8  -7  -6    6.50   15.50
   8  -7   6   45.20   19.90
  -8  -7  -6   23.30   11.60
  -8  -7  -6   21.60   18.00
   8  -7   6   24.70   14.00
   8  -7   6   31.80   18.70
  -8   7  -6   27.20   17.50
   8   7   6    7.70   16.70
   8   7   6   43.50   11.90
  -8   7  -6   30.10   22.70
  -9  -7  -6   58.89   16.70
  -9  -7  -6   53.69   22.80
   9  -7   6   78.79   20.30
   9  -7   6  104.29   22.10
  -9  -7  -6   97.39   25.50
   9  -7   6  118.49   31.70
   9   7   6   90.29   25.80
  -9   7  -6   53.89   26.10
  -9   7  -6   39.20   16.20
  -8  -8   6   78.09   21.10
  -8  -8   6   96.19   21.00
  -8  -8   6   48.20   15.70
   8  -8  -6   56.39   17.90
  -8  -8   6  119.79   21.40
  -8   8   6   88.49   20.70
   8   8  -6   67.59   21.80
   8   8  -6   78.89   18.80
  -8   8   6   81.49   20.10
   7  -8  -6   31.70   12.70
  -7  -8   6   45.60   16.50
  -7  -8   6   40.40   22.50
  -7  -8   6   30.80   14.30
   7  -8  -6   55.09   15.30
  -7  -8   6   22.70   15.30
  -7   8   6   27.20   15.20
   7   8  -6   31.90   18.10
   7   8  -6   68.89   16.90
   7   8  -6   63.59   16.90
  -6  -8   6   20.20   16.20
  -6  -8   6   36.50   11.70
   6  -8  -6   21.80   14.30
   6  -8  -6    2.50   12.10
  -6   8   6   -7.20   10.00
  -6   8   6   13.90   11.50
   6   8  -6   -0.70   14.20
   6   8  -6   18.40   11.30
   6   8  -6   20.10   12.60
  -5  -8   6   -3.10   14.90
   5  -8  -6   21.20   13.90
  -5  -8   6    7.30   10.80
   5  -8  -6   11.90   13.80
   5  -8  -6   -2.40    8.40
   5   8  -6   -3.20   13.10
  -5   8   6    3.10   11.00
   5   8  -6   18.20   12.30
  -5   8   6   13.20   12.10
   4  -8  -6  167.28   19.60
  -4  -8   6  128.89   22.80
  -4  -8   6  147.59   20.50
   4  -8  -6  138.29   21.50
  -4   8   6  161.98   22.90
   4   8  -6  148.49   22.80
  -4   8   6  207.38   24.90
   4   8  -6  142.29   25.80
   3  -8  -6   21.10   11.00
   3  -8  -6    8.20   11.90
  -3  -8   6    3.10    9.20
  -3  -8   6    1.00   12.50
   3   8  -6   -0.30    9.40
   3   8  -6   -5.70   12.50
  -3   8   6    0.30   11.20
  -3   8   6    1.60    8.80
  -2  -8   6   76.69   17.80
  -2  -8   6  117.49   19.60
  -2  -8   6  117.89   21.30
   2  -8  -6  129.39   18.70
   2  -8  -6  111.19   20.10
   2   8  -6  146.89   23.10
  -2   8   6  140.29   21.20
   2   8  -6  115.99   22.80
  -2   8   6  133.89   20.60
   1  -8  -6   84.69   18.00
  -1  -8   6   99.29   19.20
  -1  -8   6  147.79   21.20
   1  -8  -6   91.19   14.80
  -1  -8   6  133.99   21.30
  -1   8   6   97.89   16.60
   1   8  -6   76.19   16.50
   1   8  -6  101.09   20.10
  -1   8   6  121.59   19.40
   0  -8   6   54.99   16.10
   0  -8   6   89.59   15.90
   0  -8  -6   66.59   16.60
   0  -8  -6   86.69   15.30
   0  -8   6   56.29   16.60
   0   8   6   69.19   16.90
   0   8  -6   65.89   16.10
   0   8   6   65.89   14.00
   0   8  -6   68.29   19.50
   1  -8   6   92.79   18.30
  -1  -8  -6   63.29   13.30
  -1  -8  -6   96.89   18.70
   1  -8   6   96.29   19.50
   1  -8   6   67.39   18.50
   1   8   6  105.89   16.70
  -1   8  -6  113.59   19.10
   1   8   6   87.79   18.60
  -1   8  -6  119.49   22.60
   2  -8   6  179.08   23.80
  -2  -8  -6  212.08   25.80
   2  -8   6  184.78   26.90
  -2   8  -6  229.58   32.00
   2   8   6  173.48   24.90
  -2   8  -6  140.29   21.00
   2   8   6  153.28   20.50
  -3  -8  -6  250.87   29.20
   3  -8   6  175.08   25.80
   3  -8   6  212.78   26.60
   3   8   6  202.48   24.30
  -3   8  -6  202.38   28.00
   3   8   6  228.68   28.20
   4  -8   6   60.59   18.80
   4  -8   6   71.29   16.60
  -4  -8  -6   49.30   20.50
   4  -8   6  108.89   22.50
  -4  -8  -6   63.29   17.50
   4   8   6   89.99   18.60
  -4   8  -6   69.19   21.00
  -4   8  -6   72.69   21.40
   4   8   6   73.59   19.10
   5  -8   6  149.59   22.20
  -5  -8  -6  205.68   28.10
  -5  -8  -6  155.48   21.60
   5  -8   6  184.18   26.90
  -5  -8  -6  161.98   28.10
   5  -8   6  138.89   24.20
  -5   8  -6  200.48   26.10
   5   8   6  189.88   29.10
  -5   8  -6  223.08   32.60
   6  -8   6    5.40   12.60
  -6  -8  -6    0.20   15.60
   6  -8   6   -0.10   13.70
  -6  -8  -6   23.80   10.10
  -6  -8  -6  -10.70   11.50
   6  -8   6   14.10   11.30
  -6   8  -6   22.90   14.10
  -6   8  -6   16.50   16.60
   6   8   6    0.30   14.30
   4  -9  -6    2.50    8.40
   4  -9  -6    3.40   13.50
  -4  -9   6   -7.00   13.50
  -4  -9   6   -0.50   10.20
  -4   9   6   -4.50    9.90
   4   9  -6   -6.80   12.70
  -4   9   6   -9.30    9.90
   4   9  -6  -11.00    7.00
  -3  -9   6    2.40   11.90
  -3  -9   6   -7.90    9.00
   3  -9  -6    5.90    8.50
   3  -9  -6   -8.40   10.60
  -3  -9   6   -4.50   13.80
   3   9  -6    5.50   13.10
   3   9  -6   -0.80   14.80
  -3   9   6    0.50   12.60
  -2  -9   6    8.60   15.40
  -2  -9   6   19.40   13.80
   2  -9  -6   17.60   11.20
   2  -9  -6   33.90   16.20
  -2   9   6   26.00   14.30
   2   9  -6   26.40   27.10
   2   9  -6   30.40   15.30
  -2   9   6   10.50   11.40
  -1  -9   6   15.30   12.90
   1  -9  -6   40.90   16.70
   1  -9  -6   11.60   10.40
  -1  -9   6    9.10   13.80
  -1  -9   6   -2.70    9.40
   1   9  -6   28.60   14.70
  -1   9   6   21.60   14.60
   1   9  -6    7.60   14.50
   0  -9   6   20.80   13.70
   0  -9   6   50.49   12.60
   0  -9  -6   59.59   17.10
   0  -9   6   73.79   19.70
   0  -9  -6   33.90   12.90
   0   9   6   24.30   15.40
   0   9  -6   34.80   19.50
   0   9   6   19.40   11.90
  -1  -9  -6   25.00   12.80
  -1  -9  -6   41.40   15.90
   1  -9   6   41.40   17.60
   1  -9   6   17.80   14.80
   1  -9   6   36.90   13.70
  -1   9  -6   31.30   18.70
   1   9   6   20.00   12.20
   1   9   6   17.50   14.90
  -1   9  -6    8.30   11.40
  -2  -9  -6   93.09   16.90
   2  -9   6   49.30   19.50
  -2  -9  -6  103.99   21.70
   2  -9   6   81.59   19.20
  -2   9  -6   93.99   30.70
   2   9   6   82.89   16.40
   2   9   6   76.89   19.70
  15   0  -7  -11.80    9.10
 -15   0   7    0.50   12.70
  15   0  -7   20.50   18.80
 -15   0   7   -4.50   13.60
  15   0  -7   -6.30   11.90
 -15   0   7  -11.10   12.90
 -14   0   7   -0.30   11.90
  14   0  -7    0.40   11.60
 -14   0   7   29.50   19.40
  13   0  -7   19.40   17.90
 -13   0   7   15.50   17.00
 -13   0   7    3.00   10.40
 -13   0   7   -3.80   11.90
  13   0  -7   -4.80   11.70
  13   0  -7    4.50   12.20
 -12   0   7   -7.70   13.10
  12   0  -7    9.00   12.50
 -12   0   7    9.90   10.80
  12   0  -7   43.40   23.40
  12   0  -7  -13.00   11.50
 -11   0   7   11.90   10.00
 -11   0   7   -0.80   13.10
  11   0  -7   -6.80   12.70
  11   0  -7    5.20   10.90
  11   0  -7    1.90   13.50
  10   0  -7  -13.10   12.00
 -10   0   7   13.10   13.80
 -10   0   7    0.60   11.10
  10   0  -7   -0.60   11.40
  10   0  -7    9.10   10.50
 -10   0   7    0.90    7.70
  -9   0   7   -9.50    9.30
   9   0  -7    6.20   11.60
   9   0  -7    0.30   10.70
   9   0  -7   -3.30    7.90
  -9   0   7    5.10    7.10
  -9   0   7   -7.70    8.70
   8   0  -7   -6.50   10.40
   8   0  -7   -7.10    9.60
  -8   0   7   -8.10    8.40
  -8   0   7    5.40    5.80
  -8   0   7    1.50    9.40
   8   0  -7    1.00    7.10
   7   0  -7   -3.00    5.70
  -7   0   7   -5.10    6.90
   7   0  -7    9.20   10.90
   7   0  -7    5.50    8.50
  -7   0   7   -1.90    6.90
  -6   0   7    3.50    6.60
  -6   0   7   -0.20    5.90
   6   0  -7    5.20    8.00
   6   0  -7   -4.00    3.80
   6   0  -7    0.90    6.80
   5   0  -7    1.20    3.20
  -5   0   7    0.20    4.80
   5   0  -7    1.00    6.00
   4   0  -7    1.00    1.80
  -4   0   7   -1.10    3.20
   4   0  -7    4.00    5.30
   4   0  -7    3.30    4.60
  -4   0   7   -0.80    3.50
  -3   0   7    1.10    1.70
   3   0  -7   -1.00    1.70
  -3   0   7    0.80    2.30
   3   0  -7   -0.40    2.70
   3   0  -7    1.20    3.70
   2   0  -7    3.70    2.40
  -2   0   7    3.30    2.10
   2   0  -7    1.90    2.10
   2   0  -7    0.90    1.50
   2   0  -7   -0.10    3.00
   1   0  -7    0.60    1.80
   1   0  -7    1.20    4.20
  -1   0   7    0.70    2.50
   1   0  -7    2.20    1.50
   1   0  -7    0.10    1.40
   1   0  -7    2.60    1.90
   0   0   7   -0.90    3.70
   0   0  -7   -0.30    2.50
   0   0  -7   -4.40    3.90
   1   0   7    0.50    1.70
  -1   0  -7   -3.00    5.10
   1   0   7    2.60    3.40
   1   0   7    5.10    3.30
  -1   0  -7   -2.40    2.90
  -1   0  -7   -1.90    3.40
   1   0   7    2.00    6.20
   2   0   7    8.80    5.70
   2   0   7   -3.30    4.50
  -2   0  -7   -2.00    4.90
  -2   0  -7   -4.00    5.70
   2   0   7   -3.90    7.00
  -2   0  -7    0.10    5.00
  -3   0  -7   -2.10    5.70
   3   0   7    2.50    6.20
  -3   0  -7    5.70    9.70
  -3   0  -7    4.70    6.30
   3   0   7    0.00    6.30
   3   0   7   10.10   11.20
   4   0   7   12.50    8.80
   4   0   7    5.90    9.90
  -4   0  -7   -1.50    6.80
  -4   0  -7   -6.50    7.70
   4   0   7   -5.40    7.30
  -4   0  -7    4.50    7.20
  -5   0  -7    4.50   10.90
   5   0   7   -2.60   10.30
   5   0   7   -1.20    8.90
  -5   0  -7    9.70   10.10
   5   0   7   10.60   10.20
  -5   0  -7    1.20    8.30
   6   0   7   -2.90   11.60
   6   0   7   -9.60    9.60
  -6   0  -7   -2.80    9.10
   6   0   7    0.90    9.70
  -6   0  -7    4.80   11.00
  -6   0  -7    4.60   11.60
   7   0   7   -0.60   10.70
  -7   0  -7   -9.70    9.20
   7   0   7  -12.50   12.30
  -7   0  -7   -7.20   11.60
   7   0   7  -16.30   10.30
[truncated: 601,072 more chars]
