# Supplementary material for: [HgX2] Linear Group Enabled Ultraviolet Birefringent Crystal RbHg5Br11 with Strong Optical Anisotropy and Wide Bandgap
Source: Adv Sci (Weinh). 2025 Sep 9;12(45):e14304. doi: 10.1002/advs.202514304 (PMC12677596; doi:10.1002/advs.202514304)
Supplement: Supplementary file 2 — Supporting cif [file ADVS-12-e14304-s002.zip › Rb3Hg2I7.cif]

data_123321
_audit_creation_date               2025-02-25
_audit_creation_method
;
Olex2 1.3
(compiled 2020.11.12 svn.r5f609507 for OlexSys, GUI svn.r6408)
;
_shelx_SHELXL_version_number       '2018/3'
_audit_contact_author_address      ?
_audit_contact_author_email        ?
_audit_contact_author_name         ''
_audit_contact_author_phone        ?
_publ_contact_author_id_orcid      ?
_publ_section_references
;
Dolomanov, O.V., Bourhis, L.J., Gildea, R.J, Howard, J.A.K. & Puschmann, H.
 (2009), J. Appl. Cryst. 42, 339-341.

Sheldrick, G.M. (2015). Acta Cryst. C71, 3-8.
;
_chemical_name_common              ?
_chemical_name_systematic          Rb3Hg2I7
_chemical_formula_moiety           'Hg2 I7 Rb3'
_chemical_formula_sum              'Hg2 I7 Rb3'
_chemical_formula_weight           1545.89
_chemical_melting_point            ?
loop_
  _atom_type_symbol
  _atom_type_description
  _atom_type_scat_dispersion_real
  _atom_type_scat_dispersion_imag
  _atom_type_scat_source
 'Hg' 'Hg' -2.3894 9.2266
 'International Tables Vol C Tables 4.2.6.8 and 6.1.1.4'
 'I' 'I' -0.4742 1.8119 'International Tables Vol C Tables 4.2.6.8 and 6.1.1.4'
 'Rb' 'Rb' -0.9393 2.9676
 'International Tables Vol C Tables 4.2.6.8 and 6.1.1.4'

_shelx_space_group_comment
;
The symmetry employed for this shelxl refinement is uniquely defined
by the following loop, which should always be used as a source of
symmetry information in preference to the above space-group names.
They are only intended as comments.
;
_space_group_crystal_system        'monoclinic'
_space_group_IT_number             14
_space_group_name_H-M_alt          'P 1 21/c 1'
_space_group_name_Hall             '-P 2ybc'
loop_
  _space_group_symop_operation_xyz
 'x, y, z'
 '-x, y+1/2, -z+1/2'
 '-x, -y, -z'
 'x, -y-1/2, z-1/2'

_cell_length_a                     12.7126(7)
_cell_length_b                     7.7407(3)
_cell_length_c                     21.9061(12)
_cell_angle_alpha                  90
_cell_angle_beta                   101.349(2)
_cell_angle_gamma                  90
_cell_volume                       2113.51(18)
_cell_formula_units_Z              4
_cell_measurement_reflns_used      4201
_cell_measurement_temperature      296.15
_cell_measurement_theta_max        25.459
_cell_measurement_theta_min        2.736
_shelx_estimated_absorpt_T_max     0.144
_shelx_estimated_absorpt_T_min     0.116
_exptl_absorpt_coefficient_mu      31.570
_exptl_absorpt_correction_T_max    0.7456
_exptl_absorpt_correction_T_min    0.6616
_exptl_absorpt_correction_type     multi-scan
_exptl_absorpt_process_details
;
SADABS-2016/2 (Bruker,2016/2) was used for absorption correction.
wR2(int) was 0.0798 before and 0.0696 after correction.
The Ratio of minimum to maximum transmission is 0.8873.
The \l/2 correction factor is Not present.
;
_exptl_absorpt_special_details     ?
_exptl_crystal_colour              'clear bluish colourless'
_exptl_crystal_colour_lustre       clear
_exptl_crystal_colour_modifier     bluish
_exptl_crystal_colour_primary      colourless
_exptl_crystal_density_diffrn      4.858
_exptl_crystal_density_meas        ?
_exptl_crystal_density_method      ?
_exptl_crystal_description         block
_exptl_crystal_F_000               2568
_exptl_crystal_preparation         ?
_exptl_crystal_size_max            0.12
_exptl_crystal_size_mid            0.11
_exptl_crystal_size_min            0.1
_exptl_transmission_factor_max     ?
_exptl_transmission_factor_min     ?
_diffrn_reflns_av_R_equivalents    0.0693
_diffrn_reflns_av_unetI/netI       0.0490
_diffrn_reflns_Laue_measured_fraction_full  0.997
_diffrn_reflns_Laue_measured_fraction_max  0.996
_diffrn_reflns_limit_h_max         16
_diffrn_reflns_limit_h_min         -16
_diffrn_reflns_limit_k_max         10
_diffrn_reflns_limit_k_min         -8
_diffrn_reflns_limit_l_max         28
_diffrn_reflns_limit_l_min         -28
_diffrn_reflns_number              24306
_diffrn_reflns_point_group_measured_fraction_full  0.997
_diffrn_reflns_point_group_measured_fraction_max  0.996
_diffrn_reflns_theta_full          25.242
_diffrn_reflns_theta_max           27.537
_diffrn_reflns_theta_min           1.896
_diffrn_ambient_temperature        296.15
_diffrn_detector_area_resol_mean   ?
_diffrn_measured_fraction_theta_full  0.997
_diffrn_measured_fraction_theta_max  0.996
_diffrn_measurement_device_type    'Bruker APEX-II CCD'
_diffrn_measurement_method         '\f and \w scans'
_diffrn_radiation_type             MoK\a
_diffrn_radiation_wavelength       0.71073
_diffrn_source                     ?
_diffrn_source_current             1.4
_diffrn_source_power               0.07
_diffrn_source_voltage             50.0
_diffrn_standards_number           0
_reflns_Friedel_coverage           0.000
_reflns_Friedel_fraction_full      .
_reflns_Friedel_fraction_max       .
_reflns_number_gt                  3471
_reflns_number_total               4850
_reflns_special_details
;
 Reflections were merged by SHELXL according to the crystal
 class for the calculation of statistics and refinement.
 
 _reflns_Friedel_fraction is defined as the number of unique
 Friedel pairs measured divided by the number that would be
 possible theoretically, ignoring centric projections and
 systematic absences.
;
_reflns_threshold_expression       'I > 2\s(I)'
_computing_cell_refinement         'SAINT V8.40B (?, 2016)'
_computing_data_collection         ?
_computing_data_reduction          'SAINT V8.40B (?, 2016)'
_computing_molecular_graphics      'Olex2 1.3 (Dolomanov et al., 2009)'
_computing_publication_material    'Olex2 1.3 (Dolomanov et al., 2009)'
_computing_structure_refinement    'SHELXL 2018/3 (Sheldrick, 2015)'
_computing_structure_solution      'SHELXT 2018/2 (Sheldrick, 2018)'
_refine_diff_density_max           2.677
_refine_diff_density_min           -2.723
_refine_diff_density_rms           0.231
_refine_ls_extinction_coef         .
_refine_ls_extinction_method       none
_refine_ls_goodness_of_fit_ref     1.022
_refine_ls_hydrogen_treatment      undef
_refine_ls_matrix_type             full
_refine_ls_number_parameters       111
_refine_ls_number_reflns           4850
_refine_ls_number_restraints       0
_refine_ls_R_factor_all            0.0585
_refine_ls_R_factor_gt             0.0350
_refine_ls_restrained_S_all        1.022
_refine_ls_shift/su_max            0.001
_refine_ls_shift/su_mean           0.000
_refine_ls_structure_factor_coef   Fsqd
_refine_ls_weighting_details      
 'w=1/[\s^2^(Fo^2^)+(0.0112P)^2^+11.7178P] where P=(Fo^2^+2Fc^2^)/3'
_refine_ls_weighting_scheme        calc
_refine_ls_wR_factor_gt            0.0633
_refine_ls_wR_factor_ref           0.0732
_refine_special_details            ?
_olex2_refinement_description
;
;
_atom_sites_solution_hydrogens     .
_atom_sites_solution_primary       dual
_atom_sites_solution_secondary     ?
loop_
  _atom_site_label
  _atom_site_type_symbol
  _atom_site_fract_x
  _atom_site_fract_y
  _atom_site_fract_z
  _atom_site_U_iso_or_equiv
  _atom_site_adp_type
  _atom_site_occupancy
  _atom_site_site_symmetry_order
  _atom_site_calc_flag
  _atom_site_refinement_flags_posn
  _atom_site_refinement_flags_adp
  _atom_site_refinement_flags_occupancy
  _atom_site_disorder_assembly
  _atom_site_disorder_group
 Hg2 Hg 0.79281(4) 0.68688(6) 0.49690(2) 0.05099(12) Uani 1 1 d . . . . .
 Hg1 Hg 0.72763(4) 0.78732(6) 0.69637(3) 0.05931(14) Uani 1 1 d . . . . .
 I1 I 0.54319(6) 0.91900(9) 0.72631(4) 0.04875(18) Uani 1 1 d . . . . .
 I6 I 0.74679(6) 0.43793(8) 0.68482(3) 0.04720(18) Uani 1 1 d . . . . .
 I7 I 0.91519(6) 0.95439(9) 0.73964(4) 0.05207(19) Uani 1 1 d . . . . .
 I5 I 0.67713(7) 0.38309(9) 0.47904(4) 0.05238(19) Uani 1 1 d . . . . .
 I2 I 0.66298(7) 0.90145(9) 0.55902(3) 0.0542(2) Uani 1 1 d . . . . .
 I3 I 0.77607(6) 0.83001(10) 0.37776(3) 0.05289(19) Uani 1 1 d . . . . .
 I4 I 0.99519(7) 0.71345(13) 0.56365(4) 0.0692(2) Uani 1 1 d . . . . .
 Rb1 Rb 0.50011(9) 0.26207(16) 0.60109(6) 0.0609(3) Uani 1 1 d . . . . .
 Rb2 Rb 0.74215(11) 0.20180(17) 0.82674(5) 0.0633(3) Uani 1 1 d . . . . .
 Rb3 Rb 0.92802(11) 0.21116(18) 0.59761(7) 0.0719(4) Uani 1 1 d . . . . .

loop_
  _atom_site_aniso_label
  _atom_site_aniso_U_11
  _atom_site_aniso_U_22
  _atom_site_aniso_U_33
  _atom_site_aniso_U_23
  _atom_site_aniso_U_13
  _atom_site_aniso_U_12
 Hg2 0.0452(3) 0.0601(3) 0.0444(2) 0.0016(2) 0.0009(2) -0.0037(2)
 Hg1 0.0468(3) 0.0447(2) 0.0864(4) -0.0096(2) 0.0130(3) 0.0010(2)
 I1 0.0415(4) 0.0482(4) 0.0588(5) 0.0041(3) 0.0154(3) 0.0041(3)
 I6 0.0527(4) 0.0367(3) 0.0532(4) -0.0011(3) 0.0129(4) 0.0025(3)
 I7 0.0439(4) 0.0518(4) 0.0581(5) 0.0024(3) 0.0042(3) -0.0060(3)
 I5 0.0646(5) 0.0431(4) 0.0520(4) 0.0014(3) 0.0176(4) -0.0071(3)
 I2 0.0674(5) 0.0526(4) 0.0434(4) 0.0025(3) 0.0125(4) 0.0228(4)
 I3 0.0515(4) 0.0676(5) 0.0393(4) 0.0106(3) 0.0085(3) -0.0016(4)
 I4 0.0406(4) 0.0980(7) 0.0621(5) -0.0118(5) -0.0068(4) 0.0076(4)
 Rb1 0.0417(6) 0.0708(8) 0.0673(8) 0.0066(6) 0.0035(6) 0.0081(5)
 Rb2 0.0730(9) 0.0710(8) 0.0429(6) -0.0021(6) 0.0042(6) -0.0010(6)
 Rb3 0.0612(8) 0.0800(9) 0.0823(9) 0.0175(7) 0.0330(7) 0.0155(7)

_geom_special_details
;
 All esds (except the esd in the dihedral angle between two l.s. planes)
 are estimated using the full covariance matrix.  The cell esds are taken
 into account individually in the estimation of esds in distances, angles
 and torsion angles; correlations between esds in cell parameters are only
 used when they are defined by crystal symmetry.  An approximate (isotropic)
 treatment of cell esds is used for estimating esds involving l.s. planes.
;
loop_
  _geom_bond_atom_site_label_1
  _geom_bond_atom_site_label_2
  _geom_bond_distance
  _geom_bond_site_symmetry_2
  _geom_bond_publ_flag
 Hg2 I5 2.7602(9) . ?
 Hg2 I2 2.8669(8) . ?
 Hg2 I3 2.8045(8) . ?
 Hg2 I4 2.7054(9) . ?
 Hg2 Rb1 3.9350(13) 3_666 ?
 Hg1 I1 2.7517(8) . ?
 Hg1 I6 2.7316(8) . ?
 Hg1 I7 2.7141(9) . ?
 Hg1 I2 3.0880(9) . ?
 Hg1 Rb2 4.2751(13) 1_565 ?
 I1 Rb1 4.1103(15) 2_656 ?
 I1 Rb1 3.7796(14) 1_565 ?
 I1 Rb2 3.9593(16) 2_656 ?
 I1 Rb2 3.7202(15) 1_565 ?
 I6 Rb1 3.5760(15) . ?
 I6 Rb2 3.6168(14) . ?
 I6 Rb3 3.7110(14) . ?
 I7 Rb2 3.7148(15) 1_565 ?
 I7 Rb3 4.1752(18) 2_756 ?
 I7 Rb3 3.7224(15) 1_565 ?
 I5 Rb1 3.9316(14) . ?
 I5 Rb1 3.7611(14) 3_666 ?
 I5 Rb2 3.6513(14) 4_565 ?
 I5 Rb3 3.9280(17) . ?
 I2 Rb1 3.9167(15) 3_666 ?
 I2 Rb1 3.6985(14) 1_565 ?
 I2 Rb3 4.0857(17) 1_565 ?
 I3 Rb1 3.6999(14) 3_666 ?
 I3 Rb2 3.7920(15) 4_575 ?
 I3 Rb2 4.2652(15) 4_565 ?
 I3 Rb3 3.7075(15) 3_766 ?
 I4 Rb2 3.7105(16) 2_756 ?
 I4 Rb3 4.0804(17) . ?
 I4 Rb3 3.8898(16) 3_766 ?
 I4 Rb3 4.0466(17) 1_565 ?
 Rb1 Rb2 5.0485(18) 2_656 ?
 Rb1 Rb2 5.3041(18) . ?

loop_
  _geom_angle_atom_site_label_1
  _geom_angle_atom_site_label_2
  _geom_angle_atom_site_label_3
  _geom_angle
  _geom_angle_site_symmetry_1
  _geom_angle_site_symmetry_3
  _geom_angle_publ_flag
 I5 Hg2 I2 102.73(3) . . ?
 I5 Hg2 I3 105.31(3) . . ?
 I5 Hg2 Rb1 65.65(3) . 3_666 ?
 I2 Hg2 Rb1 68.24(3) . 3_666 ?
 I3 Hg2 I2 105.52(3) . . ?
 I3 Hg2 Rb1 64.05(3) . 3_666 ?
 I4 Hg2 I5 124.39(3) . . ?
 I4 Hg2 I2 105.93(3) . . ?
 I4 Hg2 I3 111.28(3) . . ?
 I4 Hg2 Rb1 169.87(3) . 3_666 ?
 I1 Hg1 I2 92.88(3) . . ?
 I1 Hg1 Rb2 59.31(3) . 1_565 ?
 I6 Hg1 I1 118.98(3) . . ?
 I6 Hg1 I2 101.80(3) . . ?
 I6 Hg1 Rb2 144.29(3) . 1_565 ?
 I7 Hg1 I1 118.13(3) . . ?
 I7 Hg1 I6 114.58(3) . . ?
 I7 Hg1 I2 104.54(3) . . ?
 I7 Hg1 Rb2 59.31(3) . 1_565 ?
 I2 Hg1 Rb2 113.85(2) . 1_565 ?
 Hg1 I1 Rb1 95.50(3) . 1_565 ?
 Hg1 I1 Rb1 112.61(3) . 2_656 ?
 Hg1 I1 Rb2 123.17(3) . 2_656 ?
 Hg1 I1 Rb2 81.19(3) . 1_565 ?
 Rb1 I1 Rb1 148.08(3) 1_565 2_656 ?
 Rb1 I1 Rb2 95.27(3) 1_565 2_656 ?
 Rb2 I1 Rb1 80.12(3) 1_565 2_656 ?
 Rb2 I1 Rb1 82.16(3) 2_656 2_656 ?
 Rb2 I1 Rb1 90.02(3) 1_565 1_565 ?
 Rb2 I1 Rb2 154.22(3) 1_565 2_656 ?
 Hg1 I6 Rb1 109.83(3) . . ?
 Hg1 I6 Rb2 113.82(3) . . ?
 Hg1 I6 Rb3 126.28(3) . . ?
 Rb1 I6 Rb2 95.02(3) . . ?
 Rb1 I6 Rb3 97.26(4) . . ?
 Rb2 I6 Rb3 108.68(3) . . ?
 Hg1 I7 Rb2 81.76(3) . 1_565 ?
 Hg1 I7 Rb3 108.80(3) . 2_756 ?
 Hg1 I7 Rb3 98.19(3) . 1_565 ?
 Rb2 I7 Rb3 91.45(3) 1_565 2_756 ?
 Rb2 I7 Rb3 106.37(3) 1_565 1_565 ?
 Rb3 I7 Rb3 149.59(2) 1_565 2_756 ?
 Hg2 I5 Rb1 72.39(3) . 3_666 ?
 Hg2 I5 Rb1 117.83(3) . . ?
 Hg2 I5 Rb2 94.17(3) . 4_565 ?
 Hg2 I5 Rb3 81.62(3) . . ?
 Rb1 I5 Rb1 96.94(3) 3_666 . ?
 Rb1 I5 Rb3 152.87(4) 3_666 . ?
 Rb2 I5 Rb1 85.84(3) 4_565 3_666 ?
 Rb2 I5 Rb1 147.27(4) 4_565 . ?
 Rb2 I5 Rb3 104.06(3) 4_565 . ?
 Rb3 I5 Rb1 88.20(3) . . ?
 Hg2 I2 Hg1 103.24(3) . . ?
 Hg2 I2 Rb1 68.92(2) . 3_666 ?
 Hg2 I2 Rb1 163.41(3) . 1_565 ?
 Hg2 I2 Rb3 84.83(3) . 1_565 ?
 Hg1 I2 Rb1 140.59(3) . 3_666 ?
 Hg1 I2 Rb1 91.60(3) . 1_565 ?
 Hg1 I2 Rb3 85.17(3) . 1_565 ?
 Rb1 I2 Rb1 104.09(3) 1_565 3_666 ?
 Rb1 I2 Rb3 130.13(3) 3_666 1_565 ?
 Rb1 I2 Rb3 89.13(3) 1_565 1_565 ?
 Hg2 I3 Rb1 72.99(3) . 3_666 ?
 Hg2 I3 Rb2 129.44(3) . 4_575 ?
 Hg2 I3 Rb2 81.25(3) . 4_565 ?
 Hg2 I3 Rb3 86.65(3) . 3_766 ?
 Rb1 I3 Rb2 99.52(3) 3_666 4_575 ?
 Rb1 I3 Rb2 78.31(3) 3_666 4_565 ?
 Rb1 I3 Rb3 157.80(3) 3_666 3_766 ?
 Rb2 I3 Rb2 147.71(4) 4_575 4_565 ?
 Rb3 I3 Rb2 100.27(3) 3_766 4_575 ?
 Rb3 I3 Rb2 90.15(3) 3_766 4_565 ?
 Hg2 I4 Rb2 170.72(4) . 2_756 ?
 Hg2 I4 Rb3 79.35(3) . . ?
 Hg2 I4 Rb3 87.66(3) . 1_565 ?
 Hg2 I4 Rb3 84.40(3) . 3_766 ?
 Rb2 I4 Rb3 103.69(4) 2_756 3_766 ?
 Rb2 I4 Rb3 95.73(4) 2_756 1_565 ?
 Rb2 I4 Rb3 93.03(4) 2_756 . ?
 Rb3 I4 Rb3 144.52(4) 1_565 . ?
 Rb3 I4 Rb3 97.12(3) 3_766 1_565 ?
 Rb3 I4 Rb3 114.04(3) 3_766 . ?
 Hg2 Rb1 I1 100.86(3) 3_666 2_646 ?
 Hg2 Rb1 Rb2 62.16(2) 3_666 2_656 ?
 Hg2 Rb1 Rb2 146.13(3) 3_666 . ?
 I1 Rb1 Hg2 116.93(3) 1_545 3_666 ?
 I1 Rb1 I1 64.31(2) 1_545 2_646 ?
 I1 Rb1 I5 129.82(3) 1_545 . ?
 I1 Rb1 I2 113.48(4) 1_545 3_666 ?
 I1 Rb1 Rb2 44.54(2) 1_545 . ?
 I1 Rb1 Rb2 104.87(3) 1_545 2_656 ?
 I1 Rb1 Rb2 46.55(2) 2_646 2_656 ?
 I1 Rb1 Rb2 47.69(2) 2_646 . ?
 I6 Rb1 Hg2 151.86(4) . 3_666 ?
 I6 Rb1 I1 84.72(3) . 1_545 ?
 I6 Rb1 I1 71.24(3) . 2_646 ?
 I6 Rb1 I5 72.34(3) . . ?
 I6 Rb1 I5 110.23(4) . 3_666 ?
 I6 Rb1 I2 86.43(3) . 1_545 ?
 I6 Rb1 I2 146.99(4) . 3_666 ?
 I6 Rb1 I3 140.09(4) . 3_666 ?
 I6 Rb1 Rb2 96.32(3) . 2_656 ?
 I6 Rb1 Rb2 42.79(2) . . ?
 I5 Rb1 Hg2 41.958(19) 3_666 3_666 ?
 I5 Rb1 Hg2 102.24(3) . 3_666 ?
 I5 Rb1 I1 138.88(4) . 2_646 ?
 I5 Rb1 I1 147.12(4) 3_666 1_545 ?
 I5 Rb1 I1 92.13(3) 3_666 2_646 ?
 I5 Rb1 I5 83.06(3) 3_666 . ?
 I5 Rb1 I2 69.83(3) 3_666 3_666 ?
 I5 Rb1 Rb2 121.22(3) . 2_656 ?
 I5 Rb1 Rb2 110.49(3) . . ?
 I5 Rb1 Rb2 46.17(2) 3_666 2_656 ?
 I5 Rb1 Rb2 133.12(4) 3_666 . ?
 I2 Rb1 Hg2 117.13(4) 1_545 3_666 ?
 I2 Rb1 Hg2 42.830(18) 3_666 3_666 ?
 I2 Rb1 I1 69.04(3) 1_545 1_545 ?
 I2 Rb1 I1 129.43(4) 1_545 2_646 ?
 I2 Rb1 I1 140.91(4) 3_666 2_646 ?
 I2 Rb1 I5 65.61(3) 1_545 . ?
 I2 Rb1 I5 138.44(4) 1_545 3_666 ?
 I2 Rb1 I5 74.99(3) 3_666 . ?
 I2 Rb1 I2 75.91(3) 1_545 3_666 ?
 I2 Rb1 I3 118.51(4) 1_545 3_666 ?
 I2 Rb1 Rb2 156.05(4) 3_666 . ?
 I2 Rb1 Rb2 85.14(3) 1_545 . ?
 I2 Rb1 Rb2 104.49(3) 3_666 2_656 ?
 I2 Rb1 Rb2 173.13(4) 1_545 2_656 ?
 I3 Rb1 Hg2 42.963(19) 3_666 3_666 ?
 I3 Rb1 I1 68.87(3) 3_666 2_646 ?
 I3 Rb1 I1 77.25(3) 3_666 1_545 ?
 I3 Rb1 I5 144.61(4) 3_666 . ?
 I3 Rb1 I5 72.72(3) 3_666 3_666 ?
 I3 Rb1 I2 72.65(3) 3_666 3_666 ?
 I3 Rb1 Rb2 55.83(2) 3_666 2_656 ?
 I3 Rb1 Rb2 104.90(3) 3_666 . ?
 Rb2 Rb1 Rb2 92.59(3) 2_656 . ?
 Hg1 Rb2 Rb1 60.17(2) 1_545 . ?
 Hg1 Rb2 Rb1 75.78(3) 1_545 2_646 ?
 I1 Rb2 Hg1 39.498(17) 1_545 1_545 ?
 I1 Rb2 Hg1 101.89(3) 2_646 1_545 ?
 I1 Rb2 I1 66.38(2) 1_545 2_646 ?
 I1 Rb2 I3 139.58(4) 1_545 4_576 ?
 I1 Rb2 I3 66.98(3) 1_545 4_566 ?
 I1 Rb2 I3 121.75(4) 2_646 4_566 ?
 I1 Rb2 Rb1 78.35(3) 2_646 2_646 ?
 I1 Rb2 Rb1 53.33(2) 1_545 2_646 ?
 I1 Rb2 Rb1 45.44(2) 1_545 . ?
 I1 Rb2 Rb1 50.15(2) 2_646 . ?
 I6 Rb2 Hg1 79.10(3) . 1_545 ?
 I6 Rb2 I1 72.67(3) . 2_646 ?
 I6 Rb2 I1 85.02(3) . 1_545 ?
 I6 Rb2 I7 73.00(3) . 1_545 ?
 I6 Rb2 I5 157.12(4) . 4_566 ?
 I6 Rb2 I3 75.54(3) . 4_576 ?
 I6 Rb2 I3 134.03(4) . 4_566 ?
 I6 Rb2 I4 112.28(4) . 2_746 ?
 I6 Rb2 Rb1 42.19(2) . . ?
 I6 Rb2 Rb1 136.39(4) . 2_646 ?
 I7 Rb2 Hg1 38.926(18) 1_545 1_545 ?
 I7 Rb2 I1 132.00(4) 1_545 2_646 ?
 I7 Rb2 I1 78.19(3) 1_545 1_545 ?
 I7 Rb2 I3 66.26(3) 1_545 4_566 ?
 I7 Rb2 I3 126.84(4) 1_545 4_576 ?
 I7 Rb2 Rb1 81.96(3) 1_545 . ?
 I7 Rb2 Rb1 105.82(3) 1_545 2_646 ?
 I5 Rb2 Hg1 119.18(3) 4_566 1_545 ?
 I5 Rb2 I1 89.17(3) 4_566 2_646 ?
 I5 Rb2 I1 100.64(4) 4_566 1_545 ?
 I5 Rb2 I7 129.79(4) 4_566 1_545 ?
 I5 Rb2 I3 67.43(2) 4_566 4_566 ?
 I5 Rb2 I3 86.31(3) 4_566 4_576 ?
 I5 Rb2 I4 75.51(3) 4_566 2_746 ?
 I5 Rb2 Rb1 132.32(4) 4_566 . ?
 I5 Rb2 Rb1 47.99(2) 4_566 2_646 ?
 I3 Rb2 Hg1 154.37(4) 4_576 1_545 ?
 I3 Rb2 Hg1 55.91(2) 4_566 1_545 ?
 I3 Rb2 I1 74.05(3) 4_576 2_646 ?
 I3 Rb2 I3 147.71(4) 4_576 4_566 ?
 I3 Rb2 Rb1 101.66(3) 4_576 . ?
 I3 Rb2 Rb1 109.83(3) 4_566 . ?
 I3 Rb2 Rb1 45.86(2) 4_566 2_646 ?
 I3 Rb2 Rb1 126.37(3) 4_576 2_646 ?
 I4 Rb2 Hg1 111.44(4) 2_746 1_545 ?
 I4 Rb2 I1 146.66(4) 2_746 2_646 ?
 I4 Rb2 I1 144.84(4) 2_746 1_545 ?
 I4 Rb2 I7 78.26(3) 2_746 1_545 ?
 I4 Rb2 I3 79.76(3) 2_746 4_566 ?
 I4 Rb2 I3 75.55(3) 2_746 4_576 ?
 I4 Rb2 Rb1 152.14(4) 2_746 . ?
 I4 Rb2 Rb1 109.91(3) 2_746 2_646 ?
 Rb1 Rb2 Rb1 94.21(3) 2_646 . ?
 I6 Rb3 I7 65.64(3) . 2_746 ?
 I6 Rb3 I7 71.85(3) . 1_545 ?
 I6 Rb3 I5 71.01(3) . . ?
 I6 Rb3 I2 79.27(3) . 1_545 ?
 I6 Rb3 I4 136.04(4) . 1_545 ?
 I6 Rb3 I4 79.43(3) . . ?
 I6 Rb3 I4 133.53(4) . 3_766 ?
 I7 Rb3 I7 67.61(3) 1_545 2_746 ?
 I7 Rb3 I5 124.76(4) 1_545 . ?
 I7 Rb3 I2 71.92(3) 1_545 1_545 ?
 I7 Rb3 I4 154.06(4) 1_545 3_766 ?
 I7 Rb3 I4 134.94(5) 1_545 . ?
 I7 Rb3 I4 71.99(3) 1_545 1_545 ?
 I5 Rb3 I7 126.94(4) . 2_746 ?
 I5 Rb3 I2 62.15(3) . 1_545 ?
 I5 Rb3 I4 111.98(4) . 1_545 ?
 I5 Rb3 I4 74.24(3) . . ?
 I2 Rb3 I7 132.60(3) 1_545 2_746 ?
 I3 Rb3 I6 132.90(5) 3_766 . ?
 I3 Rb3 I7 92.44(4) 3_766 1_545 ?
 I3 Rb3 I7 67.31(3) 3_766 2_746 ?
 I3 Rb3 I5 142.55(4) 3_766 . ?
 I3 Rb3 I2 138.72(4) 3_766 1_545 ?
 I3 Rb3 I4 72.55(3) 3_766 1_545 ?
 I3 Rb3 I4 82.28(3) 3_766 . ?
 I3 Rb3 I4 73.52(3) 3_766 3_766 ?
 I4 Rb3 I7 123.02(4) 3_766 2_746 ?
 I4 Rb3 I7 120.25(4) 1_545 2_746 ?
 I4 Rb3 I7 69.15(3) . 2_746 ?
 I4 Rb3 I5 70.42(3) 3_766 . ?
 I4 Rb3 I2 135.65(4) . 1_545 ?
 I4 Rb3 I2 104.14(4) 3_766 1_545 ?
 I4 Rb3 I2 66.33(3) 1_545 1_545 ?
 I4 Rb3 I4 65.96(3) 3_766 . ?
 I4 Rb3 I4 144.52(4) 1_545 . ?
 I4 Rb3 I4 82.88(3) 3_766 1_545 ?

loop_
  _diffrn_refln_index_h
  _diffrn_refln_index_k
  _diffrn_refln_index_l
  _diffrn_refln_intensity_net
  _diffrn_refln_intensity_u
 -2 0 0 -0.6 1.2
 3 0 0 388.76 20
 -3 0 0 406.06 20.2
 -5 0 0 541.35 28.8
 5 0 0 523.45 28.3
 5 0 0 532.05 28.8
 -6 0 0 360.86 23.4
 6 0 0 331.57 23.1
 6 0 0 410.36 25.2
 7 0 0 834.32 44.9
 7 0 0 939.41 46.1
 -7 0 0 875.11 45.3
 8 0 0 47.9 10.6
 -8 0 0 51.99 11.5
 8 0 0 46.3 10.2
 9 0 0 654.23 39.5
 9 0 0 585.94 38.1
 -9 0 0 597.34 38
 10 0 0 45.5 12.3
 -10 0 0 52.19 12.5
 10 0 0 52.69 13
 11 0 0 297.67 33.5
 11 0 0 340.87 29.2
 -11 0 0 280.57 32
 12 0 0 223.38 29.7
 -12 0 0 202.18 27.7
 13 0 0 19.2 11
 13 0 0 10.2 9.7
 14 0 0 129.29 24
 14 0 0 98.49 22.4
 -14 0 0 103.99 22.8
 15 0 0 151.28 27.4
 15 0 0 244.58 35.6
 16 0 0 9.2 13.6
 16 0 0 -8.8 5.4
 0 1 0 0.8 0.9
 0 1 0 0.4 0.9
 2 -1 0 32 4.8
 2 -1 0 20.2 2.9
 -2 -1 0 22.7 3.3
 2 1 0 23.9 3.3
 -2 1 0 31.5 5.3
 -2 1 0 20.5 2.9
 -3 -1 0 1483.55 88.79
 3 -1 0 1545.25 102.99
 3 -1 0 1535.75 107.29
 -3 -1 0 1547.05 88.79
 -3 1 0 1475.95 101.89
 -3 1 0 1382.86 102.79
 3 1 0 1615.44 90.39
 4 -1 0 1434.56 63.29
 -4 1 0 1580.54 64.39
 -5 -1 0 513.15 26.4
 5 -1 0 510.45 26.8
 5 -1 0 476.45 28.5
 5 1 0 578.04 27.7
 -5 1 0 446.66 27.9
 6 -1 0 244.28 17.9
 6 -1 0 238.68 19.2
 -6 -1 0 255.57 17.7
 -6 1 0 248.08 19.6
 6 1 0 242.88 17.8
 7 -1 0 29 7.6
 7 -1 0 63.99 12.1
 -7 -1 0 34.8 8.2
 -7 1 0 32.3 9.1
 7 1 0 10.9 5.7
 -8 -1 0 211.78 18.3
 8 -1 0 230.08 20.7
 8 -1 0 212.58 22.3
 -8 1 0 236.88 21.1
 8 1 0 208.88 23.3
 8 1 0 183.78 22.4
 9 -1 0 -5 3
 9 -1 0 6.2 6.4
 -9 -1 0 0 3.5
 -9 1 0 11.3 8.5
 9 1 0 -1.1 4.5
 9 1 0 6.5 6.1
 10 -1 0 9.9 7.5
 10 -1 0 6.7 7.1
 -10 -1 0 8.4 6.9
 -10 1 0 7.3 7.8
 10 1 0 6.4 7.3
 10 1 0 9.4 8.2
 11 -1 0 397.06 31.7
 11 -1 0 437.76 34.3
 -11 -1 0 355.76 29.5
 11 1 0 407.06 33.6
 11 1 0 378.36 31.5
 -11 1 0 379.66 32.3
 -12 -1 0 97.39 19.5
 12 -1 0 142.79 22.3
 12 -1 0 129.39 22.7
 12 1 0 134.69 22.6
 12 1 0 142.99 22.1
 -12 1 0 156.78 25.5
 -13 -1 0 149.69 23.6
 13 -1 0 165.58 27.7
 13 -1 0 104.89 20.9
 13 1 0 99.39 20.5
 13 1 0 113.19 22.4
 -13 1 0 132.79 23.6
 14 -1 0 5.8 9.1
 14 -1 0 2.3 8
 -14 1 0 19.5 12.7
 14 1 0 10.3 9.4
 14 1 0 10.1 10.3
 15 -1 0 95.99 23.3
 15 -1 0 115.89 22.4
 15 1 0 120.09 24.5
 15 1 0 167.48 29.8
 16 -1 0 26.9 13.3
 16 -1 0 46 19.9
 16 1 0 80.79 21.5
 16 1 0 44 16.5
 -1 -2 0 334.37 14.9
 1 -2 0 346.57 15
 -1 2 0 335.97 17.5
 -1 2 0 336.37 15
 1 2 0 346.67 15.2
 2 -2 0 766.02 33.9
 2 -2 0 735.23 29.9
 -2 -2 0 728.43 29.6
 -2 2 0 756.12 29.9
 2 2 0 774.42 30
 -2 2 0 711.73 33.7
 3 -2 0 12 3.1
 -3 -2 0 6.2 2.4
 3 -2 0 0.7 2.9
 -3 2 0 3.1 2
 3 2 0 6.8 2.6
 -3 2 0 0.2 2.9
 4 -2 0 4006 230.38
 4 -2 0 3677.23 217.48
 -4 -2 0 4241.08 193.18
 -4 2 0 4255.47 226.78
 4 2 0 3897.51 191.48
 4 2 0 4140.99 192.08
 -4 2 0 3728.03 226.48
 5 -2 0 539.75 30.5
 -5 -2 0 480.45 25.5
 5 -2 0 543.85 26.6
 -5 2 0 529.05 30.8
 5 2 0 511.85 26.4
 6 -2 0 82.39 13.9
 -6 -2 0 69.89 9.9
 6 -2 0 50.39 8.8
 6 2 0 59.29 9.5
 -6 2 0 51.59 11
 7 -2 0 0.2 2.9
 -7 -2 0 5 3.9
 7 -2 0 3 5.1
 7 2 0 -2.6 2.7
 -7 2 0 -1.2 4.1
 8 -2 0 376.56 25.6
 -8 -2 0 383.06 25.5
 8 -2 0 392.86 29.4
 8 2 0 409.56 26.6
 -8 2 0 381.86 29.4
 9 -2 0 134.29 18.6
 -9 -2 0 94.09 15.1
 9 -2 0 117.99 19.5
 9 2 0 113.19 18.4
 9 2 0 125.39 17.3
 -9 2 0 121.29 19.3
 -10 -2 0 401.46 29.5
 10 -2 0 427.16 33.8
 10 -2 0 417.96 30.2
 10 2 0 435.66 34.6
 -10 2 0 430.26 34.2
 10 2 0 447.06 31.3
 -11 -2 0 -2.1 5.4
 11 -2 0 -0.7 7.4
 11 -2 0 -0.1 5.8
 -11 2 0 2 7.3
 11 2 0 -0.7 5.2
 11 2 0 -5.8 4.1
 12 -2 0 9 9.2
 12 -2 0 10.6 8.1
 -12 -2 0 5.9 5.1
 12 2 0 22.2 9.9
 -12 2 0 15.9 10.8
 12 2 0 3.6 8.8
 -13 -2 0 90.79 18.7
 13 -2 0 85.39 19.8
 13 -2 0 76.89 20.1
 13 2 0 71.29 16.5
 13 2 0 94.99 20.8
 -13 2 0 81.69 19.9
 14 -2 0 279.37 34.8
 14 -2 0 225.68 34.4
 14 2 0 287.47 35.2
 14 2 0 281.47 38
 -14 2 0 342.27 42.7
 15 -2 0 71.69 19.3
 15 -2 0 21.2 15.7
 15 2 0 30.4 12.6
 15 2 0 55.99 16.7
 0 3 0 -1 1.8
 0 3 0 0.6 2
 -1 3 0 634.94 30
 -1 3 0 673.53 31.1
 1 3 0 658.93 28.3
 2 -3 0 39 7.6
 2 -3 0 38.3 4.9
 -2 -3 0 33.9 4.5
 2 3 0 31.6 4.6
 -2 3 0 31 6.8
 -2 3 0 30.6 4.4
 -3 -3 0 4413.86 195.98
 3 -3 0 4652.33 251.77
 3 -3 0 4371.46 238.98
 3 3 0 4283.57 197.88
 -3 3 0 4741.93 256.77
 -3 3 0 4724.93 245.88
 -4 -3 0 1.2 2
 4 -3 0 2.6 2.4
 4 -3 0 1.4 3.8
 -4 3 0 0.7 2
 -4 3 0 1.1 3.5
 4 3 0 0.3 2.2
 5 -3 0 25.1 5.6
 5 -3 0 20.2 7
 -5 -3 0 24.2 5.3
 -5 3 0 22.2 7.5
 -5 3 0 29.5 5.9
 6 -3 0 11.5 4.5
 -6 -3 0 12.6 4.4
 6 -3 0 14.7 7
 6 3 0 7.6 4.2
 -6 3 0 11 6.2
 7 -3 0 393.16 40
 7 -3 0 326.97 22.3
 -7 3 0 284.77 25.1
 7 3 0 300.27 20.9
 8 -3 0 712.23 37.2
 -8 -3 0 617.74 34.9
 8 -3 0 751.32 44.3
 8 3 0 668.23 37
 -8 3 0 666.13 43.3
 9 -3 0 21.7 10.6
 -9 -3 0 36.7 8.8
 9 -3 0 22.3 7.9
 9 3 0 19.2 7.8
 -9 3 0 33.9 11.9
 10 -3 0 44.8 14
 10 -3 0 19.9 8.4
 -10 -3 0 46.7 10.2
 10 3 0 35.3 10.3
 -10 3 0 21.2 10.9
 10 3 0 11.4 9.3
 -11 -3 0 58.69 13.1
 11 -3 0 45.6 12.4
 11 -3 0 69.99 17.6
 11 3 0 37.9 13.4
 -11 3 0 38.2 13.1
 11 3 0 43.7 12
 12 -3 0 37.3 12
 -12 -3 0 41.1 11.5
 12 -3 0 8.9 10.4
 -12 3 0 33.4 14.2
 12 3 0 22.9 12.4
 12 3 0 19.3 10.2
 13 -3 0 -3.3 7.3
 13 -3 0 8.4 7.7
 -13 -3 0 -1.5 6.7
 13 3 0 2.8 7.3
 -13 3 0 -4.9 7.4
 13 3 0 11.7 10
 14 -3 0 72.79 19.6
 14 -3 0 47.9 14.6
 14 3 0 36 16.4
 14 3 0 40.8 13.7
 -14 3 0 37.5 17.4
 15 -3 0 1.8 8
 15 -3 0 0.5 9.8
 15 3 0 -6.9 6.8
 15 3 0 24.8 9.7
 0 4 0 22.6 5.4
 0 4 0 30 6
 0 4 0 21.8 4.9
 -1 4 0 530.05 27.6
 -1 4 0 540.05 25.1
 1 4 0 561.44 26.1
 1 4 0 533.55 25.7
 -1 4 0 513.65 27.9
 -2 4 0 263.37 18.1
 -2 4 0 247.88 14
 -2 4 0 297.57 19.5
 2 4 0 283.67 15.6
 -3 -4 0 115.49 8.3
 3 -4 0 117.29 8.5
 3 -4 0 111.49 14.3
 3 4 0 120.99 9
 -3 4 0 131.39 15.6
 -3 4 0 111.99 8.3
 4 -4 0 662.13 36.1
 4 -4 0 637.84 28.8
 -4 -4 0 618.44 27.9
 -4 4 0 690.43 29.1
 4 4 0 572.74 28.5
 -4 4 0 642.64 36.5
 5 -4 0 36.4 9.9
 -5 -4 0 45.8 6.5
 5 -4 0 39.1 6.7
 5 4 0 47.5 7.2
 -5 4 0 32.4 9.6
 -5 4 0 58.09 7.8
 6 -4 0 344.57 20.2
 6 -4 0 355.36 26.8
 -6 -4 0 345.27 19.6
 6 4 0 313.67 19.9
 -6 4 0 373.76 28.1
 7 -4 0 64.59 14.3
 7 -4 0 80.59 11.4
 -7 -4 0 89.89 10.9
 7 4 0 69.99 10.8
 -7 4 0 86.09 16.7
 -8 -4 0 354.16 22.3
 8 -4 0 364.26 30.1
 8 -4 0 356.66 23.5
 8 4 0 342.27 23.5
 -8 4 0 335.97 30.1
 9 -4 0 437.16 28
 9 -4 0 364.76 33.2
 -9 -4 0 444.56 27.3
 9 4 0 443.76 28.7
 -9 4 0 499.75 37.7
 -10 -4 0 114.29 15.8
 10 -4 0 99.89 20.5
 10 -4 0 118.39 17.1
 10 4 0 121.49 17.1
 10 4 0 99.59 19.6
 -10 4 0 92.29 20
 11 -4 0 78.79 18.8
 -11 -4 0 89.69 17.5
 11 -4 0 86.59 16
 11 4 0 83.09 15.9
 11 4 0 100.19 21.3
 -11 4 0 143.99 25.2
 -12 -4 0 33.3 10.3
 12 -4 0 33.4 10.6
 12 -4 0 45.5 16.2
 12 4 0 15.7 11.5
 -12 4 0 25.6 14.9
 12 4 0 41.9 11.2
 13 -4 0 -0.1 6.4
 13 -4 0 7.1 12.3
 13 4 0 -2.9 8.2
 -13 4 0 -1.2 11.1
 13 4 0 8.6 8.9
 14 -4 0 34.4 17.9
 14 -4 0 56.19 14.8
 14 4 0 72.69 16.4
 -14 4 0 58.79 19.2
 14 4 0 34.2 18.2
 0 5 0 2.2 3.4
 0 5 0 2.4 2.9
 0 5 0 3.3 3.6
 1 5 0 36.2 6.9
 -1 5 0 50.29 7.2
 1 5 0 24.2 5.8
 -1 5 0 29.7 7.2
 -1 5 0 36.2 7.7
 -2 5 0 62.79 11
 2 5 0 50.29 7.7
 -2 5 0 42.1 6.2
 2 5 0 58.49 8.3
 -2 5 0 56.39 10.2
 3 5 0 660.43 31
 -3 5 0 666.63 29.4
 -3 5 0 648.14 37.6
 -3 5 0 696.23 37.1
 -4 -5 0 376.46 18.8
 4 -5 0 411.66 27.5
 4 5 0 382.56 20.3
 -4 5 0 377.16 19.4
 5 -5 0 20.7 4.9
 5 -5 0 22.9 8.6
 5 5 0 17 4.8
 -5 5 0 18.1 4.7
 -5 5 0 8.7 7.1
 6 -5 0 518.45 27
 -6 -5 0 537.85 25.6
 6 -5 0 577.54 36.8
 6 5 0 533.65 27.5
 -6 5 0 512.95 36.3
 -7 -5 0 98.09 10.6
 7 -5 0 93.89 17.8
 7 -5 0 89.29 11.5
 -7 5 0 103.69 19.6
 7 5 0 97.29 12.3
 -8 -5 0 0.3 3.3
 8 -5 0 4.9 7
 8 5 0 3.6 4.8
 -8 5 0 13.6 9.1
 -9 -5 0 80.09 11.1
 9 -5 0 61.59 11.3
 9 -5 0 106.99 20.7
 -9 5 0 83.19 18
 10 -5 0 68.19 16.3
 10 -5 0 67.39 12.7
 -10 -5 0 83.99 12.3
 10 5 0 64.59 12.6
 -11 -5 0 1.7 4.8
 11 -5 0 -2.9 5.8
 11 -5 0 -0.3 4.3
 11 5 0 -0.5 7.7
 -11 5 0 -0.2 7.8
 11 5 0 0.1 5
 12 -5 0 13.4 11.3
 12 -5 0 13.6 8
 12 5 0 -0.5 5.5
 12 5 0 8.5 10.5
 -12 5 0 -2.9 6.9
 13 -5 0 17.7 9.6
 13 5 0 18.9 10.1
 -13 5 0 18.4 15.2
 13 5 0 3.4 10.4
 14 -5 0 6.8 9.6
 14 -5 0 15.6 14.2
 14 5 0 7.1 8.4
 -14 5 0 29 18.8
 14 5 0 3.5 10.8
 0 6 0 273.97 18.6
 0 6 0 293.17 20.3
 0 6 0 297.67 20.4
 1 6 0 323.67 21.7
 -1 6 0 334.77 20
 1 6 0 369.76 22.4
 -1 6 0 372.06 24.5
 -1 6 0 383.46 25.1
 1 6 0 378.56 23
 2 6 0 203.18 14.7
 2 6 0 168.38 14.1
 -2 6 0 207.28 22.6
 -2 6 0 177.28 12.4
 -2 6 0 196.88 20.8
 3 6 0 149.59 11.7
 -3 6 0 143.49 19.2
 -3 6 0 128.89 9.6
 -3 6 0 146.59 19.8
 3 6 0 133.39 11.7
 4 6 0 11 4.4
 -4 6 0 9.6 6.7
 -4 6 0 3.8 5.8
 -4 6 0 10.3 3.4
 -5 6 0 503.25 36.2
 -5 6 0 485.65 34.3
 5 6 0 480.25 25.3
 -5 6 0 527.05 24.2
 6 -6 0 39 11.1
 6 6 0 36.2 6.8
 -6 6 0 28.5 10.5
 -7 -6 0 57.79 7.1
 7 -6 0 78.19 9.9
 7 -6 0 57.09 15.5
 7 6 0 63.29 9.9
 -7 6 0 59.39 15.2
 8 -6 0 -0.6 3.2
 8 -6 0 -2.9 6.1
 -8 -6 0 4.8 3.6
 -8 6 0 -2.9 7.5
 9 -6 0 3.4 5.2
 -9 -6 0 10.3 4.7
 9 -6 0 9.5 10.6
 -9 6 0 6.4 9.7
 9 6 0 2.2 4.8
 10 -6 0 107.89 14.7
 10 -6 0 91.39 22.1
 -10 -6 0 106.49 13.8
 10 6 0 118.39 23.3
 10 6 0 105.69 14.6
 -10 6 0 115.89 29.2
 -11 -6 0 24.8 7.3
 11 -6 0 19.8 7.9
 11 -6 0 3.2 9.1
 -11 6 0 26.1 15.1
 11 6 0 14.1 7.3
 11 6 0 12.3 11.3
 12 -6 0 24.4 14.4
 12 -6 0 71.99 13.1
 12 6 0 41.6 10.6
 12 6 0 58.79 18.5
 -12 6 0 28.5 16.3
 -13 6 0 8.9 12.8
 13 6 0 -1.7 5
 0 7 0 3.2 4.7
 0 7 0 -2 2.8
 0 7 0 -5.7 3.3
 1 7 0 121.09 15.3
 1 7 0 150.08 17.5
 -1 7 0 122.99 13.2
 1 7 0 134.49 15.9
 -1 7 0 113.59 16.5
 -1 7 0 111.89 16.1
 -2 7 0 123.69 10.1
 2 7 0 136.09 15.6
 -2 7 0 115.39 17.4
 -2 7 0 127.89 18.7
 2 7 0 132.99 16.9
 2 7 0 103.19 13.5
 3 7 0 14.9 5.4
 -3 7 0 11.5 8.5
 -3 7 0 12.3 3.7
 3 7 0 15 5.5
 -3 7 0 19 8.4
 4 7 0 4.1 4
 -4 7 0 2.7 2.3
 -4 7 0 4.6 6.3
 -4 7 0 3.1 6.2
 4 7 0 3.9 3.9
 5 7 0 6.1 3.6
 -5 7 0 -5.8 5.2
 -5 7 0 1.2 7.1
 5 7 0 2.2 3.7
 -6 7 0 84.19 16.8
 6 7 0 85.09 10
 -6 7 0 119.09 20.9
 -7 7 0 -3.2 6.4
 7 7 0 1.6 3.6
 -7 7 0 2.7 7.6
 -8 7 0 66.19 17
 8 7 0 52.99 8.2
 -8 7 0 71.99 19.7
 9 -7 0 132.19 10.7
 -9 7 0 124.39 25.2
 -9 7 0 117.69 23.9
 9 7 0 130.59 11.3
 10 -7 0 15 5.6
 10 7 0 14.7 10.9
 -10 7 0 24.8 14.2
 10 7 0 16.5 6.3
 -10 7 0 28.6 16.5
 11 -7 0 29.1 7.5
 11 -7 0 30.7 15.1
 -11 7 0 9 12.2
 11 7 0 29.8 15.2
 11 7 0 32.7 8.2
 -11 7 0 30.2 18.2
 0 8 0 320.57 20.9
 0 8 0 293.87 23.2
 0 8 0 270.57 22.2
 1 8 0 74.19 12.2
 1 8 0 54.69 10.9
 -1 8 0 42 7.6
 1 8 0 48.9 10.5
 -1 8 0 49.8 12.5
 -1 8 0 31.5 10
 2 8 0 123.99 16.9
 2 8 0 103.19 14.1
 -2 8 0 120.59 18.8
 -2 8 0 112.09 17.8
 -2 8 0 125.19 9.8
 2 8 0 108.49 14.4
 3 8 0 84.99 11.8
 -3 8 0 60.09 14.3
 -3 8 0 81.39 15.8
 3 8 0 85.59 11.4
 3 8 0 86.99 14.6
 4 8 0 157.58 12.3
 4 8 0 146.79 12.3
 -4 8 0 167.28 23.3
 -4 8 0 149.09 22.3
 5 8 0 28.8 5.5
 5 8 0 28.1 5.7
 -5 8 0 43.7 14.1
 -5 8 0 37.8 12.4
 -6 8 0 285.77 33.2
 6 8 0 206.98 12
 6 8 0 205.68 11.7
 -6 8 0 258.27 34.5
 -7 8 0 13.6 11
 -7 8 0 7.7 10.3
 -8 8 0 -0.8 8.3
 -8 8 0 -2.2 9.1
 9 8 0 11.2 11.4
 -9 8 0 -13.1 8.1
 -9 8 0 14.4 17.7
 0 9 0 3.9 4.6
 0 9 0 1.2 5
 0 9 0 2.7 6.6
 1 9 0 43.2 10.6
 -1 9 0 36.9 10.4
 -1 9 0 55.39 13.1
 -1 9 0 44.4 7.9
 1 9 0 68.89 12.4
 1 9 0 74.19 12.7
 -2 9 0 20.9 10.7
 2 9 0 25.6 7.7
 -2 9 0 22.7 4.3
 2 9 0 20.2 8.2
 2 9 0 26.4 7.7
 -2 9 0 20.3 4.3
 -2 9 0 22 9.7
 3 9 0 7.7 5.2
 -3 9 0 12 9.2
 3 9 0 30.5 7
 -3 9 0 11 8.6
 3 9 0 11.4 6.7
 -4 9 0 5.5 7.9
 -4 9 0 18.4 11.1
 4 9 0 12.6 4.8
 4 9 0 10.5 4.6
 4 9 0 8.3 7.4
 -5 9 0 -0.1 7.8
 -5 9 0 8.2 9.6
 -6 9 0 8.4 9
 -6 9 0 2.3 10.2
 -7 9 0 38.9 17.2
 7 9 0 33 13.4
 -7 9 0 87.29 19.9
 0 10 0 24.1 14.7
 0 10 0 25.4 7
 0 10 0 11.6 8.3
 1 10 0 16.8 7.7
 1 10 0 0.4 4.8
 1 10 0 5.4 6.7
 -1 10 0 3.8 7.2
 -1 10 0 3.7 7.2
 -1 10 0 8.4 3.5
 1 10 0 7.6 5.8
 -1 10 0 16.9 4.3
 16 0 -1 -1.3 6.2
 15 0 -1 -4.1 6.4
 15 0 -1 -9.9 5.1
 -14 0 1 1.6 7.2
 14 0 -1 -5.8 5.6
 14 0 -1 -6 5.4
 13 0 -1 -4.4 6.6
 13 0 -1 7.7 8.7
 12 0 -1 -0.9 5.6
 12 0 -1 -0.9 6.3
 -12 0 1 -0.7 4.8
 -11 0 1 4.4 6.9
 11 0 -1 -0.2 5.7
 11 0 -1 -2.1 4.4
 10 0 -1 -3.8 3.9
 -10 0 1 -3.6 4.9
 10 0 -1 -2.9 5
 -9 0 1 1.9 4.8
 9 0 -1 5.9 5.6
 9 0 -1 6.4 5.8
 8 0 -1 0.9 4.4
 -8 0 1 -5 2.4
 8 0 -1 4 5.2
 -7 0 1 2.8 4.1
 7 0 -1 7 5
 7 0 -1 -1.7 2.8
 6 0 -1 -2.1 2.8
 -6 0 1 3.9 4.1
 6 0 -1 0.6 3.3
 5 0 -1 3 3.2
 -5 0 1 0.5 2.7
 5 0 -1 -0.5 2.5
 4 0 -1 -0.1 2
 4 0 -1 1.8 2.6
 -4 0 1 0.2 2.7
 -3 0 1 -1.6 1.9
 3 0 -1 1.9 2
 3 0 -1 0.1 2.1
 2 0 -1 0.7 1.2
 2 0 -1 -0.3 1.2
 -1 0 -1 1 1.6
 1 0 1 0.6 1.1
 2 0 1 4.2 2.2
 -3 0 -1 -0.5 1.9
 3 0 1 2.2 2.4
 4 0 1 0.9 2.8
 -4 0 -1 -1.2 2.4
 5 0 1 3.4 3.3
 -5 0 -1 1.7 3.1
 -6 0 -1 3.7 4.2
 6 0 1 2.1 3.8
 7 0 1 -1.1 3.4
 -7 0 -1 -0.4 3.9
 7 0 1 -2.9 2.9
 8 0 1 -4.6 2.8
 -8 0 -1 2.2 4.5
 8 0 1 -0.9 3.8
 9 0 1 -0.2 5.5
 9 0 1 1.9 5.3
 -9 0 -1 3.5 5.5
 -10 0 -1 -2.9 4.9
 10 0 1 -1.2 5.2
 10 0 1 2.2 6
 11 0 1 2.4 6.4
 -11 0 -1 -5.7 5
 11 0 1 1.7 6.7
 -12 0 -1 -1.9 5.9
 12 0 1 4.6 7.7
 13 0 1 21.1 10.7
 -13 0 -1 14.6 11.4
 13 0 1 1.7 7.8
 14 0 1 -5 6.9
 -14 0 -1 2.6 7.8
 14 0 1 4.4 8.7
 15 0 1 -13.7 6.5
 15 0 1 -2.5 8.5
 16 0 1 0.1 15.1
 16 0 1 0.2 8.8
 16 -1 -1 94.89 21.6
 16 -1 -1 37.8 16.7
 16 1 -1 94.29 21.7
 16 1 -1 99.49 23.1
 15 -1 -1 23.5 15.6
 15 -1 -1 3.3 10.4
 15 1 -1 -0.5 8.2
 15 1 -1 3 9.8
 14 -1 -1 15.1 13.6
 14 -1 -1 -3.1 6.3
 -14 1 1 2.9 9.2
 14 1 -1 12.2 10.7
 14 1 -1 7.2 10.4
 13 -1 -1 -7.8 4.8
 13 -1 -1 4.6 8
 -13 -1 1 5 7.2
 13 1 -1 1 7.7
 -13 1 1 23.9 11.6
 13 1 -1 14.3 10.2
 12 -1 -1 21.5 11.8
 -12 -1 1 9.9 7.7
 12 -1 -1 6.1 7.7
 12 1 -1 1.6 6.8
 -12 1 1 21.2 10.9
 12 1 -1 34.5 13
 11 -1 -1 -1 5.4
 11 -1 -1 3.4 7.6
 -11 -1 1 5.8 6.9
 11 1 -1 5.1 7
 11 1 -1 14 7.9
 -11 1 1 13.1 9.1
 10 -1 -1 31.2 10
 -10 -1 1 34 9.5
 10 -1 -1 26.1 10.4
 -10 1 1 42.1 12.7
 10 1 -1 39.9 12.3
 10 1 -1 22.8 9.2
 -9 -1 1 101.49 15.2
 9 -1 -1 110.49 17.8
 9 -1 -1 113.99 18.4
 9 1 -1 97.79 15.8
 -9 1 1 100.69 19.4
 9 1 -1 103.79 17.2
 8 -1 -1 232.88 21.2
 -8 -1 1 248.68 19.7
 8 -1 -1 228.98 20.2
 8 1 -1 266.07 21.1
 8 1 -1 258.27 22.4
 -8 1 1 283.27 23.2
 7 -1 -1 405.66 26.2
 -7 -1 1 423.96 25.3
 7 -1 -1 382.86 26.7
 -7 1 1 362.36 27
 7 1 -1 399.06 27.6
 7 1 -1 426.06 25.9
 6 -1 -1 263.77 19.5
 6 -1 -1 332.77 22.3
 -6 -1 1 324.77 20
 -6 1 1 291.07 21.5
 6 1 -1 299.27 19.8
 6 1 -1 271.87 21
 5 -1 -1 235.78 16.5
 5 -1 -1 270.37 18.5
 -4 -1 1 877.61 38.5
 4 -1 -1 915.11 39.7
 4 -1 -1 955.5 42
 -4 1 1 852.91 39.5
 -4 1 1 894.81 41.6
 4 1 -1 945.01 39.2
 3 -1 -1 2470.25 137.29
 3 -1 -1 2535.65 144.19
 3 1 -1 2239.88 115.49
 -3 1 1 2170.08 159.38
 -3 1 1 2294.67 133.59
 -2 -1 1 206.48 9.7
 2 -1 -1 236.88 12.9
 2 -1 -1 210.18 11.1
 -2 1 1 187.98 10.8
 2 1 -1 215.08 9.9
 -2 1 1 217.68 12.7
 1 -1 -1 291.87 13
 1 -1 -1 309.17 14
 -1 1 1 278.37 12.8
 -1 1 1 262.47 13.6
 0 1 1 137.49 7.3
 0 1 -1 128.19 6.5
 -1 -1 -1 13.4 2.4
 1 -1 1 14.7 1.7
 1 -1 1 13.8 3.2
 -1 1 -1 11.5 2.7
 1 1 1 16 2.6
 2 -1 1 142.29 7.9
 -2 -1 -1 146.29 8.7
 -3 -1 -1 2576.04 132.99
 -3 -1 -1 2383.06 130.99
 3 -1 1 2470.85 175.98
 3 -1 1 2490.15 166.48
 -3 1 -1 2603.94 146.39
 3 1 1 2520.15 132.89
 3 1 1 2572.34 134.09
 -3 1 -1 2434.86 146.69
 4 -1 1 3.8 3
 4 -1 1 -1.1 2.7
 -4 -1 -1 -1.3 2.1
 4 1 1 2.4 2.7
 -4 1 -1 0.5 3.1
 -5 -1 -1 12.1 4.5
 5 -1 1 3 3
 5 -1 1 -0.6 2.9
 5 1 1 2.9 3.6
 -5 1 -1 4.6 4.4
 6 -1 1 680.23 35.9
 -6 -1 -1 668.53 33.4
 6 -1 1 598.44 32.3
 6 1 1 592.44 33
 -6 1 -1 543.15 33.7
 7 -1 1 82.09 12.7
 7 -1 1 98.69 15.3
 -7 -1 -1 149.39 17.2
 7 1 1 116.69 15.4
 -7 1 -1 98.19 15.1
 8 -1 1 283.47 22.1
 8 -1 1 259.07 23
 -8 -1 -1 274.87 22.4
 -8 1 -1 294.37 24.3
 8 1 1 284.07 22.7
 9 -1 1 169.68 22.7
 -9 -1 -1 139.99 18.9
 9 -1 1 117.29 17.5
 9 1 1 130.99 21.1
 -9 1 -1 118.29 22.4
 9 1 1 150.78 20.3
 -10 -1 -1 397.96 30.6
 10 -1 1 473.55 34.8
 10 -1 1 404.66 30.8
 -10 1 -1 424.96 33.4
 10 1 1 447.26 32.3
 10 1 1 430.26 33.9
 11 -1 1 3.1 6.1
 -11 -1 -1 1 5.5
 11 -1 1 -1.6 5.7
 -11 1 -1 1.3 6.8
 11 1 1 -2.5 6.2
 11 1 1 1 7
 12 -1 1 16.2 9.8
 -12 -1 -1 13.9 9.8
 12 -1 1 35 12
 -12 1 -1 11.6 9.2
 12 1 1 23.3 11.9
 12 1 1 -1.1 6.4
 -13 -1 -1 5.6 8.6
 13 -1 1 1 6.3
 13 -1 1 1 8.1
 -13 1 -1 -4.3 6.3
 13 1 1 0.8 7.3
 13 1 1 -1.9 7.3
 14 -1 1 16.1 12.3
 14 -1 1 9 9.5
 -14 1 -1 24.5 13.8
 14 1 1 12.7 11
 14 1 1 21.2 11.2
 15 -1 1 2.6 11
 15 -1 1 -1.8 7.9
 15 1 1 -2.3 7.6
 15 1 1 -9 5.7
 16 1 1 1.6 10.2
 15 -2 -1 -4.1 7
 15 -2 -1 5.2 9.2
 15 2 -1 16.9 7.4
 15 2 -1 2.2 9
 14 -2 -1 17.5 12.7
 14 -2 -1 7.7 9.3
 14 2 -1 7.5 10.6
 14 2 -1 24 12.2
 -14 2 1 35.9 13.2
 -13 -2 1 57.89 13.7
 13 -2 -1 66.69 15.5
 13 -2 -1 19.2 11.5
 -13 2 1 25.9 14.7
 13 2 -1 44.8 12.4
 13 2 -1 29.5 12.4
 -12 -2 1 2.4 6
 12 -2 -1 2.8 7.6
 12 -2 -1 6.1 7.5
 12 2 -1 11.2 8.4
 -12 2 1 8.9 8.6
 12 2 -1 7.1 8.3
 11 -2 -1 -0.8 6.1
 -11 -2 1 1 5.5
 11 -2 -1 8.9 7.5
 11 2 -1 -3.1 4.9
 -11 2 1 1.4 6.9
 11 2 -1 9.7 8.2
 10 -2 -1 1.6 6.4
 -10 -2 1 11.1 7.2
 10 -2 -1 7 6.8
 10 2 -1 17.3 9.1
 -10 2 1 14.6 9.3
 10 2 -1 11.7 7.4
 9 -2 -1 44 10.9
 9 -2 -1 42.1 12.3
 -9 -2 1 56.59 10.9
 9 2 -1 36.4 9.6
 -9 2 1 54.19 13.7
 9 2 -1 45.1 12.1
 8 -2 -1 89.49 15.6
 -8 -2 1 56.89 10.6
 8 -2 -1 75.29 12.2
 8 2 -1 92.39 13.4
 8 2 -1 51.79 11.9
 -8 2 1 82.59 16.6
 7 -2 -1 129.19 15.1
 -7 -2 1 128.39 14.8
 7 -2 -1 144.19 18.9
 -7 2 1 141.09 19.8
 7 2 -1 142.39 15.8
 6 -2 -1 1015.9 46.4
 6 -2 -1 999.3 50.69
 -6 -2 1 1074.19 45.5
 6 2 -1 965.5 45.4
 -6 2 1 986.8 50.49
 5 -2 -1 1352.46 56.09
 5 -2 -1 1307.07 60.19
 -5 -2 1 1342.07 54.39
 -5 2 1 1224.38 59.59
 5 2 -1 1357.16 55.29
 -5 2 1 1343.57 56.49
 -4 -2 1 1736.03 67.49
 4 -2 -1 1865.61 74.59
 -4 2 1 1680.93 69.39
 3 -2 -1 247.58 13.8
 3 -2 -1 269.27 17
 -3 -2 1 255.27 12.1
 3 2 -1 244.38 12.3
 -3 2 1 281.57 17.4
 -3 2 1 233.38 13.6
 -2 -2 1 1737.23 76.89
 2 -2 -1 1781.02 115.49
 -2 -2 1 1699.03 75.89
 2 -2 -1 1772.72 110.59
 -2 2 1 1892.71 118.59
 -2 2 1 1613.84 107.69
 2 2 -1 1685.53 76.99
 1 -2 -1 255.37 13.3
 1 2 -1 271.67 11.7
 -1 2 1 272.57 13.6
 -1 2 1 269.57 14.6
 -1 2 1 265.27 14.8
 0 -2 -1 1431.66 83.19
 0 -2 -1 1510.85 87.39
 0 -2 1 1456.75 79.09
 0 -2 1 1309.07 74.99
 0 2 1 1453.65 85.79
 0 2 -1 1379.76 75.89
 0 2 -1 1454.65 80.29
 0 2 1 1459.15 86.79
 1 -2 1 3394.86 170.58
 1 -2 1 3641.94 168.78
 -1 -2 -1 3520.75 159.58
 -1 2 -1 3521.95 173.78
 1 2 1 3571.64 161.08
 2 -2 1 2472.95 148.59
 -2 -2 -1 2617.14 127.99
 -2 -2 -1 2813.22 129.59
 2 2 1 2739.33 129.89
 -2 2 -1 2509.85 144.89
 -2 2 -1 2605.94 151.98
 3 -2 1 94.89 7.1
 3 -2 1 111.89 12.3
 -3 -2 -1 139.19 9
 3 2 1 118.69 8.7
 4 -2 1 864.81 34.5
 -4 -2 -1 765.92 34.7
 4 -2 1 791.42 39
 -4 2 -1 659.73 37.7
 4 2 1 815.62 35.3
 -5 -2 -1 223.88 14.7
 5 -2 1 213.78 14.1
 5 -2 1 206.18 17.5
 -5 2 -1 191.58 17.1
 5 2 1 185.78 14.2
 6 -2 1 54.49 11.5
 -6 -2 -1 50.89 9.1
 6 -2 1 87.49 11.2
 -6 2 -1 67.39 12.9
 6 2 1 60.69 9.8
 -7 -2 -1 8 4.8
 7 -2 1 6.2 4.2
 7 -2 1 6.6 6.1
 -7 2 -1 10.7 6.7
 7 2 1 16.9 6.5
 8 -2 1 18.5 6.7
 8 -2 1 11.8 7.5
 -8 -2 -1 24.6 7.9
 8 2 1 27.6 8.7
 -8 2 -1 8.5 7.1
 -9 -2 -1 249.38 21.2
 9 -2 1 238.88 28.4
 9 -2 1 247.38 21
 9 2 1 235.78 21.5
 -9 2 -1 253.27 29.2
 10 -2 1 247.18 30.3
 -10 -2 -1 243.88 22.5
 10 -2 1 238.68 26.1
 10 2 1 310.07 34.5
 -10 2 -1 278.47 32.9
 10 2 1 271.77 24.1
 -11 -2 -1 809.62 49.5
 11 -2 1 824.42 49
 11 -2 1 906.91 55.89
 11 2 1 898.01 78.49
 -11 2 -1 904.21 55.89
 12 -2 1 24.7 9.9
 12 -2 1 -2.7 5.8
 -12 -2 -1 23.7 15.2
 12 2 1 12.2 10.7
 12 2 1 35.2 12.1
 -12 2 -1 18.7 10.8
 13 -2 1 76.79 19.8
 -13 -2 -1 104.69 18.8
 13 -2 1 63.29 17.9
 13 2 1 92.69 19.3
 -13 2 -1 69.29 18.8
 13 2 1 101.69 20.7
 14 -2 1 14.8 13.1
 14 -2 1 -6.7 5.3
 14 2 1 6.2 9.3
 -14 2 -1 45.9 16.6
 14 2 1 26.8 14.5
 15 -2 1 75.49 20.1
 15 -2 1 42.6 14.5
 15 2 1 75.29 22
 15 2 1 77.29 20.4
 15 -3 -1 0.7 7.6
 15 -3 -1 -14.2 4.9
 15 3 -1 2.8 10
 15 3 -1 13 9.4
 14 -3 -1 40.6 13
 14 -3 -1 50.79 16.7
 14 3 -1 47.6 14.9
 -14 3 1 51.59 18
 14 3 -1 22.8 14.4
 13 -3 -1 6.7 8.7
 13 -3 -1 5.1 7.9
 -13 -3 1 -8.4 4.6
 13 3 -1 2.1 9.2
 13 3 -1 -1.1 6.3
 -13 3 1 0 9.7
 -12 -3 1 29 9.8
 12 -3 -1 16.4 11.7
 12 -3 -1 16.2 8.9
 -12 3 1 11.2 9.9
 12 3 -1 14.8 8.4
 12 3 -1 8.9 10
 -11 -3 1 64.59 13
 11 -3 -1 42.8 12.1
 11 -3 -1 45.5 14.9
 11 3 -1 64.39 13.5
 11 3 -1 35.4 12.7
 -11 3 1 62.69 16.3
 10 -3 -1 54.89 12.2
 -10 -3 1 35.2 9.3
 10 -3 -1 31.5 12.2
 -10 3 1 49.3 13.8
 10 3 -1 35.2 10
 10 3 -1 39.2 12.8
 9 -3 -1 432.56 33.9
 -9 -3 1 397.96 27
 9 -3 -1 484.55 30.4
 -9 3 1 425.86 34.8
 9 3 -1 469.95 29.4
 9 3 -1 482.65 35.9
 8 -3 -1 124.39 15.7
 -8 -3 1 116.39 14.1
 8 -3 -1 123.29 19.4
 -8 3 1 123.39 20
 8 3 -1 114.29 15.2
 7 -3 -1 66.69 12.4
 -7 -3 1 80.39 10.5
 -7 3 1 70.19 14.5
 7 3 -1 57.79 9.9
 -6 -3 1 59.99 8.1
 6 -3 -1 57.19 9.5
 6 -3 -1 64.29 12.8
 -6 3 1 53.99 12.1
 -6 3 1 61.59 9.6
 6 3 -1 69.79 9.4
 -5 -3 1 734.33 31.9
 5 -3 -1 779.42 40.5
 5 -3 -1 770.92 34.7
 -5 3 1 771.72 34.9
 5 3 -1 687.83 32.6
 -5 3 1 656.23 39.1
 4 -3 -1 546.95 30.1
 4 -3 -1 510.75 24.7
 -4 -3 1 496.35 22.1
 4 3 -1 517.95 23.3
 -4 3 1 504.35 30.1
 -4 3 1 488.75 24.6
 3 -3 -1 796.52 35.6
 3 -3 -1 835.22 40.5
 -3 -3 1 853.11 32.8
 -3 3 1 786.72 44
 -3 3 1 851.91 35.8
 3 3 -1 872.71 33.6
 2 -3 -1 402.06 19.8
 2 3 -1 414.86 17.9
 -2 3 1 402.96 22.4
 -2 3 1 398.16 19.6
 -2 3 1 407.36 23.2
 1 3 -1 563.54 24.6
 -1 3 1 559.64 26.1
 -1 3 1 576.24 28.3
 -1 3 1 600.94 28.2
 1 3 -1 593.64 24.8
 0 3 1 379.16 19.7
 0 3 1 414.06 20.5
 0 3 -1 380.56 18.9
 0 3 -1 394.26 19.4
 -1 -3 -1 148.49 10
 1 3 1 151.48 10.3
 -1 3 -1 162.98 11.7
 -1 3 -1 153.08 8.4
 2 -3 1 221.18 15.1
 -2 -3 -1 215.48 12.4
 -2 3 -1 212.48 15.2
 2 3 1 187.98 12.3
 -2 3 -1 229.98 10.4
 3 -3 1 519.05 28.5
 3 -3 1 528.75 22.3
 -3 -3 -1 496.85 23.7
 -3 3 -1 516.15 22.2
 -3 3 -1 520.15 28.8
 4 -3 1 0.8 1.6
 4 -3 1 0.9 3.4
 -4 -3 -1 2.8 2.7
 -4 3 -1 0.6 3.5
 4 3 1 1.5 2.7
 -5 -3 -1 56.79 8.2
 5 -3 1 53.39 7.3
 5 -3 1 74.69 13.1
 -5 3 -1 64.79 12
 5 3 1 53.19 7.9
 6 -3 1 1340.17 64.29
 -6 -3 -1 1320.37 57.19
 6 -3 1 1287.17 56.19
 -6 3 -1 1341.37 65.09
 6 3 1 1331.67 58.09
 -7 -3 -1 30.1 7.5
 7 -3 1 31.9 7.3
 7 -3 1 36.4 10.8
 -7 3 -1 58.49 13.7
 7 3 1 34 8.3
 -8 -3 -1 678.93 36.6
 8 -3 1 723.23 37.1
 8 -3 1 616.54 41.7
 -8 3 -1 639.74 42.8
 8 3 1 683.73 38.1
 9 -3 1 4.8 6.2
 -9 -3 -1 -2.2 4.3
 9 -3 1 0.7 3.9
 -9 3 -1 4.5 6.6
 9 3 1 2.8 5.4
 -10 -3 -1 710.93 40.7
 10 -3 1 754.42 41.6
 10 -3 1 591.14 44.8
 10 3 1 728.93 42.6
 -10 3 -1 651.03 46.4
 11 -3 1 3.1 6.1
 11 -3 1 28.4 13.4
 -11 -3 -1 9.2 7
 11 3 1 11.4 8.1
 -11 3 -1 15.9 12.1
 11 3 1 12 9.9
 12 -3 1 128.69 19.9
 -12 -3 -1 101.59 17.2
 12 -3 1 101.39 22.6
 -12 3 -1 128.29 23.4
 12 3 1 118.09 23.7
 12 3 1 87.09 16.8
 13 -3 1 -0.4 8.6
 13 -3 1 -1.1 5.9
 13 3 1 -3.7 6.4
 -13 3 -1 -4 7.4
 13 3 1 4.9 6.8
 14 -3 1 97.59 23.7
 14 -3 1 90.19 18
 14 3 1 84.79 21.4
 -14 3 -1 88.59 23.2
 15 -3 1 31 17.1
 15 -3 1 62.59 17.3
 15 3 1 53.69 17.9
 15 3 1 57.39 17.5
 14 -4 -1 63.79 19.4
 14 -4 -1 45.5 12.1
 -14 4 1 44.2 17.2
 14 4 -1 52.09 13.8
 14 4 -1 62.19 20
 13 -4 -1 109.39 27.5
 13 -4 -1 173.38 24.6
 13 4 -1 162.48 29.3
 -13 4 1 138.99 26.9
 13 4 -1 142.89 21.1
 12 -4 -1 32.9 13.7
 12 -4 -1 61.39 13.1
 -12 -4 1 46.7 11.8
 -12 4 1 86.69 19.4
 12 4 -1 34.7 11.2
 12 4 -1 30.5 13.8
 -11 -4 1 65.09 11.8
 11 -4 -1 32 10
 11 -4 -1 62.09 15.9
 -11 4 1 20.2 11.9
 11 4 -1 38.5 10.6
 11 4 -1 56.49 16.8
 -10 -4 1 -1.8 4.5
 10 -4 -1 -3.7 5.8
 10 -4 -1 2.8 5.2
 -10 4 1 10.6 5.8
 9 -4 -1 87.29 13.7
 9 -4 -1 60.09 15.4
 -9 -4 1 66.29 11.2
 9 4 -1 58.69 11.5
 9 4 -1 64.59 16
 -9 4 1 98.49 19
 -8 -4 1 289.07 19
 8 -4 -1 329.17 34.7
 8 -4 -1 319.47 21.9
 8 4 -1 287.97 20.4
 -8 4 1 294.97 32.5
 -7 -4 1 2.1 3.1
 7 -4 -1 4.4 5.9
 7 -4 -1 2.1 3.8
 -7 4 1 1.2 5.7
 7 4 -1 2.9 3.7
 6 -4 -1 14.1 7.3
 -6 -4 1 17.5 4.4
 6 -4 -1 19.5 5.3
 -6 4 1 11 6.8
 6 4 -1 24.4 5.8
 -6 4 1 10.2 4.7
 5 -4 -1 4.1 5
 -5 -4 1 15.2 3.5
 5 -4 -1 10 4.1
 5 4 -1 11.9 3.8
 -5 4 1 11.5 4
 -5 4 1 8.6 6.2
 4 -4 -1 60.59 8
 4 -4 -1 63.59 11.4
 -4 -4 1 67.29 5.3
 -4 4 1 58.09 11.6
 -4 4 1 70.09 8.4
 4 4 -1 70.39 7.2
 3 -4 -1 24.1 4.8
 3 4 -1 22.6 4
 -3 4 1 21 7.1
 -3 4 1 32 7.8
 -3 4 1 39.8 6.2
 2 4 -1 211.28 12.1
 -2 4 1 215.68 16.6
 2 4 -1 214.28 12
 -2 4 1 174.98 15.1
 -2 4 1 224.38 13.4
 -1 4 1 932.61 44.8
 -1 4 1 1016.9 45
 -1 4 1 1016.2 42.7
 1 4 -1 970.2 41.3
 1 4 -1 1004.6 41.5
 0 4 1 2117.69 83.69
 -1 4 -1 162.28 10.1
 -1 4 -1 144.89 12.5
 1 4 1 150.88 11.6
 -1 4 -1 149.49 12
 -2 -4 -1 6.9 3.4
 -2 4 -1 7.4 2.3
 -2 4 -1 4.8 3.6
 2 4 1 7.4 3.5
 3 -4 1 148.39 16.2
 -3 -4 -1 116.69 9.4
 -3 4 -1 120.69 7.7
 -3 4 -1 138.79 16.8
 3 4 1 130.59 10.4
 -4 -4 -1 112.39 9.1
 4 -4 1 95.99 7.6
 4 -4 1 112.59 16.4
 -4 4 -1 102.89 7.8
 -4 4 -1 103.49 15.4
 4 4 1 108.49 9.5
 -5 -4 -1 26.7 5.5
 5 -4 1 18.6 7.3
 5 -4 1 20.8 4.7
 5 4 1 20.6 5.3
 -5 4 -1 29.4 8.8
 -6 -4 -1 1058.99 45.7
 6 -4 1 1034.9 44.7
 6 -4 1 982.9 53.59
 -6 4 -1 967.3 54.49
 6 4 1 1040.4 46.9
 7 -4 1 848.92 40.1
 -7 -4 -1 859.11 40.6
 7 -4 1 805.72 48.6
 -7 4 -1 830.52 50.49
 7 4 1 869.11 42.4
 8 -4 1 165.48 17.6
 8 -4 1 141.89 22.1
 -8 -4 -1 169.88 17.8
 8 4 1 156.58 18.4
 -8 4 -1 144.89 23.8
 -9 -4 -1 718.63 39.6
 9 -4 1 702.03 47.9
 9 -4 1 742.73 39.8
 -9 4 -1 818.62 51.19
 9 4 1 763.62 42
 10 -4 1 162.88 27.2
 -10 -4 -1 176.38 20.7
 10 -4 1 219.98 23.3
 10 4 1 198.78 22.8
 -10 4 -1 254.67 33.7
 11 -4 1 6.3 6.2
 -11 -4 -1 5.4 6.8
 11 -4 1 8.5 9.7
 11 4 1 -4.7 6
 11 4 1 4.7 6.3
 -11 4 -1 -9.6 4.4
 -12 -4 -1 32.8 10.7
 12 -4 1 34.4 10.6
 12 -4 1 39.1 16.2
 12 4 1 39.2 12.4
 12 4 1 15 11.7
 -12 4 -1 17.8 12.6
 13 -4 1 134.29 31.5
 13 -4 1 161.68 23.1
 13 4 1 137.69 26.4
 -13 4 -1 134.99 27.1
 13 4 1 151.48 23.5
 14 -4 1 -8.1 9
 14 -4 1 2.7 8
 -14 4 -1 17.7 15.3
 14 -5 -1 9 8
 14 -5 -1 -8.1 7.6
 -14 5 1 12 12.6
 14 5 -1 2.5 6.3
 14 5 -1 -1.2 8.9
 13 -5 -1 -3.6 5.3
 13 5 -1 0.8 9.9
 -13 5 1 10.9 12.6
 13 5 -1 -3.2 5.4
 12 -5 -1 26.5 9.4
 -12 -5 1 28.7 9
 12 -5 -1 11.6 11.4
 12 5 -1 28.4 8.9
 12 5 -1 32.6 13.8
 -12 5 1 0 10.8
 11 -5 -1 11 9.7
 11 -5 -1 14.7 7.9
 -11 -5 1 16.7 5.9
 11 5 -1 -0.8 7.8
 -11 5 1 11.5 12.2
 11 5 -1 17 7.8
 10 -5 -1 20.7 8.1
 10 -5 -1 39.8 14.5
 -10 -5 1 23.3 6.1
 10 5 -1 29 8.4
 10 5 -1 44.3 14.8
 -10 5 1 17.1 12.5
 9 -5 -1 113.19 15.4
 9 -5 -1 100.99 20.6
 -9 -5 1 129.09 11.3
 -9 5 1 128.39 23
 9 5 -1 133.89 24
 9 5 -1 118.69 14.9
 -8 -5 1 380.16 20.7
 8 -5 -1 390.16 24.8
 8 -5 -1 391.86 32.4
 -8 5 1 355.86 32
 8 5 -1 411.16 23.7
 7 -5 -1 828.02 50.59
 -7 -5 1 830.22 36.4
 7 -5 -1 886.01 41.7
 7 5 -1 871.01 39.7
 -7 5 1 895.71 52.79
 -6 -5 1 49.9 6
 6 -5 -1 64.99 9.6
 6 -5 -1 67.89 14.4
 -6 5 1 41.4 12.2
 -6 5 1 56.69 9
 6 5 -1 84.59 9.7
 -5 -5 1 1098.89 42.7
 5 -5 -1 1149.69 48.5
 5 -5 -1 1188.78 57.89
 -5 5 1 1015.4 56.59
 5 5 -1 1112.69 45.5
 -5 5 1 1061.79 47.5
 4 -5 -1 590.64 28.7
 -4 5 1 569.54 35
 -4 5 1 593.04 36.5
 4 5 -1 600.64 26.6
 -4 5 1 589.04 28.3
 -3 5 1 839.72 44.7
 -3 5 1 873.61 45.8
 -3 5 1 846.92 38
 3 5 -1 870.51 36.8
 3 5 -1 902.01 37.2
 2 5 -1 88.19 9.5
 -2 5 1 83.59 12.9
 -2 5 1 93.89 13.1
 2 5 -1 91.59 8.2
 -2 5 1 74.79 9.4
 -1 5 1 377.46 21.6
 -1 5 1 366.46 23.6
 1 5 -1 400.46 21.4
 -1 5 1 385.86 24.4
 1 5 -1 404.36 21.7
 0 5 1 144.49 12.7
 0 5 -1 110.39 13
 0 5 -1 152.68 11.1
 0 5 1 136.59 12
 0 5 -1 124.39 11.4
 0 5 1 142.29 12.6
 -1 5 -1 227.58 13.2
 1 5 1 215.38 15.6
 1 5 1 207.78 15.4
 -1 5 -1 228.88 17.2
 -1 5 -1 223.98 16.5
 -2 5 -1 10.2 5.8
 2 5 1 19.4 5.4
 -2 5 -1 9.1 4.7
 -2 5 -1 10.4 3
 3 -5 1 225.78 18.7
 -3 -5 -1 228.18 14.2
 3 5 1 224.38 15.4
 -3 5 -1 225.38 19.4
 -3 5 -1 211.88 12.1
 4 -5 1 112.79 16.3
 -4 5 -1 130.69 18.3
 4 5 1 108.29 12.1
 5 -5 1 68.79 14.1
 5 -5 1 69.39 7.7
 -5 -5 -1 49.99 7.8
 5 5 1 68.99 9.7
 -5 5 -1 45.4 12.5
 6 -5 1 396.06 20.6
 6 -5 1 388.76 29.7
 -6 -5 -1 374.56 21
 6 5 1 372.06 22.6
 -6 5 -1 349.77 29.8
 7 -5 1 176.58 13.4
 -7 -5 -1 173.98 13.4
 7 -5 1 201.68 26.5
 7 5 1 169.18 15.1
 -7 5 -1 194.18 27.2
 8 -5 1 216.98 16.1
 -8 -5 -1 193.88 15.6
 8 -5 1 204.38 28
 8 5 1 211.58 18
 -8 5 -1 253.37 31.7
 -9 -5 -1 115.79 14.4
 9 -5 1 111.79 14.5
 9 -5 1 76.79 18.6
 9 5 1 101.99 15.2
 -9 5 -1 86.29 20
 -10 -5 -1 303.37 22.3
 10 -5 1 313.57 22.4
 10 -5 1 317.17 38.7
 10 5 1 249.88 22.3
 -11 -5 -1 36.8 9.2
 11 -5 1 12.7 12.1
 11 -5 1 29.7 9
 11 5 1 34.4 10.1
 -11 5 -1 44 16
 11 5 1 24.4 12.5
 12 -5 1 91.99 16.6
 12 -5 1 118.89 24.4
 -12 5 -1 133.49 27.4
 12 5 1 82.39 16.1
 12 5 1 133.29 25.2
 13 -5 1 10.8 8
 13 5 1 7.7 7.8
 -13 5 -1 6.8 12.8
 13 5 1 11.3 10.7
 13 -6 -1 3 6.7
 13 6 -1 24 11.2
 -13 6 1 -9.4 8.2
 12 -6 -1 16.4 13.2
 12 -6 -1 36.2 9.4
 12 6 -1 29.4 8.8
 -12 6 1 53.79 20.8
 12 6 -1 10 11.7
 11 -6 -1 24.9 14.1
 11 -6 -1 15 7.8
 -11 -6 1 25.9 6.2
 11 6 -1 49.4 16
 11 6 -1 32.1 8.2
 -11 6 1 31.4 16.5
 10 -6 -1 61.39 11.4
 -10 -6 1 69.89 8.3
 10 -6 -1 73.29 18.1
 10 6 -1 88.89 21.9
 -9 -6 1 0.8 2.5
 9 -6 -1 1.7 4.4
 9 -6 -1 -3.4 5.6
 -9 6 1 1.8 7.2
 9 6 -1 7.5 9.4
 9 6 -1 1.3 3.9
 8 -6 -1 238.68 29.2
 8 -6 -1 185.68 30.4
 -8 -6 1 209.28 10.1
 8 6 -1 196.48 14.3
 -8 6 1 242.08 32.5
 7 -6 -1 92.09 11.7
 -7 6 1 90.79 19
 -7 6 1 76.89 17.7
 7 6 -1 70.19 9
 6 -6 -1 627.84 31.9
 -6 6 1 654.63 32.1
 6 6 -1 669.73 29.9
 -6 6 1 668.03 44.3
 -6 6 1 671.83 42.9
 -5 6 1 17.6 8.3
 5 6 -1 18.5 4.4
 -5 6 1 14.2 8.4
 -5 6 1 21.5 5.2
 -4 6 1 24.5 9.8
 4 6 -1 35.9 5.8
 -4 6 1 37.1 10.9
 -4 6 1 48 7.4
 4 6 -1 47.8 6.7
 -3 6 1 22.5 8.6
 3 6 -1 25.7 5.4
 -3 6 1 20.1 5.1
 -3 6 1 26.9 9.5
 3 6 -1 22.9 5.4
 2 6 -1 92.79 11
 -2 6 1 112.59 12.2
 -2 6 1 121.79 16.7
 -2 6 1 103.49 15.6
 2 6 -1 107.39 11.6
 1 6 -1 125.09 13.5
 -1 6 1 81.69 13
 -1 6 1 110.59 12.6
 1 6 -1 85.99 11.6
 1 6 -1 108.49 13.2
 -1 6 1 111.29 16
 0 6 1 496.55 28.7
 0 6 1 428.16 26.1
 0 6 -1 437.56 24.5
 0 6 -1 434.46 26.4
 0 6 -1 480.45 27.6
 0 6 1 503.05 28.5
 1 6 1 144.79 16.7
 -1 6 -1 102.39 9.2
 1 6 1 93.89 13
 -1 6 -1 138.99 16.8
 1 6 1 112.69 14.2
 -1 6 -1 88.99 13.1
 2 6 1 233.68 17.3
 -2 6 -1 240.08 20.4
 2 6 1 248.68 17.3
 -2 6 -1 222.48 19.1
 -2 6 -1 240.58 13.3
 -3 6 -1 39.1 10
 -3 6 -1 45.1 11.2
 -3 6 -1 45.7 5.3
 3 6 1 56.29 9.2
 4 6 1 161.08 13.3
 -4 6 -1 178.68 22.1
 -4 6 -1 174.38 21.9
 5 -6 1 656.53 40.7
 -5 -6 -1 647.94 30.2
 -5 6 -1 675.13 42.6
 5 6 1 639.84 32.6
 6 -6 1 24.4 10.6
 -6 -6 -1 29.5 5.8
 6 6 1 21 5.9
 -6 6 -1 18.4 10.5
 7 -6 1 262.57 15.5
 -7 -6 -1 253.07 16.4
 7 -6 1 291.57 32.9
 -7 6 -1 244.78 31.6
 7 6 1 298.67 19.7
 8 -6 1 86.09 10.7
 -8 -6 -1 74.39 10
 8 -6 1 52.89 14.5
 -8 6 -1 78.99 19.5
 8 6 1 66.29 11.4
 -9 -6 -1 188.68 14.7
 9 -6 1 198.78 15.4
 9 -6 1 215.78 30.6
 9 6 1 205.58 17.7
 -9 6 -1 228.48 32.2
 10 -6 1 93.89 21.2
 -10 -6 -1 61.39 10.2
 10 -6 1 67.09 11
 -10 6 -1 69.39 18.8
 10 6 1 54.89 11.3
 11 -6 1 79.99 21.2
 11 -6 1 80.19 13.1
 11 6 1 63.39 19
 11 6 1 117.69 16.8
 -11 6 -1 47.5 17.4
 12 -6 1 14.1 6.2
 12 -6 1 -4.1 7.7
 12 6 1 3.4 6.3
 12 6 1 11.1 12.5
 -12 6 -1 15.5 12.8
 11 -7 -1 0.2 4.2
 -11 7 1 13.8 13
 11 7 -1 -5.7 6.9
 -11 7 1 -7.1 7.7
 11 7 -1 1.4 4
 10 -7 -1 24.6 7.3
 -10 7 1 26.3 14.9
 10 7 -1 35.2 6.1
 -10 7 1 34.9 19.6
 10 7 -1 38.6 14.4
 9 -7 -1 -3.6 2.8
 -9 7 1 0.9 8.9
 -9 7 1 6.8 9
 9 7 -1 3 8.6
 9 7 -1 3.6 3.1
 -8 7 1 64.09 17.7
 8 7 -1 61.89 9.2
 8 7 -1 38.2 14.3
 -8 7 1 69.89 18.1
 7 7 -1 6.1 2.6
 -7 7 1 3.4 8.4
 7 7 -1 1.7 2.3
 -7 7 1 -1.4 6.9
 6 7 -1 104.49 7.1
 6 7 -1 105.79 7.2
 -6 7 1 105.39 21
 -6 7 1 95.29 18
 5 7 -1 456.65 21.3
 5 7 -1 472.95 21.5
 -5 7 1 461.75 23.3
 -5 7 1 471.45 36.4
 -5 7 1 397.76 33.3
 4 7 -1 102.99 9
 -4 7 1 103.29 18
 -4 7 1 96.39 17.5
 4 7 -1 112.29 9.2
 -4 7 1 112.79 9.5
 -3 7 1 31.1 11.1
 -3 7 1 26 9.6
 3 7 -1 33.5 6.6
 -3 7 1 42.8 7.1
 3 7 -1 32.5 6.6
 -2 7 1 10.3 6.1
 -2 7 1 2.9 6
 2 7 -1 6.3 4.8
 -2 7 1 6.3 4.2
 1 7 -1 233.28 17.6
 1 7 -1 206.18 16.9
 -1 7 1 250.47 21.1
 -1 7 1 192.68 15.9
 -1 7 1 243.48 20.5
 1 7 -1 238.58 17.6
 0 7 -1 -2.8 2.4
 0 7 1 -5.4 3.7
 0 7 1 -2.8 2.9
 0 7 -1 -1.4 3.9
 0 7 -1 7.5 5.1
 0 7 1 0 4.7
 -1 7 -1 61.39 8.2
 -1 7 -1 64.09 12.5
 1 7 1 52.79 10.4
 -1 7 -1 53.79 11.4
 1 7 1 68.99 12.2
 1 7 1 73.89 12.4
 -2 7 -1 19.9 8.3
 2 7 1 17 7.5
 2 7 1 11.4 6.1
 -2 7 -1 17.2 3.8
 2 7 1 10.1 6.1
 -2 7 -1 10.7 6.7
 3 7 1 54.59 9.7
 -3 7 -1 62.69 12.6
 -3 7 -1 63.59 13.8
 3 7 1 64.79 10.4
 4 7 1 13.7 5.9
 -4 7 -1 26.4 9.9
 -4 7 -1 18.3 8.2
 4 7 1 18.8 5.5
 -5 7 -1 -5 4.9
 5 7 1 0.1 3.7
 -5 7 -1 -4.3 4
 -6 7 -1 84.79 17.3
 6 7 1 59.49 8.9
 -6 7 -1 71.69 17.8
 7 7 1 18.3 6
 -7 7 -1 23.8 12.5
 -7 7 -1 17.7 10.8
 8 -7 1 50.99 15
 -8 7 -1 107.69 22.6
 8 7 1 70.89 11
 9 -7 1 17 12.2
 9 7 1 5.9 5.6
 -9 7 -1 14.7 12.7
 10 -7 1 111.99 24.2
 -10 -7 -1 78.79 8.6
 10 -7 1 78.89 9.1
 -10 7 -1 122.49 27.1
 10 7 1 79.19 11.9
 11 -7 1 0.9 3.5
 11 -7 1 -1.4 9.3
 11 7 1 -3.4 9.3
 11 7 1 1.7 5.1
 -11 7 -1 -3.1 9.5
 9 8 -1 -2.6 7.3
 -9 8 1 -10.5 7.9
 -9 8 1 -3 8
 8 8 -1 3.3 7.5
 -8 8 1 1.5 9.1
 -8 8 1 -8.4 7.1
 -7 8 1 57.89 18.1
 7 8 -1 94.89 19.1
 -7 8 1 59.39 17.6
 -6 8 1 11.4 9.2
 -6 8 1 -3.9 7.4
 -5 8 1 54.69 14.5
 4 8 -1 192.48 13.3
 -4 8 1 150.18 22.6
 -4 8 1 178.68 26.1
 4 8 -1 177.78 11.6
 -4 8 1 179.58 11.6
 -3 8 1 7.2 4
 3 8 -1 14.3 5.2
 -3 8 1 10.3 8.9
 3 8 -1 7.9 4.4
 -3 8 1 5.9 7.3
 2 8 -1 189.08 16
 -2 8 1 205.98 15
 2 8 -1 246.18 19.3
 -2 8 1 245.68 27
 2 8 -1 218.58 16.8
 -2 8 1 205.88 25.5
 -1 8 1 8.5 5
 -1 8 1 9.2 7.7
 1 8 -1 14.1 7.4
 1 8 -1 14.9 6
 1 8 -1 6.2 5.8
 -1 8 1 22.3 8.9
 0 8 -1 94.19 14.6
 0 8 1 72.59 13.6
 0 8 -1 78.99 10.9
 0 8 1 53.99 11.8
 0 8 -1 81.89 13.2
 0 8 1 69.79 11.9
 -1 8 -1 235.88 26
 1 8 1 267.77 21.5
 -1 8 -1 285.07 16.4
 1 8 1 288.27 22
 1 8 1 252.27 20.8
 -1 8 -1 256.77 22.2
 2 8 1 -0.7 4.5
 -2 8 -1 -1 5.1
 -2 8 -1 -0.3 1.7
 2 8 1 1.3 4.8
 -2 8 -1 3.4 5.8
 -3 8 -1 14.7 7.9
 3 8 1 4.7 5
 3 8 1 1.9 5.3
 3 8 1 0.1 4.3
 -3 8 -1 3.4 7.2
 4 8 1 22.2 7
 4 8 1 24 6.8
 -4 8 -1 6.5 7.9
 -4 8 -1 17.3 8.7
 -5 8 -1 -5.7 3.7
 5 8 1 1.2 3.9
 5 8 1 -3 3.3
 -5 8 -1 -1.3 5.7
 6 8 1 24.2 5.7
 6 8 1 20.6 5.8
 -6 8 -1 24.7 11.1
 -6 8 -1 -0.3 7.5
 -7 8 -1 1.9 8.6
 -7 8 -1 4.5 8.6
 7 8 1 -1 3
 7 8 1 -0.8 3.5
 -8 8 -1 -3.6 6.4
 8 8 1 11.4 4.4
 8 8 1 3.8 4.1
 -8 8 -1 10.8 11.6
 9 8 1 3.7 3.9
 -9 8 -1 3.7 11.3
 -7 9 1 15.6 12.8
 7 9 -1 2 7.9
 -7 9 1 1 10
 6 9 -1 3 7.4
 -6 9 1 10.5 7.2
 -6 9 1 -7.2 6.7
 -5 9 1 20 10.6
 5 9 -1 26.7 10.8
 -5 9 1 43.5 12.2
 4 9 -1 0.3 5.6
 4 9 -1 5.1 7.3
 -4 9 1 11 9.8
 -4 9 1 -4.1 5.6
 -3 9 1 107.49 19.1
 3 9 -1 107.29 17.1
 -3 9 1 114.69 21.1
 3 9 -1 94.79 11
 3 9 -1 100.29 11.4
 -3 9 1 110.59 8.1
 3 9 -1 96.39 16.6
 2 9 -1 0.2 4.2
 2 9 -1 9.3 6.4
 -2 9 1 -2.7 2.5
 -2 9 1 2.6 7
 2 9 -1 1.6 4.6
 -2 9 1 -8.1 4
 2 9 -1 11.3 6.9
 -1 9 1 96.29 12.5
 1 9 -1 102.59 14.6
 -1 9 1 108.69 18.7
 1 9 -1 93.39 13.3
 -1 9 1 90.39 16
 1 9 -1 77.09 12.3
 1 9 -1 76.69 12.8
 0 9 1 0.7 6.2
 0 9 1 0 5.5
 0 9 -1 -3.8 4.5
 0 9 -1 -3.5 2.8
 0 9 1 8 5.8
 0 9 -1 0.9 3.6
 0 9 -1 1.5 5.2
 1 9 1 131.69 18.5
 -1 9 -1 131.19 18.8
 -1 9 -1 131.49 9.5
 -1 9 -1 128.69 9.3
 -1 9 -1 125.99 19.3
 1 9 1 147.69 18.7
 1 9 1 122.79 17.4
 -2 9 -1 37.1 10.8
 -2 9 -1 36.2 11.9
 2 9 1 53.79 10.5
 2 9 1 43.6 9.7
 2 9 1 35.9 10.9
 3 9 1 168.78 15.4
 3 9 1 157.18 17.4
 -3 9 -1 190.58 26.7
 -3 9 -1 237.78 27.5
 3 9 1 171.78 23.4
 4 9 1 2.9 4.4
 -4 9 -1 3.6 8.7
 -4 9 -1 4.2 8.3
 4 9 1 -0.8 5.6
 4 9 1 14.3 6
 5 9 1 27.2 6
 -5 9 -1 53.09 14
 -5 9 -1 33.2 14.8
 5 9 1 55.39 14.8
 5 9 1 45.7 7.3
 -6 9 -1 32.2 11.9
 -6 9 -1 14.1 10.6
 -7 9 -1 18.8 14
 -7 9 -1 16.9 12.8
 1 10 -1 23.5 8.2
 -1 10 1 20.7 9.5
 1 10 -1 10.6 5.9
 -1 10 1 33 7
 1 10 -1 7.7 6.6
 1 10 -1 35.2 8
 -1 10 1 27.4 11.6
 0 10 1 -2.4 5.7
 0 10 -1 -2.8 2.6
 0 10 1 0.2 4.2
 0 10 1 1 6.2
 0 10 -1 3.1 3.1
 0 10 -1 -0.7 5.1
 -1 10 -1 -1.4 6.1
 1 10 1 -0.9 5.8
 -1 10 -1 5.6 7.5
 1 10 1 1.4 6
 16 0 -2 6.3 11.5
 15 0 -2 5.7 10.6
 15 0 -2 14.6 11.1
 14 0 -2 257.97 33.7
 14 0 -2 237.18 32.6
 -14 0 2 213.68 29.8
 13 0 -2 32.8 12.3
 13 0 -2 43.1 13.5
 -12 0 2 212.48 27.7
 12 0 -2 134.89 22.9
 12 0 -2 196.88 31.7
 11 0 -2 481.55 36.1
 -11 0 2 406.36 32.8
 11 0 -2 512.85 36.5
 10 0 -2 2620.94 115.09
 10 0 -2 2568.54 115.29
 -10 0 2 2672.73 115.09
 9 0 -2 781.42 43.6
 -9 0 2 720.83 42.6
 9 0 -2 694.33 42.5
 8 0 -2 932.61 48.1
 8 0 -2 906.61 48.3
 -8 0 2 919.11 48
 7 0 -2 1340.77 61.59
 7 0 -2 1291.57 60.59
 -7 0 2 1318.27 60.89
 6 0 -2 9999 453.55
 6 0 -2 9705.33 454.25
 5 0 -2 1371.96 60.59
 -5 0 2 1408.36 60.79
 5 0 -2 1530.45 62.29
 4 0 -2 3399.86 176.98
 4 0 -2 3231.38 179.88
 -4 0 2 3373.06 183.08
 -4 0 2 3586.84 178.68
 -3 0 2 20.1 4.1
 3 0 -2 21.3 4.1
 3 0 -2 30.9 5.4
 -3 0 2 25.1 5.4
 -2 0 2 15.7 3.5
 -2 0 2 9.2 2.6
 2 0 -2 10 2.6
 2 0 -2 20.7 3.6
 0 0 2 18 3.6
 1 0 2 1119.69 65.49
 -1 0 -2 1058.09 64.09
 -1 0 -2 1187.38 66.99
 1 0 2 1196.68 66.59
 2 0 2 334.57 17
 -2 0 -2 335.47 17
 -3 0 -2 2298.37 131.69
 -3 0 -2 2099.69 127.29
 3 0 2 2106.89 126.09
 3 0 2 2106.99 127.89
 -4 0 -2 343.67 20.4
 5 0 2 4219.18 233.88
 5 0 2 3951.7 226.18
 -5 0 -2 3935.81 227.48
 -5 0 -2 4303.27 237.58
 -6 0 -2 3385.16 214.18
 6 0 2 3642.94 219.78
 -6 0 -2 3049.69 204.48
 6 0 2 3148.08 205.28
 7 0 2 814.32 43.1
 -7 0 -2 747.43 41.6
 8 0 2 54.59 11.9
 -8 0 -2 39.4 10.5
 9 0 2 1449.95 70.49
 9 0 2 1335.17 68.69
 -9 0 -2 1445.36 70.09
 -10 0 -2 136.39 20.7
 10 0 2 113.49 19.4
 10 0 2 91.09 16.8
 -11 0 -2 1282.67 69.09
 11 0 2 1298.57 69.99
 11 0 2 1258.67 68.09
 12 0 2 88.89 22.2
 -12 0 -2 86.99 17.3
 13 0 2 1 7.8
 -13 0 -2 4.6 6.4
 13 0 2 -0.8 7.8
 14 0 2 22.1 11.9
 14 0 2 12.6 11
 -14 0 -2 14.6 14.5
 15 0 2 2.2 8.8
 15 0 2 6.8 11.6
 16 -1 -2 6.5 11.3
 16 -1 -2 10.4 8.8
 16 1 -2 0.2 9.2
 16 1 -2 0.2 8.1
 15 -1 -2 141.29 26.6
 15 -1 -2 164.58 27.5
 15 1 -2 132.89 24.9
 15 1 -2 160.88 28.8
 14 -1 -2 23.2 12.7
 -14 -1 2 17.3 11.1
 14 -1 -2 22.1 12.1
 14 1 -2 31.3 13.2
 -14 1 2 23.9 13.2
 13 -1 -2 32.7 12.2
 13 -1 -2 47.7 14
 -13 -1 2 60.89 13.8
 -13 1 2 68.19 16.6
 13 1 -2 90.39 19.6
 13 1 -2 50.09 14.6
 12 -1 -2 -2.9 5.1
 -12 -1 2 3.9 7
 12 -1 -2 18.2 10.7
 12 1 -2 -0.4 7
 12 1 -2 -2 4.6
 -12 1 2 -6.6 4
 11 -1 -2 1020.2 59.49
 11 -1 -2 978.9 56.79
 -11 -1 2 1016 55.89
 11 1 -2 1095.99 57.99
 -11 1 2 946.41 57.99
 11 1 -2 1092.29 60.79
 10 -1 -2 215.78 26.6
 10 -1 -2 207.68 24.4
 -10 -1 2 249.97 21.5
 10 1 -2 199.28 23
 10 1 -2 149.88 22.6
 -10 1 2 162.48 23.3
 9 -1 -2 2.7 5.9
 -9 -1 2 7.3 6.3
 9 -1 -2 2.9 5.1
 -9 1 2 3.3 6.2
 9 1 -2 5.2 5.3
 9 1 -2 16.2 7.6
 8 -1 -2 97.59 15.6
 8 -1 -2 98.89 15.8
 -8 -1 2 116.69 15.5
 8 1 -2 84.79 14
 -8 1 2 74.79 14.5
 8 1 -2 75.69 14.6
 7 -1 -2 2367.76 93.99
 -7 -1 2 2132.99 91.39
 7 -1 -2 2173.68 94.99
 -7 1 2 2254.77 95.59
 7 1 -2 2197.18 92.19
 7 1 -2 2222.38 95.59
 -6 1 2 3227.68 129.09
 5 -1 -2 161.88 13.5
 5 -1 -2 124.89 13
 -5 -1 2 145.69 11.1
 5 1 -2 116.59 10.2
 5 1 -2 85.09 11.4
 -5 1 2 139.49 14.3
 -5 1 2 113.19 13.7
 4 -1 -2 1209.78 52.59
 4 -1 -2 1219.58 50.99
 -4 -1 2 1210.58 49.2
 4 1 -2 1276.57 53.09
 4 1 -2 1140.09 49.1
 -4 1 2 1214.18 52.69
 3 -1 -2 881.11 36.9
 3 -1 -2 870.51 38.2
 -3 -1 2 864.41 34.9
 -3 1 2 853.31 38.2
 3 1 -2 820.62 34.7
 3 1 -2 898.71 38.4
 -3 1 2 865.51 36.9
 2 -1 -2 32.3 4.6
 2 -1 -2 44.6 5.9
 -2 -1 2 39.3 3.1
 -2 1 2 41.5 5.6
 -2 1 2 43.8 5.6
 2 1 -2 39.5 5.9
 2 1 -2 41.3 3.2
 1 -1 -2 75.99 8.2
 -1 -1 2 68.59 5.1
 1 1 -2 70.49 3.4
 -1 1 2 72.49 5.7
 1 1 -2 73.99 5.2
 -1 1 2 77.99 6
 0 -1 2 103.69 5
 0 1 2 111.29 7.3
 0 1 -2 97.49 5
 0 1 2 108.89 7
 0 1 -2 108.69 6
 -1 -1 -2 22 3.4
 1 -1 2 22.7 4
 1 1 2 19.3 3.3
 -1 1 -2 19.3 3.5
 2 -1 2 1372.86 92.79
 -2 -1 -2 1363.26 83.39
 2 -1 2 1432.16 92.59
 2 1 2 1438.16 86.09
 -2 1 -2 1395.96 93.29
 2 1 2 1455.45 85.59
 -2 1 -2 1417.26 93.99
 3 -1 2 5593.64 268.97
 -3 -1 -2 5371.06 247.18
 -3 1 -2 5525.25 265.77
 3 1 2 5499.55 249.58
 -4 1 -2 1737.33 72.89
 -5 -1 -2 109.59 13.2
 5 -1 2 106.89 13.8
 -5 1 -2 107.99 14.4
 6 -1 2 1295.17 60.39
 -6 -1 -2 1298.07 58.19
 6 -1 2 1256.27 57.29
 -6 1 -2 1283.07 60.49
 6 1 2 1269.27 58.39
 7 -1 2 1661.53 73.79
 -7 -1 -2 1614.94 74.09
 7 -1 2 1772.82 78.29
 7 1 2 1628.84 74.99
 -7 1 -2 1757.72 77.89
 8 -1 2 511.55 31.5
 8 -1 2 504.25 33.7
 -8 1 -2 475.85 33.4
 8 1 2 462.95 31.6
 9 -1 2 59.59 14.1
 9 -1 2 50.19 11.4
 -9 -1 -2 43.8 10.9
 9 1 2 22.4 8.7
 -10 -1 -2 470.75 34.4
 10 -1 2 502.45 37.1
 10 -1 2 541.55 35.6
 10 1 2 466.25 34.5
 -10 1 -2 477.05 36.2
 10 1 2 514.25 37.8
 11 -1 2 135.59 20.9
 11 -1 2 131.39 22.6
 -11 -1 -2 138.69 21.6
 11 1 2 150.38 25.4
 -11 1 -2 144.79 23.8
 11 1 2 148.89 22.7
 -12 -1 -2 0.7 6.7
 12 -1 2 5.8 8.4
 12 -1 2 -2.6 4.6
 12 1 2 4.2 8.9
 -12 1 -2 3.7 7.3
 12 1 2 14.7 10.5
 -13 -1 -2 1.5 7.2
 13 -1 2 -3.5 5.8
 13 -1 2 -1 5.5
 13 1 2 2.7 8.7
 13 1 2 7 8.7
 -13 1 -2 11.9 11.3
 14 -1 2 15.5 11.4
 14 -1 2 8.6 9.8
 -14 1 -2 3.8 9.7
 14 1 2 -4.8 5.8
 14 1 2 -6.2 6.5
 15 -1 2 16 11.5
 15 -1 2 29.4 15.5
 15 1 2 21 13.3
 15 1 2 26.3 13.7
 16 -2 -2 2.8 10.7
 16 -2 -2 -7.4 6.8
 16 2 -2 0.7 8.9
 16 2 -2 0 10.2
 15 -2 -2 7.8 10.9
 15 -2 -2 -1.1 9.2
 15 2 -2 9.6 12
 15 2 -2 11.3 10.2
 14 -2 -2 47.6 16.4
 14 -2 -2 60.29 15.5
 -14 2 2 104.99 22.5
 14 2 -2 56.29 16.4
 14 2 -2 71.19 17.1
 13 -2 -2 211.18 31.4
 13 -2 -2 253.07 31.8
 -13 -2 2 171.78 25
 13 2 -2 217.88 32
 -13 2 2 310.67 38.7
 13 2 -2 209.98 28.6
 12 -2 -2 40.8 13.9
 -12 -2 2 14.8 8.4
 12 -2 -2 21.9 10.4
 12 2 -2 26.2 12.4
 12 2 -2 13.6 8.8
 -12 2 2 20.5 11.2
 -11 -2 2 -3.5 4.1
 11 -2 -2 -3.1 5.6
 11 -2 -2 8 6.7
 11 2 -2 8.6 8.3
 11 2 -2 4.6 6.3
 -11 2 2 -1.1 5.9
 -10 -2 2 671.53 38.6
 10 -2 -2 671.03 40.3
 10 -2 -2 585.74 42
 10 2 -2 651.73 39.3
 -10 2 2 648.34 43.8
 10 2 -2 629.44 43.5
 9 -2 -2 809.22 48.3
 9 -2 -2 772.52 43.9
 -9 -2 2 719.03 41.2
 9 2 -2 843.42 44.2
 9 2 -2 883.61 49.9
 -9 2 2 860.21 49.7
 8 -2 -2 537.55 31.8
 -8 -2 2 475.05 29.2
 8 -2 -2 497.95 34.2
 8 2 -2 533.35 30.8
 8 2 -2 519.95 34.9
 -8 2 2 536.65 35.2
 -7 -2 2 1065.39 48.5
 7 -2 -2 1169.98 51.79
 7 -2 -2 986.6 53.49
 7 2 -2 1053.69 54.69
 -7 2 2 1109.39 55.29
 7 2 -2 1036.6 49
 6 -2 -2 41.7 9.8
 -6 -2 2 29.8 6.1
 6 -2 -2 19.7 5.9
 6 2 -2 42.6 10.5
 -6 2 2 24.7 6.8
 6 2 -2 40.5 7.4
 -6 2 2 30.1 8.5
 5 -2 -2 631.94 31
 5 -2 -2 627.84 34.3
 -5 -2 2 619.34 28.3
 5 2 -2 677.73 35.2
 5 2 -2 612.04 29.1
 -5 2 2 618.64 34.2
 -5 2 2 574.34 30.6
 -4 -2 2 176.38 10
 4 -2 -2 171.08 14.2
 4 -2 -2 161.78 11.8
 -4 2 2 168.28 12.1
 -4 2 2 178.78 14.5
 4 2 -2 154.88 10
 3 -2 -2 2328.77 144.99
 3 -2 -2 2581.94 156.08
 3 2 -2 2102.59 112.49
 -3 2 2 2477.95 148.09
 -3 2 2 2405.76 153.08
 2 -2 -2 985 42.5
 -2 2 2 1135.89 43.1
 -2 2 2 1008.5 44.8
 1 -2 -2 2059.39 122.29
 -1 2 2 2105.29 122.29
 -1 2 2 1893.71 116.49
 0 -2 -2 2134.59 114.49
 0 -2 2 2019.7 99.79
 0 -2 2 1946.01 98.19
 0 -2 -2 1901.81 110.19
 0 2 2 1731.63 106.39
 0 2 -2 1899.61 96.09
 0 2 2 1989.3 111.99
 -1 -2 -2 206.98 12.1
 1 2 2 218.08 12.5
 -1 2 -2 214.38 12.9
 -2 2 -2 1669.23 67.79
 -3 -2 -2 85.99 9.2
 3 -2 2 79.79 6.1
 3 -2 2 116.59 13.6
 3 2 2 82.19 8.9
 4 -2 2 734.63 36
 -4 -2 -2 682.93 31.7
 4 -2 2 672.23 29.7
 -4 2 -2 642.64 35
 4 2 2 605.24 33.9
 5 -2 2 402.66 25.6
 5 -2 2 352.46 20.4
 -5 -2 -2 371.06 21.9
 -5 2 -2 398.36 25.9
 5 2 2 393.06 22.6
 -6 -2 -2 24.2 6.4
 6 -2 2 32 6.6
 6 -2 2 26.4 8.3
 6 2 2 39 7.9
 -6 2 -2 30.2 8.9
 -7 -2 -2 467.65 27.7
 7 -2 2 465.55 26.7
 7 -2 2 394.46 29.5
 -7 2 -2 435.16 30.7
 7 2 2 404.76 27.1
 8 -2 2 62.39 14.5
 -8 -2 -2 85.09 13.7
 8 -2 2 47.8 10
 -8 2 -2 75.29 15
 8 2 2 64.69 13.1
 9 -2 2 250.67 21.1
 9 -2 2 259.27 29.8
 -9 -2 -2 244.08 21.6
 -9 2 -2 253.07 30.3
 9 2 2 222.98 25.4
 10 -2 2 20.3 8.6
 10 -2 2 14.9 9.7
 -10 -2 -2 9.9 6.9
 -10 2 -2 14.6 9.4
 10 2 2 6 6.2
 11 -2 2 48.1 12.1
 -11 -2 -2 29.5 10.2
 11 -2 2 22.2 11
 11 2 2 31.3 15.1
 11 2 2 63.29 16.9
 -11 2 -2 48.3 14.2
 12 -2 2 30.8 11
 -12 -2 -2 26.6 12.5
 12 -2 2 35.4 13.4
 12 2 2 53.49 16
 12 2 2 40.8 12.4
 -12 2 -2 50.99 15.4
 13 -2 2 61.19 17.9
 -13 -2 -2 83.79 18.6
 13 -2 2 71.29 16.1
 13 2 2 97.89 19.4
 13 2 2 67.49 18.9
 -13 2 -2 88.49 21
 14 -2 2 32.2 12
 14 -2 2 -0.8 8.4
 14 2 2 3.2 10
 14 2 2 2.9 8.5
 -14 2 -2 9.9 10.9
 15 -2 2 10.4 11.8
 15 -2 2 15.2 11.2
 15 2 2 9.9 13.6
 15 -3 -2 14 10.9
 15 -3 -2 8.1 12
 15 3 -2 -1.2 9.3
 14 -3 -2 45.1 15.9
 14 -3 -2 79.09 16.9
 14 3 -2 46 14.9
 14 3 -2 74.29 16.3
 -14 3 2 56.79 17.7
 13 -3 -2 8.9 9.3
 13 -3 -2 16.2 12.2
 -13 -3 2 2.2 6.4
 13 3 -2 2.3 8.9
 13 3 -2 9.4 8.4
 -13 3 2 -4.1 7
 12 -3 -2 11.9 8.7
 12 -3 -2 15.8 11.4
 -12 -3 2 52.19 12.7
 -12 3 2 29.9 13.8
 12 3 -2 35.7 11.2
 12 3 -2 38 14.1
 -11 -3 2 393.26 28.6
 11 -3 -2 492.05 33.4
 11 -3 -2 409.16 35.6
 -11 3 2 471.95 37.9
 11 3 -2 380.46 29.4
 11 3 -2 471.95 37.8
 10 -3 -2 13.9 7.4
 -10 -3 2 -2.9 3.7
 10 -3 -2 6.7 7.9
 -10 3 2 3.7 7.2
 10 3 -2 1.7 7.5
 10 3 -2 0.6 5
 9 -3 -2 292.67 23.3
 9 -3 -2 312.27 27.8
 -9 -3 2 288.57 21.1
 9 3 -2 306.47 22.6
 9 3 -2 328.47 35.2
 -9 3 2 314.87 34.1
 8 -3 -2 33.3 10.4
 8 -3 -2 27.4 8
 -8 -3 2 29.8 7.2
 8 3 -2 20 8.8
 8 3 -2 21.9 7
 -8 3 2 9.5 7.7
 -7 -3 2 2764.72 104.59
 7 -3 -2 2683.33 108.29
 7 -3 -2 2595.14 115.39
 -7 3 2 2614.04 108.59
 7 3 -2 2629.34 105.59
 7 3 -2 2672.73 115.69
 -7 3 2 2785.82 116.69
 6 -3 -2 503.35 28.5
 -6 -3 2 564.54 25.7
 6 -3 -2 527.25 33.2
 6 3 -2 511.05 26.3
 -6 3 2 517.75 28.8
 -6 3 2 580.04 34.7
 5 -3 -2 393.66 22.2
 5 -3 -2 414.26 26.7
 -5 -3 2 374.96 18.4
 5 3 -2 392.96 19.6
 -5 3 2 426.66 27.5
 -5 3 2 394.76 22.7
 4 -3 -2 121.49 9.9
 4 -3 -2 99.49 13.4
 -4 -3 2 98.79 6
 -4 3 2 98.99 13.8
 -4 3 2 122.19 9.9
 4 3 -2 94.19 6.9
 -3 3 2 1942.21 80.69
 2 -3 -2 513.45 25.3
 -2 3 2 530.85 28.1
 2 3 -2 518.45 21
 2 3 -2 548.15 21.1
 -2 3 2 556.34 28
 -2 3 2 511.25 25.1
 -1 3 2 308.77 16.6
 1 3 -2 279.77 13.3
 1 3 -2 274.67 13.5
 -1 3 2 255.97 16.6
 -1 3 2 280.37 17.2
 0 -3 2 1 1.9
 0 -3 -2 7.3 3.2
 0 3 2 7.8 3.5
 0 3 2 1.8 2.3
 0 3 -2 2.3 2.1
 1 -3 2 427.26 23.5
 -1 -3 -2 502.05 24
 1 3 2 546.25 24.8
 -1 3 -2 472.15 24.5
 -1 3 -2 507.55 19.3
 -2 -3 -2 1654.63 67.19
 2 -3 2 1711.63 70.39
 -2 3 -2 1749.72 70.89
 -3 -3 -2 430.26 21.6
 3 -3 2 403.76 17.8
 3 -3 2 431.96 25.2
 3 3 2 469.45 22.7
 -3 3 -2 382.26 24.7
 -4 -3 -2 1792.92 71.69
 4 -3 2 1811.62 77.19
 4 3 2 1781.92 72.49
 -4 3 -2 1757.52 77.79
 -5 -3 -2 145.69 11.8
 5 -3 2 123.49 9.7
 5 -3 2 134.69 17
 5 3 2 128.89 11.6
 -5 3 -2 100.99 15.3
 -6 -3 -2 453.55 26.6
 6 -3 2 494.85 32.1
 6 -3 2 500.15 25.7
 6 3 2 497.95 27.9
 -6 3 -2 497.15 32.9
 7 -3 2 56.29 9.4
 7 -3 2 71.89 14.6
 -7 -3 -2 49.5 9.4
 7 3 2 62.69 11
 -7 3 -2 75.09 15.1
 8 -3 2 1933.21 80.19
 8 -3 2 1811.32 87.59
 -8 -3 -2 1772.42 80.69
 -8 3 -2 2024.4 90.89
 8 3 2 1776.82 81.79
 9 -3 2 60.59 12.1
 9 -3 2 64.79 15.6
 -9 -3 -2 71.99 13
 -9 3 -2 83.49 17.6
 9 3 2 59.39 12.5
 -10 -3 -2 60.09 12.7
 10 -3 2 79.89 17.4
 10 -3 2 42.7 10.5
 -10 3 -2 58.39 15.2
 10 3 2 54.59 13
 11 -3 2 6.5 8.8
 -11 -3 -2 18.7 9.2
 11 -3 2 13 8.3
 -11 3 -2 12.5 9.7
 11 3 2 17 9.5
 -12 -3 -2 35.8 11.5
 12 -3 2 33.6 10.5
 12 -3 2 48.3 15.7
 12 3 2 26.5 13.5
 12 3 2 20.2 10.5
 -12 3 -2 27.1 13.4
 13 -3 2 0.5 8.6
 13 -3 2 2.3 7
 13 3 2 0.8 7.6
 -13 3 -2 9.9 11
 13 3 2 -11.9 3.8
 14 -3 2 108.89 24
 14 -3 2 103.49 20
 -14 3 -2 77.99 21.1
 14 3 2 69.99 17
 14 3 2 69.69 19.5
 15 -3 2 16.5 12.1
 15 -3 2 4.5 11
 15 3 2 6.5 9
 15 3 2 13.2 12.6
 15 -4 -2 -9.6 7.3
 15 -4 -2 4.2 9.4
 15 4 -2 -2.7 9.1
 15 4 -2 5.6 9.2
 14 -4 -2 -8.7 6.5
 14 -4 -2 2.5 8.2
 14 4 -2 -0.6 6.8
 -14 4 2 7 11
 14 4 -2 17.7 10.2
 13 -4 -2 60.99 19.1
 13 -4 -2 73.49 16.3
 -13 4 2 57.99 17.3
 13 4 -2 79.19 19.6
 13 4 -2 52.29 13.4
 -12 -4 2 9.9 6.9
 12 -4 -2 -9.9 5.7
 12 -4 -2 15.5 8.8
 12 4 -2 -3.9 7.3
 12 4 -2 12.3 7.8
 -12 4 2 14.2 12.7
 -11 -4 2 -4.6 3.6
 11 -4 -2 4.5 5.9
 11 -4 -2 -0.2 7.2
 11 4 -2 -1 4.7
 -11 4 2 -0.9 6.4
 11 4 -2 4.1 8.1
 10 -4 -2 14.4 10.2
 10 -4 -2 13.5 7.5
 -10 -4 2 5.3 5.1
 10 4 -2 12.1 6.3
 -10 4 2 -1.7 7.4
 -9 -4 2 6.9 5.1
 9 -4 -2 15.6 9.5
 9 -4 -2 16.4 6.5
 9 4 -2 3.5 4.7
 9 4 -2 11.7 9.2
 -9 4 2 22.7 11.5
 8 -4 -2 10.4 7.8
 8 -4 -2 4 4.6
 -8 -4 2 3.3 3.5
 8 4 -2 0.8 6.1
 8 4 -2 5.1 4.8
 -8 4 2 2.9 6.1
 7 -4 -2 50.29 12.3
 7 -4 -2 68.39 10.6
 -7 -4 2 60.59 7.8
 7 4 -2 41.2 7.6
 -7 4 2 66.49 11
 -7 4 2 60.29 14.2
 6 -4 -2 -0.6 4.7
 6 -4 -2 5.5 4
 -6 -4 2 1.9 2.2
 -6 4 2 5.9 3.8
 -6 4 2 -1.7 3.9
 6 4 -2 2.2 2.8
 -5 -4 2 55.29 4.3
 5 -4 -2 38.9 9.9
 5 -4 -2 44.2 7.9
 -5 4 2 51.49 8.3
 5 4 -2 57.99 6.6
 -5 4 2 76.89 14
 4 -4 -2 23.6 5.4
 -4 4 2 37.6 6.7
 -4 4 2 23.6 7.2
 -4 4 2 22 7.7
 4 4 -2 30.9 3.9
 3 -4 -2 252.67 16
 3 4 -2 249.38 11.9
 -3 4 2 250.17 18.9
 -3 4 2 233.88 15.4
 -3 4 2 285.57 20.4
 3 4 -2 261.67 12
 -2 4 2 751.72 37.5
 -2 4 2 697.13 33.5
 -2 4 2 713.73 36.6
 2 4 -2 719.23 29.9
 2 4 -2 747.23 30
 1 4 -2 34.7 5.5
 1 4 -2 39.3 5.7
 -1 4 2 33.9 6.4
 -1 4 2 30.6 6.8
 -1 4 2 34.6 7.4
 0 4 -2 753.72 34.2
 0 4 2 741.63 35.5
 0 4 2 777.92 36.3
 0 4 -2 726.23 33.3
 1 -4 2 235.68 15.3
 -1 -4 -2 200.08 14.1
 -1 4 -2 208.38 15.2
 -1 4 -2 223.68 10.9
 1 4 2 219.98 15
 -2 -4 -2 1918.01 72.09
 -2 4 -2 1760.52 64.89
 -2 4 -2 1718.73 75.19
 2 4 2 1760.52 72.49
 3 -4 2 1021.3 48.1
 -3 -4 -2 985.1 42.9
 3 4 2 940.21 43.8
 -3 4 -2 1022.9 49
 4 -4 2 186.68 10.3
 -4 -4 -2 198.98 13.8
 4 -4 2 176.38 20.1
 4 4 2 210.78 14.7
 -4 4 -2 231.98 23.9
 5 -4 2 863.71 36.1
 -5 -4 -2 818.62 39
 5 -4 2 840.32 46.2
 -5 4 -2 899.21 47.9
 5 4 2 860.21 40.5
 6 -4 2 3.5 2.9
 6 -4 2 -0.3 5.4
 -6 -4 -2 0.3 3.3
 -6 4 -2 5.6 6.8
 6 4 2 0.6 3.8
 -7 -4 -2 8 4.3
 7 -4 2 6.6 4
 7 -4 2 4.9 6
 -7 4 -2 17 8.8
 7 4 2 5.3 4.7
 -8 -4 -2 75.59 12.4
 8 -4 2 125.19 21.1
 -8 4 -2 118.79 20.8
 8 4 2 104.09 15.1
 9 -4 2 7.4 5.5
 -9 -4 -2 8.6 6.2
 9 -4 2 5.7 7.7
 -9 4 -2 8.8 9.6
 9 4 2 9.1 6.7
 10 -4 2 3.8 5.3
 10 -4 2 -0.8 6.9
 -10 -4 -2 2 5.1
 10 4 2 -3.8 4.6
 -10 4 -2 8.7 9.3
 11 -4 2 -2.3 4.5
 11 -4 2 -5 6.7
 -11 -4 -2 -7.4 3.8
 -11 4 -2 -10.2 6.9
 11 4 2 2.5 6.6
 12 -4 2 21.1 13.3
 -12 -4 -2 43.3 11.8
 12 -4 2 44.7 11.6
 12 4 2 42.8 11.1
 -12 4 -2 23.8 14
 12 4 2 69.89 18.8
 13 -4 2 14.1 9.5
 13 -4 2 17.9 14.7
 13 4 2 3 8.3
 -13 4 -2 10.5 12.7
 13 4 2 -4.7 6.5
 14 -4 2 0.5 11.1
 14 -4 2 2.3 7.8
 14 4 2 20.5 9.3
 14 4 2 -2.8 7.2
 -14 4 -2 3.4 12.2
 14 -5 -2 7.2 8.2
 14 -5 -2 -9.3 7.6
 -14 5 2 -12.1 6.6
 14 5 -2 -12.8 6.7
 14 5 -2 2.5 6.9
 13 -5 -2 82.59 24.4
 13 -5 -2 87.09 16.6
 13 5 -2 73.19 13.9
 -13 5 2 139.69 29.2
 13 5 -2 115.59 25.4
 12 -5 -2 89.99 22.4
 -12 -5 2 112.49 15.1
 12 -5 -2 58.69 13.8
 12 5 -2 70.39 19.2
 -12 5 2 96.99 24.7
 12 5 -2 95.29 15.7
 11 -5 -2 6.6 6.8
 11 -5 -2 11.6 9.9
 11 5 -2 2.5 8.7
 -11 5 2 -2.9 8.6
 11 5 -2 2.6 5.1
 -10 -5 2 129.29 11.6
 10 -5 -2 190.38 28.6
 10 -5 -2 140.99 18.9
 -10 5 2 133.89 25
 10 5 -2 156.58 27.2
 10 5 -2 137.19 16.3
 9 -5 -2 234.18 19.2
 9 -5 -2 258.07 31.9
 -9 -5 2 188.48 13.2
 -9 5 2 178.68 28.7
 9 5 -2 200.78 15.9
 9 5 -2 169.48 26.3
 8 -5 -2 12.4 8.9
 8 -5 -2 7.8 5.5
 -8 -5 2 12.3 3.5
 -8 5 2 13.7 10.2
 8 5 -2 32.9 11.5
 8 5 -2 6.9 4.5
 7 -5 -2 12 6.2
 -7 -5 2 20 3.3
 7 -5 -2 25.1 10.1
 -7 5 2 22.7 10.3
 7 5 -2 10.4 4.2
 -7 5 2 16.7 6.3
 6 -5 -2 21.2 6.2
 6 -5 -2 27.1 9.6
 6 5 -2 23.7 4.7
 -6 5 2 11.3 4.9
 -6 5 2 23.5 8.9
 -6 5 2 8.2 7.5
 5 -5 -2 1.2 3.2
 -5 5 2 2.7 3.1
 -5 5 2 11.5 6.8
 -5 5 2 -2.8 4.7
 5 5 -2 7.9 2.6
 4 -5 -2 16.8 5.2
 -4 5 2 30.1 8.7
 -4 5 2 35.5 7.1
 -4 5 2 25.3 9.1
 4 5 -2 26 3.8
 -3 5 2 152.98 19
 3 5 -2 175.18 10.2
 -3 5 2 153.58 18.3
 -3 5 2 170.08 13.2
 3 5 -2 191.78 10.6
 -2 5 2 353.96 24.5
 -2 5 2 362.46 21
 2 5 -2 360.26 18.1
 2 5 -2 330.67 17.8
 -2 5 2 368.36 24.2
 -1 5 2 -0.4 3
 1 5 -2 1.9 2.9
 1 5 -2 0.7 2.4
 -1 5 2 -0.6 3.2
 -1 5 2 4.9 4.5
 0 5 -2 1.1 2.2
 0 5 -2 1 2.8
 0 5 2 -0.3 2.9
 0 5 2 4.2 3.7
 0 5 2 3.3 3.7
 0 5 -2 -0.4 2.8
 1 5 2 181.48 14.5
 -1 5 -2 177.18 14
 -1 5 -2 162.68 14.2
 1 5 2 160.08 14.4
 -1 5 -2 144.69 13.1
 2 -5 2 43.8 8.4
 -2 -5 -2 54.99 8.5
 2 5 2 35.4 7.7
 -2 5 -2 52.19 9.7
 -2 5 -2 42.1 3.4
 3 5 2 279.77 18.5
 -3 5 -2 277.57 22
 4 -5 2 30 9
 -4 -5 -2 24.1 6
 4 5 2 28.9 7
 -4 5 -2 31.1 9.8
 5 -5 2 319.67 25.3
 5 -5 2 312.77 14.5
 -5 -5 -2 270.47 18.1
 5 5 2 318.37 20.4
 -5 5 -2 320.77 26.3
 -6 -5 -2 0.9 3.4
 6 -5 2 0.9 5
 6 -5 2 1.8 2.4
 -6 5 -2 -6.2 3.8
 6 5 2 0.9 3.8
 7 -5 2 15.8 9.3
 -7 -5 -2 13.5 5.4
 7 -5 2 23 5.3
 -7 5 -2 8.6 8.1
 7 5 2 10.3 5.9
 8 -5 2 169.08 13.6
 -8 -5 -2 163.58 14.8
 8 -5 2 173.78 25.8
 -8 5 -2 224.28 30.2
 8 5 2 153.98 18.5
 9 -5 2 -1.3 3.7
 -9 -5 -2 7.1 5.6
 9 -5 2 13.1 9.5
 9 5 2 4.4 5.8
 -9 5 -2 -4.7 7.5
 10 -5 2 23.5 13.4
 -10 -5 -2 32.3 9.1
 10 -5 2 37.8 9
 10 5 2 27.4 9.4
 -11 -5 -2 29.8 9.5
 11 -5 2 40.3 10.4
 11 -5 2 38.2 15.6
 11 5 2 19 9
 -11 5 -2 30.3 15.7
 12 -5 2 -1.6 5.1
 12 -5 2 -6 7.1
 12 5 2 5.3 7.3
 12 5 2 6.8 10.8
 -12 5 -2 0.3 8.9
 13 -5 2 -0.2 5.6
 13 5 2 2.8 8.9
 -13 5 -2 -3.3 9.6
 13 -6 -2 8.2 13.2
 13 -6 -2 7.7 7.3
 -13 -6 2 7.3 5.2
 13 6 -2 8.1 6.5
 13 6 -2 0.9 10.4
 -13 6 2 4.4 12
 -13 6 2 17 14.6
 -12 -6 2 82.29 9.7
 12 -6 -2 112.29 17.3
 12 6 -2 75.19 12.1
 -12 6 2 64.69 17.9
 -12 6 2 79.29 22.2
 12 6 -2 91.49 22.1
 11 -6 -2 20.1 13
 11 -6 -2 5.2 5.8
 11 6 -2 1.7 7.9
 11 6 -2 4.6 5.2
 -11 6 2 2.6 9.9
 -11 6 2 14.8 11.8
 10 -6 -2 17.7 11.1
 10 -6 -2 -1.2 3.5
 10 6 -2 1.6 3.8
 -10 6 2 -5.6 7.1
 10 6 -2 -8.4 4.8
 -10 6 2 16 14.2
 9 -6 -2 13.9 6.4
 -9 6 2 47.9 14.1
 9 6 -2 21.3 6.3
 -9 6 2 33.6 15
 9 6 -2 12.1 9.9
 8 -6 -2 59.49 10.6
 8 6 -2 60.19 15.5
 -8 6 2 56.49 15.3
 8 6 -2 76.89 8.3
 -8 6 2 79.99 16.9
 7 -6 -2 7.9 5
 -7 6 2 22 5.9
 -7 6 2 6.9 6.9
 7 6 -2 11.7 3.3
 -7 6 2 8.6 8.9
 6 -6 -2 130.19 14.2
 -6 6 2 117.59 13.4
 -6 6 2 134.39 21.4
 -6 6 2 90.79 18
 6 6 -2 112.89 6.7
 -5 6 2 277.37 18
 -5 6 2 246.78 28.7
 5 6 -2 282.87 12.7
 -5 6 2 273.27 29.5
 -4 6 2 163.78 13.2
 -4 6 2 200.58 24.7
 4 6 -2 170.38 9.6
 4 6 -2 167.48 9.6
 3 6 -2 790.42 33
 3 6 -2 743.03 32.7
 -3 6 2 726.33 42.4
 -3 6 2 727.43 43.3
 -3 6 2 785.92 36.7
 -2 6 2 47.6 8.6
 -2 6 2 39 9.8
 -2 6 2 53.09 12
 2 6 -2 40.4 6.9
 2 6 -2 47.2 7.3
 1 6 -2 334.77 20.3
 -1 6 2 332.97 23.9
 -1 6 2 346.67 24.5
 -1 6 2 329.17 21.4
 1 6 -2 328.07 20.1
 0 6 -2 232.88 15.2
 0 6 2 217.58 18.5
 0 6 -2 266.87 18.2
 0 6 2 212.88 18.5
 0 6 2 266.67 19
 0 6 -2 252.37 18.2
 -1 6 -2 350.86 17.8
 1 6 2 358.96 23.4
 1 6 2 373.56 24.4
 -1 6 -2 349.47 23.9
 1 6 2 349.17 23.4
 -1 6 -2 365.76 23.6
 -2 6 -2 3.5 1.6
 2 6 2 5.8 4.7
 -2 6 -2 9 5.8
 2 6 2 1.4 3.7
 -2 6 -2 6.6 5.6
 -3 6 -2 38.5 10.2
 3 6 2 32.3 8
 -3 6 -2 48 11.2
 -4 -6 -2 185.98 13.7
 4 -6 2 181.48 21.4
 -4 6 -2 147.39 21
 4 6 2 183.48 15
 5 -6 2 13.1 7.8
 -5 -6 -2 -1.3 3.2
 5 6 2 3.8 4.7
 -5 6 -2 7.3 7.4
 6 -6 2 155.98 22.3
 -6 -6 -2 141.99 12.5
 -6 6 -2 176.78 24.6
 6 6 2 164.18 14.6
 -7 -6 -2 0.5 3.7
 7 -6 2 6.6 8.2
 -7 6 -2 2.6 7.1
 -8 -6 -2 3.9 4.5
 8 -6 2 2.1 3
 8 -6 2 -0.7 7.6
 8 6 2 -1.2 4.4
 -8 6 -2 30 12.6
 -9 -6 -2 6.4 5.9
 9 -6 2 2.5 9.3
 9 -6 2 -1.7 2.5
 -9 6 -2 33.7 14.8
 9 6 2 9.9 6.6
 10 -6 2 40.7 14.1
 -10 -6 -2 7.5 6
 -10 6 -2 -3.9 9.4
 10 6 2 12.1 7.2
 11 -6 2 94.29 22.8
 11 -6 2 103.29 14.1
 -11 6 -2 104.89 25.4
 11 6 2 74.69 14.4
 12 -6 2 39.8 10.2
 12 -6 2 45.2 17.7
 12 6 2 37.7 10.7
 -12 6 -2 60.39 20.2
 12 6 2 37 15.8
 11 -7 -2 38 9.3
 11 7 -2 25.5 14.9
 -11 7 2 18.2 13
 -11 7 2 21.4 16.4
 10 -7 -2 75.79 12
 -10 7 2 77.69 35.6
 -10 7 2 85.49 19.6
 10 7 -2 34.1 13.9
 9 -7 -2 54.39 9.8
 -9 7 2 63.89 19.4
 9 7 -2 63.49 17.7
 -9 7 2 65.79 18.3
 8 -7 -2 2.1 4.9
 -8 7 2 -0.7 7.7
 8 7 -2 -4.8 6
 -8 7 2 -2.5 6.6
 7 7 -2 101.29 19.5
 -7 7 2 90.39 21
 -7 7 2 97.19 11.9
 -7 7 2 129.09 23.5
 -6 7 2 16.7 5.4
 6 7 -2 6.5 7.3
 -6 7 2 -3.3 6
 -6 7 2 27 11.5
 -5 7 2 1.7 3.3
 -5 7 2 11.1 8.9
 -5 7 2 0.2 6.1
 -4 7 2 111.49 18.8
 -4 7 2 88.19 16.9
 -4 7 2 79.59 10.2
 4 7 -2 81.89 6.1
 4 7 -2 73.39 5.9
 3 7 -2 277.37 16.3
 -3 7 2 273.67 18.7
 -3 7 2 318.77 26.7
 -3 7 2 299.27 35
 3 7 -2 314.37 16.9
 -2 7 2 42.8 8.3
 -2 7 2 15.7 8.4
 -2 7 2 31.8 10.5
 2 7 -2 42.1 7.7
 2 7 -2 36.7 7.3
 -1 7 2 128.29 15.4
 1 7 -2 137.69 15.3
 1 7 -2 122.19 14.3
 -1 7 2 132.69 18.1
 0 7 -2 74.59 11.9
 0 7 -2 91.69 10.5
 0 7 2 59.99 11.8
 0 7 2 52.29 11.2
 0 7 -2 69.39 11.8
 0 7 2 69.39 11.7
 -1 7 -2 113.09 15.1
 1 7 2 77.39 12.8
 -1 7 -2 102.59 8
 -1 7 -2 104.19 15.7
 1 7 2 92.99 14.1
 1 7 2 107.19 15.1
 -2 7 -2 177.08 20.6
 2 7 2 143.39 17.6
 2 7 2 155.18 20.4
 -2 7 -2 176.08 21.5
 2 7 2 160.68 18
 3 7 2 93.99 13.5
 3 7 2 106.29 14
 -3 7 -2 62.89 13.4
 -3 7 -2 71.09 14.8
 -4 7 -2 133.99 20.9
 4 7 2 108.49 14.2
 -4 7 -2 142.49 20.7
 -5 7 -2 19.5 11.1
 5 7 2 34.8 8.6
 -5 7 -2 27.2 11.3
 -6 7 -2 12.2 9.6
 6 7 2 4.3 5.1
 7 -7 2 10 9.6
 -7 -7 -2 3 3.9
 -7 7 -2 10.3 10.5
 7 7 2 10.4 6.1
 8 -7 2 15.2 11.2
 -8 7 -2 16.1 11.7
 8 7 2 16.7 6.8
 9 -7 2 54.89 17.1
 -9 -7 -2 73.49 9.7
 -9 7 -2 91.59 20.7
 9 7 2 54.49 10.8
 10 -7 2 -5.7 6.2
 10 7 2 -2.3 4.8
 -10 7 -2 -8.2 7.5
 11 -7 2 1.7 12.6
 11 -7 2 13.5 4.3
 -11 7 -2 3.8 13.4
 11 7 2 6.2 6.5
 9 8 -2 2.3 8.3
 -9 8 2 3.6 11.7
 -9 8 2 16.4 13.2
 -8 8 2 11.8 12
 8 8 -2 18.6 11.4
 -8 8 2 18.8 12.3
 -7 8 2 8.3 9
 -7 8 2 -1.2 8.3
 7 8 -2 -2.2 6.1
 -6 8 2 59.79 8.3
 -6 8 2 72.89 17.9
 6 8 -2 72.29 16.3
 -6 8 2 41.8 13.8
 -5 8 2 49.7 7.6
 -5 8 2 76.19 16.2
 5 8 -2 77.89 15.4
 -4 8 2 16.2 10
 4 8 -2 24.7 8.8
 -4 8 2 31.5 11.6
 -4 8 2 21.7 5.6
 -3 8 2 35 11.2
 3 8 -2 36 9.7
 -3 8 2 42.5 7.7
 -3 8 2 33.6 11.2
 3 8 -2 46 6.8
 -2 8 2 -7.6 4.4
 2 8 -2 -1 3.6
 2 8 -2 1.6 3.9
 -2 8 2 2.6 4.3
 -2 8 2 2.5 6.3
 2 8 -2 -0.8 3.4
 2 8 -2 2.8 4.7
 1 8 -2 -5.6 3.2
 -1 8 2 3.6 4.4
 -1 8 2 4.7 6.3
 1 8 -2 9.2 5.2
 1 8 -2 3.6 4.3
 -1 8 2 2.5 4.8
 0 8 2 135.89 17.2
 0 8 -2 130.19 10.8
 0 8 -2 118.69 16.4
 0 8 -2 133.79 11.3
 0 8 -2 122.79 16.1
 0 8 2 129.49 18.3
 0 8 2 111.99 17.3
 1 8 2 122.39 16.9
 -1 8 -2 97.79 7.2
 -1 8 -2 104.69 16.5
 -1 8 -2 89.19 9.6
 -1 8 -2 98.99 15.7
 1 8 2 95.09 14.7
 1 8 2 74.29 13.7
 2 8 2 1.1 5.2
 2 8 2 1.6 5.1
 -2 8 -2 1.5 5.3
 -2 8 -2 -6 4.1
 2 8 2 2.1 5.3
 3 8 2 88.29 13.4
 3 8 2 67.49 12.1
 3 8 2 105.79 17
 -3 8 -2 90.89 17.7
 -3 8 -2 84.69 15.6
 4 8 2 4.4 4.6
 -4 8 -2 -0.1 6.7
 -4 8 -2 -6.9 3.7
 4 8 2 3.7 5.1
 4 8 2 8.6 7.5
 5 8 2 196.38 16.2
 5 8 2 236.98 17.9
 -5 8 -2 229.68 27.9
 -5 8 -2 205.78 29
 6 8 2 -3.4 3.8
 6 8 2 1.3 4.1
 -6 8 -2 2.2 8
 -6 8 -2 0.6 8.3
 -7 8 -2 3.9 9.4
 7 8 2 14.8 6.1
 -7 8 -2 17.9 11.3
 8 8 2 -0.9 3.9
 -8 8 -2 7.8 9
 -8 8 -2 11.6 10.4
 9 8 2 0.9 4.4
 -9 8 -2 16.8 10.3
 -9 8 -2 2.9 11.4
 -7 9 2 8.1 11.7
 7 9 -2 -3.4 5.5
 -7 9 2 -5.4 8.6
 6 9 -2 65.99 16.1
 -6 9 2 33.9 14
 -6 9 2 69.69 18.9
 -5 9 2 36 13.5
 -5 9 2 34.7 12.4
 5 9 -2 14.9 9.2
 -4 9 2 40.9 13.8
 4 9 -2 25.1 10.2
 -4 9 2 18.1 10.6
 -4 9 2 26.3 5.4
 4 9 -2 22.4 9.3
 -3 9 2 11.5 8.3
 -3 9 2 9.6 4.9
 3 9 -2 13.3 6.8
 3 9 -2 8.4 6.4
 3 9 -2 10.6 3.6
 3 9 -2 8.3 3.4
 -3 9 2 1.5 6.7
 2 9 -2 9.7 5.4
 2 9 -2 7.4 5.1
 -2 9 2 23 9.9
 -2 9 2 6.8 8.3
 -2 9 2 8.6 5.3
 2 9 -2 7.9 6
 2 9 -2 6.7 5
 1 9 -2 4.8 4.6
 -1 9 2 11.5 6.2
 1 9 -2 6.8 5.4
 1 9 -2 2.2 5.1
 1 9 -2 5.7 6.4
 -1 9 2 7.9 7.8
 -1 9 2 10.9 8.4
 0 9 2 32.1 9
 0 9 -2 5.1 6.4
 0 9 -2 19.2 5
 0 9 2 8.3 8
 0 9 -2 16.3 8
 0 9 2 8.4 7.8
 0 9 -2 17.4 5.1
 1 9 2 88.89 15.2
 1 9 2 86.39 14.8
 1 9 2 71.99 13.5
 -1 9 -2 64.69 13.2
 -2 9 -2 3.7 7.1
 2 9 2 11.1 6.8
 -2 9 -2 9.3 7.6
 2 9 2 3.7 5.8
 2 9 2 24.1 9.1
 3 9 2 24.1 8.2
 -3 9 -2 30.3 10.8
 3 9 2 18.1 9
 3 9 2 4.5 6.1
 -3 9 -2 8.8 8.4
 -4 9 -2 -0.9 6.9
 4 9 2 -1 6.5
 4 9 2 3.4 4.7
 4 9 2 0.5 4.7
 -4 9 -2 21.5 11
 -5 9 -2 -3.9 7.4
 5 9 2 1.5 4.4
 -5 9 -2 13.6 9.8
 5 9 2 -1.1 3.7
 5 9 2 4.9 7.9
 6 9 2 4.2 4.4
 -6 9 -2 2.5 8.1
 -6 9 -2 -1.8 8
 6 9 2 7.5 4.8
 1 10 -2 1.2 4.9
 1 10 -2 -0.5 4.8
 -1 10 2 0.1 6.7
 -1 10 2 1.2 4.4
 1 10 -2 7.6 4.8
 1 10 -2 3.3 3.7
 0 10 2 11.4 8.8
 0 10 2 44.8 11.6
 0 10 -2 16.7 8.6
 0 10 -2 10.4 8.7
 0 10 2 10.7 9
 -1 10 -2 26.5 10
 1 10 2 4.4 7
 1 10 2 12.8 7.8
 -1 10 -2 7 6.3
 16 0 -3 2.3 9.6
 15 0 -3 -9.9 5.3
 15 0 -3 -1.8 7.2
 -14 0 3 -1.3 7.5
 14 0 -3 12.4 10.3
 14 0 -3 0.1 7.6
 13 0 -3 -4.7 5.7
 13 0 -3 -1.2 6
 12 0 -3 -3.7 4.9
 -12 0 3 4.7 6.9
 12 0 -3 -4.7 4.6
 11 0 -3 -2.8 5.2
 -11 0 3 0.5 6
 11 0 -3 3 6.3
 10 0 -3 4.7 6.1
 10 0 -3 -3.9 4.5
 -10 0 3 1.6 5.8
 9 0 -3 -2.3 4.6
 -9 0 3 3.6 5
 9 0 -3 4.8 5.1
 -8 0 3 14 6.8
 8 0 -3 4.2 5.2
 8 0 -3 4.3 4.8
 -7 0 3 1.2 3.3
 7 0 -3 1 4.1
 7 0 -3 6.3 4.2
 -6 0 3 1.5 3.6
 6 0 -3 0.5 2.7
 6 0 -3 0.6 3.2
 5 0 -3 -1.3 2.2
 5 0 -3 -1.5 2.1
 -5 0 3 -0.4 2.2
 -5 0 3 9.5 4.3
 -4 0 3 1.3 2.4
 4 0 -3 0.8 2.4
 -4 0 3 1.2 2.4
 4 0 -3 2.6 3
 -3 0 3 3.8 2.5
 3 0 -3 -0.4 1.8
 -3 0 3 -0.6 1.8
 3 0 -3 3.6 2.4
 2 0 -3 0.4 1.4
 -2 0 3 1.4 1.5
 -2 0 3 1.6 1.9
 -2 0 3 -0.7 1.5
 2 0 -3 -0.2 1.4
 -1 0 3 -0.2 1.1
 1 0 -3 0.1 1.1
 1 0 -3 1.2 1.4
 -1 0 3 2.3 1.5
 0 0 3 0.9 1.2
 0 0 3 0.3 1.2
 0 0 -3 0.4 1.2
 0 0 -3 2.1 1.6
 1 0 3 2.2 1.9
 -1 0 -3 0.5 1.6
 2 0 3 0.3 2
 -2 0 -3 -0.5 1.8
 3 0 3 1.8 2.4
 -3 0 -3 0.7 2.2
 4 0 3 -3.5 1.9
 -4 0 -3 0.7 2.8
 -5 0 -3 -2.5 2.4
 5 0 3 -1.9 2.8
 6 0 3 2.5 4
 -6 0 -3 -1.5 3.2
 -7 0 -3 2.5 4.5
 7 0 3 -1.6 3
 8 0 3 -0.3 4.7
 -8 0 -3 -1.6 4.5
 -9 0 -3 5.2 6.2
 9 0 3 -6.7 4
 10 0 3 0.7 5.2
 -10 0 -3 5.3 6.8
 10 0 3 4.4 6.4
 11 0 3 0.1 6.3
 11 0 3 -2.5 5.9
 -11 0 -3 4.6 7.7
 -12 0 -3 8.4 8.5
 12 0 3 0.7 6.6
 12 0 3 9.8 7.3
 13 0 3 1.1 7.4
 -13 0 -3 7.9 7.6
 13 0 3 -7 4.7
 14 0 3 3.7 8.6
 14 0 3 -7.6 5.4
 15 0 3 -7.2 6.3
 15 0 3 2.6 9.3
 16 -1 -3 23.6 14.2
 16 -1 -3 32 14.7
 16 1 -3 58.49 21.9
 16 1 -3 88.99 21.4
 15 -1 -3 4.1 10
 15 -1 -3 -6.8 6.3
 15 1 -3 -6.4 6
 15 1 -3 2.5 8.3
 14 -1 -3 35.3 12.5
 -14 -1 3 17.7 12
 14 -1 -3 4.6 9.3
 -14 1 3 25.2 14.2
 14 1 -3 17.8 11.5
 14 1 -3 24 12.9
 13 -1 -3 77.09 17.6
 13 -1 -3 79.59 19.1
 -13 -1 3 61.49 14.1
 13 1 -3 60.29 15.5
 -13 1 3 85.09 17.6
 13 1 -3 48.2 15.4
 12 -1 -3 159.88 24
 12 -1 -3 171.68 25.9
 -12 -1 3 111.19 19.4
 12 1 -3 165.28 23.8
 -12 1 3 114.39 21.9
 12 1 -3 132.89 22.8
 -11 -1 3 44.3 12.1
 11 -1 -3 54.29 13.3
 11 -1 -3 40.7 12.6
 11 1 -3 62.39 15.6
 11 1 -3 31.8 11
 -11 1 3 45.2 13.4
 -10 -1 3 613.94 37
 10 -1 -3 645.84 40.9
 10 -1 -3 507.15 36.2
 -10 1 3 522.45 38
 10 1 -3 558.34 38.8
 10 1 -3 583.04 37.3
 9 -1 -3 262.37 21.9
 -9 -1 3 218.38 19.2
 9 -1 -3 174.48 23.2
 9 1 -3 205.88 25.2
 9 1 -3 188.78 21.8
 8 -1 -3 139.09 18.6
 -8 -1 3 133.59 16.9
 8 -1 -3 111.49 15.8
 -8 1 3 144.89 19.8
 8 1 -3 118.39 15.4
 8 1 -3 115.39 17.1
 7 -1 -3 10.2 5.4
 -7 -1 3 8.3 4.6
 7 -1 -3 10.2 5.7
 7 1 -3 20.7 6
 7 1 -3 6.1 5.1
 -7 1 3 7.8 6.1
 -6 -1 3 492.25 27
 6 -1 -3 559.34 34.3
 -6 1 3 562.64 30.8
 6 1 -3 486.65 29.9
 6 1 -3 504.95 27.3
 -6 1 3 457.15 28.2
 -5 -1 3 1054.99 44.9
 5 -1 -3 1084.59 48.7
 5 -1 -3 1085.89 47.2
 5 1 -3 998.4 44.6
 5 1 -3 987.5 47.9
 -5 1 3 1038.7 47.1
 -5 1 3 983.2 47.6
 4 -1 -3 305.17 17.5
 -4 -1 3 269.37 15.1
 4 -1 -3 259.27 17.4
 4 1 -3 278.97 15.4
 -4 1 3 284.67 17.3
 -4 1 3 274.87 17.8
 4 1 -3 285.17 18.1
 -3 -1 3 1166.58 48
 3 -1 -3 1127.49 46.9
 -3 1 3 1149.89 48.2
 -3 1 3 1089.89 46.9
 3 1 -3 1104.19 47.4
 -2 -1 3 497.85 20.1
 -2 -1 3 494.65 20.1
 2 -1 -3 495.55 23.3
 2 -1 -3 498.25 23.8
 -2 -1 3 501.15 23.2
 -2 1 3 482.45 23.2
 -2 1 3 464.45 23.5
 2 1 -3 521.15 23.3
 2 1 -3 527.05 20.2
 -2 1 3 518.25 24
 1 -1 -3 3.5 2.3
 -1 -1 3 0.1 0.9
 -1 -1 3 0.7 1.3
 1 -1 -3 5 2.7
 1 1 -3 1.6 1.7
 -1 1 3 -1.4 1.7
 -1 1 3 -0.3 1.7
 1 1 -3 1.4 1.2
 0 -1 -3 643.84 28.5
 0 -1 -3 682.43 29.2
 0 1 -3 667.33 27.2
 0 1 3 678.23 29.2
 0 1 3 676.43 28.8
 1 -1 3 4.5 1.6
 1 -1 3 1.8 2.1
 -1 -1 -3 0.2 1.6
 1 1 3 1.9 2.1
 -1 1 -3 1.3 2
 -2 -1 -3 956.8 41.8
 2 -1 3 1047.1 43.2
 2 1 3 1046 42.2
 -2 1 -3 963.1 42.6
 3 -1 3 271.07 17.4
 -3 -1 -3 263.67 16.1
 3 1 3 271.97 16.4
 4 -1 3 361.36 22.7
 -4 -1 -3 385.96 21.7
 4 1 3 371.46 21.4
 -4 1 -3 340.47 22.2
 -5 -1 -3 1335.07 59.39
 5 -1 3 1360.66 61.59
 -5 1 -3 1366.16 61.49
 5 1 3 1337.97 59.99
 -6 -1 -3 -0.4 3.3
 6 -1 3 2.9 4.8
 6 1 3 0.9 3.9
 -6 1 -3 1.5 3.9
 -7 -1 -3 156.18 19.4
 7 -1 3 178.98 21.2
 7 1 3 153.88 18.5
 -7 1 -3 170.28 20.8
 8 -1 3 806.42 45.7
 -8 -1 -3 692.83 42.8
 8 -1 3 825.82 43.2
 -8 1 -3 744.53 44.6
 8 1 3 787.22 44.3
 9 -1 3 52.49 13.5
 9 -1 3 61.09 12.8
 -9 -1 -3 52.89 13.1
 9 1 3 46.8 11.9
 -9 1 -3 51.49 15.8
 10 -1 3 0.3 5.4
 10 -1 3 6.9 8
 -10 -1 -3 1 4.9
 10 1 3 5.9 7.1
 -10 1 -3 0.5 5.7
 11 -1 3 30 10.2
 -11 -1 -3 26.4 10.7
 11 -1 3 38.1 13.5
 -11 1 -3 42.5 13.5
 11 1 3 33.9 12.3
 11 1 3 41 13.2
 -12 -1 -3 83.89 18.6
 12 -1 3 66.49 16.2
 12 -1 3 78.59 18.7
 -12 1 -3 53.79 15.1
 12 1 3 85.29 19.7
 12 1 3 71.39 17.5
 13 -1 3 6.2 8
 -13 -1 -3 0.4 8.2
 13 -1 3 5.4 9.2
 13 1 3 10.8 10.6
 13 1 3 -2.6 7.3
 14 -1 3 133.59 25.7
 14 -1 3 167.18 26.9
 14 1 3 143.99 26.7
 14 1 3 86.09 20.7
 -14 1 -3 172.08 29.2
 15 -1 3 10.8 9.7
 15 -1 3 16.6 14.3
 15 1 3 44.8 14.7
 15 1 3 26.7 14.9
 16 -2 -3 13.5 12.4
 16 -2 -3 7.2 9.9
 16 2 -3 4.7 9.5
 16 2 -3 -0.7 9.4
 15 -2 -3 45.6 14.7
 15 -2 -3 17.6 14.1
 15 2 -3 49.4 16.6
 15 2 -3 23.9 13.1
 14 -2 -3 -4 5.9
 14 -2 -3 6.4 8.9
 14 2 -3 -0.6 7.4
 -14 2 3 4.5 8.5
 14 2 -3 -5 7.2
 13 -2 -3 17.2 10.1
 13 -2 -3 13.4 11.2
 -13 -2 3 34.2 11.5
 13 2 -3 25.9 13.3
 -13 2 3 31.7 14.7
 13 2 -3 17.1 10.2
 12 -2 -3 48.3 15
 12 -2 -3 18.3 10.1
 -12 -2 3 29.6 10.4
 -12 2 3 39.7 13
 12 2 -3 36.3 12.7
 12 2 -3 29.6 11
 -11 -2 3 313.87 25.1
 11 -2 -3 322.17 27.4
 11 -2 -3 303.97 34.7
 11 2 -3 285.77 25
 -11 2 3 293.07 34.2
 11 2 -3 311.57 35.1
 10 -2 -3 65.59 13.6
 10 -2 -3 96.59 18.2
 -10 -2 3 48.7 11.1
 -10 2 3 103.29 19.7
 10 2 -3 63.49 12.6
 10 2 -3 68.09 15.7
 -9 -2 3 226.38 18.5
 9 -2 -3 231.08 27.2
 9 -2 -3 227.08 20.4
 9 2 -3 200.48 18.4
 9 2 -3 251.67 28.3
 -9 2 3 270.97 29.2
 8 -2 -3 20.2 7.6
 8 -2 -3 13.8 7.6
 -8 -2 3 15.3 6.7
 -8 2 3 36.5 10.7
 8 2 -3 22.8 9.1
 8 2 -3 23.6 7.3
 7 -2 -3 417.66 28.1
 -7 -2 3 374.46 22.1
 7 -2 -3 334.87 23.7
 7 2 -3 363.46 26.8
 -7 2 3 391.36 25.3
 -7 2 3 318.47 25.9
 7 2 -3 418.46 23.4
 -6 -2 3 181.18 12.9
 6 -2 -3 163.18 19.9
 6 -2 -3 184.58 15.5
 6 2 -3 199.78 17.7
 -6 2 3 205.18 18
 6 2 -3 183.28 13.4
 -6 2 3 197.98 15.9
 -5 2 3 2469.15 101.59
 -4 -2 3 138.79 8.5
 4 -2 -3 154.48 13.4
 4 -2 -3 151.58 11.8
 -4 2 3 164.08 12.2
 -4 2 3 156.48 13.7
 4 2 -3 151.08 9
 4 2 -3 138.89 12.7
 3 -2 -3 2877.81 176.88
 3 -2 -3 3113.99 175.58
 -3 2 3 2863.31 178.88
 -3 2 3 2829.92 168.98
 -2 2 3 1539.45 62.89
 1 -2 -3 3650.03 186.68
 -1 2 3 3739.03 188.18
 -1 2 3 3256.47 179.68
 0 -2 3 2728.53 130.79
 0 -2 3 2824.02 129.19
 0 -2 -3 2483.25 144.59
 0 2 3 2597.84 144.89
 0 2 3 2878.21 150.28
 -1 -2 -3 761.62 32.7
 1 2 3 705.23 32.6
 -1 2 -3 758.02 33
 2 -2 3 403.66 21.3
 2 -2 3 386.96 15.4
 -2 -2 -3 391.26 19.8
 -2 2 -3 357.46 20.8
 2 2 3 337.47 19.5
 -3 -2 -3 1023.8 44
 3 -2 3 1006.4 40.4
 3 -2 3 1063.49 46.9
 3 2 3 994.9 44.1
 4 -2 3 4290.47 243.98
 -4 -2 -3 4074.49 212.68
 -4 -2 -3 4178.68 215.58
 4 -2 3 3949.41 232.58
 -4 2 -3 4181.28 235.08
 -4 2 -3 3914.91 234.68
 4 2 3 3996.7 214.38
 4 2 3 4056.49 215.88
 5 -2 3 2739.53 113.19
 -5 -2 -3 2693.63 109.09
 -5 2 -3 2857.21 114.69
 6 -2 3 1176.98 57.19
 -6 -2 -3 1232.28 53.89
 6 -2 3 1155.88 51.29
 6 2 3 1080.49 53.19
 -6 2 -3 1100.19 56.89
 7 -2 3 566.14 36.7
 7 -2 3 567.34 32.1
 -7 -2 -3 620.74 34.4
 7 2 3 586.34 34.5
 -7 2 -3 633.74 38.5
 8 -2 3 4.4 5.9
 -8 -2 -3 5.5 5.4
 8 -2 3 4.5 4.8
 -8 2 -3 13.2 7.9
 8 2 3 10.1 6.6
 9 -2 3 -5.3 3.3
 9 -2 3 -3.4 4.7
 -9 -2 -3 1.5 4.8
 -9 2 -3 6.7 7.5
 9 2 3 2.3 5.8
 10 -2 3 72.39 16.3
 10 -2 3 65.19 14
 -10 -2 -3 60.99 13.9
 10 2 3 54.79 13.8
 -10 2 -3 38.4 13.4
 11 -2 3 21.9 11.8
 -11 -2 -3 22.3 10
 11 -2 3 25.7 9.8
 11 2 3 13.5 9.4
 12 -2 3 43.1 11.2
 -12 -2 -3 19.6 10.3
 12 -2 3 42.3 14
 12 2 3 31 13.6
 -12 2 -3 44.5 14.5
 12 2 3 34.4 12.2
 13 -2 3 372.16 38.9
 13 -2 3 316.07 39.8
 -13 -2 -3 231.28 31.2
 13 2 3 285.57 36
 13 2 3 362.86 39.3
 -13 2 -3 242.88 35.5
 14 -2 3 0.8 7.6
 14 -2 3 10.3 11.7
 14 2 3 -2.1 9.5
 -14 2 -3 -14.5 5.8
 14 2 3 -5.9 7.8
 15 -2 3 -0.8 8.6
 15 -2 3 1.5 8
 15 2 3 4.6 9.5
 15 2 3 -7.5 7.7
 15 -3 -3 55.39 19.1
 14 -3 -3 50.09 18
 14 -3 -3 62.49 16.1
 14 3 -3 37.7 12.9
 -14 3 3 33.8 16.3
 14 3 -3 45.7 16.2
 13 -3 -3 -2.1 7.2
 -13 -3 3 2.9 5.6
 -13 3 3 -6.7 7.2
 13 3 -3 -5.4 6.2
 13 3 -3 2.7 6.1
 12 -3 -3 61.49 16.6
 12 -3 -3 91.59 17.1
 -12 3 3 56.79 17.1
 12 3 -3 48.4 15.1
 12 3 -3 63.69 14.2
 11 -3 -3 95.99 18
 -11 -3 3 63.79 12.6
 11 -3 -3 58.29 16.3
 11 3 -3 49.3 14.6
 -11 3 3 71.29 18
 11 3 -3 65.59 13.4
 10 -3 -3 37.8 12.9
 -10 -3 3 18 6.9
 10 -3 -3 18.2 8.4
 10 3 -3 19.7 7.4
 -10 3 3 21.2 11.6
 10 3 -3 22.7 11.2
 9 -3 -3 12.3 8
 9 -3 -3 16 7.2
 -9 -3 3 21.8 7
 9 3 -3 14.7 6.3
 9 3 -3 14.8 8.7
 -9 3 3 8.6 7.8
 8 -3 -3 373.66 28.5
 8 -3 -3 327.97 23.6
 -8 -3 3 324.07 20.3
 -8 3 3 341.37 27.9
 -8 3 3 315.67 23.8
 8 3 -3 302.07 20.6
 8 3 -3 316.77 27.2
 7 -3 -3 24.2 7.1
 -7 -3 3 35.1 6.4
 7 -3 -3 34.7 10.4
 7 3 -3 9.3 6.3
 -7 3 3 27.4 7.6
 -7 3 3 18.3 8.3
 6 -3 -3 29.7 9.2
 6 -3 -3 21.6 6.2
 -6 -3 3 26.2 4.8
 6 3 -3 28.1 5.4
 -6 3 3 22.2 8.1
 6 3 -3 31.2 9.3
 -6 3 3 18.6 5.6
 5 -3 -3 5.4 4.6
 -5 -3 3 11.6 2.6
 5 -3 -3 3 3.5
 5 3 -3 4.7 4.5
 -5 3 3 14.5 5.3
 5 3 -3 13.9 3.4
 -5 3 3 9.9 6
 4 -3 -3 2229.08 88.69
 3 -3 -3 897.01 39.9
 -3 3 3 897.71 39.7
 -3 3 3 848.92 42.5
 3 3 -3 892.01 41.4
 -3 3 3 866.01 42.7
 2 -3 -3 1591.74 63.59
 -2 3 3 1533.25 65.29
 2 3 -3 1478.05 62.69
 -2 3 3 1553.04 65.19
 -2 3 3 1564.74 63.39
 1 -3 -3 0.8 2.6
 -1 3 3 1.3 2.4
 1 3 -3 3.2 2.1
 -1 3 3 -0.6 2.4
 1 3 -3 1 1.5
 0 -3 -3 3277.27 179.88
 0 -3 3 3449.65 164.28
 0 -3 -3 3526.95 186.48
 0 -3 3 3116.39 158.08
 0 3 -3 3225.48 157.98
 0 3 -3 3397.26 163.18
 0 3 3 3280.17 183.48
 0 3 3 3120.19 178.08
 1 -3 3 216.68 13.5
 -1 -3 -3 187.78 13.2
 -1 3 -3 203.68 13.9
 1 3 3 189.88 13.5
 -2 -3 -3 2475.85 145.89
 -2 -3 -3 2563.94 147.49
 2 -3 3 2180.98 152.38
 2 3 3 2476.45 147.29
 -2 3 -3 2706.93 159.08
 2 3 3 2535.85 148.89
 -2 3 -3 2667.53 161.68
 3 -3 3 1590.74 67.99
 -3 -3 -3 1528.05 64.29
 3 -3 3 1628.34 58.19
 3 3 3 1541.85 65.09
 -3 3 -3 1580.44 68.79
 -4 -3 -3 124.49 11
 4 -3 3 128.59 8.3
 4 -3 3 106.99 14.9
 4 3 3 111.79 12.5
 -4 3 -3 147.29 17.6
 5 -3 3 843.72 45.9
 -5 -3 -3 878.41 41.8
 5 -3 3 900.61 38.4
 -5 3 -3 833.12 46.6
 5 3 3 972.6 43.4
 -6 -3 -3 0.3 3.6
 6 -3 3 6.6 5.5
 6 -3 3 -0.9 2.2
 -6 3 -3 1.8 4.8
 6 3 3 5.6 4.6
 -7 -3 -3 211.58 17.5
 7 -3 3 195.48 15.1
 7 -3 3 178.48 23.4
 -7 3 -3 169.88 23.3
 7 3 3 163.68 18.7
 8 -3 3 43.9 9.4
 -8 -3 -3 29.5 8.5
 8 -3 3 27.8 10.6
 8 3 3 25.7 9.1
 -8 3 -3 27 10.6
 -9 -3 -3 491.85 32.2
 9 -3 3 461.35 35.7
 9 -3 3 449.36 29.4
 -9 3 -3 444.66 36.2
 9 3 3 471.95 32.6
 10 -3 3 226.38 20.8
 10 -3 3 276.17 33.7
 -10 -3 -3 241.98 27
 -10 3 -3 292.77 35.1
 11 -3 3 43.3 14.2
 11 -3 3 10.4 7.4
 -11 -3 -3 4.5 6.9
 -11 3 -3 4.3 8.7
 11 3 3 8.9 8.4
 -12 -3 -3 59.59 14.1
 12 -3 3 53.39 12.7
 12 -3 3 61.99 18.5
 12 3 3 26.7 11.2
 -12 3 -3 74.49 19.5
 13 -3 3 3.5 11
 13 -3 3 17 9.4
 13 3 3 11.1 11.4
 -13 3 -3 4.6 11.2
 13 3 3 6.1 8.9
 14 -3 3 8.7 12.6
 14 -3 3 12.1 10
 14 3 3 33.3 11.7
 14 3 3 15.3 11.1
 15 -3 3 13.5 14.1
 15 -3 3 7.1 9.5
 15 3 3 11.4 11.4
 15 3 3 15.7 13.4
 15 -4 -3 83.49 23.4
 15 -4 -3 106.49 22
 15 4 -3 109.19 19.6
 15 4 -3 70.99 22.6
 14 -4 -3 12.8 11.7
 14 -4 -3 3.3 8.1
 14 4 -3 14.1 8.8
 -14 4 3 7.1 13.3
 14 4 -3 4.2 8.4
 13 -4 -3 105.59 24.8
 13 -4 -3 95.39 18.8
 13 4 -3 104.29 23.8
 13 4 -3 105.69 18.1
 -13 4 3 121.69 25.6
 12 -4 -3 66.99 18.8
 12 -4 -3 30.3 10.6
 -12 -4 3 35.5 9.5
 -12 4 3 56.09 16.8
 12 4 -3 55.19 16.2
 12 4 -3 48 11.6
 11 -4 -3 49.7 16
 11 -4 -3 40.1 11.5
 -11 -4 3 45.3 9.8
 11 4 -3 37.8 10.3
 -11 4 3 50.49 15.3
 11 4 -3 59.39 17.1
 -10 -4 3 114.19 13.6
 10 -4 -3 84.39 15
 10 -4 -3 122.69 21.8
 -10 4 3 140.39 24.4
 10 4 -3 95.49 14
 10 4 -3 105.29 20.4
 9 -4 -3 54.59 14.6
 -9 -4 3 67.19 9.8
 9 -4 -3 48.1 11.2
 9 4 -3 62.49 14.8
 9 4 -3 66.89 10.6
 -9 4 3 66.89 16.6
 8 -4 -3 4.1 6.9
 -8 -4 3 3.2 3.2
 8 -4 -3 4 4.8
 -8 4 3 -0.5 3.6
 8 4 -3 3 3.7
 8 4 -3 5.9 6.8
 -8 4 3 2.6 7.2
 -7 -4 3 93.49 8.4
 7 -4 -3 65.19 11.2
 7 4 -3 83.29 15.9
 7 4 -3 95.69 10.4
 -7 4 3 95.89 13.6
 -7 4 3 72.09 15.1
 6 -4 -3 641.34 38.8
 -6 -4 3 622.74 25
 6 -4 -3 628.94 33.8
 6 4 -3 661.23 39.3
 6 4 -3 626.44 27.6
 -6 4 3 618.74 33.4
 -6 4 3 608.24 39.2
 5 -4 -3 189.68 14.8
 -5 4 3 199.58 21.5
 5 4 -3 192.38 20.9
 5 4 -3 187.18 9.6
 -5 4 3 196.18 15
 -5 4 3 183.88 21.8
 4 -4 -3 5.8 3.9
 -4 4 3 4.3 5.7
 -4 4 3 8.9 4.1
 -4 4 3 2.5 4.1
 3 -4 -3 99.19 11.4
 -3 4 3 93.39 11
 -3 4 3 115.99 15.7
 -3 4 3 98.19 13.7
 2 4 -3 266.67 12.5
 -2 4 3 266.77 17.2
 -2 4 3 235.48 18.2
 -2 4 3 276.77 19.8
 2 4 -3 259.27 12.3
 -1 4 3 2852.61 110.59
 -1 4 3 2716.63 110.09
 -1 4 3 2739.83 108.49
 0 -4 -3 32.5 7
 0 4 3 23.2 6.2
 0 4 -3 34.1 4.6
 0 4 3 30.1 7
 0 4 -3 47.5 7.6
 1 -4 3 718.13 32.8
 -1 -4 -3 672.03 32.8
 -1 4 -3 635.54 33
 1 4 3 664.83 33.4
 -2 -4 -3 494.25 25.6
 2 4 3 459.65 25.7
 -2 4 -3 461.15 27.3
 -3 4 -3 3040.7 123.29
 4 -4 3 259.87 21
 4 -4 3 268.47 11.6
 -4 -4 -3 275.07 17.6
 4 4 3 225.28 17.1
 -4 4 -3 308.77 27.4
 5 -4 3 89.89 7
 5 -4 3 91.09 15
 -5 4 -3 85.49 14.9
 5 4 3 87.19 12
 6 -4 3 22.1 4.8
 -6 -4 -3 26.2 7.1
 6 -4 3 21.5 9.2
 -6 4 -3 23.8 9.6
 6 4 3 25 7
 -7 -4 -3 20.2 6.5
 7 -4 3 20.7 5.7
 7 -4 3 18 9
 7 4 3 5.8 5.2
 -7 4 -3 14.3 8.9
 -8 -4 -3 122.19 16.3
 8 -4 3 98.59 18.6
 8 -4 3 111.89 15.9
 8 4 3 109.99 16.4
 -8 4 -3 97.89 19.5
 9 -4 3 154.38 24.9
 -9 -4 -3 133.79 18
 9 -4 3 99.29 14
 9 4 3 106.39 17.5
 -9 4 -3 118.59 22.3
 10 -4 3 14.9 10.1
 10 -4 3 9.5 6
 -10 -4 -3 1.4 4.9
 10 4 3 -2.4 4.9
 -10 4 -3 -6.4 5.1
 -11 -4 -3 211.68 25.3
 11 -4 3 162.38 27.1
 11 -4 3 186.38 22.5
 11 4 3 205.78 26.2
 -11 4 -3 217.18 32.4
 12 -4 3 4.6 9.2
 12 -4 3 -4.1 4.5
 12 4 3 4.8 7.5
 -12 4 -3 1.7 8.6
 13 -4 3 19 13.9
 13 -4 3 26.5 11.1
 13 4 3 9.2 11.5
 13 4 3 18.8 10.8
 -13 4 -3 5.6 11.5
 14 -4 3 120.19 21.2
 14 -4 3 81.59 22.3
 14 4 3 91.29 19.9
 -14 4 -3 122.99 28.5
 14 4 3 82.89 22.5
 14 -5 -3 117.49 21.5
 14 -5 -3 126.89 26.3
 14 5 -3 108.09 23.7
 -14 5 3 150.58 32.2
 13 -5 -3 158.98 28.8
 13 -5 -3 94.59 17.7
 -13 5 3 110.19 24.9
 13 5 -3 115.39 17.5
 13 5 -3 147.59 29.3
 12 -5 -3 58.39 18.4
 -12 -5 3 81.99 12.1
 12 -5 -3 72.69 14.7
 12 5 -3 68.99 18.6
 12 5 -3 64.19 12.1
 -12 5 3 70.59 20
 11 -5 -3 54.69 13.2
 -11 -5 3 53.19 8.5
 11 -5 -3 42.5 14.4
 11 5 -3 72.69 19.1
 -11 5 3 78.49 19.9
 11 5 -3 58.69 11
 10 -5 -3 -1.3 6.8
 10 -5 -3 2.7 5.3
 -10 -5 3 1 3.4
 -10 5 3 8.2 8.2
 10 5 -3 14.7 9.2
 10 5 -3 -1.2 3.9
 9 -5 -3 28.1 8.5
 -9 -5 3 35 5.3
 9 -5 -3 13.8 10.2
 9 5 -3 17 5.4
 9 5 -3 6 8
 -9 5 3 21 11.8
 8 -5 -3 11.4 6
 8 -5 -3 5.4 6.9
 -8 -5 3 2.8 1.8
 -8 5 3 1.9 4.4
 -8 5 3 0.8 6.6
 -8 5 3 6.1 7.3
 8 5 -3 2.5 3.1
 8 5 -3 1 5.7
 7 -5 -3 -0.7 3.1
 -7 5 3 15.2 8.6
 7 5 -3 2.8 2.5
 7 5 -3 3.2 6.2
 -7 5 3 -2.7 5.1
 -7 5 3 -0.4 3.2
 6 5 -3 144.69 7.6
 -6 5 3 192.58 24.7
 6 5 -3 155.28 20.8
 -6 5 3 147.19 21.6
 -6 5 3 161.98 14.1
 5 -5 -3 473.95 27.3
 -5 5 3 476.55 26.7
 5 5 -3 464.55 31.6
 -5 5 3 488.35 33.6
 -5 5 3 462.25 32.2
 4 -5 -3 1.2 3.1
 -4 5 3 3.1 3.5
 -4 5 3 0.2 5.2
 -4 5 3 3.6 5
 -3 5 3 225.68 16.1
 -3 5 3 196.98 18.3
 3 5 -3 230.18 10.6
 -3 5 3 261.57 20.9
 -2 5 3 224.98 16.2
 2 5 -3 197.38 11.8
 -2 5 3 205.68 17.6
 -2 5 3 222.38 18.8
 2 5 -3 203.18 11.8
 1 5 -3 96.39 8.6
 -1 5 3 124.79 16.3
 -1 5 3 92.09 12.5
 -1 5 3 88.79 13
 1 5 -3 84.49 9.8
 0 5 -3 676.43 32.5
 0 5 3 653.33 34.3
 0 5 -3 639.04 31.3
 0 5 3 641.14 34.8
 0 5 3 631.44 34.2
 0 5 -3 641.34 28.3
 -1 -5 -3 1136.59 53.09
 -1 5 -3 1138.09 53.59
 -1 5 -3 1204.88 44.8
 -1 5 -3 1177.38 44.8
 1 5 3 1232.28 55.49
 1 5 3 1240.78 54.69
 2 -5 3 1282.97 60.69
 2 5 3 1435.36 61.19
 -2 5 -3 1409.16 63.19
 -3 -5 -3 596.44 29.8
 3 5 3 504.35 29.8
 -3 5 -3 585.74 34.8
 4 -5 3 1069.59 53.79
 -4 -5 -3 1102.69 48.2
 4 5 3 1019.5 49
 -4 5 -3 1045.5 55.29
 5 -5 3 30.9 10.5
 -5 -5 -3 32.1 7.2
 -5 5 -3 24.3 9.3
 5 5 3 37.9 8.7
 -6 -5 -3 67.39 10.5
 6 -5 3 58.89 13.3
 6 -5 3 63.49 5.6
 -6 5 -3 63.99 15.8
 6 5 3 60.39 10.8
 -7 -5 -3 82.29 11.7
 7 -5 3 67.89 15.2
 7 -5 3 69.69 8.6
 -7 5 -3 86.79 17.8
 7 5 3 81.99 13.1
 -8 -5 -3 33.3 8
 8 -5 3 13.4 10.3
 8 -5 3 35.8 7.1
 -8 5 -3 25.4 12.1
 8 5 3 34.6 11
 -9 -5 -3 5.8 5.9
 9 -5 3 10.7 10
 9 5 3 -3.5 4
 -9 5 -3 5.9 9.1
 10 -5 3 126.89 15.9
 -10 -5 -3 132.79 18
 10 -5 3 109.69 21.2
 10 5 3 94.99 16.6
 -11 -5 -3 11.5 8
 11 -5 3 -2.6 6.9
 11 -5 3 1.7 5.4
 -11 5 -3 8.4 9.8
 11 5 3 6.5 7.5
 12 -5 3 -2.6 8.2
 12 -5 3 -4.6 3.9
 -12 5 -3 -0.6 9.2
 12 5 3 3.1 7.6
 13 -5 3 -3 5
 13 5 3 -12.4 5.5
 -13 5 -3 3.5 12.5
 13 -6 -3 7.3 7.3
 -13 -6 3 6.3 3.9
 13 6 -3 -0.3 4.7
 -13 6 3 -3.1 9.2
 13 6 -3 0.5 11
 -13 6 3 6.8 12.1
 12 -6 -3 87.79 15.7
 -12 6 3 63.59 18.9
 -12 6 3 78.19 23
 12 6 -3 75.19 11
 12 6 -3 101.99 23.9
 11 -6 -3 88.89 15.1
 -11 6 3 136.89 25.2
 -11 6 3 67.39 19.7
 11 6 -3 89.39 20.3
 11 6 -3 103.89 12.2
 10 -6 -3 9 5.9
 -10 6 3 15.8 12
 10 6 -3 2.8 3.5
 10 6 -3 23.2 12.6
 -10 6 3 12 10.9
 9 -6 -3 -3.9 3.5
 -9 6 3 -0.4 6.6
 -9 6 3 7.1 8.7
 9 6 -3 -0.3 6.5
 9 6 -3 1.9 2.6
 8 -6 -3 9.2 5.8
 8 6 -3 6.5 7.8
 -8 6 3 -0.1 4
 -8 6 3 19.3 10.6
 -8 6 3 0.9 8
 7 -6 -3 24.3 7.2
 -7 6 3 44 9.3
 -7 6 3 39.2 13.5
 7 6 -3 35.4 12.2
 -7 6 3 33 11.7
 -6 6 3 241.18 17.9
 -6 6 3 262.67 30.7
 -6 6 3 224.48 28.9
 6 6 -3 215.18 26.7
 -5 6 3 78.59 16.3
 -5 6 3 64.39 14
 -5 6 3 63.59 10.2
 5 6 -3 100.89 16.6
 -4 6 3 107.29 18
 -4 6 3 101.79 12.8
 -4 6 3 103.39 16.9
 -3 6 3 289.57 19.7
 3 6 -3 296.77 14.5
 -3 6 3 306.67 25.1
 -3 6 3 278.27 23.5
 3 6 -3 305.77 14.6
 -2 6 3 53.59 11.7
 -2 6 3 38.2 9.3
 2 6 -3 40.6 6.5
 -2 6 3 38.2 8.4
 2 6 -3 43.2 7.5
 -1 6 3 2968.7 118.09
 1 6 -3 2935.51 114.29
 -1 6 3 2924.81 121.49
 1 6 -3 2955.3 113.69
 -1 6 3 2923.41 121.19
 0 6 -3 599.94 27.6
 0 6 -3 623.94 28
 0 6 -3 599.54 32.1
 0 6 3 553.94 33.7
 0 6 3 579.04 34.4
 0 6 3 653.03 34.6
 0 6 -3 549.45 30.5
 1 6 3 640.74 36.2
 -1 6 -3 683.73 27.3
 -1 6 -3 719.13 27.5
 1 6 3 640.84 36.8
 1 6 3 686.13 37.8
 -1 6 -3 686.33 37.1
 -1 6 -3 672.23 35.8
 -2 6 -3 88.99 14.1
 2 6 3 66.49 12.8
 -2 6 -3 49.2 10.5
 2 6 3 68.79 12
 -3 -6 -3 1204.88 52.99
 3 6 3 1176.28 54.99
 -3 6 -3 1140.69 59.39
 4 -6 3 8 6.8
 -4 -6 -3 17.2 6
 4 6 3 30.5 8
 -4 6 -3 31.1 10.4
 5 -6 3 324.97 26.1
 -5 -6 -3 274.27 18.7
 5 6 3 268.57 20.3
 -5 6 -3 273.17 31.1
 6 -6 3 80.19 16.7
 -6 -6 -3 73.69 11.1
 -6 6 -3 73.89 16.2
 6 6 3 58.89 11.1
 -7 -6 -3 22.1 7
 7 -6 3 11.9 9.6
 -7 6 -3 13.9 9.7
 7 6 3 19.1 7.2
 -8 -6 -3 6.1 5.1
 8 -6 3 13.8 3.4
 8 -6 3 6.1 8.1
 8 6 3 10.8 7.1
 -8 6 -3 15.1 10.5
 9 -6 3 1.2 8.1
 9 -6 3 1.6 3
 -9 -6 -3 5 4.6
 -9 6 -3 6.3 9.2
 9 6 3 3.6 5.9
 10 -6 3 -1.1 8.3
 -10 -6 -3 2.1 5.6
 10 -6 3 -0.5 3.4
 -10 6 -3 -5.2 6.2
 10 6 3 -0.4 5.7
 11 -6 3 145.39 16
 11 -6 3 98.29 22.8
 -11 6 -3 136.39 28.3
 11 6 3 79.59 15.4
 12 -6 3 -0.7 3.9
 12 -6 3 -5.4 7.1
 -12 6 -3 12.8 12.7
 11 -7 -3 23.3 9.3
 -11 7 3 12.8 14
 -11 7 3 16.2 13.6
 11 7 -3 13.7 12.9
 -10 7 3 83.39 23
 -10 7 3 110.49 23.4
 10 7 -3 93.39 21.4
 9 -7 -3 40.1 10
 9 7 -3 60.29 17
 -9 7 3 59.89 17.6
 -9 7 3 48.8 15.1
 8 -7 -3 13.7 6.5
 -8 7 3 4.5 9.3
 -8 7 3 21.2 13.1
 8 7 -3 23.5 11.2
 -7 7 3 7.6 9.2
 7 7 -3 5.9 7.8
 -7 7 3 5 7.6
 -7 7 3 0.6 3.6
 6 7 -3 61.09 14.1
 -6 7 3 58.49 9.8
 -6 7 3 38.7 12.9
 -6 7 3 66.99 16.2
 -5 7 3 30.7 11.6
 -5 7 3 46 8.7
 -5 7 3 20.1 10.8
 5 7 -3 23.9 9.5
 -4 7 3 27.4 9.1
 -4 7 3 24.6 6.3
 4 7 -3 9.1 5.9
 -4 7 3 4.6 6.8
 3 7 -3 34.4 5
 -3 7 3 24.9 6.9
 3 7 -3 32.6 8.8
 3 7 -3 29.1 4.6
 -3 7 3 15.1 8.9
 -3 7 3 22.2 9.3
 -2 7 3 91.29 19.4
 -2 7 3 73.29 14.7
 2 7 -3 82.89 12.3
 2 7 -3 69.79 9.1
 -2 7 3 72.39 11.6
 2 7 -3 64.49 8.9
 -1 7 3 6.6 5.9
 -1 7 3 1.5 4.6
 1 7 -3 3.9 3.5
 1 7 -3 12.1 5.3
 -1 7 3 7.2 6.1
 1 7 -3 1.8 3.6
 1 7 -3 5.5 4.2
 0 7 3 22.5 8.1
 0 7 -3 5.6 3.3
 0 7 -3 5.3 3.1
 0 7 -3 18.8 7.2
 0 7 -3 8.3 5.4
 0 7 3 5 5.1
 0 7 3 8.7 6.3
 1 7 3 12.2 6.3
 -1 7 -3 17.7 6.8
 -1 7 -3 5.7 5.8
 1 7 3 25.7 8.2
 1 7 3 15.3 6.8
 2 7 3 7.6 5.8
 2 7 3 -1.4 4.6
 2 7 3 0.8 4.2
 -2 7 -3 10.6 6.6
 3 7 3 1.1 4.3
 -3 7 -3 0.9 4.9
 -3 7 -3 1.1 5.3
 3 7 3 1 5.6
 -4 7 -3 -0.1 5.6
 4 7 3 3 5.1
 -4 7 -3 6.9 6.6
 -5 -7 -3 57.09 9.1
 -5 7 -3 52.49 13.5
 5 7 3 51.89 10.6
 6 -7 3 72.09 15.9
 -6 -7 -3 90.49 11.4
 -6 7 -3 78.79 18.2
 6 7 3 81.29 13
 7 -7 3 15.7 10.7
 7 7 3 14.8 7.1
 -7 7 -3 19 11.3
 -8 -7 -3 0.9 4.2
 8 -7 3 2.3 7
 8 7 3 -0.3 5.6
 -8 7 -3 -10.9 5
 9 -7 3 6.2 9.3
 -9 -7 -3 0.1 4.6
 -9 7 -3 5.3 10.6
 9 7 3 -1.6 4.7
 10 -7 3 0 8.2
 10 7 3 3.2 6.4
 -10 7 -3 5.7 11.5
 11 -7 3 30.6 16.1
 -11 7 -3 61.39 19.5
 10 8 -3 62.79 18.2
 -10 8 3 97.49 25
 -9 8 3 -2.8 9.8
 9 8 -3 1.6 8.3
 -9 8 3 -4.6 9.1
 -8 8 3 34.3 15.2
 -8 8 3 97.49 20.4
 8 8 -3 40.5 12.6
 -7 8 3 11.6 10.3
 7 8 -3 19.9 10.5
 -7 8 3 14.2 6
 -7 8 3 9.9 9.7
 -6 8 3 101.69 20.6
 6 8 -3 92.19 17.4
 -6 8 3 104.69 20.4
 -6 8 3 68.59 10.3
 5 8 -3 81.09 15.1
 -5 8 3 63.39 14.8
 -5 8 3 110.89 21.7
 -5 8 3 88.59 11.7
 -4 8 3 39.9 12.7
 4 8 -3 65.99 14
 -4 8 3 37.5 13
 -4 8 3 52.29 9.3
 -3 8 3 19.4 9.9
 3 8 -3 24.8 3.9
 3 8 -3 22.5 3.9
 -3 8 3 39.4 12.2
 3 8 -3 29.5 8.6
 -3 8 3 42.7 8.7
 2 8 -3 -2.3 2.9
 -2 8 3 -0.5 5.8
 2 8 -3 3.7 4.3
 2 8 -3 5.1 4.7
 -2 8 3 0.9 5.6
 -2 8 3 -1.2 3.3
 2 8 -3 0.1 3.4
 1 8 -3 -1.9 2.9
 -1 8 3 5.9 6.7
 1 8 -3 3.1 4.5
 1 8 -3 1.5 3.4
 1 8 -3 0.6 4.3
 -1 8 3 -1.6 3.2
 -1 8 3 -0.8 5.7
 0 8 3 2.4 5.4
 0 8 -3 -0.9 2.3
 0 8 3 -2.3 4.5
 0 8 -3 -2.7 2.1
 0 8 -3 5.4 5.1
 0 8 3 -1.1 4.3
 1 8 3 29.6 9
 -1 8 -3 14.4 7.4
 1 8 3 7.9 6.6
 1 8 3 20.5 8.4
 -1 8 -3 14.2 7.4
 2 8 3 11.5 7.4
 -2 8 -3 7.6 7
 2 8 3 8.4 6.1
 -2 8 -3 -1.5 5.2
 2 8 3 10.4 7.1
 -3 8 -3 59.39 13.2
 3 8 3 21.3 9.9
 -3 8 -3 8.5 8.4
 3 8 3 18.7 7.6
 -4 8 -3 71.59 16.4
 4 8 3 39.4 9.7
 4 8 3 54.99 10.2
 4 8 3 56.69 13.9
 -4 8 -3 32.7 11.5
 -5 8 -3 19.5 11.5
 -5 8 -3 30.2 10.9
 5 8 3 65.29 11.3
 5 8 3 58.79 10.1
 -6 8 -3 29.6 12.4
 6 8 3 39.9 9.3
 7 8 3 105.89 14.3
 -7 8 -3 177.48 26.5
 -7 8 -3 121.79 24
 -8 8 -3 2.3 9.2
 -8 8 -3 49.99 13.6
 8 8 3 38.9 9.1
 -9 8 -3 59.69 20.5
 -9 8 -3 42.2 13.3
 9 8 3 49.8 10.6
 7 9 -3 96.09 20.1
 -7 9 3 84.39 21
 -7 9 3 77.89 21.3
 -6 9 3 3.7 10.9
 -6 9 3 0.3 2.9
 -6 9 3 0.9 8.4
 -5 9 3 84.79 10.4
 5 9 -3 71.49 15.4
 -5 9 3 82.49 20.2
 -5 9 3 62.89 16.6
 -4 9 3 33.2 13
 -4 9 3 61.09 9.6
 4 9 -3 52.29 12.4
 4 9 -3 63.99 13.4
 -4 9 3 30.9 13.5
 3 9 -3 172.28 21.1
 -3 9 3 167.88 24.7
 3 9 -3 161.58 19.7
 -3 9 3 157.08 24.8
 -3 9 3 174.28 14.9
 2 9 -3 26.7 6.1
 -2 9 3 34 12.4
 -2 9 3 49.3 13.6
 2 9 -3 47.6 9.3
 2 9 -3 42.2 9.5
 2 9 -3 50.19 7.8
 -2 9 3 41.3 9.2
 -1 9 3 5.2 7.6
 -1 9 3 2.1 5.3
 1 9 -3 -1.3 3.1
 1 9 -3 1.5 4.4
 1 9 -3 -1.8 2.8
 1 9 -3 -1.9 4.1
 -1 9 3 -5.5 5.2
 0 9 3 44.7 12.4
 0 9 3 55.79 13.5
 0 9 3 66.59 12.7
 0 9 -3 40.4 9.9
 0 9 -3 46.8 10.5
 1 9 3 14.5 8.5
 1 9 3 3.6 6.7
 -1 9 -3 15.7 8.4
 -1 9 -3 6.5 7
 1 9 3 8.9 7.1
 -2 9 -3 73.49 14.4
 2 9 3 50.59 11.6
 -2 9 -3 31.6 11
 2 9 3 70.39 14.8
 2 9 3 61.69 12.8
 -3 9 -3 -4.6 6.4
 -3 9 -3 8.3 8.6
 3 9 3 1 6.5
 3 9 3 -1.9 5.1
 3 9 3 -5 4.1
 -4 9 -3 9.6 9.1
 -4 9 -3 2.1 7.5
 4 9 3 -1.5 4.8
 4 9 3 14.4 9.2
 4 9 3 11.5 6.7
 -5 9 -3 12.9 10.4
 5 9 3 6.4 6.1
 5 9 3 14.4 6.7
 6 9 3 19.3 7.2
 6 9 3 36.7 8.5
 6 9 3 26.3 14
 -6 9 -3 40.4 14.3
 -6 9 -3 15 13.3
 -1 10 3 17.3 10.7
 1 10 -3 11.3 5.7
 0 10 -3 6.8 6.6
 0 10 3 2.8 7.4
 16 0 -4 7 10.9
 15 0 -4 88.09 19
 -14 0 4 74.89 17
 14 0 -4 54.29 16.4
 13 0 -4 4.9 7.7
 13 0 -4 3.9 7.4
 12 0 -4 22.9 12
 12 0 -4 18.8 10.4
 -12 0 4 15.8 9.4
 -11 0 4 383.06 30.1
 11 0 -4 364.36 30.1
 11 0 -4 337.77 29.7
 10 0 -4 121.49 19.3
 -10 0 4 115.79 19
 10 0 -4 87.29 16.5
 9 0 -4 833.42 46.9
 9 0 -4 787.72 45.4
 -9 0 4 852.81 46.7
 8 0 -4 519.55 31.8
 -8 0 4 483.35 30.9
 8 0 -4 490.05 31.8
 7 0 -4 283.37 21.5
 -7 0 4 262.07 20.1
 7 0 -4 323.67 21.9
 -6 0 4 690.63 39.1
 -6 0 4 806.62 39.1
 6 0 -4 773.82 38.8
 6 0 -4 853.21 40.7
 5 0 -4 1454.95 62.69
 5 0 -4 1491.75 61.59
 -5 0 4 1417.96 61.19
 -5 0 4 1432.16 62.79
 4 0 -4 770.92 36
 -4 0 4 750.02 34
 -4 0 4 788.82 35.1
 4 0 -4 751.52 34.7
 -4 0 4 743.13 35.8
 -3 0 4 1241.88 51.89
 -3 0 4 1261.57 53.39
 -3 0 4 1374.46 52.69
 2 0 -4 517.75 22.2
 -2 0 4 447.86 22.6
 2 0 -4 471.25 22.8
 -1 0 4 1281.97 77.89
 1 0 -4 1229.98 76.49
 1 0 -4 1361.06 79.49
 -1 0 4 1204.48 75.79
 0 0 4 2715.33 132.19
 0 0 4 2361.56 126.89
 0 0 -4 2632.04 129.99
 0 0 -4 2674.13 129.29
 1 0 4 1576.74 97.79
 1 0 4 1706.73 101.29
 -1 0 -4 1769.72 101.39
 -1 0 -4 1660.63 98.99
 2 0 4 99.19 8.9
 -2 0 -4 110.29 9.2
 -3 0 -4 1409.46 107.39
 -3 0 -4 1679.93 114.29
 3 0 4 1593.64 112.29
 -4 0 -4 48 9
 4 0 4 38 7.4
 5 0 4 1770.12 73.09
 -5 0 -4 1551.34 71.49
 6 0 4 1004.6 49.9
 -6 0 -4 948.41 48.7
 7 0 4 175.58 20.9
 -7 0 -4 204.08 22.7
 -8 0 -4 1541.15 75.19
 8 0 4 1643.54 76.79
 9 0 4 193.48 25.2
 -9 0 -4 199.08 24.9
 10 0 4 518.75 37.1
 -10 0 -4 427.76 34.1
 -11 0 -4 264.77 31.7
 11 0 4 248.68 32.1
 11 0 4 270.27 31
 -12 0 -4 246.68 31.8
 12 0 4 260.27 34.2
 12 0 4 208.48 29.1
 13 0 4 22.9 10.9
 -13 0 -4 23 13.4
 13 0 4 15.8 11.1
 14 0 4 -2.8 6.6
 14 0 4 3.8 9.6
 15 0 4 129.49 24.6
 15 0 4 140.29 27.7
 16 -1 -4 139.89 28.7
 16 -1 -4 155.08 27.7
 16 1 -4 130.39 23.9
 16 1 -4 132.19 29.6
 15 -1 -4 3.4 8.4
 15 -1 -4 8.5 10
 15 1 -4 3.2 8
 15 1 -4 0.6 9.3
 14 -1 -4 86.79 21
 -14 -1 4 74.79 16.3
 14 -1 -4 60.49 16.4
 14 1 -4 72.19 18.2
 -14 1 4 83.29 20.3
 14 1 -4 60.19 16.7
 13 -1 -4 -2.7 6.3
 -13 -1 4 13.8 8.6
 13 -1 -4 18.6 10.3
 -13 1 4 2.5 7.9
 13 1 -4 7.4 8.3
 13 1 -4 0.7 7
 -12 -1 4 247.98 28.7
 12 -1 -4 254.87 31.1
 12 -1 -4 250.87 31.1
 12 1 -4 234.68 28.7
 12 1 -4 224.08 29.3
 -12 1 4 242.08 30
 -11 -1 4 16.3 8.5
 11 -1 -4 15 9
 11 -1 -4 26.3 9.8
 -11 1 4 8.5 7.7
 11 1 -4 -1.4 4.9
 11 1 -4 14 8.7
 10 -1 -4 107.79 17.4
 -10 -1 4 105.79 16.6
 10 -1 -4 149.49 22.4
 10 1 -4 111.59 17.5
 10 1 -4 108.79 18.9
 -10 1 4 126.79 20.3
 9 -1 -4 640.34 38.5
 -9 -1 4 639.84 36.3
 9 -1 -4 553.24 37.5
 9 1 -4 620.84 39.9
 -9 1 4 565.34 43
 9 1 -4 617.94 36.6
 -8 -1 4 74.89 12.9
 8 -1 -4 56.49 12.5
 8 -1 -4 73.89 13.3
 -8 1 4 70.19 13.3
 8 1 -4 38 9.5
 8 1 -4 58.69 12.6
 7 -1 -4 6.4 4.7
 -7 -1 4 10.3 4.9
 7 -1 -4 -3.6 3
 -7 1 4 7.9 5.8
 7 1 -4 12 5.3
 -7 1 4 10.6 6.4
 7 1 -4 10.5 5.8
 6 1 -4 2782.92 109.39
 -6 1 4 2514.75 107.69
 -5 -1 4 3730.33 188.68
 5 -1 -4 4035.8 258.17
 5 -1 -4 3614.44 209.78
 -5 -1 4 3473.05 191.58
 5 1 -4 3461.65 185.58
 -5 1 4 3807.52 220.88
 -5 1 4 3734.83 233.08
 5 1 -4 3753.62 194.28
 -4 -1 4 1532.35 62.39
 -4 -1 4 1469.35 57.39
 4 1 -4 1551.44 62.49
 -4 1 4 1441.16 61.89
 -4 1 4 1328.27 60.49
 3 -1 -4 2047.8 130.99
 3 -1 -4 1945.41 123.19
 -3 -1 4 1773.82 100.89
 -3 1 4 2094.39 125.29
 3 1 -4 1931.91 100.49
 3 1 -4 1926.81 102.89
 -2 -1 4 2823.12 127.69
 2 -1 -4 2972.4 157.08
 2 -1 -4 3037.8 154.08
 -2 1 4 2762.32 155.78
 2 1 -4 2598.14 125.39
 -2 1 4 2769.32 152.78
 -1 -1 4 1833.62 89.39
 1 -1 -4 1897.81 111.49
 1 -1 -4 1735.73 107.99
 -1 -1 4 1855.51 88.89
 -1 1 4 1889.91 109.49
 -1 1 4 1790.32 110.89
 1 1 -4 1643.54 86.89
 1 1 -4 1742.73 87.59
 0 -1 4 565.64 23.5
 0 -1 -4 569.64 25.8
 0 -1 -4 560.34 26.4
 0 1 4 536.05 25.8
 0 1 4 607.04 26.8
 0 1 -4 546.15 23.5
 0 1 -4 555.44 24.2
 -1 -1 -4 22.2 4.6
 1 -1 4 24.5 3.5
 1 -1 4 20.3 4.2
 1 1 4 24.8 4.9
 -1 1 -4 27.2 5
 2 -1 4 24.9 5.3
 -2 -1 -4 25.1 5.2
 -2 1 -4 19.4 5.3
 2 1 4 19 4.9
 -3 -1 -4 825.92 37.6
 3 -1 4 786.12 38.3
 -3 1 -4 769.62 38
 3 1 4 860.91 37.9
 -4 -1 -4 128.39 13.7
 4 -1 4 123.29 15
 4 1 4 111.09 13.3
 -4 1 -4 122.49 14.4
 -5 -1 -4 164.48 14.2
 5 -1 4 159.98 18
 5 1 4 123.09 14.8
 -5 1 -4 136.99 16.9
 6 -1 4 1173.38 62.39
 -6 -1 -4 1208.88 54.99
 6 1 4 1091.79 54.19
 -6 1 -4 1082.89 55.69
 -7 -1 -4 2 4.7
 7 -1 4 1.3 5.2
 7 1 4 1 4.5
 -7 1 -4 1.2 4.6
 8 -1 4 76.79 15.3
 -8 -1 -4 59.49 12.6
 -8 1 -4 62.19 13.5
 8 1 4 42.4 11
 9 -1 4 1534.95 74.89
 9 -1 4 1456.35 70.59
 -9 -1 -4 1424.86 71.79
 9 1 4 1412.26 72.29
 -9 1 -4 1479.15 74.39
 10 -1 4 337.87 30.9
 -10 -1 -4 341.17 29.4
 10 -1 4 378.96 29.4
 10 1 4 414.66 32
 -10 1 -4 345.27 30.3
 11 -1 4 115.89 20.6
 11 -1 4 89.49 19.4
 -11 -1 -4 116.39 21.3
 11 1 4 87.89 18.4
 -11 1 -4 154.98 24.8
 12 -1 4 4.4 6.6
 12 -1 4 -3.2 6.8
 -12 -1 -4 -7.2 4.5
 -12 1 -4 -0.4 7.4
 12 1 4 -5.8 5.6
 12 1 4 -5.5 5.6
 13 -1 4 298.77 36.4
 -13 -1 -4 278.77 34.7
 13 1 4 270.17 34.3
 13 1 4 237.78 32.6
 -13 1 -4 302.17 37.6
 14 -1 4 16.9 12.7
 14 -1 4 15.4 10.7
 14 1 4 38.5 15.8
 -14 1 -4 15.6 11.6
 14 1 4 0.1 8.4
 15 -1 4 6.7 9.8
 15 -1 4 11.5 11.9
 15 1 4 5.7 10.3
 15 1 4 31.9 14.9
 16 -2 -4 20.7 14.1
 16 -2 -4 11.1 10.8
 16 2 -4 -2.6 7.1
 16 2 -4 -3.2 9
 15 -2 -4 49.7 17.3
 15 -2 -4 108.19 20.8
 15 2 -4 59.09 17.5
 15 2 -4 60.39 16.4
 14 -2 -4 27.5 13.7
 14 -2 -4 49 16.2
 14 2 -4 77.39 18
 -14 2 4 67.09 19
 14 2 -4 54.29 16.3
 -13 -2 4 215.28 25.9
 13 -2 -4 200.38 27.4
 13 -2 -4 212.38 30.9
 13 2 -4 211.38 27.9
 -13 2 4 171.78 28
 13 2 -4 157.48 26.8
 12 -2 -4 59.29 15
 12 -2 -4 49 15.2
 -12 -2 4 85.49 16.4
 -12 2 4 59.19 16.1
 12 2 -4 37.9 11.4
 12 2 -4 71.99 18.3
 11 -2 -4 51.39 14.8
 -11 -2 4 11.3 7.6
 11 -2 -4 41.3 12.4
 -11 2 4 66.29 17.1
 11 2 -4 36.2 12.3
 -10 -2 4 -4.1 3
 10 -2 -4 0.4 5.3
 10 -2 -4 -0.9 4.8
 -10 2 4 12.5 9.4
 10 2 -4 4.4 7.3
 10 2 -4 5.1 5.3
 9 -2 -4 21.6 8.5
 -9 -2 4 17.7 6.4
 9 -2 -4 14.7 8.3
 9 2 -4 34.5 10.4
 9 2 -4 21.2 7.5
 -9 2 4 35.5 11.1
 8 -2 -4 119.99 16.3
 8 -2 -4 123.69 18.9
 -8 -2 4 135.69 17.3
 -8 2 4 169.08 22
 8 2 -4 94.99 13.2
 -8 2 4 122.39 16.5
 8 2 -4 126.39 18
 -7 -2 4 266.17 17.8
 7 -2 -4 316.97 21.9
 7 -2 -4 271.57 22.4
 -7 2 4 270.47 22.8
 7 2 -4 314.67 19.3
 7 2 -4 277.67 22.8
 -7 2 4 240.98 20
 6 -2 -4 8.7 5
 6 -2 -4 1.9 3.7
 -6 -2 4 3.3 2.8
 -6 2 4 -0.3 3.6
 -6 2 4 3.1 3.9
 6 2 -4 1.5 2.9
 6 2 -4 7.2 5.1
 5 -2 -4 277.77 18.5
 5 -2 -4 264.97 19.7
 -5 -2 4 277.87 14.8
 -5 2 4 235.58 19.2
 5 2 -4 332.97 21.5
 5 2 -4 263.07 15
 -5 2 4 229.48 17.3
 -4 -2 4 71.09 5.5
 -4 -2 4 69.39 5.3
 4 -2 -4 75.39 9.9
 -4 2 4 71.69 10.7
 4 2 -4 109.89 12.8
 4 2 -4 74.19 5.8
 -4 2 4 67.69 10.5
 -4 2 4 75.49 10.2
 3 -2 -4 209.58 14.1
 -3 -2 4 207.58 8.6
 -3 -2 4 203.68 8.5
 -3 2 4 169.58 14.1
 -3 2 4 178.38 14.4
 -3 2 4 172.58 13.3
 3 2 -4 199.68 13.9
 2 -2 -4 3461.05 188.78
 2 -2 -4 3357.76 182.08
 -2 2 4 3014 181.88
 -2 2 4 3139.39 180.88
 -1 -2 4 9.8 3.2
 1 -2 -4 13.3 4.5
 1 -2 -4 6.8 3.5
 -1 -2 4 12.1 2.7
 1 2 -4 7.5 2.2
 -1 2 4 9.1 3.9
 1 2 -4 11.4 2.4
 -1 2 4 13.7 4.3
 0 -2 4 1052.69 41.6
 0 -2 4 993.6 39
 0 -2 -4 994.6 43.8
 0 2 4 1014.4 44.1
 0 2 -4 1038.2 39.3
 0 2 4 1021.1 44.7
 0 2 -4 1070.69 41.7
 1 -2 4 2.7 0.9
 -1 -2 -4 2.7 2.6
 -1 2 -4 -1.3 2
 1 2 4 8.4 3.4
 -2 -2 -4 652.73 29.5
 2 -2 4 584.04 29.7
 2 -2 4 574.24 24
 -2 2 -4 606.04 30
 2 2 4 608.94 29.6
 -3 -2 -4 349.87 20.2
 3 -2 4 379.76 22.4
 -3 2 -4 313.87 24.3
 -4 -2 -4 10.2 4.6
 4 -2 4 7.3 4.8
 -4 2 -4 15.7 6.3
 4 2 4 17.5 5.3
 5 -2 4 2014.9 89.39
 -5 -2 -4 2300.27 87.79
 5 2 4 2000.9 86.39
 -5 2 -4 2056.39 90.19
 6 -2 4 340.07 20.9
 6 -2 4 326.37 24.8
 -6 -2 -4 307.87 22
 6 2 4 304.47 22.3
 -6 2 -4 332.87 25.4
 7 -2 4 73.79 15
 7 -2 4 75.79 11.7
 -7 2 -4 73.39 14.8
 7 2 4 72.29 13.4
 8 -2 4 119.89 16
 8 -2 4 112.29 18.6
 -8 -2 -4 143.29 18.7
 8 2 4 104.89 16.8
 -8 2 -4 170.18 23.4
 -9 -2 -4 81.29 14.8
 9 -2 4 67.59 13.1
 9 -2 4 89.59 18.2
 -9 2 -4 78.09 16.6
 9 2 4 44.3 12.5
 10 -2 4 52.19 15.4
 -10 -2 -4 33.2 10.6
 10 -2 4 35.7 10.6
 -10 2 -4 47.2 13.9
 10 2 4 52.09 14
 11 -2 4 30.5 12.4
 -11 -2 -4 30.6 10.8
 11 -2 4 46.9 12.2
 11 2 4 45.4 12.4
 -11 2 -4 17.8 11
 -12 -2 -4 211.98 27.9
 12 -2 4 326.47 27.4
 12 -2 4 220.98 31.2
 12 2 4 186.18 27.9
 -12 2 -4 255.97 34.8
 13 -2 4 3.1 8
 13 -2 4 17.6 12.7
 13 2 4 6.8 9.2
 13 2 4 8.1 11.1
 -13 2 -4 26.1 11.6
 14 -2 4 68.49 19.2
 14 -2 4 70.99 16.2
 14 2 4 35.6 14.2
 -14 2 -4 50.09 17.6
 14 2 4 59.79 18.8
 15 -2 4 6.6 10.7
 15 -2 4 -7.1 6.7
 15 2 4 20.3 12.1
 15 2 4 8.8 10.7
 15 -3 -4 4.1 11.6
 15 -3 -4 -2 8.5
 14 -3 -4 22.2 12
 14 -3 -4 21.1 13.6
 14 3 -4 36 17.1
 14 3 -4 27.7 11.9
 -14 3 4 25.9 15.3
 13 -3 -4 163.98 24.7
 13 -3 -4 178.78 28
 13 3 -4 168.88 22.9
 13 3 -4 145.19 26.5
 -13 3 4 163.58 28.6
 12 -3 -4 169.18 27.7
 12 -3 -4 175.98 24.9
 12 3 -4 155.48 25.1
 12 3 -4 167.68 22.4
 -12 3 4 176.68 27.6
 11 -3 -4 45.3 13
 -11 -3 4 42.2 10.2
 11 -3 -4 33.6 12.6
 -11 3 4 49.7 15
 11 3 -4 37.1 12.1
 11 3 -4 17.5 11
 10 -3 -4 407.66 33.1
 10 -3 -4 377.36 28.4
 -10 -3 4 324.97 23.7
 10 3 -4 363.46 25.5
 10 3 -4 395.56 33.6
 -10 3 4 391.46 32.9
 -9 -3 4 102.09 12.7
 9 -3 -4 137.89 21.8
 9 -3 -4 96.69 16.3
 -9 3 4 90.89 18
 -9 3 4 125.39 18.4
 9 3 -4 127.59 15.4
 9 3 -4 89.69 17.3
 8 -3 -4 10.4 6.2
 8 -3 -4 -4.8 4.2
 -8 -3 4 1 3.5
 -8 3 4 7.6 5.4
 8 3 -4 2.5 3.9
 8 3 -4 -3.2 4.2
 -8 3 4 -0.2 5.6
 7 -3 -4 46.5 11.5
 -7 -3 4 58.99 8.1
 7 -3 -4 61.59 11.3
 7 3 -4 62.89 8.9
 7 3 -4 44.6 10.9
 -7 3 4 57.79 13
 -7 3 4 58.39 11.4
 6 -3 -4 687.33 35.6
 6 -3 -4 670.23 39.5
 -6 -3 4 680.83 29.1
 6 3 -4 658.33 38.6
 -6 3 4 700.33 39.9
 -6 3 4 670.13 35.6
 6 3 -4 665.33 30.1
 5 -3 -4 521.35 27.6
 -5 -3 4 466.95 19.4
 -5 -3 4 475.35 19.4
 -5 3 4 476.75 30.3
 5 3 -4 479.05 29.2
 -5 3 4 434.66 26.2
 5 3 -4 484.75 20.9
 -5 3 4 499.85 29.8
 4 -3 -4 29.1 6.6
 -4 3 4 30.7 8
 4 3 -4 30.3 6.9
 -4 3 4 33.1 8.5
 -4 3 4 21.9 6
 -3 3 4 2357.66 93.69
 2 -3 -4 3220.18 196.18
 2 -3 -4 3524.85 206.98
 -2 3 4 3388.26 206.88
 -2 3 4 3681.03 207.98
 -1 -3 4 1464.05 54.29
 1 -3 -4 1433.36 60.89
 -1 3 4 1443.66 61.19
 -1 3 4 1382.56 60.39
 1 3 -4 1439.86 54.99
 0 -3 -4 2648.94 164.58
 0 -3 -4 2453.25 186.18
 0 -3 4 2643.64 141.69
 0 -3 4 2729.93 139.19
 0 3 -4 2755.32 141.79
 0 3 -4 2779.42 140.49
 0 3 4 2706.73 164.28
 0 3 4 2673.73 163.28
 1 -3 4 38.5 6.2
 -1 -3 -4 21.8 5.3
 -1 3 -4 19.3 5.3
 -2 -3 -4 4181.88 216.08
 -2 -3 -4 4061.79 213.58
 2 -3 4 3731.83 219.78
 2 3 4 3849.21 213.18
 2 3 4 4120.19 216.88
 -2 3 -4 4036.1 221.78
 -2 3 -4 4392.06 223.48
 3 -3 4 61.89 3.8
 3 -3 4 58.19 10.2
 -3 -3 -4 54.19 8.5
 3 3 4 51.29 8.1
 -3 3 -4 53.99 10.1
 4 -3 4 616.74 35.1
 -4 -3 -4 632.64 32.1
 4 -3 4 644.04 26.9
 4 3 4 654.83 33.2
 -4 3 -4 592.54 35.2
 5 -3 4 1658.63 65.69
 5 -3 4 1738.63 75.99
 -5 -3 -4 1561.64 70.09
 -5 3 -4 1726.93 76.69
 5 3 4 1606.54 71.09
 6 -3 4 -1.4 4.3
 6 -3 4 3.7 3.2
 6 3 4 3.3 4.2
 -6 3 -4 -5 3.8
 7 -3 4 35.9 7.8
 -7 -3 -4 37.9 9.6
 7 -3 4 34.7 12.6
 7 3 4 33.4 9.2
 -7 3 -4 31.1 10.4
 8 -3 4 252.97 29.3
 -8 -3 -4 221.38 19.7
 8 -3 4 145.19 17.4
 8 3 4 203.68 23.3
 -8 3 -4 227.28 28.8
 9 -3 4 352.26 30.9
 9 -3 4 382.36 26
 -9 -3 -4 357.86 27.5
 9 3 4 341.37 28
 -9 3 -4 362.86 39.2
 10 -3 4 5.9 8.3
 10 -3 4 1.1 5
 -10 -3 -4 13.8 8.3
 10 3 4 9.6 7.9
 -10 3 -4 -0.5 7.1
 11 -3 4 17 10.7
 11 -3 4 28.5 9.5
 11 3 4 7.2 7.5
 -11 3 -4 21.8 13.2
 12 -3 4 47.6 15.6
 -12 -3 -4 36.1 12
 12 -3 4 31.9 10.8
 12 3 4 23.8 11.2
 -12 3 -4 59.39 17.7
 13 -3 4 247.28 35.5
 13 -3 4 191.78 26
 13 3 4 275.07 34.6
 -13 3 -4 335.17 42.5
 13 3 4 160.38 31
 14 -3 4 69.69 16.8
 14 -3 4 91.29 23.6
 14 3 4 81.29 20.4
 14 3 4 51.09 15.9
 -14 3 -4 59.19 19.3
 15 -4 -4 -6.2 5.4
 15 -4 -4 18.2 13.6
 15 4 -4 7.2 12
 15 4 -4 -6.3 5.5
 14 -4 -4 18.6 11.5
 14 -4 -4 -6.2 8.5
 14 4 -4 7.6 10.6
 -14 4 4 19.2 13.9
 14 4 -4 1.1 5.9
 13 -4 -4 -3.7 7.8
 -13 -4 4 -2.7 5.7
 -13 4 4 -5.1 8.7
 13 4 -4 2.7 6.4
 13 4 -4 -5.8 6.5
 -12 -4 4 23.5 8
 12 -4 -4 25.2 13.1
 12 -4 -4 22.2 10.2
 12 4 -4 18.3 8.4
 -12 4 4 23.8 14.3
 12 4 -4 12.5 10.9
 11 -4 -4 17.7 11.5
 -11 -4 4 14.2 6.9
 11 -4 -4 2.3 5.9
 -11 4 4 -5.3 5.7
 11 4 -4 6.3 5.7
 11 4 -4 9.7 10.1
 10 -4 -4 13.3 10.1
 -10 -4 4 15.4 6
 10 -4 -4 13.4 7.8
 -10 4 4 13.2 10
 10 4 -4 12.7 8.9
 10 4 -4 24 7.5
 9 -4 -4 14.5 9.3
 -9 -4 4 16.6 5
 9 -4 -4 20 7.9
 -9 4 4 6.7 8.2
 9 4 -4 6 4.8
 -9 4 4 15 7
 9 4 -4 10.2 7.9
 8 -4 -4 108.79 15.7
 -8 -4 4 105.19 8.8
 8 -4 -4 127.09 20.4
 -8 4 4 95.89 18.4
 -8 4 4 86.79 14.1
 8 4 -4 97.19 17.6
 8 4 -4 115.69 12.2
 7 -4 -4 45.9 12.2
 7 -4 -4 6.3 5
 -7 -4 4 25.3 3.7
 -7 -4 4 19.7 3.5
 7 4 -4 21.3 4.7
 -7 4 4 18.1 8.7
 -7 4 4 31.9 8.9
 -7 4 4 31.1 10.3
 7 4 -4 14.7 7.9
 6 -4 -4 435.66 26.4
 -6 4 4 417.16 25.8
 -6 4 4 431.66 31
 6 4 -4 442.96 30.1
 6 4 -4 409.16 18.5
 -6 4 4 409.26 29.8
 5 -4 -4 90.29 12.4
 5 4 -4 60.99 11.4
 -5 4 4 66.59 13.6
 -5 4 4 108.39 16
 -5 4 4 73.19 10.8
 4 -4 -4 65.89 10.5
 4 4 -4 59.09 11.1
 -4 4 4 41.3 10.2
 -4 4 4 63.99 9.8
 -4 4 4 59.09 12.1
 3 -4 -4 171.58 14.4
 -3 4 4 176.78 14.3
 3 4 -4 189.78 15
 -3 4 4 191.18 20.1
 -3 4 4 172.68 18.5
 2 4 -4 282.67 12.1
 -2 4 4 232.58 17.3
 2 4 -4 262.97 11.8
 2 4 -4 262.97 16.6
 -2 4 4 233.28 18.8
 1 -4 -4 771.42 39.7
 -1 4 4 885.71 40.7
 -1 4 4 843.42 41.3
 1 4 -4 815.82 35.6
 1 4 -4 832.12 35.1
 0 -4 4 212.98 13.4
 0 -4 -4 229.48 16.5
 0 4 -4 224.78 14.6
 0 4 4 199.48 16.1
 0 4 -4 215.68 11
 0 4 4 231.18 17
 1 -4 4 61.49 8.9
 -1 -4 -4 63.69 9.9
 -1 4 -4 63.09 9.7
 1 4 4 66.79 10.6
 1 4 4 59.59 9.9
 -2 -4 -4 12.4 4.9
 -2 4 -4 8.4 5
 2 4 4 8.4 4.7
 3 -4 4 26.7 7.7
 -3 -4 -4 14.8 5.6
 3 4 4 26.2 7.4
 -3 4 -4 20.5 7.2
 -4 -4 -4 94.49 12.2
 4 -4 4 80.89 13.5
 4 4 4 88.29 11.9
 5 -4 4 183.58 10.5
 5 -4 4 231.68 24.9
 -5 -4 -4 183.48 15.4
 -5 4 -4 224.98 25.3
 5 4 4 181.78 16.1
 -6 -4 -4 269.37 19.4
 6 -4 4 242.58 14.7
 6 -4 4 255.27 23
 6 4 4 243.68 19.5
 -6 4 -4 273.67 29.7
 -7 -4 -4 85.49 13
 7 -4 4 70.79 9.6
 7 -4 4 105.99 18.8
 -7 4 -4 74.39 16.7
 7 4 4 45.1 10.5
 8 -4 4 15.8 8.7
 -8 -4 -4 2.6 4.9
 8 -4 4 4.2 4
 -8 4 -4 5.5 8
 8 4 4 13.6 7.6
 9 -4 4 0.9 4.2
 9 -4 4 1.6 6.6
 -9 -4 -4 -1.3 4.3
 -9 4 -4 -0.8 6.1
 9 4 4 -1 5.7
 10 -4 4 17.2 7.6
 -10 -4 -4 26.2 9.4
 10 -4 4 11.8 10.2
 10 4 4 33.3 10.7
 -10 4 -4 22.3 12
 -11 -4 -4 34.5 11
 11 -4 4 71.99 18.7
 11 -4 4 48.7 11.2
 -11 4 -4 72.99 19.3
 11 4 4 75.99 15.8
 12 -4 4 66.79 18.1
 12 -4 4 45.9 11.8
 -12 4 -4 73.19 20.3
 12 4 4 46.7 14.1
 13 -4 4 0.8 6.1
 13 -4 4 8.6 12.3
 13 4 4 4.5 9.1
 13 4 4 -6.6 6.8
 -13 4 -4 -2.8 9.8
 14 -4 4 19.6 11.3
 14 -4 4 17.3 13.6
 14 4 4 19 11.8
 14 4 4 7.5 11.7
 -14 4 -4 26.3 16.7
 -14 -5 4 9.3 6.8
 14 -5 -4 4.4 10.6
 14 -5 -4 3.6 7.9
 -14 5 4 -6.6 7.2
 -14 5 4 15.8 14.2
 14 5 -4 2.6 10
 14 5 -4 2.3 5.9
 13 -5 -4 17.5 12.5
 -13 -5 4 10 6.4
 13 -5 -4 16.4 10.8
 13 5 -4 5 6.3
 -13 5 4 6.7 12.8
 13 5 -4 17 13.1
 -13 5 4 6.3 10
 -12 -5 4 -1.7 3.6
 12 -5 -4 0.5 7.8
 12 -5 -4 0.5 6
 -12 5 4 -1 8.3
 12 5 -4 6.7 6
 12 5 -4 -4.1 8.1
 -12 5 4 -2.1 8.6
 -11 -5 4 61.59 8.5
 11 -5 -4 51.39 15.8
 11 -5 -4 39.6 11.1
 -11 5 4 42.1 16.5
 -11 5 4 59.99 20.2
 11 5 -4 65.29 17.6
 11 5 -4 47.3 9.3
 10 -5 -4 15.3 10.7
 10 -5 -4 10.2 6.9
 -10 -5 4 19.4 4.6
 10 5 -4 23.3 7.2
 -10 5 4 25.7 11.1
 10 5 -4 22.2 11.6
 -10 5 4 18.5 10.5
 9 -5 -4 8.6 6.7
 -9 5 4 9.4 6.5
 -9 5 4 12 10.7
 9 5 -4 19.9 5.1
 9 5 -4 16 10.4
 -9 5 4 34.9 11.3
 8 -5 -4 1.1 4.4
 -8 5 4 1.1 4.3
 -8 5 4 6.4 8.3
 8 5 -4 8 3.1
 -8 5 4 2.3 6.9
 8 5 -4 14.2 8.7
 7 -5 -4 4.3 4.8
 -7 5 4 -3 3.2
 -7 5 4 -6 4.3
 7 5 -4 2.5 6
 -7 5 4 13.1 8.8
 6 -5 -4 112.99 14.9
 6 5 -4 82.69 14.6
 -6 5 4 79.69 16.2
 -6 5 4 102.59 17.5
 -6 5 4 108.69 14.6
 5 -5 -4 508.55 35.5
 5 5 -4 602.14 36.3
 -5 5 4 610.14 32.6
 -5 5 4 638.54 38.6
 -5 5 4 617.54 38.8
 4 -5 -4 328.27 21.4
 -4 5 4 328.27 21.1
 4 5 -4 285.97 22
 -4 5 4 291.97 24.6
 -4 5 4 290.67 24
 -3 5 4 99.29 15.8
 3 5 -4 99.79 13.2
 -3 5 4 83.79 13.6
 -3 5 4 109.19 13.2
 -2 5 4 77.69 11.2
 -2 5 4 47.8 9.9
 -2 5 4 57.79 11.3
 2 5 -4 52.59 6
 2 5 -4 52.19 8.7
 2 5 -4 60.29 5.4
 -1 5 4 625.44 33.9
 1 5 -4 612.04 29.1
 1 5 -4 619.04 28.5
 -1 5 4 616.84 35
 1 5 -4 620.04 29.3
 -1 5 4 655.43 35.6
 0 5 -4 26.9 6.3
 0 5 -4 23.2 6
 0 5 -4 22.9 3.8
 0 5 4 29 7.6
 0 5 4 14.3 5.8
 -1 -5 -4 48.5 9.2
 1 -5 4 43.3 9.2
 1 5 4 44.2 9.5
 -1 5 -4 46.2 9
 1 5 4 35.7 8.7
 2 -5 4 153.98 16.6
 -2 -5 -4 129.79 14.9
 2 5 4 104.69 14.5
 -2 5 -4 109.39 14.9
 -3 -5 -4 24.1 7
 -3 5 -4 37.8 10.1
 3 5 4 39 8.9
 -4 -5 -4 40 8.7
 4 -5 4 25.2 8.2
 4 5 4 29.5 7.9
 -4 5 -4 18 7.7
 -5 -5 -4 2.3 4.1
 5 -5 4 1.7 5.3
 -5 5 -4 2.4 6.5
 5 5 4 4 4.8
 -6 -5 -4 15.7 6
 6 -5 4 8.9 7.2
 6 5 4 14.9 6.7
 -6 5 -4 0.7 5.9
 -7 -5 -4 35.3 8.3
 7 -5 4 37.3 5.8
 7 -5 4 10.4 9.1
 -7 5 -4 33.9 12
 7 5 4 34 9.4
 -8 -5 -4 170.58 19.8
 8 -5 4 181.48 13.3
 8 -5 4 201.88 33.6
 -8 5 -4 202.08 29
 8 5 4 186.68 22.5
 9 -5 4 43.2 8
 9 -5 4 38.2 14.4
 -9 -5 -4 37.2 9.8
 -9 5 -4 54.99 16
 9 5 4 43.9 11.8
 10 -5 4 -7.8 5.8
 -10 -5 -4 8.5 7.2
 10 -5 4 0.1 4.2
 10 5 4 0.1 5.8
 11 -5 4 1 9.9
 11 -5 4 13.8 7.1
 -11 5 -4 -7.1 6.4
 11 5 4 4.8 7
 12 -5 4 42.6 9.9
 12 -5 4 23 13.7
 12 5 4 41.3 13
 -12 5 -4 12 13.7
 13 -5 4 -2.5 5.1
 13 -5 4 -10.4 8.2
 13 5 4 -4.2 6.1
 -13 5 -4 -2.5 10.2
 13 -6 -4 43.7 13.4
 -13 6 4 41.1 20
 13 6 -4 33.9 7.9
 -13 6 4 32.3 16.2
 12 -6 -4 0.1 6.2
 12 6 -4 7 10.4
 -12 6 4 -2.7 7.8
 -12 6 4 4.4 11.8
 12 6 -4 2.1 4
 11 -6 -4 6.8 6.2
 -11 6 4 20.3 15.4
 -11 6 4 10.6 12.6
 11 6 -4 -5.5 6.7
 10 -6 -4 244.48 21.5
 -10 6 4 194.58 30.4
 -10 6 4 255.27 34.2
 10 6 -4 202.38 31
 9 -6 -4 161.78 20.3
 -9 6 4 127.29 23.3
 -9 6 4 140.99 25.3
 -9 6 4 148.69 19.1
 9 6 -4 156.68 25.3
 8 -6 -4 -0.7 3.9
 8 6 -4 2 6.9
 -8 6 4 3.8 7.1
 -8 6 4 5.8 5.3
 -8 6 4 -0.9 6.8
 7 -6 -4 9.1 5.7
 -7 6 4 -2.3 6.1
 -7 6 4 4.9 8.3
 -7 6 4 -1.8 3.6
 7 6 -4 5.8 7.3
 6 -6 -4 140.79 16.8
 6 6 -4 90.09 16.4
 -6 6 4 177.68 18.3
 -6 6 4 124.59 20.8
 -6 6 4 112.09 20
 5 -6 -4 138.69 16.6
 -5 6 4 99.59 18.7
 5 6 -4 97.69 15.9
 -5 6 4 135.79 16.2
 -5 6 4 140.39 20.8
 -4 6 4 19.7 9.8
 4 6 -4 10 5.9
 -4 6 4 21.9 6.6
 -4 6 4 5.5 6.7
 -3 6 4 1.6 5.6
 3 6 -4 2.7 4.1
 -3 6 4 4 4.1
 -3 6 4 -7.1 2.9
 -2 6 4 9.2 5.2
 2 6 -4 11.1 3.8
 -2 6 4 4.1 5.9
 -2 6 4 16.4 7.5
 2 6 -4 9.7 4.7
 2 6 -4 7 3.3
 1 6 -4 2.8 3
 -1 6 4 -2.4 4.8
 1 6 -4 -0.5 3.2
 -1 6 4 -0.8 4.4
 1 6 -4 3.3 3.8
 -1 6 4 -0.1 4.1
 0 6 4 57.79 11.6
 0 6 -4 63.99 10
 0 6 -4 48.1 9.2
 0 6 -4 61.19 6.9
 0 6 4 65.99 12.2
 0 6 -4 47.6 6.1
 0 6 4 40.2 10
 -1 6 -4 94.29 14
 -1 6 -4 113.39 14.1
 1 6 4 158.08 19.7
 1 6 4 109.09 15.5
 -2 -6 -4 -0.6 3.7
 -2 6 -4 -2.4 3.9
 2 6 4 0.9 4.5
 2 6 4 0.1 4.5
 -3 -6 -4 63.09 11
 3 -6 4 80.49 13.3
 3 6 4 82.69 13.2
 -3 6 -4 94.79 15.8
 -4 -6 -4 25.4 7.1
 4 -6 4 20.9 8.7
 4 6 4 43.6 9.7
 -4 6 -4 18.1 8.4
 -5 -6 -4 309.57 21.3
 5 -6 4 313.27 26.4
 5 6 4 294.07 22.6
 -6 -6 -4 -1.7 3.8
 6 -6 4 0.1 6.2
 -6 6 -4 -0.1 5
 7 -6 4 129.09 22.7
 -7 -6 -4 120.19 15.6
 7 6 4 122.19 17
 -7 6 -4 117.69 21.3
 8 -6 4 13.3 9.4
 -8 6 -4 18.3 11.4
 8 6 4 10.4 7.4
 9 -6 4 -2.9 7.1
 9 -6 4 1 2.5
 -9 -6 -4 4.1 5.6
 9 6 4 -1.4 5.2
 -9 6 -4 7.4 9.1
 10 -6 4 2.6 3.7
 10 -6 4 9.6 10.9
 -10 6 -4 -1.8 9.3
 10 6 4 -2.8 5.2
 11 -6 4 16.3 13.1
 11 6 4 5.9 8.3
 -11 6 -4 16.7 15.1
 12 -6 4 3.8 5.2
 12 -6 4 4.3 10.7
 12 6 4 2.8 7.7
 -12 6 -4 9.5 12.4
 11 -7 -4 0.7 5.4
 -11 7 4 0.7 10.1
 11 7 -4 0 7.8
 -11 7 4 5.9 10.4
 10 -7 -4 -1.4 4.5
 10 7 -4 -6.4 5.8
 -10 7 4 -4.8 6.5
 -10 7 4 1.7 10.4
 9 -7 -4 155.28 18.7
 9 7 -4 166.88 26.3
 -9 7 4 206.48 32.6
 -9 7 4 121.69 23.6
 8 -7 -4 5.5 5.4
 -8 7 4 7.2 5.4
 8 7 -4 -6.5 4.7
 -8 7 4 1.4 8.1
 -8 7 4 15.5 11.8
 -7 7 4 13.4 11.3
 -7 7 4 25 7.5
 7 7 -4 40.1 12.6
 -7 7 4 24.7 13.6
 -6 7 4 3.9 4.1
 -6 7 4 7.6 7.7
 6 7 -4 8.4 7.5
 -6 7 4 -1.1 6.8
 -5 7 4 -1.6 2.9
 5 7 -4 -4.7 3
 -5 7 4 2 6.1
 -5 7 4 8.7 8
 -4 7 4 140.99 21.9
 4 7 -4 187.08 21.5
 -4 7 4 167.68 15.2
 -4 7 4 217.38 28.2
 -3 7 4 71.99 15
 -3 7 4 91.69 13.1
 3 7 -4 72.59 12.2
 -3 7 4 63.49 14
 2 7 -4 91.09 9.9
 -2 7 4 130.99 16.5
 2 7 -4 116.89 9.5
 -2 7 4 134.69 20.5
 2 7 -4 94.99 14.2
 -1 7 4 107.59 17.6
 1 7 -4 109.19 11.6
 1 7 -4 103.19 14.2
 1 7 -4 82.69 11.2
 -1 7 4 91.79 18.6
 -1 7 4 95.99 14.6
 1 7 -4 105.09 11.6
 0 7 -4 40 9
 0 7 4 41.1 10.4
 0 7 4 45.4 10.9
 0 7 -4 51.59 5.9
 0 7 -4 49 9.5
 0 7 -4 50.69 5.9
 0 7 4 43.7 10
 1 7 4 127.29 17.7
 1 7 4 108.29 16.9
 1 7 4 97.19 17.6
 -1 7 -4 120.39 16.6
 -1 7 -4 101.39 14.5
 2 7 4 1.9 4.3
 2 7 4 5.9 5.9
 -2 7 -4 6.6 6
 -3 7 -4 120.09 17.3
 -3 7 -4 110.89 17.5
 3 7 4 135.79 20.4
 3 7 4 112.39 16.9
 -4 -7 -4 5.7 5.1
 -4 7 -4 10.1 7.3
 4 7 4 0.7 5.1
 5 -7 4 29 10
 -5 -7 -4 36.1 7.8
 -5 7 -4 36.2 12.3
 5 7 4 11.8 7
 -6 -7 -4 22.7 8.4
 6 -7 4 36.6 12.9
 -6 7 -4 64.29 17.4
 6 7 4 56.79 11.7
 7 -7 4 7.4 8.8
 -7 -7 -4 7.5 6
 -7 7 -4 -4.3 5.1
 7 7 4 2.1 5.9
 -8 -7 -4 106.19 14.3
 8 -7 4 90.09 18.8
 -8 7 -4 83.09 20.7
 8 7 4 103.59 15.8
 9 -7 4 5.1 9.7
 9 7 4 23.5 8.8
 -9 7 -4 24.7 14.7
 10 -7 4 5.7 10.3
 -10 7 -4 -9.3 6.4
 10 7 4 4.5 6.5
 -10 8 4 4.1 12
 -9 8 4 19.3 12.8
 -9 8 4 30 15.8
 9 8 -4 34.6 13
 -8 8 4 8.5 11.9
 8 8 -4 -1.5 6.1
 -8 8 4 1.8 4.5
 -8 8 4 17.1 12.5
 -7 8 4 103.89 23.7
 -7 8 4 111.99 14.7
 -7 8 4 82.39 19.6
 6 8 -4 7 7.5
 -6 8 4 7.7 9.8
 -6 8 4 9.7 9.8
 -6 8 4 16.9 6.5
 -5 8 4 80.49 17.8
 -5 8 4 108.79 14.1
 5 8 -4 74.39 14.6
 -5 8 4 141.49 23.7
 -4 8 4 -3.1 3
 -4 8 4 -0.2 6.6
 4 8 -4 8.7 6.4
 -4 8 4 2.8 6.9
 3 8 -4 194.78 21.4
 -3 8 4 201.08 26.3
 -3 8 4 182.78 20
 -3 8 4 215.78 27.8
 -2 8 4 8.4 8
 2 8 -4 8 5
 2 8 -4 16.7 6
 -2 8 4 21.1 9.9
 2 8 -4 15.6 4.4
 -2 8 4 27.8 8.1
 -1 8 4 64.29 14
 1 8 -4 35.5 7.8
 1 8 -4 48.4 7.6
 -1 8 4 27.9 10.4
 -1 8 4 69.29 12.8
 1 8 -4 51.69 7.6
 1 8 -4 52.09 9.3
 0 8 -4 33 8.6
 0 8 4 35.2 9.8
 0 8 4 29.5 10.4
 0 8 4 36.7 10.6
 0 8 -4 27.7 8
 -1 8 -4 10.9 7.2
 1 8 4 10.1 7.9
 -1 8 -4 7 6.3
 1 8 4 22.4 8.3
 1 8 4 29.7 10.6
 2 8 4 20.6 9
 -2 8 -4 30.2 10.1
 -2 8 -4 28 9.4
 2 8 4 26.3 9.4
 2 8 4 18.4 8.4
 3 8 4 32.7 9.9
 3 8 4 35.9 10.3
 -3 8 -4 30.6 10.9
 3 8 4 7.3 7
 -3 8 -4 33.3 10.5
 4 8 4 17.5 8.4
 4 8 4 11.1 9.1
 -4 8 -4 30.5 11.2
 -4 8 -4 6.4 7.5
 -5 8 -4 4.7 8.4
 5 8 4 1 5.5
 -5 8 -4 -3.9 6.2
 6 8 4 8.7 6.4
 -6 8 -4 0.8 8.4
 -6 8 -4 -7 5.4
 -7 8 -4 1.5 7.6
 7 8 4 5.3 6.3
 8 -8 4 -7 7.4
 -8 8 -4 -2.7 8.7
 8 8 4 2.8 5.8
 9 -8 4 12.9 11
 -9 8 -4 23.6 16.5
 9 8 4 24.6 9.9
 -7 9 4 -2.6 8.5
 -7 9 4 7.2 4.4
 7 9 -4 -0.2 7
 -7 9 4 2.3 10.1
 -6 9 4 4.5 11.9
 -6 9 4 5.8 4.7
 -6 9 4 11 11.3
 6 9 -4 0 5.7
 -5 9 4 14.3 8.6
 -5 9 4 7.2 4.9
 5 9 -4 13 8
 -4 9 4 41.9 9.3
 4 9 -4 58.49 11.8
 -4 9 4 24.8 12.8
 -4 9 4 53.09 15.6
 -3 9 4 -4.9 5.9
 3 9 -4 -1.9 4.4
 -3 9 4 1.7 7.7
 -3 9 4 2.5 4.8
 3 9 -4 2.5 5
 -2 9 4 3.5 7.3
 -2 9 4 3.8 5.5
 2 9 -4 6.1 5.2
 2 9 -4 -2.5 2.3
 2 9 -4 -0.2 2.9
 -2 9 4 4.7 8.2
 2 9 -4 6.4 4.8
 -1 9 4 35.3 9.9
 1 9 -4 32.3 5.5
 1 9 -4 29.7 7
 -1 9 4 25.7 11.5
 1 9 -4 33.3 5.7
 1 9 -4 16.9 6.7
 -1 9 4 22.4 9.6
 0 9 4 1.7 5.2
 0 9 4 -8.4 4.5
 0 9 -4 7.3 6
 0 9 -4 3.6 5.4
 0 9 4 11.8 8.8
 1 9 4 20.2 8.8
 1 9 4 10.2 8.6
 -1 9 -4 7.2 7.1
 1 9 4 31.9 10.7
 -1 9 -4 12.4 7.7
 -2 9 -4 0.6 6.5
 2 9 4 7.4 7.5
 -2 9 -4 10.9 8.1
 2 9 4 2.8 6.9
 3 9 4 4.6 7.5
 -3 9 -4 3.6 7.8
 3 9 4 1.3 6.5
 3 9 4 13.3 7.8
 -3 9 -4 13.5 9.1
 4 9 4 2.2 8
 4 9 4 -0.1 5.8
 -4 9 -4 2.9 7.4
 -4 9 -4 13.8 9.9
 4 9 4 6.2 6.6
 -5 9 -4 9.2 9.5
 5 9 4 1.5 5.8
 5 9 4 -3.4 6.4
 5 9 4 5.2 6
 -5 9 -4 8.4 9.5
 6 9 4 12.8 7.4
 6 9 4 2.7 4.9
 -6 9 -4 8.8 11.1
 -6 9 -4 -4 7.2
 6 9 4 19.6 13.5
 16 0 -5 6.7 10
 15 0 -5 3.5 8.9
 15 0 -5 3.3 8.5
 14 0 -5 -6.3 5.1
 -14 0 5 -1 7.7
 14 0 -5 1.7 8
 13 0 -5 3.7 7.6
 13 0 -5 -7.8 4
 12 0 -5 -3.8 6
 -12 0 5 -3 4.6
 11 0 -5 6.9 7.1
 11 0 -5 4.7 7.3
 -11 0 5 0.5 5.9
 10 0 -5 2.9 5.6
 10 0 -5 2.6 6
 -10 0 5 -2.2 5.4
 9 0 -5 -2 3.8
 9 0 -5 -2.4 3.2
 -9 0 5 0.4 3.9
 -8 0 5 0.4 3.4
 8 0 -5 3.4 4.9
 8 0 -5 2.1 4.6
 -7 0 5 -0.5 3.6
 7 0 -5 -0.2 3.4
 7 0 -5 -3.6 2.8
 -7 0 5 1.5 3.2
 -6 0 5 2.5 4
 6 0 -5 -1.8 2.5
 6 0 -5 0.8 3.5
 -6 0 5 -0.9 2.6
 -5 0 5 -1.8 1.9
 -5 0 5 0.2 2.5
 5 0 -5 0.3 2.9
 -5 0 5 1.7 3.1
 5 0 -5 3.5 3.7
 4 0 -5 0.3 2.3
 -4 0 5 6.3 3.2
 -4 0 5 -0.1 2.6
 -4 0 5 3.7 2.9
 -3 0 5 -1.4 1.6
 -3 0 5 -1.3 2
 3 0 -5 -1.1 1.8
 3 0 -5 2.1 2.6
 -3 0 5 -0.4 2.1
 -2 0 5 -0.2 1.8
 2 0 -5 1.2 1.9
 -2 0 5 1.9 2.3
 2 0 -5 1.8 2.3
 1 0 -5 0.7 1.8
 -1 0 5 1.6 2.2
 1 0 -5 -0.8 1.7
 -1 0 5 0.3 1.7
 0 0 -5 1.6 2.2
 0 0 5 0.3 2
 0 0 5 13.6 3.6
 0 0 -5 -1 1.6
 1 0 5 1.6 2.5
 -1 0 -5 1.6 2.8
 1 0 5 5.8 3.1
 -2 0 -5 0.9 2.3
 2 0 5 1.3 2.6
 3 0 5 -1.9 2.1
 -3 0 -5 1.6 3
 4 0 5 -0.8 3
 -4 0 -5 -0.1 2.9
 -5 0 -5 -1.1 3.3
 5 0 5 2.1 4.1
 -6 0 -5 -1.4 3.7
 6 0 5 5.5 4.9
 -7 0 -5 5.8 5.4
 7 0 5 -1.3 3.6
 8 0 5 3.1 6
 -8 0 -5 2.3 5.6
 9 0 5 -2.9 4.8
 -9 0 -5 -2.6 4.6
 10 0 5 0.9 6.3
 -10 0 -5 -1.9 5
 11 0 5 3.8 7.3
 -11 0 -5 7.1 7.8
 11 0 5 -1.7 5.8
 12 0 5 2.6 6.8
 12 0 5 1.7 6.7
 -12 0 -5 -6.8 5
 13 0 5 -8.6 5.2
 -13 0 -5 -7 4.4
 13 0 5 -5.3 5.1
 14 0 5 10.2 11.2
 14 0 5 -1.2 7.1
 15 0 5 2 9.4
 15 0 5 1 9.2
 16 -1 -5 64.39 18.4
 16 -1 -5 68.19 19.8
 16 1 -5 16 14.6
 16 1 -5 67.39 18.5
 15 -1 -5 7.7 9.8
 15 -1 -5 7.3 10.8
 15 1 -5 -5.6 7
 15 1 -5 2.7 9
 14 -1 -5 10.5 9.9
 14 -1 -5 10.1 9.9
 -14 -1 5 -7.7 4.9
 14 1 -5 6.5 8
 -14 1 5 12 10.8
 14 1 -5 6.4 9.1
 13 -1 -5 4.8 8.1
 13 -1 -5 -0.8 7.5
 -13 -1 5 7.6 8.1
 13 1 -5 18.7 9.6
 -13 1 5 9.7 9.4
 13 1 -5 2.4 8
 12 -1 -5 12.9 9.4
 -12 -1 5 6.4 7.2
 12 -1 -5 -0.9 6
 -12 1 5 30.9 10.8
 12 1 -5 11.9 8.6
 12 1 -5 1.1 7.3
 11 -1 -5 472.85 36.2
 11 -1 -5 507.35 37.9
 -11 -1 5 535.65 35.8
 11 1 -5 549.45 39.5
 -11 1 5 513.55 38.3
 11 1 -5 530.95 36
 10 -1 -5 -6.4 3
 -10 -1 5 -7 2.5
 10 -1 -5 1.2 6.2
 -10 1 5 -2.8 5.4
 10 1 -5 -2.7 4.3
 10 1 -5 4.2 5.8
 -9 -1 5 15.1 7
 9 -1 -5 21.9 8
 9 -1 -5 15.8 8.2
 9 1 -5 29.2 9.5
 -9 1 5 29.6 10
 9 1 -5 38.2 10.8
 8 -1 -5 820.52 44.6
 8 -1 -5 857.61 44.6
 -8 -1 5 769.92 41.1
 -8 1 5 772.62 43.9
 8 1 -5 801.82 45.1
 8 1 -5 751.12 40.8
 -8 1 5 822.32 44.7
 7 -1 -5 74.29 12.7
 -7 -1 5 75.69 11.2
 7 -1 -5 72.49 12.6
 7 1 -5 67.39 10.5
 -7 1 5 73.09 12
 -7 1 5 94.49 14.7
 7 1 -5 47.3 10.5
 -6 -1 5 92.09 11.3
 6 -1 -5 56.69 10.7
 -6 -1 5 96.79 14.8
 6 -1 -5 81.79 12.4
 6 1 -5 73.09 11.6
 -6 1 5 97.69 13.8
 -6 1 5 77.39 11.7
 6 1 -5 83.79 10.7
 5 -1 -5 422.06 24.3
 -5 -1 5 382.26 20.3
 -5 -1 5 411.56 24.7
 -5 -1 5 396.26 21.2
 5 -1 -5 388.66 23.7
 -5 1 5 369.06 23.6
 -5 1 5 369.66 22.9
 5 1 -5 325.87 25.8
 -5 1 5 445.96 24.7
 4 -1 -5 731.23 37.5
 -4 -1 5 840.32 35.2
 -4 -1 5 819.42 38.7
 -4 -1 5 797.92 34.5
 4 1 -5 865.21 39
 -4 1 5 852.51 38.5
 -4 1 5 824.62 38.6
 -4 1 5 740.03 37.9
 -3 -1 5 612.64 31.2
 -3 -1 5 666.93 28.4
 3 -1 -5 638.24 31.4
 3 -1 -5 651.53 31.7
 -3 -1 5 662.23 28.4
 -3 1 5 679.93 31.9
 -3 1 5 676.83 32
 -3 1 5 679.83 32.1
 3 1 -5 695.33 28.5
 3 1 -5 658.03 31.4
 2 -1 -5 4418.76 215.88
 -2 -1 5 4039.8 187.28
 2 -1 -5 4609.14 222.78
 -2 1 5 4098.19 211.78
 -1 -1 5 -0.1 0.8
 0 -1 -5 1022.4 45
 0 -1 -5 1055.49 46
 0 1 -5 1069.09 43.1
 0 1 5 1148.79 46.6
 -1 -1 -5 1776.82 112.09
 1 -1 5 1713.43 107.89
 1 -1 5 1659.63 105.79
 -1 -1 -5 1694.53 111.89
 -1 1 -5 1827.92 110.79
 1 1 5 1802.72 113.99
 1 1 5 1672.43 111.79
 -2 -1 -5 1919.21 76.99
 3 -1 5 39.3 7.6
 -3 -1 -5 40.2 7.6
 3 1 5 32.5 7.1
 -3 1 -5 40.3 8.1
 4 -1 5 36 8
 -4 -1 -5 17.2 6.1
 -4 1 -5 26.4 7.4
 4 1 5 26.3 7.2
 -5 -1 -5 17 6
 5 -1 5 3.8 4.5
 -5 1 -5 22.4 7.4
 5 1 5 19.2 6.3
 -6 -1 -5 24.7 8
 6 1 5 34.1 8.9
 -6 1 -5 34.9 9.7
 -7 -1 -5 468.05 31.2
 7 -1 5 532.75 33.9
 7 1 5 455.65 31
 -7 1 -5 451.75 31.9
 8 -1 5 684.23 43.5
 -8 -1 -5 748.43 43.1
 8 1 5 696.03 42.4
 -8 1 -5 726.13 44
 9 -1 5 140.39 21.8
 -9 -1 -5 145.89 21.7
 -9 1 -5 189.88 24.9
 9 1 5 136.19 21.2
 -10 -1 -5 -1.2 5.4
 10 -1 5 3.9 7.3
 10 -1 5 3.1 6.3
 -10 1 -5 10.3 8.5
 10 1 5 0.3 7
 11 -1 5 15.4 10.2
 11 -1 5 30.5 11
 -11 -1 -5 10.6 8.8
 -11 1 -5 20.2 11.2
 12 -1 5 14.7 9.7
 12 1 5 23.3 12
 -12 1 -5 9.2 9.5
 12 1 5 10.7 9.4
 -13 -1 -5 38.2 13.7
 13 -1 5 35.9 15
 13 -1 5 26.1 12.4
 13 1 5 36.2 14.8
 -13 1 -5 24.4 14.3
 13 1 5 28.6 13.6
 14 -1 5 13.5 13.2
 14 -1 5 10 7.7
 14 1 5 4.5 9.6
 14 1 5 6.8 11.3
 15 -1 5 -2.6 6.9
 15 -1 5 0.2 8.5
 15 1 5 6.3 11.9
 16 -2 -5 1.4 10.3
 16 -2 -5 -9.4 6.8
 16 2 -5 10.1 12.2
 16 2 -5 -2.4 8.2
 15 -2 -5 29.2 15
 15 -2 -5 26.8 14.6
 15 2 -5 18.7 12.9
 15 2 -5 47.4 14.1
 14 -2 -5 8.3 10.1
 14 -2 -5 -2.8 6.5
 14 2 -5 2 7.2
 -14 2 5 7.1 9.4
 14 2 -5 -1 7.6
 -13 -2 5 161.38 22.8
 13 -2 -5 180.38 26.3
 13 -2 -5 139.79 25.9
 13 2 -5 147.29 26.4
 13 2 -5 138.09 21.7
 -13 2 5 97.39 21.2
 -12 -2 5 0.3 5.5
 12 -2 -5 4.2 7.3
 12 -2 -5 6.5 8.6
 -12 2 5 -0.7 6.2
 12 2 -5 2.4 7
 12 2 -5 -1.2 5.3
 11 -2 -5 112.69 19.5
 11 -2 -5 108.49 20.6
 -11 -2 5 121.19 17.4
 -11 2 5 109.89 21.2
 11 2 -5 106.19 16.9
 11 2 -5 108.79 20.7
 10 -2 -5 570.34 39.6
 10 -2 -5 564.94 37.3
 -10 -2 5 561.44 33.5
 -10 2 5 598.24 40.7
 10 2 -5 549.85 39.9
 10 2 -5 528.65 34
 9 -2 -5 512.55 34
 -9 -2 5 558.64 31.3
 9 -2 -5 565.54 37.2
 9 2 -5 525.35 37.1
 9 2 -5 498.65 31
 8 -2 -5 63.79 13.9
 8 -2 -5 57.69 12.3
 -8 -2 5 51.29 9.7
 8 2 -5 103.39 17.4
 8 2 -5 48.5 9.2
 -8 2 5 38.9 11.5
 -8 2 5 76.09 13.4
 -7 -2 5 529.85 27.8
 7 -2 -5 514.25 33.3
 7 -2 -5 529.65 31.7
 7 2 -5 533.05 28.2
 -7 2 5 537.75 34.1
 -7 2 5 533.65 31.9
 7 2 -5 555.14 34.3
 6 -2 -5 2691.33 105.49
 -6 -2 5 2491.25 98.79
 6 2 -5 2542.55 106.89
 -6 2 5 2509.45 106.99
 -6 2 5 2523.75 104.79
 -6 2 5 2655.03 106.89
 5 -2 -5 307.57 20
 -5 -2 5 280.67 14.9
 -5 -2 5 298.97 15.6
 5 2 -5 304.87 21.1
 -5 2 5 273.47 20
 5 2 -5 284.67 15.4
 -5 2 5 260.87 20.3
 -5 2 5 277.77 19.5
 -4 -2 5 1045.3 41.6
 -4 -2 5 1107.69 41.7
 4 -2 -5 1131.39 48.5
 -4 2 5 1023.2 48.9
 -4 2 5 1101.99 48.6
 4 2 -5 999.8 48
 -4 2 5 1024 49.5
 -3 -2 5 19.6 5.5
 -3 -2 5 26.7 3.1
 -3 -2 5 32 3.3
 3 -2 -5 18.1 5.3
 3 2 -5 28.2 5.8
 -3 2 5 27.6 6.7
 -3 2 5 25.1 6.5
 -3 2 5 16.2 4.9
 -2 -2 5 695.53 25.9
 2 -2 -5 653.73 32.2
 2 -2 -5 639.14 32.2
 -2 -2 5 618.74 29.6
 -2 2 5 643.04 32.3
 -2 2 5 650.23 32.1
 2 2 -5 656.43 26.2
 2 2 -5 655.93 29.8
 1 -2 -5 1.2 2.7
 -1 -2 5 3.5 1.9
 1 -2 -5 2.7 3.2
 -1 -2 5 4.9 2.1
 1 2 -5 2.6 1.9
 1 2 -5 3.8 2.1
 -1 2 5 4 3.3
 -1 2 5 1 2.7
 0 -2 5 839.22 32.6
 0 -2 -5 826.82 37.6
 0 -2 5 825.22 34.8
 0 2 5 750.92 37.1
 0 2 -5 809.72 34.8
 0 2 -5 831.42 32.8
 0 2 5 812.72 38.1
 -1 -2 -5 543.25 28.4
 1 -2 5 577.14 23.6
 1 2 5 605.34 29.6
 1 2 5 576.24 29.8
 -1 2 -5 628.24 28.6
 -2 -2 -5 423.56 23.2
 2 -2 5 464.75 24.4
 2 -2 5 413.46 18.6
 2 2 5 374.96 22.9
 -2 2 -5 441.66 24
 -3 -2 -5 535.35 28
 3 -2 5 524.35 29.3
 -3 2 -5 510.55 29.1
 4 -2 5 1737.73 75.59
 -4 -2 -5 1750.72 73.39
 4 2 5 1666.63 73.29
 -4 2 -5 1772.52 75.89
 5 -2 5 488.15 30
 -5 -2 -5 406.76 26.1
 5 2 5 449.26 27.2
 -5 2 -5 437.86 29.2
 6 -2 5 758.82 44
 -6 -2 -5 775.82 41.9
 6 2 5 814.82 42.5
 -6 2 -5 842.62 45.5
 -7 -2 -5 253.47 20.7
 7 -2 5 212.28 25
 7 -2 5 198.28 17
 7 2 5 208.28 23.3
 -7 2 -5 197.38 24.6
 -8 -2 -5 456.35 31.6
 8 -2 5 557.64 36.7
 8 -2 5 478.05 30.1
 8 2 5 512.35 34
 -8 2 -5 410.96 33.6
 9 -2 5 9.4 6.6
 9 -2 5 19 9.8
 -9 -2 -5 35.9 9.8
 -9 2 -5 30.4 12.2
 9 2 5 26.8 9.8
 -10 -2 -5 54.09 13.3
 10 -2 5 53.09 12.5
 10 -2 5 46.2 14.4
 10 2 5 48.6 13.4
 -10 2 -5 43.8 13.8
 -11 -2 -5 215.18 28
 11 -2 5 222.58 30.9
 11 2 5 193.28 27.5
 -11 2 -5 198.08 29.7
 -12 -2 -5 61.59 16.2
 12 -2 5 85.39 20.8
 12 -2 5 77.89 15.9
 -12 2 -5 52.69 15.3
 12 2 5 37.7 13.3
 13 -2 5 50.79 17.4
 13 -2 5 41 12.6
 13 2 5 45.3 15.5
 13 2 5 53.39 16.5
 14 -2 5 -2.8 6.2
 14 -2 5 15.8 13.7
 14 2 5 13.1 10.6
 -14 2 -5 2.7 11.1
 14 2 5 1.7 9.2
 15 -2 5 21.3 12.9
 15 -2 5 17.6 13.4
 15 2 5 24.6 15.3
 15 2 5 7.8 10.4
 15 -3 -5 -2.5 8.6
 15 -3 -5 -3.5 6.7
 15 3 -5 10.6 7.1
 14 -3 -5 5.5 8.3
 14 -3 -5 15.5 12.3
 14 3 -5 -6.3 6.3
 14 3 -5 3.3 7.2
 -14 3 5 2.7 9.2
 13 -3 -5 -1.5 9.1
 13 -3 -5 9 9.1
 -13 -3 5 4.4 6.9
 -13 3 5 10.2 10
 13 3 -5 3.8 9
 13 3 -5 1.8 5.7
 12 -3 -5 126.29 20.7
 12 -3 -5 135.79 24.9
 -12 -3 5 198.38 25
 -12 3 5 211.18 30.2
 12 3 -5 135.79 25.1
 12 3 -5 181.18 22.5
 11 -3 -5 80.39 18.4
 11 -3 -5 104.89 18.6
 -11 -3 5 112.29 15.5
 11 3 -5 98.99 21.2
 -11 3 5 100.19 20.1
 11 3 -5 73.79 16.2
 10 -3 -5 410.56 33.9
 -10 -3 5 403.96 25.6
 10 -3 -5 412.16 30.6
 10 3 -5 425.96 34.6
 -10 3 5 388.76 30.6
 -10 3 5 404.16 33.9
 10 3 -5 376.76 26.3
 -9 -3 5 402.96 24.6
 9 -3 -5 436.86 30.4
 9 -3 -5 478.45 35
 9 3 -5 393.36 32.6
 -9 3 5 451.15 34.4
 9 3 -5 431.86 26.1
 8 -3 -5 955.9 54.49
 8 -3 -5 1042.5 51.69
 -8 -3 5 994.5 44.5
 -8 3 5 963.4 55.19
 8 3 -5 969.9 54.49
 -8 3 5 1041.4 52.09
 8 3 -5 1003.5 45.5
 -7 -3 5 697.43 31.4
 7 -3 -5 667.53 38
 7 -3 -5 725.33 42.1
 -7 -3 5 757.72 32.2
 -7 3 5 699.53 42.5
 7 3 -5 703.23 32.7
 -7 3 5 640.54 38.1
 7 3 -5 699.43 41.6
 -7 3 5 742.13 41.8
 6 -3 -5 111.29 14.7
 -6 -3 5 97.89 7.1
 -6 -3 5 96.99 7
 6 3 -5 73.69 12.8
 -6 3 5 66.99 13.5
 -6 3 5 85.49 14
 6 3 -5 99.59 7.9
 -6 3 5 88.09 13.1
 -5 -3 5 55.19 3.3
 -5 -3 5 49.1 3.2
 5 3 -5 45 9.6
 -5 3 5 59.79 11.7
 -5 3 5 77.09 11.4
 -5 3 5 54.09 11.3
 4 -3 -5 201.98 16.4
 4 3 -5 241.68 17.7
 -4 3 5 238.38 18.8
 -4 3 5 255.37 17.7
 -4 3 5 250.57 19.6
 3 -3 -5 871.11 39.1
 -3 3 5 770.72 39.9
 -3 3 5 751.52 37.6
 3 3 -5 733.93 36.7
 2 -3 -5 968.5 45
 2 -3 -5 949.8 45.2
 -2 3 5 909.61 49.4
 2 3 -5 974.6 41.7
 -2 3 5 927.41 44.5
 2 3 -5 1011.6 36.5
 1 -3 -5 271.07 18.6
 1 -3 -5 271.97 18.7
 -1 -3 5 278.47 13.7
 -1 3 5 296.27 19.2
 1 3 -5 291.97 14.3
 1 3 -5 283.67 14.8
 -1 3 5 247.98 20.8
 0 -3 5 941.61 39.9
 0 -3 -5 946.51 43.7
 0 3 -5 973.3 40.5
 0 3 5 937.11 44.4
 0 3 -5 932.51 36.7
 1 -3 5 61.79 9
 -1 -3 -5 72.69 9.8
 -1 3 -5 56.09 8.4
 1 3 5 58.09 10
 1 3 5 87.99 12
 2 -3 5 83.19 11.9
 -2 -3 -5 114.79 13.1
 -2 3 -5 97.99 12.6
 2 3 5 93.39 11.9
 3 -3 5 132.89 15.4
 3 -3 5 121.09 6.5
 3 -3 5 112.89 6.4
 -3 -3 -5 122.99 13.4
 3 3 5 133.59 14.4
 -3 3 -5 105.49 14.2
 4 -3 5 11.3 5.5
 -4 -3 -5 12.3 4.9
 4 -3 5 9.9 2.8
 -4 3 -5 4.7 4.6
 4 3 5 17.5 6.3
 5 -3 5 1054.29 43.7
 5 -3 5 1038.1 52.79
 -5 -3 -5 1028 49
 5 3 5 1006.5 49.7
 -5 3 -5 995 52.89
 -6 -3 -5 112.89 15.1
 6 -3 5 123.09 18.7
 6 -3 5 111.69 12.2
 -6 3 -5 74.29 14.1
 6 3 5 106.59 15
 7 -3 5 1680.93 72.39
 -7 -3 -5 1789.02 78.39
 -7 3 -5 1765.92 83.59
 7 3 5 1677.43 78.09
 8 -3 5 106.99 19.7
 -8 -3 -5 120.59 17.9
 8 -3 5 166.58 18.1
 -8 3 -5 136.89 22.6
 8 3 5 102.29 16.3
 9 -3 5 414.06 27.1
 9 -3 5 366.56 32.7
 -9 -3 -5 405.26 29.9
 -9 3 -5 406.76 34.6
 9 3 5 307.27 27.8
 10 -3 5 5.1 7.7
 -10 -3 -5 -2.2 4.3
 10 -3 5 -4.4 3.7
 10 3 5 5.4 7.4
 -10 3 -5 -7.3 3.9
 -11 -3 -5 149.39 22.2
 11 -3 5 138.99 20
 11 -3 5 132.39 24.4
 -11 3 -5 120.19 22.4
 11 3 5 87.79 17.9
 12 -3 5 7.7 9.1
 12 -3 5 0.1 5.7
 -12 -3 -5 -4.9 5.2
 12 3 5 2.3 6.3
 -12 3 -5 9.1 11.3
 13 -3 5 74.29 16.3
 13 -3 5 52.09 17.6
 -13 3 -5 132.79 26.8
 13 3 5 73.39 18.1
 14 -3 5 10.2 9.1
 14 -3 5 31.2 17.9
 14 3 5 0.3 16.8
 -14 3 -5 5.4 11.2
 15 -4 -5 11.7 11.4
 -15 -4 5 3.5 7.7
 15 -4 -5 7.1 11.2
 15 4 -5 -0.6 10.9
 15 4 -5 20.7 10
 -15 4 5 -11.4 7.8
 -14 -4 5 11 7.3
 14 -4 -5 21.9 10.5
 14 -4 -5 6.6 12
 -14 4 5 6.3 12.8
 -14 4 5 19.8 14.9
 14 4 -5 11.5 8.8
 14 4 -5 36.4 16.5
 -13 -4 5 3.6 6.1
 13 -4 -5 17.6 11.6
 13 -4 -5 15.6 10
 -13 -4 5 3.4 5.7
 -13 4 5 4.8 10.9
 -13 4 5 5.4 9.6
 13 4 -5 4.5 6.1
 13 4 -5 8.9 10.6
 12 -4 -5 6.3 9.3
 -12 -4 5 19.2 7.2
 12 -4 -5 14.1 8.2
 -12 -4 5 18.8 7.2
 -12 4 5 14.1 10.8
 12 4 -5 20.1 7.6
 -12 4 5 16.5 13
 12 4 -5 13.2 11.3
 -11 -4 5 313.47 21.1
 11 -4 -5 313.57 27.3
 11 -4 -5 327.07 38.8
 -11 -4 5 332.87 21.2
 11 4 -5 299.97 22.3
 -11 4 5 324.27 39.8
 -11 4 5 287.47 34.4
 11 4 -5 293.67 35.8
 10 -4 -5 351.86 38.1
 10 -4 -5 283.07 24.9
 -10 -4 5 301.57 19.2
 -10 -4 5 328.97 19.6
 -10 4 5 281.27 34.7
 -10 4 5 294.57 26
 -10 4 5 322.37 35.3
 10 4 -5 330.27 37.5
 10 4 -5 325.67 21.5
 -9 -4 5 24.4 5.6
 -9 -4 5 21.2 5.1
 9 -4 -5 15.4 7.2
 9 -4 -5 25.6 11.1
 9 4 -5 17 9.4
 -9 4 5 12 9.3
 -9 4 5 10.9 8.1
 9 4 -5 32.5 6.9
 -8 -4 5 1575.24 61.89
 -8 -4 5 1591.14 61.99
 8 -4 -5 1650.83 73.79
 -8 4 5 1651.83 74.09
 8 4 -5 1585.34 64.39
 -8 4 5 1536.95 77.99
 8 4 -5 1649.73 79.99
 -8 4 5 1557.04 79.99
 7 -4 -5 128.69 17.6
 -7 4 5 115.79 19.6
 -7 4 5 94.09 17.4
 7 4 -5 150.78 21.6
 -7 4 5 105.39 15.2
 6 -4 -5 928.11 46.6
 -6 4 5 987 47.3
 -6 4 5 880.11 50.89
 6 4 -5 987.7 50.79
 -6 4 5 905.61 50.39
 5 -4 -5 19.4 6.2
 -5 4 5 28.3 9.4
 -5 4 5 10.4 6.6
 5 4 -5 28.6 7.8
 -5 4 5 22.6 6.9
 4 -4 -5 2541.35 104.29
 -4 4 5 2593.24 102.99
 4 4 -5 2518.15 103.69
 -4 4 5 2572.54 106.69
 -4 4 5 2426.36 106.79
 3 -4 -5 2.5 3.4
 -3 4 5 4.4 3.6
 -3 4 5 5.4 4.8
 -3 4 5 2.4 4.2
 3 4 -5 10.6 4.6
 2 -4 -5 2202.48 89.59
 -2 4 5 2171.38 91.09
 2 4 -5 2207.38 85.79
 2 4 -5 2123.19 79.29
 -2 4 5 2118.39 88.99
 -1 -4 5 575.74 24.7
 1 -4 -5 587.04 31.6
 1 4 -5 557.04 25.8
 -1 4 5 595.14 32.4
 1 4 -5 562.54 25.7
 -1 4 5 544.65 31.1
 0 -4 -5 238.38 17.4
 0 -4 5 216.78 13.9
 0 4 -5 223.88 10.9
 0 4 5 230.78 17.8
 0 4 -5 239.08 15.1
 0 4 5 215.58 17.4
 1 -4 5 217.88 15.7
 -1 -4 -5 230.18 17.1
 -1 4 -5 236.78 16.6
 1 4 5 237.58 18.1
 1 4 5 240.38 18.7
 -2 -4 -5 504.35 28.3
 2 4 5 579.04 30.2
 -2 4 -5 452.75 28.5
 3 -4 5 370.76 24.4
 -3 -4 -5 370.76 22.7
 -3 4 -5 375.06 25.5
 3 4 5 326.67 23
 4 -4 5 528.65 32.8
 4 4 5 552.64 31.4
 5 -4 5 341.97 16.4
 -5 -4 -5 367.26 23.8
 5 -4 5 363.16 27.2
 5 4 5 408.16 25.7
 -5 4 -5 364.96 28.1
 6 -4 5 117.39 18.4
 6 -4 5 122.59 9.2
 -6 -4 -5 106.89 14.7
 6 4 5 73.09 13
 -6 4 -5 118.99 19.4
 -7 -4 -5 8.6 6.1
 7 -4 5 18.8 9.2
 7 -4 5 12.2 4.6
 -7 4 -5 3.6 6.8
 7 4 5 3.5 5.2
 8 -4 5 302.27 33.7
 -8 -4 -5 282.47 23
 8 -4 5 276.17 19.4
 8 4 5 316.87 25.3
 -8 4 -5 344.87 37.2
 9 -4 5 98.39 13.5
 9 -4 5 95.29 19.9
 -9 -4 -5 81.29 15.3
 -9 4 -5 95.49 20.8
 9 4 5 92.79 16.6
 10 -4 5 45.6 15.3
 -10 -4 -5 31.7 11
 10 -4 5 34 9.2
 10 4 5 52.29 12.4
 -10 4 -5 23.6 12.3
 11 -4 5 12.9 10.8
 -11 -4 -5 41.2 12.6
 11 -4 5 26.6 8.7
 11 4 5 7.4 8.5
 -11 4 -5 29.3 14.7
 12 -4 5 65.09 14
 12 -4 5 118.89 24.2
 12 4 5 69.39 17.5
 -12 4 -5 69.59 20
 13 -4 5 78.59 15.9
 13 -4 5 79.99 21.7
 13 4 5 80.69 18.5
 -13 4 -5 81.49 22.7
 14 -4 5 7.3 8.4
 14 -4 5 1.2 10.6
 14 4 5 -6.6 8.2
 14 4 5 0.6 8.2
 14 -5 -5 25.1 12.1
 -14 -5 5 26.4 7.8
 -14 5 5 3.7 12.1
 14 5 -5 24.8 8.7
 14 5 -5 16.2 13.6
 -14 5 5 13.1 14.3
 13 -5 -5 9.2 9.3
 -13 -5 5 4.7 5.2
 13 5 -5 11.7 11.8
 -13 5 5 20.9 13.6
 13 5 -5 10.1 7
 -13 5 5 15.2 11
 -12 -5 5 181.58 13.4
 12 -5 -5 171.38 25
 -12 -5 5 183.38 13.4
 -12 5 5 164.98 29.8
 12 5 -5 161.98 18.3
 12 5 -5 183.98 28.7
 -12 5 5 140.09 26.5
 -11 -5 5 1.6 2.8
 11 -5 -5 -3.9 4.8
 -11 -5 5 -0.3 3
 11 5 -5 0.8 7.2
 -11 5 5 10.9 10.7
 -11 5 5 5 8.8
 11 5 -5 0.1 3.9
 10 -5 -5 14.5 8.5
 -10 5 5 5.7 9.5
 10 5 -5 -0.7 6.4
 -10 5 5 7 9
 10 5 -5 13.3 4.9
 -10 5 5 2.4 5.6
 9 -5 -5 32.3 10.1
 9 5 -5 13.1 9.6
 -9 5 5 15.4 10.3
 -9 5 5 40 14.1
 8 -5 -5 102.49 15.7
 -8 5 5 97.59 19.6
 8 5 -5 104.39 19.8
 -8 5 5 106.29 20
 -8 5 5 91.99 14.8
 7 -5 -5 1142.99 54.69
 -7 5 5 1196.48 62.09
 -7 5 5 1155.08 62.79
 -7 5 5 1049.09 53.39
 7 5 -5 974.3 57.59
 6 -5 -5 7.7 5.6
 -6 5 5 10.6 7.2
 -6 5 5 6.5 7.3
 -6 5 5 5.9 5.1
 6 5 -5 4 6.1
 5 -5 -5 567.74 33.5
 -5 5 5 615.14 33.6
 5 5 -5 595.24 35.8
 -5 5 5 584.94 37.7
 -5 5 5 591.04 38.7
 4 -5 -5 189.38 20.8
 4 5 -5 189.18 17.1
 -4 5 5 191.08 16.4
 -4 5 5 207.48 24.8
 -4 5 5 183.08 21.9
 -3 5 5 863.41 43.5
 3 5 -5 883.91 42.8
 -3 5 5 886.21 47.8
 -3 5 5 884.41 47.6
 -2 5 5 796.72 44.1
 -2 5 5 816.32 44.6
 2 5 -5 843.12 33.7
 2 5 -5 857.41 33.9
 -2 5 5 858.71 42.8
 2 5 -5 852.21 39.1
 1 5 -5 73.39 8.4
 1 5 -5 75.69 8.7
 -1 5 5 49.9 10.6
 1 5 -5 95.39 9.8
 -1 5 5 57.29 11.6
 -1 5 5 80.29 12.6
 0 -5 5 7.8 3.8
 0 -5 -5 12.1 5.2
 0 5 5 0.3 3.6
 0 5 5 10.2 6.1
 0 5 -5 6.7 4.2
 0 5 -5 6.5 2.1
 -1 -5 -5 711.63 36.3
 1 -5 5 661.23 33.6
 -1 5 -5 626.84 34.4
 1 5 5 713.13 38.2
 1 5 5 636.74 36.4
 -2 -5 -5 159.98 14.5
 2 -5 5 174.18 15.2
 2 5 5 122.99 17.2
 2 5 5 183.58 19.9
 -2 5 -5 169.58 19.7
 -3 -5 -5 837.22 41.3
 -3 5 -5 793.72 44.1
 3 5 5 803.42 42.5
 -4 -5 -5 74.59 11.6
 4 -5 5 60.89 12.5
 -4 5 -5 72.89 14.1
 4 5 5 64.49 11.9
 -5 -5 -5 406.26 25.5
 5 -5 5 407.56 29.9
 5 5 5 348.37 25.6
 -5 5 -5 409.46 31
 -6 -5 -5 231.08 18.7
 6 -5 5 211.78 26.6
 -6 5 -5 245.28 28.9
 6 5 5 208.98 19.1
 -7 -5 -5 108.79 15.2
 7 -5 5 104.49 19.2
 7 -5 5 90.79 7.2
 7 5 5 96.59 15.4
 -7 5 -5 106.89 19.3
 -8 -5 -5 173.98 21.1
 8 -5 5 196.28 13.1
 8 -5 5 184.88 31.1
 8 5 5 174.08 22.5
 -8 5 -5 172.08 28.4
 9 -5 5 278.17 34.4
 -9 -5 -5 269.97 30
 9 -5 5 288.97 18.9
 -9 5 -5 294.87 36.2
 9 5 5 248.78 28.7
 10 -5 5 19.7 7.1
 -10 -5 -5 18.1 9.2
 10 -5 5 22 13
 10 5 5 10.8 8.5
 11 -5 5 60.79 18.8
 11 -5 5 56.59 11
 -11 5 -5 76.99 21
 11 5 5 72.49 16.2
 12 -5 5 30 16.1
 12 -5 5 66.69 12.5
 -12 5 -5 58.19 19.4
 12 5 5 86.49 17.3
 13 -5 5 92.99 15.9
 13 -5 5 93.69 23.7
 13 5 5 94.29 20.1
 -13 5 -5 40.5 19.2
 -13 6 5 -1.3 12.3
 -13 6 5 1.1 11
 12 -6 -5 76.59 16.3
 12 6 -5 60.59 18.4
 -12 6 5 82.89 22.7
 -12 6 5 77.79 21
 11 -6 -5 99.99 17.3
 11 6 -5 152.48 25.6
 -11 6 5 127.29 24.1
 -11 6 5 81.39 22.1
 10 -6 -5 134.29 18.7
 -10 6 5 145.49 27
 -10 6 5 118.39 17.9
 10 6 -5 96.69 21.5
 -10 6 5 152.58 25.5
 9 -6 -5 87.39 15.1
 -9 6 5 103.79 21.8
 -9 6 5 120.09 22.4
 9 6 -5 92.59 20
 -9 6 5 108.29 18.7
 8 -6 -5 20.7 7.9
 -8 6 5 19 12.2
 -8 6 5 29.1 8.6
 -8 6 5 20.2 11.6
 8 6 -5 9.6 8.6
 7 -6 -5 447.46 30.1
 7 6 -5 470.45 35.3
 -7 6 5 494.25 38
 -7 6 5 466.25 29.8
 -7 6 5 483.15 37.5
 6 -6 -5 373.36 25.3
 6 6 -5 301.27 26.6
 -6 6 5 354.86 24.4
 -6 6 5 344.87 30.1
 -6 6 5 345.67 30
 5 -6 -5 87.59 13.6
 -5 6 5 141.59 20.9
 -5 6 5 109.99 19.1
 5 6 -5 84.49 14.8
 -5 6 5 82.29 13
 -4 6 5 68.49 11.7
 -4 6 5 44.7 12.1
 4 6 -5 75.39 13
 -4 6 5 43.3 12.2
 -3 6 5 107.99 18.2
 -3 6 5 115.59 15.7
 3 6 -5 130.89 16.1
 -3 6 5 99.49 16.2
 -2 6 5 0.1 4.3
 2 6 -5 0.7 3
 2 6 -5 2.2 2.6
 -2 6 5 3.4 4.2
 2 6 -5 -1.1 2.1
 -2 6 5 -3.1 3.8
 1 6 -5 211.28 14.3
 -1 6 5 160.08 18.9
 -1 6 5 193.88 21.9
 1 6 -5 183.58 12.8
 -1 6 5 223.78 24.1
 1 6 -5 212.08 13.8
 0 6 -5 13.1 5.3
 0 6 5 34 8.6
 0 6 -5 20 3.4
 0 6 -5 25.9 3.6
 0 6 5 12.5 6.8
 0 6 5 20.3 7.9
 0 6 -5 30.3 7.2
 -1 -6 -5 97.39 14.1
 -1 6 -5 85.49 13.2
 1 6 5 81.69 13.6
 1 6 5 66.59 13.4
 -2 -6 -5 15.9 7
 2 6 5 8.9 6.1
 -2 6 -5 8.1 5.9
 2 6 5 10.7 9
 3 -6 5 7 5.3
 -3 -6 -5 0.5 4.4
 3 6 5 4.8 5.2
 -3 6 -5 -0.7 4.5
 -4 -6 -5 282.67 21.3
 -4 6 -5 360.66 27.8
 4 6 5 310.17 23.6
 -5 -6 -5 711.03 38.2
 5 -6 5 692.83 43.5
 5 6 5 725.13 40.5
 -6 -6 -5 10.6 6.1
 6 -6 5 1.8 6.3
 6 6 5 12.7 7.4
 -6 6 -5 14 9.4
 -7 -6 -5 138.19 17
 7 -6 5 116.29 20.4
 7 6 5 127.79 18.2
 -7 6 -5 122.49 23.1
 -8 -6 -5 326.97 24.5
 8 -6 5 346.87 39.8
 8 6 5 325.57 26.1
 -8 6 -5 380.86 33.9
 9 -6 5 71.49 18.8
 -9 -6 -5 74.09 13.5
 9 6 5 82.79 15.8
 -9 6 -5 70.79 19.2
 10 -6 5 195.18 31.2
 10 -6 5 195.28 12.7
 10 6 5 153.48 22.6
 -10 6 -5 207.78 33.9
 11 -6 5 30.6 15.7
 11 -6 5 37.2 7.9
 11 6 5 46.9 13.7
 -11 6 -5 27.1 16.2
 12 -6 5 29.2 16.9
 12 -6 5 37 7.9
 12 6 5 39.9 13.2
 -12 6 -5 100.69 27.1
 11 -7 -5 46.9 11.8
 -11 7 5 98.29 22.3
 -11 7 5 85.99 23.5
 11 7 -5 14.9 12.3
 10 -7 -5 6.1 6.2
 10 7 -5 4.3 8.4
 -10 7 5 -7.3 7.5
 -10 7 5 11.1 12.3
 9 -7 -5 7.1 6.3
 -9 7 5 -0.4 8.2
 -9 7 5 5.2 8.9
 -9 7 5 3.9 8.8
 9 7 -5 7.4 9.2
 8 -7 -5 17.5 6.6
 -8 7 5 9.5 11.1
 -8 7 5 26.5 8.4
 -8 7 5 20.3 12.1
 7 -7 -5 28.5 8.5
 7 7 -5 51.69 14.1
 -7 7 5 24.5 8.1
 -7 7 5 46.2 14.5
 -7 7 5 41.6 14.8
 -6 7 5 50.39 15.1
 -6 7 5 44.7 9.5
 6 7 -5 50.69 12.6
 -6 7 5 37.5 12.4
 -5 7 5 133.49 16.8
 5 7 -5 125.09 18.1
 -5 7 5 140.89 22.4
 -5 7 5 152.88 24.5
 -4 7 5 43.2 12.6
 4 7 -5 40.7 10.2
 -4 7 5 55.79 10.7
 -4 7 5 24.8 10.7
 -3 7 5 9.9 7.3
 -3 7 5 -1.9 5.9
 3 7 -5 -2.5 3.5
 -3 7 5 3.5 5
 2 7 -5 17.5 5.6
 -2 7 5 3.9 6.1
 2 7 -5 12.1 3.8
 -2 7 5 5.4 5.3
 -2 7 5 4.7 6
 2 7 -5 13.7 4
 1 7 -5 100.39 10.4
 1 7 -5 100.39 11.6
 1 7 -5 92.59 9.9
 1 7 -5 77.79 10.6
 -1 7 5 124.39 16.7
 -1 7 5 98.69 17
 0 7 5 80.79 14.5
 0 7 5 62.39 12.4
 0 7 -5 61.39 10.2
 0 7 -5 32.7 8
 1 7 5 31.6 11.8
 -1 7 -5 21.9 7.3
 1 7 5 36.9 9.6
 -1 7 -5 30.6 8.8
 1 7 5 41.3 10.3
 2 7 5 2.2 5.3
 -2 7 -5 -0.1 4.9
 2 7 5 4.7 5.9
 -2 7 -5 7.6 6.2
 -3 -7 -5 72.79 12.3
 3 7 5 36.7 11.6
 3 7 5 57.29 12.6
 -3 7 -5 68.69 14.3
 4 -7 5 5.1 5.8
 -4 -7 -5 3.2 5.2
 4 7 5 17.8 7.4
 -4 7 -5 22.8 10.3
 -5 -7 -5 17.5 7
 5 -7 5 7.4 7.9
 -5 7 -5 9.8 9.3
 5 7 5 5.4 6.3
 -6 -7 -5 -3.1 4.3
 6 -7 5 4.5 6.8
 6 7 5 -3.6 4.6
 -6 7 -5 -8.4 5.1
 7 -7 5 112.39 21.3
 -7 -7 -5 81.49 13.1
 -7 7 -5 104.99 22
 7 7 5 99.69 16.4
 8 -7 5 0.5 7.5
 -8 -7 -5 13.1 8.3
 8 7 5 18.9 8.9
 -8 7 -5 25.5 13.2
 9 -7 5 35.4 15
 9 7 5 12.8 8.1
 -9 7 -5 10.6 10.8
 10 -7 5 -0.3 7.6
 10 7 5 -3.3 5.2
 -10 7 -5 -0.5 8.6
 -9 8 5 47.6 16.7
 -9 8 5 4.7 12.4
 9 8 -5 16.2 10.4
 -8 8 5 4.8 8.7
 -8 8 5 1.5 9.4
 -8 8 5 8.3 6.2
 8 8 -5 -4.5 5.1
 -7 8 5 2.7 4.6
 -7 8 5 -4.2 7.6
 7 8 -5 1.7 6.3
 -7 8 5 -2.6 8.2
 -6 8 5 -4.1 6.7
 -6 8 5 3.2 4.5
 -6 8 5 -2.4 7
 6 8 -5 -0.9 4.7
 -5 8 5 68.79 17.1
 -5 8 5 64.29 15.6
 -5 8 5 99.39 14.3
 5 8 -5 48.9 11.9
 -4 8 5 0.9 5.9
 -4 8 5 2.8 5
 4 8 -5 2.5 5.2
 3 8 -5 41.4 9.2
 -3 8 5 44.9 13.4
 -3 8 5 26.3 11.9
 -3 8 5 71.19 12.4
 2 8 -5 3.6 3.8
 -2 8 5 33.3 11.4
 2 8 -5 16.3 4
 -2 8 5 10.4 8.4
 2 8 -5 13.7 4.6
 2 8 -5 10.4 5
 -2 8 5 20.7 7.5
 1 8 -5 10.6 3.9
 -1 8 5 12.8 8.1
 1 8 -5 16.2 5.8
 -1 8 5 -0.5 5.8
 1 8 -5 7.5 3.6
 1 8 -5 16.2 5.4
 -1 8 5 11 6.6
 0 8 5 5.1 6.9
 0 8 5 -2.4 5.2
 0 8 -5 5.6 5
 0 8 -5 3.6 4.7
 0 8 5 4 5.5
 1 8 5 325.57 27.3
 -1 8 -5 321.57 24
 1 8 5 316.27 26.8
 -1 8 -5 356.46 25.6
 1 8 5 330.17 26.7
 -2 8 -5 7.3 6.8
 2 8 5 -2 5.5
 -2 8 -5 -0.4 6.1
 2 8 5 -1.1 5.8
 2 8 5 0.7 6.1
 -3 8 -5 84.19 16.7
 3 8 5 55.49 11.5
 3 8 5 51.29 12.3
 -3 8 -5 64.79 14.1
 3 8 5 69.19 14.9
 -4 8 -5 1.7 5.9
 4 8 5 5.8 9
 -4 8 -5 3.9 7.2
 4 8 5 5.6 6.9
 5 8 5 98.19 19.8
 5 8 5 75.29 14.5
 -5 8 -5 109.09 20.2
 -5 8 -5 85.19 17.6
 -6 8 -5 31.3 13.8
 6 8 5 54.59 11.7
 7 -8 5 0.4 7.2
 -7 8 -5 11.1 9.8
 7 8 5 3.3 5.8
 8 -8 5 11.1 10.2
 8 8 5 17.7 7.6
 -8 8 -5 17.4 13.5
 7 9 -5 8.2 8.5
 -7 9 5 8.3 11.9
 -7 9 5 3.9 4.9
 -7 9 5 2.2 9.7
 6 9 -5 17.9 9.9
 -6 9 5 40.3 8.8
 -6 9 5 15 11.6
 -6 9 5 28.6 13.6
 5 9 -5 56.39 14.3
 -5 9 5 99.09 21.8
 -5 9 5 76.19 12.4
 -5 9 5 61.59 17.9
 -4 9 5 117.09 23.5
 4 9 -5 64.69 12.4
 -4 9 5 81.89 17.4
 -4 9 5 71.59 12.8
 -3 9 5 21.3 11.6
 -3 9 5 20.2 11.2
 -3 9 5 20.6 8
 3 9 -5 25 6.9
 3 9 -5 19.9 7.3
 -2 9 5 3.3 7.8
 2 9 -5 10.9 5
 -2 9 5 6.5 8.3
 -2 9 5 7.3 6.6
 2 9 -5 9.9 5
 1 9 -5 7.3 4.9
 1 9 -5 2 4.5
 -1 9 5 -1.5 4.6
 -1 9 5 -8.8 4
 -1 9 5 5.3 7.6
 0 9 -5 49 9.5
 0 9 5 77.09 16.2
 0 9 -5 60.99 11.2
 0 9 5 68.99 13.7
 0 9 5 57.19 14.8
 1 9 5 8.1 7.5
 1 9 5 8 7.7
 1 9 5 -1.8 5.5
 -1 9 -5 3 6.1
 -1 9 -5 0.2 5
 2 9 5 206.68 25
 2 9 5 195.58 27.4
 2 9 5 166.98 22.6
 -2 9 -5 173.78 21.9
 -2 9 -5 235.28 26.8
 -3 9 -5 2.7 8.3
 -3 9 -5 1.4 6.9
 3 9 5 -5.5 4.9
 3 9 5 3.5 6.7
 3 9 5 1.6 6.2
 4 9 5 128.59 18.4
 4 9 5 127.19 18.5
 -4 9 -5 137.19 24.5
 -4 9 -5 130.39 22.8
 -5 9 -5 16.1 12.1
 5 9 5 8.1 10.3
 5 9 5 11.8 7.4
 -5 9 -5 52.89 13.9
 5 9 5 27.1 9.7
 6 9 5 32.6 9.2
 -6 9 -5 7.3 9.8
 -6 9 -5 43.3 15.6
 16 0 -6 23.7 14.5
 15 0 -6 2.5 10.6
 15 0 -6 -10.9 4.5
 14 0 -6 29.5 14.3
 14 0 -6 34.2 14.6
 -14 0 6 27.4 12.1
 13 0 -6 243.38 30.8
 13 0 -6 227.08 31
 -12 0 6 610.04 42.1
 -11 0 6 77.19 16.7
 11 0 -6 41.8 12.8
 11 0 -6 33.3 11.2
 10 0 -6 25.5 9.5
 -10 0 6 13.4 7
 10 0 -6 33.6 11.3
 9 0 -6 670.33 42
 9 0 -6 728.13 41.2
 -9 0 6 694.53 43.7
 -8 0 6 81.19 14
 8 0 -6 65.69 12.4
 -8 0 6 89.69 13.9
 8 0 -6 130.29 17.5
 -7 0 6 637.04 33.8
 7 0 -6 579.14 35.2
 -7 0 6 627.74 34.8
 -7 0 6 636.34 36.6
 7 0 -6 615.94 34.3
 -6 0 6 20.7 6.2
 -6 0 6 27.4 7.3
 6 0 -6 13.2 5.2
 -6 0 6 24.1 6.4
 6 0 -6 26.6 7.5
 -5 0 6 274.57 19.1
 -5 0 6 345.87 21.9
 -5 0 6 333.47 19.8
 -4 0 6 1677.73 67.29
 -4 0 6 1612.74 66.69
 4 0 -6 1628.94 68.89
 -4 0 6 1642.64 69.09
 3 0 -6 500.35 25.1
 3 0 -6 538.15 26.9
 -3 0 6 512.45 26.6
 -3 0 6 501.05 25.2
 1 0 -6 5504.35 249.88
 -1 0 6 5333.87 250.67
 0 0 6 41.1 6.5
 0 0 -6 28.1 5.3
 0 0 6 35.5 6.1
 0 0 -6 38.8 6.8
 1 0 6 2066.99 130.69
 -1 0 -6 2223.88 132.49
 -1 0 -6 2174.18 132.99
 -3 0 -6 1347.87 59.59
 3 0 6 1387.06 59.79
 -4 0 -6 583.24 32.9
 4 0 6 635.24 33.6
 -5 0 -6 3668.43 233.48
 5 0 6 3817.02 237.18
 5 0 6 3740.83 235.18
 -5 0 -6 4249.27 244.88
 -6 0 -6 766.02 43.3
 6 0 6 816.82 43.9
 -7 0 -6 65.99 13.6
 7 0 6 66.29 13.7
 8 0 6 18.2 8.8
 9 0 6 146.39 22.7
 -9 0 -6 176.58 24.6
 -10 0 -6 107.99 19.2
 10 0 6 76.19 16.8
 -11 0 -6 104.89 20.8
 11 0 6 101.89 20.4
 12 0 6 43.5 14.2
 12 0 6 36.5 12.3
 -12 0 -6 54.69 15.9
 13 0 6 114.79 21.9
 -13 0 -6 177.38 28.7
 13 0 6 160.98 28.4
 14 0 6 -9.1 5.3
 14 0 6 -1.1 9.1
 15 0 6 28.7 14.5
 15 0 6 73.89 20.9
 16 -1 -6 27.2 13.9
 16 -1 -6 5.9 12.3
 16 1 -6 0.1 8.8
 16 1 -6 -1 9.6
 15 -1 -6 93.49 22.2
 15 -1 -6 108.29 23.9
 15 1 -6 124.09 22.7
 15 1 -6 128.09 24
 14 -1 -6 -0.1 6.9
 14 -1 -6 -0.8 7.2
 -14 -1 6 -3.7 6.1
 14 1 -6 1.5 8.1
 -14 1 6 -3.3 7.9
 14 1 -6 -0.9 7.1
 13 -1 -6 154.48 24.9
 -13 -1 6 216.38 28
 13 -1 -6 154.38 25.2
 -13 1 6 191.78 28.5
 13 1 -6 186.48 26
 13 1 -6 153.88 26.7
 12 -1 -6 23.2 10.8
 12 -1 -6 24.4 10.6
 -12 -1 6 36.8 11.2
 12 1 -6 28 10.9
 12 1 -6 46.2 13
 -12 1 6 32.7 13
 11 -1 -6 400.66 31.9
 -11 -1 6 398.76 29.5
 11 -1 -6 324.17 29.5
 -11 1 6 375.16 30.9
 11 1 -6 358.36 28.3
 11 1 -6 333.37 35.7
 10 -1 -6 21 9.6
 -10 -1 6 24.8 8.3
 10 -1 -6 25.7 9.7
 10 1 -6 10.3 7.4
 -10 1 6 26.8 10.2
 10 1 -6 20.3 8.5
 -9 -1 6 238.78 20.3
 9 -1 -6 264.17 23.3
 9 -1 -6 257.77 27.5
 9 1 -6 254.07 27.1
 -9 1 6 288.77 29.2
 -9 1 6 256.27 28.1
 9 1 -6 221.68 19.6
 8 -1 -6 23.3 8
 -8 -1 6 38.8 10.3
 8 -1 -6 23.7 8.7
 8 1 -6 42.7 9.1
 -8 1 6 42.1 10.4
 -8 1 6 44.8 11.2
 8 1 -6 42.5 11.2
 -7 -1 6 3.1 4.2
 -7 -1 6 6.1 4.4
 7 -1 -6 4.2 4.6
 7 -1 -6 4.9 5
 7 1 -6 -1.2 3.7
 -7 1 6 2.5 4.6
 -7 1 6 10.8 6.1
 -7 1 6 4.6 4.8
 7 1 -6 -0.3 3
 -6 -1 6 720.73 37.4
 -6 -1 6 683.53 32.9
 6 -1 -6 617.64 35
 -6 1 6 637.94 35.6
 -6 1 6 611.04 35.2
 6 1 -6 597.04 35.1
 6 1 -6 679.63 32.6
 -6 1 6 640.74 34.8
 -5 -1 6 116.39 9.9
 -5 -1 6 106.19 9.2
 -5 -1 6 115.09 14.3
 -5 1 6 113.59 14.4
 5 1 -6 104.59 13.4
 -5 1 6 110.49 13.4
 -5 1 6 107.09 13.4
 -4 -1 6 391.06 19.9
 -4 -1 6 338.87 19
 4 -1 -6 431.76 23.7
 -4 -1 6 379.26 22.7
 -4 1 6 383.16 23
 -4 1 6 373.66 22.6
 -4 1 6 356.26 21.9
 4 1 -6 403.36 22.9
 3 -1 -6 164.08 13.2
 -3 -1 6 174.58 12.9
 -3 -1 6 169.68 10.9
 3 -1 -6 189.88 13.7
 3 1 -6 179.38 13.2
 -3 1 6 172.58 13.5
 -3 1 6 190.88 13.8
 3 1 -6 170.08 11
 2 -1 -6 314.77 18.5
 2 -1 -6 305.97 18.5
 -2 -1 6 275.87 16.7
 2 1 -6 281.67 15.5
 2 1 -6 315.67 17.5
 -2 1 6 325.47 19
 -2 1 6 293.27 18.1
 1 -1 -6 15.7 4.9
 1 -1 -6 8.8 3.8
 -1 -1 6 5.6 2.7
 -1 1 6 9.9 4.2
 1 1 -6 14.1 3.7
 -1 1 6 9.2 4.6
 1 1 -6 12.9 4.1
 1 -1 6 109.89 9.8
 -1 -1 -6 118.69 10.4
 1 -1 6 130.79 9.4
 -1 1 -6 106.99 9.7
 1 1 6 126.29 10.9
 1 1 6 120.79 12.8
 2 1 6 1696.23 70.39
 -3 -1 -6 895.41 44
 3 -1 6 1021.7 45.7
 -3 1 -6 896.71 44.5
 3 1 6 979.8 44.8
 -4 -1 -6 3309.57 206.48
 4 -1 6 3557.54 216.98
 -4 -1 -6 3273.97 205.58
 -4 1 -6 3431.96 215.48
 4 1 6 3294.57 206.98
 4 1 6 3773.12 216.58
 -4 1 -6 3458.65 214.18
 -5 -1 -6 289.67 21.3
 5 -1 6 302.37 22.4
 -5 1 -6 286.27 22.2
 5 1 6 275.97 20.9
 6 -1 6 276.27 22.9
 -6 -1 -6 242.88 20.9
 -6 1 -6 307.17 24.2
 6 1 6 306.17 22.7
 -7 -1 -6 11.1 7.1
 7 -1 6 7 6.4
 -7 1 -6 7.2 6.5
 7 1 6 9.7 6.4
 8 -1 6 210.58 25.9
 -8 -1 -6 171.08 22.6
 8 1 6 119.09 19.2
 -8 1 -6 192.98 24.8
 -9 -1 -6 401.06 31.8
 9 -1 6 459.95 34.9
 9 1 6 402.26 32.3
 -9 1 -6 434.06 34.1
 10 -1 6 15.2 9.7
 -10 -1 -6 27.8 11.2
 10 1 6 28.1 11.3
 -10 1 -6 37.1 12.2
 11 -1 6 29.2 10.3
 -11 -1 -6 12.6 9.1
 11 -1 6 37.4 13.1
 -11 1 -6 54.59 15.7
 11 1 6 39.3 13.8
 -12 -1 -6 11.4 9.8
 12 -1 6 24.6 13.5
 12 1 6 30 13.1
 -12 1 -6 6.6 9.9
 13 -1 6 195.78 31.3
 13 -1 6 177.18 27.3
 -13 -1 -6 190.28 29.2
 -13 1 -6 141.89 26.8
 13 1 6 182.28 28.4
 13 1 6 164.08 27.9
 14 -1 6 112.49 22.9
 14 -1 6 120.29 26.5
 14 1 6 134.89 25.9
 14 1 6 183.78 29.9
 15 -1 6 5.7 9.5
 15 -1 6 -5.9 8.3
 15 1 6 15.7 11.8
 15 1 6 -4.7 8.8
 16 -2 -6 38.1 16.8
 16 -2 -6 22.9 15.7
 -16 -2 6 60.09 15.6
 16 2 -6 80.59 21.8
 16 2 -6 80.69 19.9
 -16 2 6 44.5 16.2
 15 -2 -6 21 12.1
 15 -2 -6 -3.8 8.4
 15 2 -6 -2.5 6.3
 15 2 -6 14.7 12.7
 -15 2 6 18.8 13
 14 -2 -6 2.5 10
 14 -2 -6 4.1 8.5
 14 2 -6 12 9
 -14 2 6 3.2 9.6
 14 2 -6 12.2 12
 13 -2 -6 9.4 8.8
 13 -2 -6 -3.3 6.1
 -13 -2 6 -0.4 5.8
 13 2 -6 -2.8 5.4
 13 2 -6 1.2 7.2
 -13 2 6 2.4 8.6
 12 -2 -6 372.26 31.3
 12 -2 -6 286.37 35.2
 -12 -2 6 321.87 26.2
 -12 2 6 301.37 36.6
 12 2 -6 357.26 38.5
 12 2 -6 317.17 27
 11 -2 -6 -4.6 4
 -11 -2 6 -1.5 5.5
 11 -2 -6 3.8 8.5
 -11 2 6 6.4 7.9
 11 2 -6 10.4 8.5
 11 2 -6 0.6 5.1
 10 -2 -6 1.3 6.1
 -10 -2 6 6.3 5.7
 10 -2 -6 2.8 6.1
 10 2 -6 2.7 5
 10 2 -6 -0.2 5.8
 -10 2 6 0.6 5.5
 -10 2 6 6.9 7.8
 -9 -2 6 14.1 6.3
 9 -2 -6 8.3 6.4
 9 -2 -6 7.6 7.3
 9 2 -6 23 9
 9 2 -6 9.3 5.4
 -9 2 6 20.2 8.8
 -9 2 6 0.8 4.7
 8 -2 -6 1209.08 62.09
 -8 -2 6 1165.38 54.79
 8 -2 -6 1296.07 60.99
 -8 2 6 1254.07 63.39
 8 2 -6 1217.58 55.29
 -8 2 6 1260.57 61.29
 8 2 -6 1225.88 62.59
 -8 2 6 1241.98 61.39
 -7 -2 6 5.7 3.6
 7 -2 -6 -3 3.6
 7 -2 -6 3.5 4.5
 -7 -2 6 5.7 3.7
 7 2 -6 9.6 4.3
 -7 2 6 12.7 6.1
 -7 2 6 2.4 4.7
 7 2 -6 7.3 5.5
 -7 2 6 4.4 4.8
 -6 -2 6 343.47 18.4
 6 -2 -6 345.87 23.2
 -6 -2 6 334.87 18.6
 -6 2 6 295.57 22.6
 -6 2 6 281.87 21.8
 -6 2 6 350.76 25
 6 2 -6 337.17 23.9
 5 -2 -6 1 3.1
 -5 -2 6 1.4 2.3
 -5 -2 6 3.6 2.5
 5 2 -6 2.8 3.5
 -5 2 6 2.8 4.4
 -5 2 6 8.7 4.9
 -5 2 6 6.2 4.1
 -4 -2 6 38.9 8.1
 -4 -2 6 55.29 5.7
 4 -2 -6 62.39 9.7
 -4 -2 6 48.1 5.5
 -4 2 6 51.89 9.1
 -4 2 6 65.29 10.9
 4 2 -6 41.1 7.9
 -4 2 6 67.59 10.5
 -3 -2 6 266.67 12.6
 -3 -2 6 254.97 12.5
 3 -2 -6 272.57 18.2
 3 -2 -6 260.37 18.2
 -3 -2 6 273.77 17.2
 -3 2 6 229.48 17.3
 -3 2 6 275.27 18.7
 3 2 -6 248.48 16.6
 3 2 -6 268.37 13
 -2 -2 6 1164.78 46.7
 2 -2 -6 1092.79 49.2
 -2 -2 6 1086.39 42.8
 2 -2 -6 1069.09 49.2
 -2 2 6 1039.8 49.1
 -2 2 6 1059.29 49.1
 2 2 -6 1125.99 43.3
 2 2 -6 1118.89 46.5
 1 -2 -6 102.59 12.7
 1 -2 -6 77.29 10.3
 -1 -2 6 85.59 7
 -1 -2 6 94.09 7.7
 -1 2 6 131.49 13.9
 1 2 -6 114.29 7.9
 -1 2 6 88.09 12.5
 1 2 -6 92.49 7.6
 0 -2 6 485.75 23.8
 0 -2 6 458.15 23.6
 0 -2 -6 548.05 27.3
 0 2 6 510.05 27
 0 2 -6 487.25 22.3
 0 2 -6 529.55 24.4
 0 2 6 490.85 27.3
 1 -2 6 60.29 6
 -1 -2 -6 48.9 7.9
 1 2 6 49.3 8.3
 -1 2 -6 54.49 7.9
 1 2 6 56.89 9.1
 -2 -2 -6 1844.92 74.69
 -2 2 -6 1751.52 74.59
 3 -2 6 1554.74 69.29
 -3 -2 -6 1558.24 68.09
 3 2 6 1749.92 69.79
 -3 2 -6 1558.54 69.29
 4 -2 6 38.4 9
 -4 -2 -6 20.9 6.7
 4 2 6 25.4 7
 -4 2 -6 26.3 8
 -5 -2 -6 -1.5 3.5
 5 -2 6 14.1 7.3
 -5 2 -6 7.4 5.8
 5 2 6 10.8 6.4
 -6 -2 -6 417.76 28.3
 6 -2 6 462.45 31.1
 -6 2 -6 415.36 30.1
 6 2 6 428.66 28.5
 7 -2 6 250.57 28.2
 -7 -2 -6 231.28 21.1
 7 2 6 250.17 21.5
 -7 2 -6 245.18 27.8
 -8 -2 -6 19.4 7.6
 8 -2 6 5 5.3
 8 -2 6 6.2 7.1
 -8 2 -6 25.9 10.6
 8 2 6 5.4 6.7
 9 -2 6 61.09 12.2
 -9 -2 -6 85.19 16.5
 9 -2 6 79.79 17.6
 9 2 6 94.49 17.2
 -10 -2 -6 -0.4 5.6
 10 -2 6 2.6 6.7
 10 -2 6 -1.8 4.9
 -10 2 -6 1 6.4
 10 2 6 7.1 7.5
 11 -2 6 130.29 19.8
 -11 -2 -6 113.59 20.8
 11 -2 6 129.19 24.5
 -11 2 -6 141.59 24.1
 11 2 6 179.38 26.9
 12 -2 6 26.5 11.1
 -12 -2 -6 75.09 18
 12 -2 6 27 12.8
 12 2 6 39.7 14.4
 -12 2 -6 56.59 16.5
 13 -2 6 14 9.3
 13 -2 6 42.8 15.8
 -13 2 -6 20.8 14.3
 13 2 6 25 12.7
 14 -2 6 0.4 9.5
 14 -2 6 1.2 7.2
 14 2 6 -12.4 4.5
 14 2 6 18.9 10.9
 -14 2 -6 13.1 14.6
 -15 -3 6 -4.3 6
 15 -3 -6 1 7.2
 15 -3 -6 -8.8 7.9
 -15 3 6 -0.8 8.6
 15 3 -6 -7.7 5
 -14 -3 6 53.69 12.8
 14 -3 -6 42.1 13.7
 14 -3 -6 25 14
 14 3 -6 71.09 19.4
 -14 3 6 44.3 15.1
 -14 3 6 44.4 17.1
 14 3 -6 40.8 11.8
 13 -3 -6 49.6 14.2
 -13 -3 6 32.4 10.1
 -13 -3 6 67.89 12.8
 13 -3 -6 39.4 13.8
 -13 3 6 54.69 17.2
 13 3 -6 38 11.5
 -13 3 6 31.2 13.3
 13 3 -6 40.9 15.3
 -12 -3 6 44.1 10.4
 12 -3 -6 11.6 10.4
 -12 -3 6 23.6 10
 12 -3 -6 27.7 11.6
 -12 3 6 27.3 12.9
 -12 3 6 11.3 10.9
 12 3 -6 28.2 9.2
 12 3 -6 14.9 11
 -11 -3 6 10.6 5.9
 11 -3 -6 0.7 5.6
 -11 -3 6 -3.2 3.9
 11 -3 -6 -0.8 6.7
 11 3 -6 -0.9 6.1
 -11 3 6 -3.2 4.9
 -11 3 6 7.6 8.6
 11 3 -6 2.3 5.5
 -10 -3 6 6.1 5.3
 10 -3 -6 8.7 7.5
 10 -3 -6 11.2 8.8
 -10 -3 6 1 3.9
 10 3 -6 2.2 7.4
 -10 3 6 8.7 8.2
 10 3 -6 8.7 5.7
 -10 3 6 5 5.9
 -10 3 6 -0.1 5.8
 -9 -3 6 877.51 41.4
 -9 -3 6 874.51 40.9
 9 -3 -6 854.81 48.1
 9 -3 -6 944.61 53.09
 -9 3 6 896.51 51.09
 -9 3 6 873.61 49.1
 9 3 -6 853.61 42.2
 9 3 -6 803.42 51.29
 -8 -3 6 62.29 8.9
 -8 -3 6 56.09 8.4
 8 -3 -6 45.7 11.1
 8 3 -6 66.39 9.6
 8 3 -6 72.59 14.9
 -8 3 6 61.59 13.1
 -8 3 6 63.69 15
 -8 3 6 27.9 10.4
 7 -3 -6 434.46 28.2
 -7 -3 6 399.16 20.6
 -7 -3 6 416.16 20.7
 7 3 -6 431.26 30.5
 -7 3 6 421.56 30.7
 -7 3 6 425.76 29.8
 -7 3 6 391.86 27.4
 -6 -3 6 655.43 27.7
 -6 -3 6 679.63 27.8
 6 -3 -6 650.93 36.3
 -6 3 6 610.34 35.8
 -6 3 6 726.13 39.8
 -6 3 6 664.53 39.9
 6 3 -6 653.93 38.4
 5 -3 -6 366.96 24.8
 -5 3 6 395.46 27.5
 -5 3 6 417.66 27.3
 5 3 -6 431.56 27
 -5 3 6 414.46 25.7
 -4 3 6 2763.32 115.69
 -4 3 6 2889.31 115.59
 3 -3 -6 -4 2.3
 3 -3 -6 -1.2 2.9
 3 3 -6 2 2.7
 -3 3 6 1.8 4
 -3 3 6 1.5 3.3
 -3 3 6 1.2 4.2
 2 -3 -6 356.36 22.1
 2 -3 -6 311.37 21.1
 -2 -3 6 309.57 13.6
 2 3 -6 321.67 14.6
 -2 3 6 319.77 21.2
 -2 3 6 339.07 25.7
 2 3 -6 309.47 17.9
 -1 -3 6 4467.15 195.48
 1 -3 -6 4239.78 247.58
 1 -3 -6 4583.34 249.38
 -1 3 6 4490.05 249.28
 1 3 -6 4225.88 198.28
 -1 3 6 4281.97 243.78
 0 -3 6 51.19 7.3
 0 -3 -6 54.49 9.5
 0 -3 6 56.59 4.9
 0 3 6 61.39 10.6
 0 3 -6 68.49 8.8
 0 3 -6 60.19 5.1
 0 3 6 80.59 12.6
 -1 -3 -6 754.32 36.9
 1 -3 6 728.13 28
 1 3 6 748.43 37.3
 1 3 6 687.63 37.4
 -1 3 -6 764.32 35.6
 2 -3 6 70.09 3.8
 -2 -3 -6 85.79 11.5
 2 -3 6 66.59 10.5
 2 3 6 76.79 11.7
 -2 3 -6 74.99 11.1
 3 -3 6 11.8 2.7
 3 -3 6 13.6 5.6
 -3 -3 -6 8.6 5.3
 -3 3 -6 11.6 6
 3 3 6 13.4 5.8
 4 -3 6 457.45 21.7
 -4 -3 -6 483.15 28
 4 -3 6 460.95 29.4
 -4 3 -6 509.45 30.9
 4 3 6 450.85 28.1
 5 -3 6 103.99 8.9
 -5 -3 -6 95.19 13.6
 5 -3 6 79.79 14.8
 5 3 6 75.79 12.7
 -5 3 -6 105.59 16.6
 6 -3 6 125.69 11.4
 -6 -3 -6 180.28 19.8
 6 -3 6 137.99 20.4
 6 3 6 128.09 16.8
 -6 3 -6 152.28 21.2
 7 -3 6 60.39 10.2
 -7 -3 -6 36.8 10.6
 -7 3 -6 72.09 15.5
 7 3 6 51.59 12.8
 -8 -3 -6 1796.72 79.99
 8 -3 6 1581.64 72.69
 8 -3 6 1641.14 82.99
 8 3 6 1733.83 80.19
 -8 3 -6 1622.84 83.49
 9 -3 6 151.98 18.8
 -9 -3 -6 165.68 22.8
 9 -3 6 200.98 29
 9 3 6 164.88 22.8
 -9 3 -6 174.68 26.5
 10 -3 6 70.89 18.3
 -10 -3 -6 67.49 15.7
 10 -3 6 67.39 13.6
 10 3 6 85.59 17.5
 -10 3 -6 90.49 18.6
 -11 -3 -6 79.89 16.9
 11 -3 6 77.39 20.2
 11 -3 6 75.29 15.2
 11 3 6 55.69 15.3
 -11 3 -6 86.99 20.2
 12 -3 6 41.8 16.2
 12 -3 6 16.2 9.7
 -12 3 -6 32.9 15.5
 12 3 6 9.3 9.7
 13 -3 6 51.79 16.4
 13 3 6 14.5 11.4
 14 -3 6 39.2 18.3
 14 -3 6 20.3 11.3
 -14 3 -6 77.09 21.6
 14 3 6 61.89 19
 14 3 6 39.1 13.7
 -15 -4 6 4.6 7.2
 15 -4 -6 3.4 8.1
 15 4 -6 1.5 6.8
 -15 4 6 -6.6 7.6
 15 4 -6 3.7 10.7
 -14 -4 6 -1.8 5.5
 14 -4 -6 4.6 8.1
 14 4 -6 0.4 8.6
 14 4 -6 13.9 8.2
 -14 4 6 9.2 11.6
 -14 4 6 -0.5 9.7
 -13 -4 6 20.1 7.3
 13 -4 -6 -3 5.4
 -13 -4 6 10.3 6.9
 -13 4 6 49.7 15.7
 -13 4 6 18.8 11.6
 13 4 -6 40.2 15.7
 13 4 -6 22.9 8.8
 12 -4 -6 93.49 17.1
 -12 -4 6 111.19 14.2
 -12 -4 6 94.79 13.5
 -12 4 6 122.09 24.5
 12 4 -6 99.49 15.2
 12 4 -6 89.59 20.7
 -12 4 6 129.99 23.8
 -11 -4 6 13 5.9
 -11 -4 6 2.7 4.6
 11 -4 -6 6.1 7.1
 11 4 -6 -0.8 4.1
 11 4 -6 -1.9 6.3
 -11 4 6 10.8 10.2
 -11 4 6 1.4 7.9
 10 -4 -6 77.99 16.2
 -10 -4 6 55.79 8.7
 -10 -4 6 53.99 8.2
 10 4 -6 49.5 14.8
 10 4 -6 43.2 8.8
 -10 4 6 81.69 19.1
 -10 4 6 80.49 17.9
 -10 4 6 57.59 13.1
 -9 -4 6 39.8 6.3
 -9 -4 6 34.5 5.8
 9 -4 -6 28.6 9.9
 -9 4 6 20.1 10.2
 -9 4 6 44.8 13.6
 -9 4 6 43 11.3
 9 4 -6 19.6 10.4
 8 -4 -6 85.99 15.2
 -8 -4 6 106.29 7.1
 -8 -4 6 98.09 6.9
 -8 4 6 90.19 17.8
 -8 4 6 104.89 16.6
 8 4 -6 92.89 16.8
 -8 4 6 128.49 21.3
 7 -4 -6 85.09 14.2
 -7 4 6 104.99 18.5
 7 4 -6 114.89 19
 -7 4 6 94.69 15.1
 -7 4 6 86.89 16.3
 6 -4 -6 6.1 4.9
 -6 4 6 -4.1 5.1
 6 4 -6 -0.8 3.9
 -6 4 6 11.6 6
 -6 4 6 18.9 8.1
 5 -4 -6 51.79 10.3
 -5 4 6 56.59 11
 5 4 -6 71.69 12.5
 -5 4 6 68.49 13
 -5 4 6 67.49 13.5
 4 -4 -6 136.89 16.4
 -4 4 6 136.39 18.2
 -4 4 6 159.68 18.2
 -4 4 6 143.09 18.5
 4 4 -6 138.19 16.2
 3 -4 -6 111.09 14.6
 -3 4 6 87.29 14.1
 -3 4 6 77.49 11.8
 3 4 -6 97.79 11.9
 -3 4 6 81.69 13.7
 2 -4 -6 136.99 17
 2 -4 -6 172.48 15.5
 2 4 -6 158.48 12.1
 -2 4 6 157.68 18.5
 -2 4 6 159.48 17.4
 2 4 -6 169.98 8.9
 1 -4 -6 185.08 16.5
 -1 -4 6 209.58 11.8
 1 4 -6 197.98 12.4
 1 4 -6 205.58 12.2
 -1 4 6 226.38 18.3
 -1 4 6 202.68 17.2
 0 -4 -6 124.99 14.8
 0 -4 6 88.69 9.8
 0 4 6 76.19 12.1
 0 4 -6 68.99 9.3
 0 4 6 64.69 10.8
 0 4 -6 90.49 5.8
 1 -4 6 8.8 4.2
 -1 -4 -6 10.4 5.4
 1 4 6 8.1 5.1
 1 4 6 14.9 5.5
 -1 4 -6 7.9 4.5
 -2 -4 -6 210.38 17.4
 2 4 6 268.37 19.9
 -2 4 -6 267.67 19.5
 3 -4 6 167.58 19.5
 -3 -4 -6 169.18 14.9
 -3 4 -6 154.58 19.1
 3 4 6 138.99 17.8
 -4 -4 -6 122.79 15.2
 4 -4 6 114.49 16.5
 -4 4 -6 145.89 22.2
 4 4 6 131.49 16.9
 5 -4 6 43.5 5
 5 -4 6 51.69 12.5
 -5 -4 -6 49.6 10.4
 5 -4 6 44.9 5.3
 5 4 6 52.69 11.2
 -5 4 -6 44.3 11.1
 -6 -4 -6 302.67 22.7
 6 -4 6 314.77 26.4
 6 -4 6 256.97 15.7
 6 4 6 303.97 23.8
 -6 4 -6 348.57 27.7
 7 -4 6 6.2 6.9
 -7 -4 -6 1.3 4.8
 7 -4 6 1.9 2.9
 -7 4 -6 0.8 6.6
 7 4 6 1.5 4.9
 -8 -4 -6 117.19 17.6
 8 -4 6 152.38 15.6
 8 -4 6 119.49 20.7
 -8 4 -6 108.49 20.2
 8 4 6 143.89 21.1
 9 -4 6 11.9 5.7
 9 -4 6 8.1 8.5
 -9 -4 -6 11.6 7.7
 9 4 6 14.6 8.5
 -9 4 -6 16.7 10.4
 10 -4 6 143.29 18.1
 10 -4 6 152.78 25.8
 -10 -4 -6 126.29 20.3
 10 4 6 177.18 24.9
 -10 4 -6 135.49 24.7
 11 -4 6 11 8
 11 -4 6 4.5 9.1
 -11 -4 -6 18.4 9.9
 11 4 6 10.8 9
 -11 4 -6 1.9 9.8
 12 -4 6 25.8 9.3
 12 -4 6 8.2 10.7
 12 4 6 6.5 9.1
 -12 4 -6 9.1 12.1
 13 -4 6 -1.3 9
 13 -4 6 5.3 6.4
 -13 4 -6 2.3 11.2
 14 -5 -6 1 7.3
 -14 -5 6 -3.5 3.8
 14 5 -6 3.2 11.1
 -14 5 6 14.2 12.8
 -14 5 6 3.6 11.7
 -13 -5 6 11.2 5.6
 -13 -5 6 27.1 6.6
 13 -5 -6 0.8 6.7
 -13 5 6 13 11.9
 -13 5 6 35 12.8
 13 5 -6 10.9 11.6
 -12 -5 6 16.9 5.1
 12 -5 -6 1.7 7
 -12 5 6 11.9 12.2
 -12 5 6 2.1 9.9
 12 5 -6 -4.3 7.3
 11 -5 -6 88.89 18.2
 -11 -5 6 95.99 6.3
 -11 -5 6 92.19 6.3
 11 5 -6 91.89 20.6
 -11 5 6 84.79 20.1
 -11 5 6 103.29 23.5
 10 -5 -6 50.69 12.9
 -10 5 6 69.19 14.3
 10 5 -6 72.49 16.9
 -10 5 6 75.79 18.7
 -10 5 6 73.39 18.4
 9 -5 -6 11.8 7.4
 9 5 -6 27.9 11.4
 -9 5 6 12.9 9.8
 -9 5 6 12.3 7.2
 -9 5 6 9.3 9.6
 8 -5 -6 22.1 7.8
 -8 5 6 40.7 13.1
 8 5 -6 52.19 13.6
 -8 5 6 23.4 9.1
 -8 5 6 36.9 13.5
 7 -5 -6 135.79 18
 -7 5 6 167.88 24.4
 -7 5 6 147.29 18.4
 7 5 -6 109.79 18.5
 -7 5 6 155.38 23.8
 6 -5 -6 16.3 7.2
 -6 5 6 7.5 5.6
 -6 5 6 -0.4 5.7
 6 5 -6 5.5 6
 -6 5 6 1.5 6.3
 5 -5 -6 536.85 33.4
 -5 5 6 652.63 40.1
 -5 5 6 562.64 33.5
 5 5 -6 589.64 35
 -5 5 6 557.14 37
 4 -5 -6 26.1 7.4
 -4 5 6 27.9 9.8
 4 5 -6 16.9 6.3
 -4 5 6 11.7 7.3
 -4 5 6 25.5 7.8
 -3 5 6 6.2 6.1
 3 5 -6 7.8 4.5
 -3 5 6 12.3 6.1
 -3 5 6 9.7 6.5
 -2 5 6 61.49 13.1
 2 5 -6 71.59 5.7
 2 5 -6 74.09 6.1
 2 5 -6 102.09 11
 -2 5 6 68.29 12.1
 -2 5 6 66.69 12.9
 1 -5 -6 216.38 18.4
 -1 5 6 178.98 20.3
 1 5 -6 207.48 12.6
 -1 5 6 232.48 19.8
 1 5 -6 199.08 13.2
 0 -5 6 18.3 5
 0 -5 -6 16.8 6.5
 0 5 6 13.3 6.6
 0 5 -6 30.9 6.7
 0 5 6 15.1 6.5
 0 5 -6 22.9 3
 1 -5 6 175.28 14.4
 -1 -5 -6 183.38 16.4
 1 5 6 149.99 18.5
 -1 5 -6 172.88 15
 1 5 6 166.18 20.3
 2 -5 6 805.12 42.1
 -2 -5 -6 853.91 43.3
 -2 5 -6 871.21 44.3
 2 5 6 826.12 45.7
 2 5 6 853.11 44.6
 -3 -5 -6 1.6 4
 -3 5 -6 0.1 4.6
 3 5 6 -1 3.9
 4 -5 6 20 8.1
 -4 -5 -6 10.2 5.8
 4 5 6 21.2 7.9
 -4 5 -6 15 7.7
 5 -5 6 9.1 6.4
 -5 -5 -6 5.5 5.5
 5 5 6 9.9 6.4
 -5 5 -6 10.1 8.1
 6 -5 6 11.1 7.9
 -6 -5 -6 6.2 5.9
 -6 5 -6 31.4 11.2
 6 5 6 22.1 8.3
 7 -5 6 -4.3 4.5
 -7 -5 -6 0.9 5
 7 -5 6 0.8 1.9
 -7 5 -6 1.3 7.5
 -8 -5 -6 67.89 14
 8 -5 6 116.99 9.4
 8 -5 6 76.19 19.2
 -8 5 -6 119.59 21.8
 8 5 6 124.79 19
 -9 -5 -6 40.7 10.4
 9 -5 6 28.7 14
 9 -5 6 41.1 7.7
 9 5 6 75.49 15.7
 -9 5 -6 116.29 22
 10 -5 6 -0.7 3.9
 10 -5 6 -1 6.8
 -10 -5 -6 2.8 6.6
 -10 5 -6 10.5 12.7
 10 5 6 -1.7 6.2
 11 -5 6 12.3 6.8
 11 -5 6 13.1 11.4
 -11 5 -6 20.7 14.6
 11 5 6 16.5 10.4
 12 -5 6 3.6 6.5
 12 -5 6 1.2 10
 -12 5 -6 14.7 13.8
 12 5 6 15 12.5
 13 -6 -6 -4.3 6.1
 -13 6 6 -2.9 9.3
 13 6 -6 3.6 17.9
 12 -6 -6 1.5 6.5
 -12 6 6 -10.2 8.5
 12 6 -6 5.8 10.2
 -12 6 6 -1.1 8.4
 11 -6 -6 5.9 7.3
 -11 6 6 5.1 10.3
 -11 6 6 2.1 10.6
 11 6 -6 7.6 9.4
 10 -6 -6 5.7 6.4
 -10 6 6 14.8 11.1
 -10 6 6 -3.6 6.1
 10 6 -6 12.3 10.9
 -10 6 6 -5 4.2
 9 -6 -6 80.09 14.5
 -9 6 6 81.89 14.8
 -9 6 6 45.4 14.5
 9 6 -6 52.89 14.7
 -9 6 6 78.49 18.4
 8 -6 -6 75.49 14.6
 -8 6 6 79.69 19
 8 6 -6 55.49 13.4
 -8 6 6 54.79 18
 7 -6 -6 12.4 6.6
 -7 6 6 16.4 9.3
 -7 6 6 7.4 6.3
 -7 6 6 11.6 9.2
 7 6 -6 2.3 5.7
 6 -6 -6 8.2 6.1
 -6 6 6 12.9 6.9
 -6 6 6 26.5 10.7
 -6 6 6 17.3 9.7
 6 6 -6 26.3 9.6
 5 -6 -6 54.09 11.4
 -5 6 6 49.4 10.5
 -5 6 6 66.59 15.7
 -5 6 6 44.6 13.3
 5 6 -6 31.9 9.5
 -4 6 6 18.3 9.3
 4 6 -6 47.1 10.6
 -4 6 6 45.4 11
 -4 6 6 36.2 9.1
 -3 6 6 45 10.4
 -3 6 6 30.1 10.1
 3 6 -6 28 8.5
 -3 6 6 46.8 12.1
 2 6 -6 11.2 3.3
 -2 6 6 11.4 6.8
 -2 6 6 10.8 7.6
 2 6 -6 20.5 3.9
 2 6 -6 15.3 4.9
 -2 6 6 12.5 7.5
 1 6 -6 0.8 2.9
 -1 6 6 -1.4 5
 -1 6 6 2 5
 -1 6 6 2.3 5
 1 6 -6 -1 2.9
 1 6 -6 7.8 3.2
 0 -6 -6 226.78 19.7
 0 6 6 233.58 24.9
 0 6 6 224.08 24.2
 0 6 -6 209.48 16.5
 1 -6 6 115.99 14
 -1 -6 -6 98.79 14.8
 1 6 6 118.59 17.5
 -1 6 -6 107.49 15.1
 2 -6 6 118.09 15.8
 -2 -6 -6 142.79 17.4
 2 6 6 134.49 19.8
 -2 6 -6 155.28 19.1
 2 6 6 117.29 17.2
 -3 -6 -6 129.39 16.4
 3 -6 6 123.89 17.5
 -3 6 -6 126.39 18.5
 3 6 6 107.29 16.3
 3 6 6 137.49 20.5
 -4 -6 -6 -1.9 4.4
 -4 6 -6 9.2 7.4
 4 6 6 10.7 6.3
 5 -6 6 8.6 7.5
 -5 -6 -6 0.2 4.8
 -5 6 -6 7.4 8.4
 -6 -6 -6 252.77 20.5
 6 -6 6 213.78 27.7
 6 6 6 223.48 24.7
 -6 6 -6 220.38 28.9
 7 -6 6 133.69 23.9
 7 6 6 82.79 15.7
 -7 6 -6 125.79 22.2
 8 -6 6 37.4 15.3
 -8 -6 -6 44.2 10.3
 -8 6 -6 58.89 16.1
 8 6 6 14.6 8.4
 -9 -6 -6 -2.6 7.6
 9 -6 6 1.3 8.4
 -9 6 -6 -5.2 6.1
 9 6 6 0.7 6.4
 10 -6 6 32.2 16.1
 10 -6 6 55.69 6.5
 10 6 6 50.89 13.7
 -10 6 -6 74.49 21.2
 11 -6 6 2.9 3.5
 11 -6 6 -1 9.2
 -11 6 -6 2.2 10.2
 11 -7 -6 12.2 8.5
 -11 7 6 4.7 11.3
 11 7 -6 7 10.3
 -11 7 6 -5.3 10.7
 10 -7 -6 65.99 14.2
 -10 7 6 57.49 13.6
 -10 7 6 18 13.3
 -10 7 6 78.99 22
 10 7 -6 23.7 13.2
 9 -7 -6 21.9 8.1
 -9 7 6 26.6 14.6
 9 7 -6 13.7 9.6
 -9 7 6 13.4 11.2
 -9 7 6 5.7 6.9
 8 -7 -6 22.1 8.6
 -8 7 6 21.6 13.3
 -8 7 6 49.9 15.6
 8 7 -6 14.3 10.3
 -8 7 6 18.5 8.6
 7 -7 -6 101.39 15.9
 -7 7 6 104.09 21.9
 7 7 -6 140.19 20.6
 -7 7 6 93.29 14.4
 -7 7 6 102.09 20.6
 -6 7 6 45.2 10.1
 -6 7 6 42.8 14.9
 6 7 -6 28.3 9.5
 -6 7 6 42.7 13.1
 -5 7 6 10.1 8.6
 -5 7 6 -1.2 5.5
 5 7 -6 -4.2 3.3
 -5 7 6 2 4.7
 -4 7 6 21.7 9.6
 -4 7 6 8.9 6.3
 -4 7 6 10.4 7.7
 4 7 -6 14.2 6.7
 -3 7 6 162.88 22.7
 3 7 -6 155.98 16.9
 -3 7 6 160.48 19.3
 -3 7 6 121.99 23.9
 2 7 -6 49.3 6.2
 2 7 -6 43.4 7.9
 -2 7 6 61.59 14.2
 -2 7 6 40.9 12.3
 2 7 -6 49.5 6
 -2 7 6 33.4 9.7
 1 7 -6 321.57 17
 -1 7 6 318.57 27
 -1 7 6 340.77 27.1
 1 7 -6 344.07 20.1
 1 7 -6 313.87 19.4
 1 7 -6 325.77 17.2
 0 7 6 65.69 14.1
 0 7 6 63.59 13.3
 0 7 6 63.09 12.7
 0 7 -6 60.89 10.5
 0 7 -6 88.79 12.2
 1 7 6 5.8 5.9
 1 7 6 2 5.8
 -1 7 -6 4.4 5.5
 -2 -7 -6 41.6 10
 2 7 6 25.4 8.9
 -2 7 -6 36.9 10
 2 7 6 31.5 10.2
 -3 -7 -6 -2.1 4.3
 3 -7 6 7.2 6.3
 3 7 6 2.7 6.4
 -3 7 -6 2.3 5.5
 3 7 6 -1.1 5.3
 -4 -7 -6 62.19 11.8
 4 -7 6 40.2 10.9
 4 7 6 35.9 10.1
 4 7 6 55.69 12.9
 -4 7 -6 41.6 12.3
 5 -7 6 78.09 19.7
 -5 -7 -6 124.79 16.3
 -5 7 -6 127.39 21.2
 5 7 6 90.89 15.9
 -6 -7 -6 175.18 20
 6 -7 6 185.18 26
 6 7 6 172.88 22.7
 -6 7 -6 161.18 25.3
 7 -7 6 43.2 13.8
 -7 -7 -6 67.59 12
 7 7 6 95.59 16.6
 -7 7 -6 71.29 18.7
 8 -7 6 47 15.5
 -8 7 -6 34.7 15.1
 8 7 6 32.2 10.7
 9 -7 6 2 9.5
 -9 7 -6 0.8 9.5
 9 7 6 2.2 7.6
 10 -7 6 -3.6 7.7
 -10 7 -6 -1.2 8.6
 10 7 6 23.8 9.4
 -9 8 6 9.1 6.7
 9 8 -6 20.9 12.8
 -9 8 6 6.4 11.4
 -9 8 6 0.8 10.8
 -8 8 6 88.99 23
 8 8 -6 61.59 15.6
 -8 8 6 60.99 12.4
 -8 8 6 20.4 13.4
 -7 8 6 -0.1 8.9
 -7 8 6 10.5 10.9
 7 8 -6 8.9 8.1
 6 8 -6 -3 4.8
 -6 8 6 -6.9 6.2
 -6 8 6 9.1 10.4
 -6 8 6 -2.4 3.8
 -5 8 6 3.7 8.7
 5 8 -6 -0.3 4.7
 -5 8 6 -0.5 4.5
 -5 8 6 -0.7 7.4
 -4 8 6 87.09 15.5
 4 8 -6 69.19 12.4
 -4 8 6 53.49 14.9
 -4 8 6 82.59 18.6
 -3 8 6 1.3 7.3
 -3 8 6 4 8
 -3 8 6 0.4 5.5
 3 8 -6 2.5 4.4
 2 8 -6 98.79 6.8
 2 8 -6 124.29 10.8
 -2 8 6 112.39 17.2
 2 8 -6 111.49 12.2
 -2 8 6 96.09 17.8
 2 8 -6 100.79 6.9
 -2 8 6 121.09 21.8
 1 8 -6 109.89 12.6
 1 8 -6 104.09 7
 -1 8 6 136.59 19.5
 -1 8 6 101.29 18.5
 -1 8 6 92.59 17.8
 1 8 -6 96.39 11.5
 0 8 -6 43.4 9.1
 0 8 6 37.2 11.4
 0 8 6 57.79 13.3
 0 8 -6 37.2 9
 0 8 6 72.09 14.1
 1 8 6 65.79 14.2
 1 8 6 66.39 14.2
 -1 8 -6 75.39 13
 1 8 6 80.99 15.6
 -1 8 -6 85.49 14.1
 2 8 6 176.28 22.6
 2 8 6 184.38 23.7
 2 8 6 176.28 23.9
 -2 8 -6 155.38 19.9
 -2 8 -6 160.88 21.2
 -3 8 -6 95.09 17.6
 -3 8 -6 105.99 17.2
 3 8 6 140.09 22.5
 3 8 6 100.89 17.5
 4 8 6 161.28 21.7
 -4 8 -6 131.69 21.2
 -4 8 -6 138.69 22.4
 4 8 6 139.19 24
 5 8 6 184.48 22.9
 5 8 6 157.28 29.7
 -5 8 -6 152.48 24.5
 6 -8 6 26.1 14.8
 6 8 6 22.7 9.5
 -6 8 -6 24.8 11.9
 7 -8 6 12.1 9.6
 -7 8 -6 13.1 11.3
 7 8 6 6.3 7.4
 8 -8 6 49.5 16.4
 -8 8 -6 24.3 15
 -7 9 6 -7.2 7.7
 -7 9 6 3.3 9.1
 7 9 -6 -0.3 5.7
 -7 9 6 0.4 5.8
 -6 9 6 7.4 8.2
 -6 9 6 25.8 10.2
 -6 9 6 6 10.5
 6 9 -6 7.5 7.4
 5 9 -6 5.4 5.7
 -5 9 6 1.8 9
 4 9 -6 6.4 6
 -4 9 6 -1.1 4.7
 -4 9 6 15.9 11
 -4 9 6 17.6 9.4
 3 9 -6 -1.8 3.8
 -3 9 6 -3.4 6.7
 3 9 -6 3.5 4.6
 -3 9 6 8.4 7
 -3 9 6 2.7 8.1
 2 9 -6 10.6 4.3
 -2 9 6 27 9.1
 2 9 -6 22.3 5
 -2 9 6 21.4 11.1
 -2 9 6 23.9 11.8
 -1 9 6 5.7 8.2
 1 9 -6 -1.1 3.4
 1 9 -6 4.3 4.3
 -1 9 6 -0.5 6
 -1 9 6 3.2 7.8
 0 9 -6 9.6 6.4
 0 9 6 14.1 9.4
 0 9 6 9.1 8.6
 0 9 -6 8.9 6
 0 9 6 41 11.8
 1 9 6 32.2 10.9
 1 9 6 34.7 11.4
 1 9 6 31.5 10.6
 -1 9 -6 34.7 9.6
 -1 9 -6 27.8 9.8
 2 9 6 27.4 10.8
 -2 9 -6 33.6 10.3
 2 9 6 20 9.4
 2 9 6 26.8 10.4
 -3 9 -6 10.9 7.3
 3 9 6 1.4 7.3
 3 9 6 6.1 6.9
 3 9 6 -3.2 5.6
 -3 9 -6 -6.8 5.2
 4 9 6 9.8 7.4
 -4 9 -6 10.4 9.2
 4 9 6 0.5 8.3
 4 9 6 9.9 7.6
 5 9 6 11.5 8
 -5 9 -6 -9.2 5.6
 5 9 6 0.3 8.9
 -5 9 -6 6.2 8.3
 -16 0 7 1.4 9.1
 16 0 -7 11.5 12.2
 -15 0 7 4.8 9.1
 15 0 -7 -3 8
 15 0 -7 7.7 10.4
 14 0 -7 -8.3 5.4
 -14 0 7 12.6 9.1
 -14 0 7 -7 4.4
 14 0 -7 0.5 7.6
 -13 0 7 -2.1 6.9
 13 0 -7 0.3 7.7
 13 0 -7 -1.7 6.5
 -13 0 7 -1.8 5.2
 12 0 -7 -6 4.7
 12 0 -7 -3.5 6.4
 -12 0 7 0.6 6.1
 11 0 -7 -0.7 6.2
 -11 0 7 2.6 6.5
 -11 0 7 -1.6 4.4
 11 0 -7 4 6.4
 -10 0 7 0.7 4.8
 10 0 -7 -0.8 4.1
 -10 0 7 2.5 5
 10 0 -7 2.4 5.8
 -9 0 7 5.5 5.8
 9 0 -7 7 5.5
 -9 0 7 2.6 5.2
 9 0 -7 -0.7 4.7
 -9 0 7 0.5 4.2
 8 0 -7 -2 3.9
 -8 0 7 -0.7 3.8
 -8 0 7 -2.9 3.1
 -8 0 7 -3.4 3.7
 8 0 -7 1.1 5
 -7 0 7 -1.2 3.2
 -7 0 7 -2.7 2.4
 7 0 -7 -2.6 2.7
 -7 0 7 1 4.2
 -6 0 7 2 3.3
 6 0 -7 -1.1 3.1
 -6 0 7 4.9 4
 -6 0 7 0.2 3.1
 5 0 -7 -0.6 2.9
 -5 0 7 2.5 3.5
 -5 0 7 3.1 4
 -5 0 7 4.3 3.7
 4 0 -7 0.2 2.9
 -4 0 7 0.3 3.2
 4 0 -7 -0.6 2.3
 -4 0 7 -0.9 2.5
 -4 0 7 -0.9 2.1
 -3 0 7 1.2 2.4
 3 0 -7 1.7 2.8
 -3 0 7 -0.9 2.4
 3 0 -7 0.9 3
 -2 0 7 4.5 3.5
 -2 0 7 2.5 2.9
 2 0 -7 -0.2 2.4
 2 0 -7 -0.9 2.4
 -1 0 7 1.3 2.6
 1 0 -7 -1.3 2
 1 0 -7 3.5 2.8
 -1 0 7 0.7 2.7
 0 0 7 1.2 2.4
 0 0 -7 3.3 3.2
 0 0 7 0.3 2.5
 1 0 7 0.9 2.8
 1 0 7 -0.7 2.1
 -1 0 -7 1.8 3
 -2 0 -7 2.6 3.6
 2 0 7 -2.2 1.9
 2 0 7 -0.5 3
 3 0 7 -2.8 2.4
 -3 0 -7 -0.4 3.3
 -4 0 -7 -0.1 3.6
 4 0 7 -2.8 2.8
 5 0 7 -4.5 2.4
 -5 0 -7 2.6 4.6
 6 0 7 2.5 4.8
 -6 0 -7 10.1 6.4
 7 0 7 1.6 5
 -7 0 -7 -0.4 5.4
 8 0 7 1.3 5.6
 -8 0 -7 -0.3 5
 -9 0 -7 -2.3 5.6
 9 0 7 -1.1 5
 -10 0 -7 10.8 8.9
 10 0 7 -3.5 6
 -11 0 -7 -0.9 6.7
 11 0 7 4.7 7.9
 12 0 7 -9 3.7
 -13 0 -7 13 11.8
 13 0 7 2.3 10.4
 13 0 7 -4.3 6.3
 14 0 7 7.6 9.5
 14 0 7 -2.8 8
 16 -1 -7 25.7 14
 16 -1 -7 28.5 18.2
 -16 -1 7 8.7 9.8
 16 1 -7 19.9 12.2
 -16 1 7 16.7 12.9
 16 1 -7 28 15.7
 15 -1 -7 34.7 15.1
 15 -1 -7 9 10.6
 -15 -1 7 23.9 12
 -15 1 7 77.79 18.5
 15 1 -7 32.1 13.8
 15 1 -7 34.7 15.6
 -14 -1 7 54.99 16.7
 -14 -1 7 46.7 13.8
 14 -1 -7 83.19 19
 14 -1 -7 22 13.9
 14 1 -7 38.3 13.7
 14 1 -7 62.19 15.7
 -14 1 7 114.09 22.3
 -14 1 7 74.09 22.2
 13 -1 -7 -1.7 6.4
 -13 -1 7 12.3 7.9
 13 -1 -7 9.4 10.1
 -13 -1 7 3.5 6.8
 -13 1 7 -8 5.9
 13 1 -7 5.4 8
 -13 1 7 7.4 15.5
 13 1 -7 9.7 9.5
 12 -1 -7 54.29 17.2
 -12 -1 7 74.89 15.9
 12 -1 -7 79.69 20.3
 -12 -1 7 22.2 9.5
 12 1 -7 30.7 11.9
 -12 1 7 45.6 12.8
 12 1 -7 34.2 10.6
 -12 1 7 47.1 12.9
 -11 -1 7 149.88 21.6
 -11 -1 7 118.49 17.7
 11 -1 -7 129.19 21.4
 11 -1 -7 116.59 20
 11 1 -7 129.69 19.6
 -11 1 7 150.58 23.6
 -11 1 7 150.88 22.5
 11 1 -7 149.59 24.2
 10 -1 -7 174.88 22.8
 -10 -1 7 162.58 20.7
 10 -1 -7 213.18 25.7
 -10 1 7 154.38 22
 10 1 -7 202.08 23.9
 -10 1 7 205.88 24.3
 -10 1 7 189.78 24.4
 10 1 -7 176.48 23.5
 -9 -1 7 87.99 14.2
 9 -1 -7 69.19 13.9
 9 -1 -7 60.09 13.2
 -9 1 7 87.79 15.3
 9 1 -7 132.19 20.9
 9 1 -7 70.89 12.9
 -9 1 7 89.39 15.3
 -9 1 7 108.69 18.1
 8 -1 -7 340.47 25.7
 8 -1 -7 358.96 26.5
 -8 1 7 332.37 25
 8 1 -7 331.27 23.1
 -8 1 7 389.16 27.3
 8 1 -7 325.37 26.1
 -8 1 7 346.27 26.6
 -7 -1 7 29.1 7.3
 7 -1 -7 35 8.9
 -7 -1 7 45.5 10.7
 -7 1 7 53.59 11.2
 -7 1 7 39 9.6
 7 1 -7 29.7 8.6
 -7 1 7 32.9 8.9
 -6 -1 7 200.08 15.7
 6 -1 -7 233.48 18.8
 -6 -1 7 253.97 20.1
 -6 1 7 234.48 19
 -6 1 7 267.87 20
 -6 1 7 236.48 18.5
 6 1 -7 246.38 19.6
 -5 -1 7 2228.68 92.09
 -5 1 7 2257.67 91.89
 -5 1 7 2218.48 91.09
 -5 1 7 2144.69 91.69
 -4 -1 7 28.9 5.4
 -4 -1 7 51.09 8.9
 4 -1 -7 35.2 7.1
 4 -1 -7 31.2 7
 -4 -1 7 23.2 5
 4 1 -7 28.1 5.6
 -4 1 7 39.7 8
 4 1 -7 51.99 9.4
 -4 1 7 34.8 7.7
 -4 1 7 38.8 8
 -3 -1 7 426.46 20.2
 -3 -1 7 401.46 22.5
 3 -1 -7 376.16 23
 3 -1 -7 337.57 21.8
 3 1 -7 371.66 19.9
 -3 1 7 418.46 23.3
 3 1 -7 391.96 22.3
 -3 1 7 380.76 23.1
 2 -1 -7 834.62 38.2
 -2 -1 7 774.52 36.3
 2 -1 -7 862.51 38.8
 -2 1 7 810.02 37.9
 2 1 -7 762.62 34.7
 -2 1 7 750.02 37.7
 2 1 -7 801.92 36.6
 -1 -1 7 152.38 11.3
 1 -1 -7 148.99 12.4
 -1 1 7 173.08 13.3
 1 1 -7 150.88 11.4
 1 1 -7 168.78 11.4
 0 -1 7 2197.38 129.79
 0 -1 7 1947.71 143.19
 0 -1 -7 2158.98 139.09
 0 -1 -7 2054.99 137.99
 0 1 -7 1957.6 124.49
 0 1 7 2430.06 145.49
 0 1 7 2232.68 142.79
 0 1 -7 2059.89 128.79
 -1 -1 -7 537.85 28.3
 1 -1 7 535.85 26.4
 1 -1 7 476.95 27
 1 1 7 557.24 29.2
 -1 1 -7 578.24 28.3
 1 1 7 595.34 29.5
 -2 -1 -7 359.86 22.6
 2 -1 7 398.76 23.2
 2 -1 7 375.36 20.7
 2 1 7 401.46 23.5
 -2 1 -7 399.46 23.2
 3 -1 7 591.34 31.1
 -3 -1 -7 534.95 30.1
 3 1 7 567.14 30.7
 -3 1 -7 477.75 29.6
 4 -1 7 97.69 14.1
 -4 -1 -7 114.99 14.9
 4 1 7 139.09 16.5
 -4 1 -7 122.09 16.4
 5 -1 7 81.99 13.6
 -5 -1 -7 94.99 14
 5 1 7 79.79 12.8
 -5 1 -7 101.29 15
 6 -1 7 2.3 5.4
 -6 -1 -7 -1.8 3.5
 -6 1 -7 -4.1 3.6
 6 1 7 6.6 5.8
 7 -1 7 513.75 35.6
 -7 1 -7 455.35 34
 7 1 7 565.84 35.3
 8 -1 7 359.66 30.1
 -8 -1 -7 392.46 29.8
 -8 1 -7 359.66 30.1
 8 1 7 385.96 30.2
 -9 -1 -7 134.79 20.5
 9 -1 7 71.09 16.3
 9 1 7 95.59 18.5
 -9 1 -7 79.39 17.4
 -10 -1 -7 199.18 26.4
 10 -1 7 176.98 26.9
 -10 1 -7 133.69 23
 10 1 7 188.98 27
 11 -1 7 2.9 6.3
 -11 -1 -7 -2.6 4.8
 11 -1 7 8.7 10
 11 1 7 -0.5 6.3
 -11 1 -7 14.1 10
 12 -1 7 -3.8 6.7
 12 -1 7 4.4 7.1
 -12 -1 -7 -7.6 6.3
 -12 1 -7 1.5 8.1
 12 1 7 5 8.4
 13 -1 7 5.6 10.4
 13 -1 7 -1.4 6.7
 -13 1 -7 21.6 13.5
 13 1 7 0.7 8
 14 -1 7 31.9 17.1
 14 -1 7 4.1 8
 14 1 7 15.8 12.7
 14 1 7 30.1 16.1
 -16 -2 7 29.4 12.3
 16 -2 -7 54.99 16.1
 16 -2 -7 66.89 20.2
 16 2 -7 26.6 15.4
 -16 2 7 66.19 19.9
 16 2 -7 43.4 15
 -15 -2 7 6.8 7.9
 15 -2 -7 7.6 11.7
 15 -2 -7 -5.8 5.5
 15 2 -7 0.5 7.8
 -15 2 7 1.8 10.3
 15 2 -7 -3.2 7.8
 14 -2 -7 109.89 23.5
 14 -2 -7 59.99 16.4
 -14 -2 7 85.59 16.1
 14 2 -7 107.89 23.6
 -14 2 7 94.79 20.6
 -14 2 7 106.19 21.8
 14 2 -7 108.19 19.7
 -13 -2 7 -6.3 5
 -13 -2 7 -0.7 5.2
 13 -2 -7 -5.3 5.4
 13 -2 -7 -5.6 5.6
 -13 2 7 1.7 6.7
 13 2 -7 -8.7 4.2
 -13 2 7 -7.2 4.9
 13 2 -7 9.2 8.5
 -12 -2 7 94.19 15.2
 -12 -2 7 93.69 16.3
 12 -2 -7 77.59 17.6
 12 -2 -7 90.49 19.1
 12 2 -7 69.89 14.1
 12 2 -7 33 12.9
 -12 2 7 77.69 17.7
 -12 2 7 96.19 19
 -11 -2 7 17.1 7.4
 11 -2 -7 7.1 7.8
 -11 -2 7 34.6 9.7
 11 -2 -7 19.2 9.6
 -11 2 7 11.4 8.6
 -11 2 7 13.9 9.6
 11 2 -7 21.3 8.4
 11 2 -7 6.5 8.1
 -10 -2 7 24.7 7.6
 10 -2 -7 11.6 8.3
 10 -2 -7 6.2 6.6
 -10 -2 7 17.4 7.4
 -10 2 7 2.4 6.2
 10 2 -7 11.9 6.9
 10 2 -7 5.4 7.2
 -10 2 7 -4.4 4.5
 -10 2 7 6.4 7.1
 9 -2 -7 38 12.4
 9 -2 -7 25.6 9.1
 -9 -2 7 28.7 7.5
 -9 2 7 47 11.5
 -9 2 7 26.3 10.7
 9 2 -7 22.5 9
 -9 2 7 46.9 13
 9 2 -7 36.2 8.6
 -8 -2 7 691.83 36.5
 8 -2 -7 824.92 44
 -8 -2 7 714.13 37.1
 -8 2 7 801.92 44.3
 -8 2 7 786.62 43.6
 8 2 -7 701.53 43.2
 -8 2 7 744.43 44.1
 7 -2 -7 202.88 21.7
 -7 -2 7 179.88 13.8
 -7 -2 7 204.88 14.8
 7 2 -7 216.38 24
 -7 2 7 206.48 18.7
 -7 2 7 207.88 23.4
 -7 2 7 219.18 19.3
 -6 -2 7 170.18 12.1
 -6 -2 7 163.48 12
 -6 -2 7 161.98 18.4
 6 -2 -7 154.68 17.5
 -6 2 7 160.18 18.8
 -6 2 7 169.88 19.8
 6 2 -7 200.88 17.5
 -6 2 7 183.18 21.1
 -5 -2 7 24.2 4.7
 -5 -2 7 22.3 4.5
 -5 -2 7 35.7 8.6
 5 -2 -7 20.3 6.4
 -5 2 7 22.2 7.1
 -5 2 7 24.6 7.1
 5 2 -7 22.9 7
 -5 2 7 24.1 7.5
 -4 -2 7 1049.7 41.6
 -4 -2 7 1032.9 47.9
 4 -2 -7 1032.3 49.3
 -4 -2 7 1015.9 41.6
 -4 2 7 996 48.4
 4 2 -7 1025.1 47.6
 -4 2 7 1040.3 49.5
 -4 2 7 1010.6 49
 3 -2 -7 11.5 5.2
 3 -2 -7 14.9 5.4
 -3 -2 7 12.2 3.1
 -3 -2 7 8 3.8
 3 2 -7 6.7 3.6
 -3 2 7 9 4.7
 3 2 -7 11.3 3.2
 -3 2 7 6.6 4.7
 -2 -2 7 752.72 33.5
 2 -2 -7 834.12 40.2
 2 -2 -7 799.12 39.2
 -2 -2 7 791.72 36
 -2 2 7 808.32 39.5
 2 2 -7 800.82 33.9
 -2 2 7 817.22 39.8
 2 2 -7 813.72 36.4
 -1 -2 7 356.26 18.5
 1 -2 -7 378.76 23.2
 1 -2 -7 373.06 22.5
 -1 -2 7 358.96 18.8
 1 2 -7 390.16 19.3
 -1 2 7 345.47 22.3
 -1 2 7 356.36 22.3
 1 2 -7 336.27 18.4
 0 -2 7 76.39 6.8
 0 -2 -7 87.29 11.4
 0 2 -7 86.89 9.9
 0 2 7 50.49 8.7
 0 2 7 92.79 12.4
 0 2 -7 79.19 8.6
 1 -2 7 1013.9 40.7
 -1 -2 -7 934.11 45.1
 1 -2 7 971.4 44.1
 1 2 7 983.1 46.7
 -1 2 -7 1035.3 44.8
 1 2 7 949.6 45.9
 2 -2 7 1268.37 50.79
 -2 -2 -7 1271.57 56.09
 2 -2 7 1227.68 55.49
 -2 2 -7 1289.37 56.09
 2 2 7 1155.78 61.09
 3 -2 7 24.2 7
 3 -2 7 15.1 4.4
 -3 -2 -7 20.3 6.5
 -3 2 -7 15.6 5.8
 3 2 7 20.8 6.8
 4 -2 7 3.3 4.4
 -4 -2 -7 -0.6 3.4
 4 2 7 0.5 3.5
 -4 2 -7 -1.8 3.5
 -5 -2 -7 460.25 28.8
 5 -2 7 410.46 29
 -5 2 -7 412.96 29.2
 5 2 7 445.26 28.5
 -6 -2 -7 187.68 24.3
 6 -2 7 148.79 20.4
 -6 2 -7 135.19 19.6
 6 2 7 193.08 22.3
 7 -2 7 7.5 6.9
 -7 -2 -7 2 5
 7 2 7 4.3 5
 -7 2 -7 10.9 7.6
 -8 -2 -7 7.3 6.8
 8 -2 7 1.3 5.6
 -8 2 -7 0.7 5.5
 8 2 7 3.4 6.6
 9 -2 7 7.9 6
 9 -2 7 -0.2 6.7
 -9 -2 -7 11.2 7.8
 9 2 7 4.8 6.6
 -9 2 -7 15.5 10.1
 10 -2 7 113.09 17.6
 10 -2 7 92.29 20
 -10 -2 -7 80.49 17.2
 -10 2 -7 132.29 22.9
 10 2 7 135.89 26.9
 11 -2 7 -5.1 6.1
 11 -2 7 -1 5.4
 -11 2 -7 13.1 11.4
 11 2 7 -5.9 6.8
 12 -2 7 21.4 10.3
 -12 -2 -7 30.3 12.9
 12 2 7 11.8 9.5
 -12 2 -7 28 14.5
 13 -2 7 90.39 21.7
 13 -2 7 93.29 18.1
 13 2 7 77.19 20.2
 -13 2 -7 91.09 22.7
 14 -2 7 2.7 7.8
 14 -2 7 18.7 12.9
 14 2 7 34.4 13.1
 14 2 7 8.5 11.5
 15 -3 -7 48.2 15.5
 -15 -3 7 87.59 16.5
 15 3 -7 70.39 24
 -15 3 7 85.69 20.4
 14 -3 -7 0.5 7.8
 -14 -3 7 0.9 6
 14 3 -7 -2.2 6
 -14 3 7 -0.3 9.2
 14 3 -7 5.9 9
 -14 3 7 6 10.5
 13 -3 -7 55.49 16.4
 13 -3 -7 67.49 17
 -13 -3 7 53.29 12.3
 -13 -3 7 35.2 10.4
 -13 3 7 60.19 17.5
 -13 3 7 74.39 18.2
 13 3 -7 62.89 13.3
 13 3 -7 59.79 17.5
 12 -3 -7 34.7 12.1
 -12 -3 7 21 7.5
 -12 -3 7 35.4 13.8
 12 3 -7 1.9 7.4
 -12 3 7 41.7 14.5
 12 3 -7 10.4 7.1
 -12 3 7 33 13.2
 -11 -3 7 3.1 4.5
 -11 -3 7 2.4 5
 11 -3 -7 2.1 6.8
 -11 3 7 -4.2 5.5
 -11 3 7 20 11.5
 11 3 -7 -1.1 5.7
 11 3 -7 0.8 5.1
 -11 3 7 -5.3 5.4
 -10 -3 7 1.2 4.1
 10 -3 -7 5 6.6
 -10 -3 7 10.3 5.6
 -10 3 7 5.5 7.4
 10 3 -7 5.3 7.2
 10 3 -7 -1.6 3.5
 -10 3 7 -6.6 3
 -10 3 7 8.6 7.9
 -9 -3 7 0.1 3.7
 -9 -3 7 -0.4 3.3
 9 -3 -7 -0.2 5.1
 -9 3 7 7.8 8.1
 -9 3 7 5 6.1
 -9 3 7 4.1 7
 9 3 -7 1.5 5.5
 -8 -3 7 284.37 17.6
 8 -3 -7 317.87 24.7
 -8 -3 7 296.37 17.7
 -8 3 7 314.47 26.9
 -8 3 7 293.97 24.7
 -8 3 7 296.37 25.8
 8 3 -7 277.97 25.2
 -7 -3 7 397.16 21
 7 -3 -7 405.16 28.4
 -7 -3 7 467.55 21.7
 -7 3 7 429.56 29.2
 -7 3 7 489.45 32.4
 7 3 -7 474.25 31.6
 -7 3 7 434.86 31.8
 -6 -3 7 26.7 4.2
 -6 -3 7 27.6 4.2
 6 -3 -7 26 8.1
 -6 3 7 41.1 9.4
 -6 3 7 28.1 9.1
 6 3 -7 18.1 7.4
 -6 3 7 18.1 8.1
 -5 -3 7 267.27 11.5
 -5 -3 7 285.97 11.5
 5 -3 -7 285.87 21
 -5 3 7 237.98 21.1
 5 3 -7 205.88 18.5
 -5 3 7 272.17 20.7
 -5 3 7 259.67 21.3
 4 -3 -7 120.89 15.5
 -4 3 7 106.29 14.6
 -4 3 7 129.49 16.6
 -4 3 7 98.29 14.8
 4 3 -7 86.89 14.6
 3 -3 -7 1059.99 53.59
 -3 -3 7 1151.18 42.6
 -3 -3 7 1137.19 42.7
 3 -3 -7 1151.18 54.29
 -3 3 7 1205.08 54.49
 -3 3 7 1198.68 55.29
 3 3 -7 1163.88 44.3
 3 3 -7 1179.98 51.09
 2 -3 -7 1447.96 64.79
 2 -3 -7 1377.86 69.79
 -2 -3 7 1435.16 59.79
 -2 -3 7 1523.85 55.79
 2 3 -7 1484.25 59.99
 -2 3 7 1433.56 64.59
 2 3 -7 1428.56 56.29
 -2 3 7 1439.06 65.19
 -1 -3 7 1589.54 60.49
 1 -3 -7 1495.15 66.39
 -1 -3 7 1506.45 59.99
 1 -3 -7 1479.15 67.79
 1 3 -7 1432.56 59.99
 -1 3 7 1490.45 66.79
 1 3 -7 1556.04 60.39
 -1 3 7 1559.24 67.59
 0 -3 7 559.24 27.5
 0 -3 -7 652.73 33.6
 0 -3 7 656.33 29.9
 0 3 -7 619.24 29.7
 0 3 -7 577.84 26.2
 0 3 7 617.44 34.1
 0 3 7 616.54 33.5
 1 -3 7 -0.2 1.4
 2 -3 7 913.01 44
 -2 -3 -7 878.61 43.8
 2 -3 7 916.81 35.3
 -2 3 -7 888.31 43.9
 2 3 7 917.51 45.2
 3 -3 7 395.66 23.6
 -3 -3 -7 397.56 25.4
 3 -3 7 418.86 26.7
 3 3 7 430.26 26.9
 -3 3 -7 414.66 26.6
 -4 -3 -7 3.7 4.3
 4 -3 7 7.8 3.1
 4 -3 7 5.8 5.4
 -4 3 -7 7.5 5.6
 4 3 7 4.6 4.4
 5 -3 7 354.26 26
 -5 -3 -7 362.86 24.6
 -5 3 -7 259.37 23.4
 5 3 7 271.57 22.5
 6 -3 7 3.4 3.1
 -6 -3 -7 -2.5 3.4
 6 -3 7 -6.9 3.2
 -6 3 -7 3.4 5.4
 6 3 7 1.2 4.7
 -7 -3 -7 0.8 5.2
 7 -3 7 3 6.3
 -7 3 -7 -1 5.5
 7 3 7 0.1 5.3
 -8 -3 -7 5.2 6.2
 8 -3 7 9.1 5.3
 8 -3 7 17.7 9.9
 -8 3 -7 32 11.1
 8 3 7 14.7 8.5
 -9 -3 -7 26.7 10.4
 9 -3 7 34.2 9.3
 9 -3 7 33.1 12.1
 -9 3 -7 22.9 11.5
 10 -3 7 2.7 5.2
 -10 -3 -7 6.5 7.6
 10 -3 7 -3.4 8.1
 10 3 7 15.1 9.5
 -10 3 -7 20.9 11.7
 11 -3 7 -3.4 7.4
 -11 -3 -7 3.8 7.4
 11 -3 7 3 6
 -11 3 -7 6.3 10.1
 11 3 7 5.2 8.2
 12 -3 7 102.99 22.6
 12 -3 7 102.69 18
 -12 3 -7 96.09 22.5
 12 3 7 87.49 19.4
 13 -3 7 91.39 19.2
 13 -3 7 152.28 27.8
 13 3 7 80.09 20.5
 -13 3 -7 111.09 29.5
 14 -3 7 12.6 13
 14 -3 7 1.6 8.3
 14 3 7 2.6 10.8
 -14 3 -7 26 26
 -15 -4 7 -0.6 6.3
 15 -4 -7 -5 6.2
 -15 4 7 -2.8 9.2
 15 4 -7 8.5 10.9
 14 -4 -7 235.28 31.6
 -14 -4 7 249.08 20.7
 -14 4 7 201.58 32.1
 14 4 -7 223.48 35.1
 -14 4 7 192.08 34.2
 -13 -4 7 180.28 20
 13 -4 -7 159.78 24.2
 -13 -4 7 180.38 20
 -13 4 7 191.78 33.1
 13 4 -7 147.19 28
 -13 4 7 188.68 29.8
 12 -4 -7 158.28 23.9
 -12 -4 7 119.69 14.9
 -12 -4 7 155.78 16.5
 -12 4 7 111.79 22.4
 -12 4 7 143.99 26
 12 4 -7 111.99 23.1
 -11 -4 7 6.4 4.5
 -11 -4 7 6.2 4.5
 11 -4 -7 5.1 6.9
 -11 4 7 -2.6 7.5
 -11 4 7 -8.2 4.7
 -11 4 7 5.3 6.9
 11 4 -7 17.5 8.9
 -10 -4 7 61.89 8.5
 -10 -4 7 65.99 8.8
 10 -4 -7 62.29 14.2
 -10 4 7 55.39 13
 10 4 -7 67.69 16
 -10 4 7 57.19 15.3
 -10 4 7 56.49 14.2
 -9 -4 7 113.69 8.6
 9 -4 -7 108.59 17.7
 -9 -4 7 110.69 8.6
 -9 4 7 114.39 17.8
 9 4 -7 132.89 22
 -9 4 7 127.99 21.8
 -9 4 7 98.29 23.1
 8 -4 -7 688.13 40.5
 8 4 -7 700.03 43.9
 -8 4 7 613.24 42.5
 -8 4 7 659.73 44.2
 7 -4 -7 35.4 9.9
 -7 4 7 21.8 9.5
 7 4 -7 20 8.2
 -7 4 7 21 10
 -7 4 7 42.5 10.3
 6 -4 -7 525.55 31.8
 6 4 -7 454.05 31.4
 -6 4 7 469.85 34.2
 -6 4 7 541.15 35.2
 -6 4 7 492.15 31.2
 5 -4 -7 4.1 4.8
 5 4 -7 2.2 4.2
 -5 4 7 5.1 4.8
 -5 4 7 6 6
 -5 4 7 1.7 5.5
 4 -4 -7 5.1 4.6
 -4 4 7 5.4 5.4
 4 4 -7 3.5 3.7
 -4 4 7 13.8 6.3
 -4 4 7 5.7 5.2
 3 -4 -7 315.57 22.9
 3 4 -7 345.07 20.7
 -3 4 7 284.07 23
 -3 4 7 311.97 22.6
 -3 4 7 310.17 23.6
 2 -4 -7 13.3 6.2
 2 -4 -7 -2.9 3.6
 -2 -4 7 10.4 2.1
 2 4 -7 11.6 4.2
 -2 4 7 4.8 4.6
 2 4 -7 2.8 2.1
 -2 4 7 12.4 6.1
 1 -4 -7 17.3 6.5
 -1 -4 7 18 4.1
 1 4 -7 24.3 5.1
 1 4 -7 19.2 4.4
 -1 4 7 12.8 5.9
 -1 4 7 15.7 6.7
 0 -4 -7 281.57 20.3
 0 -4 7 225.58 15.6
 0 4 7 229.68 19.6
 0 4 7 298.47 21.4
 0 4 -7 252.87 12.5
 0 4 -7 257.47 16.7
 1 -4 7 206.08 15.6
 -1 -4 -7 216.18 17.8
 1 4 7 226.28 19.1
 -1 4 -7 201.28 15.8
 1 4 7 216.88 18.1
 -2 -4 -7 148.59 17.4
 -2 4 -7 184.28 19.4
 2 4 7 210.48 23.4
 2 4 7 197.38 17.2
 -3 -4 -7 854.41 43.7
 3 -4 7 837.32 43.8
 3 4 7 767.72 43.4
 -3 4 -7 891.91 45.3
 4 -4 7 271.87 22.6
 -4 -4 -7 278.27 21.1
 4 4 7 256.77 21.5
 -4 4 -7 296.27 24.5
 5 -4 7 117.29 17.9
 -5 -4 -7 109.59 15.8
 5 -4 7 129.29 8
 5 4 7 116.19 17.1
 -5 4 -7 124.99 18.9
 6 -4 7 0.3 2.4
 -6 -4 -7 -4.2 4.3
 6 -4 7 -2.1 4.3
 6 4 7 1.6 4.6
 -6 4 -7 -2.7 4.8
 7 -4 7 104.69 19.2
 7 -4 7 94.39 11.1
 -7 -4 -7 125.59 18.5
 7 4 7 111.29 18.7
 -7 4 -7 103.29 19.6
 -8 -4 -7 77.69 14.5
 8 -4 7 42.7 13.3
 8 -4 7 59.19 9.9
 -8 4 -7 62.69 16.2
 9 -4 7 42.5 9
 9 -4 7 45.8 14.4
 -9 -4 -7 31.5 10.5
 -9 4 -7 50.29 15.6
 9 4 7 36.1 11.8
 10 -4 7 16.8 7.2
 10 -4 7 3.2 8.1
 -10 -4 -7 10 8.2
 10 4 7 7.8 8.7
 -10 4 -7 1.2 8.2
 11 -4 7 139.89 25.6
 11 -4 7 167.98 21
 11 4 7 190.08 27.4
 -11 4 -7 165.58 29.4
 12 -4 7 -2.7 8.1
 12 -4 7 2.6 5.8
 12 4 7 2.2 8.4
 -12 4 -7 0.1 9.5
 13 -4 7 -4 8.5
 13 -4 7 6.3 8.4
 13 4 7 3.8 9.8
 -14 -5 7 9.1 5.4
 14 -5 -7 8.3 9.6
 -14 5 7 4 10.6
 14 5 -7 15.1 13.7
 -14 5 7 7 12.7
 13 -5 -7 122.09 21.9
 -13 -5 7 126.49 10.1
 -13 -5 7 103.39 9.3
 -13 5 7 139.79 27.2
 13 5 -7 100.79 22.4
 -12 -5 7 4.2 2.8
 -12 -5 7 3 2.7
 12 -5 -7 6.2 7.3
 -12 5 7 2.8 10.2
 -12 5 7 -8.5 6.2
 12 5 -7 -2.9 7.9
 11 -5 -7 37.7 12.9
 -11 5 7 24.6 13.3
 -11 5 7 40.8 12.3
 11 5 -7 18.8 12.1
 -11 5 7 54.59 16.6
 10 -5 -7 8.8 7.4
 -10 5 7 3.9 6.3
 -10 5 7 -4.2 6.3
 10 5 -7 -0.9 6.1
 -10 5 7 -0.2 7.1
 9 -5 -7 29.3 10.2
 9 5 -7 10.7 9
 -9 5 7 36.9 10.5
 -9 5 7 10 8.9
 8 -5 -7 130.09 18.8
 -8 5 7 137.69 19
 -8 5 7 116.99 20.6
 8 5 -7 154.78 23.8
 -8 5 7 127.19 22.6
 7 -5 -7 245.48 22.5
 -7 5 7 336.47 36.1
 7 5 -7 261.37 29.3
 -7 5 7 288.57 23.3
 -7 5 7 290.17 32.2
 6 -5 -7 775.52 45
 -6 5 7 997.2 52.39
 -6 5 7 728.03 48.6
 6 5 -7 878.21 47.9
 -6 5 7 829.62 45.2
 5 -5 -7 928.41 47.2
 -5 5 7 819.42 45.1
 -5 5 7 772.02 48.4
 -5 5 7 906.91 50.99
 5 5 -7 902.01 46.5
 4 -5 -7 26.1 8.1
 -4 5 7 32.2 10.1
 4 5 -7 28.1 7.6
 -4 5 7 35.8 9.7
 -4 5 7 49.9 12.2
 3 -5 -7 1608.24 71.89
 -3 5 7 1515.55 73.69
 -3 5 7 1496.25 70.39
 3 5 -7 1618.14 67.09
 -3 5 7 1520.45 73.59
 -2 5 7 411.56 28.9
 2 5 -7 462.45 24.4
 -2 5 7 499.95 32
 2 5 -7 474.65 21.9
 1 -5 -7 570.74 34.4
 -1 -5 7 556.94 25.9
 1 5 -7 563.94 27.6
 -1 5 7 589.84 35.5
 -1 5 7 579.74 34.9
 1 5 -7 578.74 26.2
 0 -5 -7 10.8 6.3
 0 -5 7 10 4.4
 0 5 7 24.2 8.2
 0 5 7 33.4 9.2
 0 5 -7 20.1 5.8
 0 5 -7 15.8 2.3
 -1 -5 -7 6 5.1
 1 -5 7 -0.1 3.2
 1 5 7 4.3 5
 1 5 7 4.9 5.5
 -1 5 -7 3.4 4.6
 2 -5 7 601.74 33.6
 -2 -5 -7 587.84 34.1
 -2 5 -7 546.55 33.6
 2 5 7 598.04 35.8
 -3 -5 -7 29.5 8.2
 -3 5 -7 44 10.7
 3 5 7 37.2 10.2
 4 -5 7 404.86 29.7
 -4 -5 -7 444.06 28.5
 -4 5 -7 400.96 30.5
 4 5 7 451.35 30.2
 5 -5 7 327.87 27.3
 -5 -5 -7 329.17 24.3
 5 5 7 321.97 25.6
 -5 5 -7 295.67 32.1
 6 -5 7 135.99 21.4
 -6 -5 -7 129.89 17.9
 -6 5 -7 154.18 23.6
 6 5 7 166.48 21.4
 7 -5 7 62.19 16
 7 -5 7 52.99 4.6
 7 -5 7 57.49 4.6
 -7 -5 -7 57.99 12.9
 -7 5 -7 74.19 16.8
 7 5 7 20.9 8.8
 8 -5 7 53.49 7.3
 8 -5 7 44.6 16.7
 -8 5 -7 65.59 17.1
 8 5 7 26 10
 -9 -5 -7 416.26 30.8
 9 -5 7 342.57 39.6
 9 -5 7 376.16 21.7
 -9 5 -7 412.86 36.4
 9 5 7 347.87 30.5
 10 -5 7 147.39 16
 10 -5 7 138.49 26.4
 10 5 7 125.39 21.4
 -10 5 -7 174.28 29.8
 11 -5 7 -3.2 3.9
 11 -5 7 -0.7 9.4
 11 5 7 -3.6 5.7
 -11 5 -7 -3.2 7.8
 12 -5 7 119.19 25.1
 12 -5 7 85.89 14.9
 12 5 7 55.89 18.7
 -12 5 -7 115.89 26
 13 -6 -7 0.2 6.3
 13 6 -7 -1.7 11.4
 -13 6 7 2.9 12.5
 -13 6 7 9.7 12.4
 12 6 -7 1.1 8.7
 -12 6 7 2.5 9.4
 -12 6 7 -9.5 6.6
 11 -6 -7 20.4 10.2
 -11 6 7 5.3 9.6
 11 6 -7 11 10.4
 -11 6 7 22.1 14.2
 -11 6 7 23.7 10.7
 10 -6 -7 2.2 7.4
 -10 6 7 0.4 8.9
 10 6 -7 -0.5 7.4
 -10 6 7 5.8 6.5
 -10 6 7 13.4 12
 9 -6 -7 10.2 7.7
 -9 6 7 5.4 6.9
 9 6 -7 4.2 7.5
 -9 6 7 2.6 8.1
 8 -6 -7 2.2 5.1
 -8 6 7 12.1 7.2
 8 6 -7 -6.3 3.7
 -8 6 7 8.5 10.9
 -8 6 7 -7.8 4.3
 7 -6 -7 54.39 12
 -7 6 7 97.69 20.5
 -7 6 7 78.49 18.1
 7 6 -7 87.59 16.3
 6 -6 -7 -1.1 4.2
 -6 6 7 -0.6 4.3
 -6 6 7 -4.4 5.2
 6 6 -7 -2.9 3.7
 -6 6 7 2.9 7.2
 5 -6 -7 118.29 17.2
 5 6 -7 163.18 19.6
 -5 6 7 170.58 23.9
 -5 6 7 146.59 18.8
 -5 6 7 184.98 25.1
 -4 6 7 71.29 15.2
 -4 6 7 75.59 14
 -4 6 7 100.69 18.9
 4 6 -7 91.89 13.9
 -3 6 7 442.36 31.6
 -3 6 7 348.97 29.6
 -3 6 7 381.56 27.4
 2 6 -7 408.66 18.5
 2 6 -7 400.46 22.2
 2 6 -7 405.76 18.5
 -2 6 7 407.66 30.1
 -2 6 7 322.77 26.1
 -2 6 7 357.56 28.8
 1 6 -7 450.25 23
 -1 6 7 412.96 31.1
 -1 6 7 430.46 30.1
 1 6 -7 445.96 21.2
 1 6 -7 452.25 23.9
 0 -6 -7 92.69 15.1
 0 6 -7 89.99 12.2
 0 6 7 59.09 12.4
 1 -6 7 200.08 15.7
 -1 -6 -7 188.38 21.6
 -1 6 -7 168.08 18.9
 1 6 7 161.48 21.4
 1 6 7 133.69 19
 2 -6 7 277.57 21.1
 -2 -6 -7 240.28 20.6
 2 6 7 215.98 24.6
 -2 6 -7 257.17 21.4
 2 6 7 268.17 23.8
 3 -6 7 27.7 9
 -3 -6 -7 19.1 8
 -3 6 -7 26.4 8.9
 3 6 7 19.9 8.4
 3 6 7 39.6 10.7
 -4 -6 -7 86.99 14.4
 -4 6 -7 67.99 15.1
 4 6 7 60.49 15.3
 -5 -6 -7 32.3 8.9
 5 -6 7 10.5 8.1
 -5 6 -7 9.3 9.8
 5 6 7 9.9 7.6
 -6 -6 -7 26.9 9.3
 6 -6 7 42.5 11.9
 6 6 7 48.7 12.4
 -6 6 -7 42.5 12.7
 7 -6 7 34.1 12.6
 -7 -6 -7 19.9 8.2
 7 6 7 14 8.6
 -7 6 -7 17.6 11.6
 -8 -6 -7 13.6 7.6
 8 -6 7 0.3 8.2
 8 6 7 11 8.4
 -8 6 -7 5.1 8.9
 9 -6 7 63.19 17.5
 -9 6 -7 87.89 22.1
 9 6 7 53.79 13.8
 10 -6 7 40.2 14.9
 -10 6 -7 7.7 13.8
 11 -6 7 5.8 3.7
 11 -6 7 -9.1 7.4
 11 -6 7 4.7 3.5
 -11 6 -7 -7.2 6.8
 11 6 7 20.1 8.3
 11 -7 -7 37.9 11.9
 -11 7 7 58.39 14.4
 -11 7 7 51.09 17.2
 11 7 -7 38.8 15.1
 -11 7 7 42.7 19.2
 10 -7 -7 7.8 7.6
 -10 7 7 34.3 16.1
 -10 7 7 19.9 13.5
 10 7 -7 34.9 14.9
 -10 7 7 16.4 8.7
 9 -7 -7 -4.4 4.6
 -9 7 7 0 8
 -9 7 7 -0.7 4.9
 9 7 -7 -1.6 6.2
 8 -7 -7 6.9 6.2
 -8 7 7 15.7 12.4
 -8 7 7 13 10.6
 -8 7 7 9.6 6.9
 8 7 -7 6.3 7.8
 7 -7 -7 -0.6 4.3
 7 7 -7 3.3 6.5
 -7 7 7 -10.3 3.5
 -7 7 7 11.8 10.1
 -7 7 7 -3.8 3.3
 -6 7 7 108.99 16.7
 -6 7 7 112.39 21.6
 6 7 -7 73.19 14.9
 -6 7 7 118.09 21.7
 5 7 -7 124.79 17.9
 -5 7 7 93.49 18.5
 -5 7 7 113.79 21
 -4 7 7 62.49 15.1
 4 7 -7 61.09 12.2
 -4 7 7 46.9 13.8
 3 7 -7 111.69 14.1
 -3 7 7 81.79 16.3
 -3 7 7 107.29 19.4
 2 7 -7 83.19 6.5
 -2 7 7 74.99 15.8
 2 7 -7 82.69 10.5
 2 7 -7 82.79 6.6
 -2 7 7 102.99 16.3
 -2 7 7 73.89 15.8
 1 7 -7 60.99 6.4
 1 7 -7 51.39 8.6
 -1 7 7 52.29 13.6
 1 7 -7 75.09 9.6
 -1 7 7 53.59 13.1
 -1 7 7 59.49 14.1
 1 7 -7 52.99 6.4
 0 7 -7 146.39 15.7
 0 7 -7 151.18 16.7
 0 7 7 178.98 22.5
 0 7 7 152.88 20.5
 0 7 7 153.38 22.6
 1 7 7 3 6.4
 1 7 7 15.9 8.3
 -1 7 -7 8.9 6.2
 2 -7 7 23.8 7.4
 -2 -7 -7 19.8 7.4
 2 7 7 12.1 8.5
 -2 7 -7 -2 4.5
 2 7 7 4.6 5.9
 -3 -7 -7 15.9 7.3
 3 -7 7 6 6
 3 7 7 6 6.7
 3 7 7 0 6.4
 -3 7 -7 8.3 7.3
 -4 -7 -7 19.5 6.6
 4 -7 7 10.5 7.4
 4 7 7 25.6 11.1
 -4 7 -7 12.6 9
 4 7 7 -3.2 5.1
 -5 -7 -7 6.1 6.3
 5 7 7 -3.6 4.8
 -5 7 -7 5.9 8
 -6 -7 -7 6.8 7
 6 -7 7 4 7.5
 6 7 7 6.5 7.9
 -6 7 -7 3.1 8.4
 7 -7 7 -5.5 6
 7 7 7 -4.5 5.4
 -7 7 -7 10.6 10.9
 8 -7 7 69.49 18.8
 8 7 7 100.59 17.8
 -8 7 -7 100.09 23.3
 9 -7 7 -1.5 9.8
 9 7 7 -2.9 5.8
 -9 7 -7 8.2 9.9
 10 -7 7 -2.5 8.6
 10 7 7 -8.7 5.1
 -10 7 -7 -2.6 7.9
 -9 8 7 54.99 13.2
 -9 8 7 48 18.1
 9 8 -7 69.79 18.7
 -8 8 7 4.4 6.1
 8 8 -7 -4.7 4.8
 -8 8 7 6.2 10.8
 -8 8 7 -1.4 10.9
 7 8 -7 -5.9 4.8
 -7 8 7 28.6 12.8
 -7 8 7 9.6 7
 -7 8 7 11.1 11.1
 -6 8 7 -4.2 8.7
 6 8 -7 -0.5 4.8
 -6 8 7 -4.7 4.2
 -6 8 7 -3.5 6.1
 5 8 -7 93.29 15.3
 -5 8 7 99.39 21.2
 -5 8 7 113.89 17
 -5 8 7 142.69 24.1
 -4 8 7 7 6.3
 -4 8 7 5.8 8.3
 4 8 -7 2.4 5.2
 -4 8 7 7.4 9.3
 -3 8 7 109.09 19.8
 -3 8 7 106.79 17.5
 3 8 -7 96.29 12.8
 -2 8 7 4 6.5
 2 8 -7 14.9 4.9
 -2 8 7 7.2 8.7
 -2 8 7 14.5 9.3
 2 8 -7 15.3 4.8
 -1 8 7 0.1 6.2
 1 8 -7 10.5 5
 -1 8 7 19.7 9.9
 -1 8 7 5.9 6.3
 1 8 -7 16.8 5.8
 0 8 -7 19.5 6.9
 0 8 -7 17.3 6.4
 0 8 7 6.3 7.1
 0 8 7 8.5 7.9
 0 8 7 2.7 6.9
 1 8 7 147.59 21.5
 -1 8 -7 106.69 15.3
 -1 8 -7 119.89 19.7
 1 8 7 99.09 18.4
 1 8 7 161.68 22.9
 -2 8 -7 60.89 12.5
 2 8 7 70.59 14.4
 2 8 7 47.9 12.8
 -2 8 -7 74.29 13.9
 2 8 7 74.39 15.4
 3 8 7 2.8 7.3
 3 8 7 5.2 8
 -3 8 -7 5.8 7.7
 -3 8 -7 6.3 7.4
 4 8 7 12.8 8.3
 4 8 7 3.1 8.5
 -4 8 -7 13.4 9.2
 5 -8 7 -1.6 7
 -5 8 -7 0.6 7.2
 5 8 7 1.4 6.5
 5 8 7 0.9 7.2
 6 8 7 54.39 13
 -6 8 -7 39.9 14
 6 8 7 74.49 19.4
 7 -8 7 20.1 11.8
 7 8 7 45.4 13.8
 -7 8 -7 0.7 7.8
 8 -8 7 3 8.6
 -8 8 -7 5.1 11.1
 8 8 7 -5.2 4
 -6 9 7 17.1 8.4
 -6 9 7 28.8 14
 -6 9 7 21.7 15.3
 6 9 -7 18.8 9.8
 -5 9 7 -1.6 9.1
 5 9 -7 2.1 5.6
 -5 9 7 0.4 5.3
 -4 9 7 81.89 20.1
 -4 9 7 82.49 20.2
 4 9 -7 64.09 12
 -4 9 7 56.19 12.2
 -3 9 7 -7.3 6
 -3 9 7 7.9 8.3
 -3 9 7 -3.1 4.3
 3 9 -7 7.7 4.8
 -2 9 7 100.09 20.2
 -2 9 7 115.09 20.4
 -2 9 7 115.49 18.9
 2 9 -7 112.29 7.6
 1 9 -7 41.7 7
 -1 9 7 42.1 12.9
 1 9 -7 27.7 6
 -1 9 7 20.2 10.4
 -1 9 7 40.8 12.3
 0 9 -7 23.9 7.1
 0 9 7 30 10.8
 0 9 7 30.6 11.6
 0 9 -7 39.6 8.4
 0 9 7 22.4 11.2
 1 9 7 132.09 21.6
 -1 9 -7 178.18 21.2
 -1 9 -7 140.59 18.2
 1 9 7 166.38 24.1
 1 9 7 194.68 27.1
 2 9 7 4.7 8.6
 2 9 7 18.3 9.9
 -2 9 -7 9.7 7.8
 -2 9 -7 6.3 7.2
 2 9 7 6.6 7.4
 3 9 7 51.19 13.4
 -3 9 -7 55.29 14.4
 -3 9 -7 65.69 14.6
 3 9 7 66.09 14.3
 3 9 7 70.79 17.4
 -4 9 -7 13.4 10.1
 4 9 7 33.4 14
 -4 9 -7 16.6 10.7
 5 9 7 40.9 11.6
 -5 9 -7 14.8 12.3
 -5 9 -7 22.6 12.1
 16 0 -8 7.9 12.2
 -16 0 8 34.7 13.4
 15 0 -8 63.99 18.3
 -15 0 8 64.79 14.8
 15 0 -8 43 14.9
 14 0 -8 44.1 16.1
 -14 0 8 61.29 16.4
 -14 0 8 66.89 17.4
 14 0 -8 53.19 15.1
 13 0 -8 130.99 22.8
 -13 0 8 133.19 23.5
 13 0 -8 211.18 30.3
 -13 0 8 155.78 23.8
 12 0 -8 330.77 36.6
 -12 0 8 334.07 29
 12 0 -8 313.67 28.9
 -12 0 8 352.36 29.7
 11 0 -8 643.44 41.1
 -11 0 8 657.43 40.5
 11 0 -8 578.64 41.7
 -11 0 8 577.54 39.9
 -10 0 8 108.09 17.5
 10 0 -8 110.89 17.5
 -10 0 8 132.29 20.7
 10 0 -8 125.69 20.2
 -10 0 8 89.29 15.9
 -9 0 8 281.17 23.3
 9 0 -8 266.07 28.4
 -9 0 8 277.37 25.1
 -9 0 8 294.17 23.2
 8 0 -8 2947.41 122.69
 -8 0 8 2660.03 129.09
 -8 0 8 3039.9 119.59
 -7 0 8 2561.94 105.59
 -7 0 8 2373.16 100.79
 -7 0 8 2516.35 102.39
 7 0 -8 2369.16 104.09
 -6 0 8 640.44 36.7
 -6 0 8 736.93 35.9
 -6 0 8 608.84 33.5
 6 0 -8 600.54 35.7
 5 0 -8 2459.95 99.99
 -5 0 8 2367.66 99.69
 4 0 -8 52.49 12.1
 4 0 -8 27.2 6.5
 -4 0 8 47 8.2
 -4 0 8 36.8 7.9
 -3 0 8 3803.42 204.38
 3 0 -8 3713.43 205.78
 -3 0 8 3527.25 201.68
 3 0 -8 3608.04 202.58
 2 0 -8 61.79 8.5
 -2 0 8 50.29 8.2
 -2 0 8 67.09 9.5
 2 0 -8 81.59 11.1
 -1 0 8 2908.31 166.58
 1 0 -8 2828.12 166.48
 1 0 -8 2809.42 166.78
 -1 0 8 2824.42 168.38
 0 0 -8 10.7 4.5
 0 0 8 5.4 4
 0 0 8 -1.5 2.3
 0 0 -8 6.3 3.6
 -1 0 -8 1161.18 52.89
 1 0 8 1223.38 53.19
 1 0 8 1215.28 53.29
 2 0 8 143.29 15.7
 -2 0 -8 145.99 16
 2 0 8 165.98 14.1
 -3 0 -8 5902.01 303.97
 3 0 8 5555.74 300.47
 -3 0 -8 5488.05 298.97
 3 0 8 5768.82 301.77
 -4 0 -8 1377.86 64.49
 4 0 8 1438.36 64.99
 5 0 8 67.59 12.6
 -5 0 -8 45.8 10.6
 6 0 8 85.39 15.3
 -6 0 -8 101.69 16.5
 -7 0 -8 3582.94 153.18
 7 0 8 3831.12 154.48
 -8 0 -8 748.23 44.8
 8 0 8 578.54 41.2
 9 0 8 300.67 34.2
 -9 0 -8 353.16 30.6
 10 0 8 693.93 47.6
 -10 0 -8 651.23 45.8
 -11 0 -8 268.07 34.8
 12 0 8 339.47 41.1
 -12 0 -8 360.96 41.9
 13 0 8 19.5 13.8
 -13 0 -8 47.6 15.8
 13 0 8 45.1 14.1
 14 0 8 17.8 12.3
 14 0 8 15.5 13.2
 -16 -1 8 5.4 8.8
 16 -1 -8 47.9 16.5
 -16 1 8 23 13.6
 16 1 -8 33 16.1
 16 1 -8 20.1 12.6
 15 -1 -8 22.1 13.2
 -15 -1 8 0.2 8.1
 15 -1 -8 -1.2 7.1
 15 1 -8 10.1 10.9
 15 1 -8 11.2 9.6
 -15 1 8 15.6 7.6
 -14 -1 8 75.89 17.3
 14 -1 -8 67.09 17.8
 14 -1 -8 65.39 17.9
 14 1 -8 17.6 11.7
 -14 1 8 62.19 18.7
 -14 1 8 55.89 16.5
 14 1 -8 31.6 12.5
 -13 -1 8 43.9 12.6
 13 -1 -8 49.8 15.3
 13 -1 -8 76.29 18.6
 -13 -1 8 48.5 13.8
 13 1 -8 38.8 12.7
 13 1 -8 60.49 16.2
 -13 1 8 62.39 16.1
 -12 -1 8 1.1 5.7
 12 -1 -8 -4.5 5.9
 -12 -1 8 6.6 6.2
 12 1 -8 10.3 7.7
 12 1 -8 5.4 7.7
 -12 1 8 18.3 9.6
 -12 1 8 11.1 8.4
 -11 -1 8 34.1 13
 11 -1 -8 59.19 14.2
 11 -1 -8 34.3 11.2
 -11 -1 8 45.1 11.7
 11 1 -8 34.8 12.2
 11 1 -8 37.3 11.2
 -11 1 8 73.99 15
 -11 1 8 44.9 13.3
 -10 -1 8 315.67 24.3
 10 -1 -8 284.27 31.5
 -10 1 8 253.37 29.3
 -10 1 8 358.56 35.7
 10 1 -8 256.77 22.4
 -10 1 8 257.27 23.5
 10 1 -8 252.87 29.5
 -9 -1 8 163.38 19.3
 9 -1 -8 133.69 20
 -9 1 8 142.59 20.1
 -9 1 8 145.19 21.5
 -9 1 8 132.69 18.9
 9 1 -8 126.59 19
 8 -1 -8 911.41 50.29
 -8 -1 8 1034.7 48.2
 -8 -1 8 962.3 52.39
 -8 1 8 948.31 50.79
 -8 1 8 927.41 49.6
 8 1 -8 939.71 51.59
 7 -1 -8 924.41 48
 -7 -1 8 870.01 47.9
 -7 -1 8 890.81 43.8
 7 1 -8 896.71 48
 -7 1 8 922.01 48.6
 -7 1 8 926.11 48.1
 -7 1 8 911.81 46.8
 6 -1 -8 2012.4 88.49
 -6 -1 8 2087.69 89.49
 -6 -1 8 2065.49 84.39
 -6 1 8 2166.78 89.89
 -6 1 8 2054.19 87.59
 -6 1 8 2018 88.29
 6 1 -8 2022.2 88.69
 5 -1 -8 50.99 10.2
 -5 -1 8 40.1 9.1
 -5 -1 8 55.59 8.7
 -5 -1 8 46.8 7.5
 -5 1 8 64.99 11.4
 5 1 -8 65.79 11.2
 -5 1 8 34.3 8.1
 -5 1 8 37.9 9
 -4 -1 8 2935.11 169.58
 4 -1 -8 2905.71 186.18
 -4 -1 8 2914.51 165.68
 4 1 -8 2944.31 167.78
 -4 1 8 3001.6 190.88
 -4 1 8 2800.92 191.88
 4 1 -8 3050.09 165.78
 3 -1 -8 222.88 16.7
 3 -1 -8 219.38 17.3
 -3 -1 8 248.18 16.9
 3 1 -8 238.88 15
 -3 1 8 240.08 17.1
 3 1 -8 226.28 16.3
 -3 1 8 214.78 16.9
 -2 -1 8 1854.01 74.49
 2 -1 -8 1863.31 76.99
 -2 1 8 1750.02 76.19
 1 -1 -8 389.26 23.8
 1 -1 -8 344.37 22.1
 -1 -1 8 376.46 21.8
 -1 -1 8 416.76 21.9
 -1 1 8 439.36 24.6
 1 1 -8 380.86 21.1
 -1 1 8 352.56 22.5
 1 1 -8 416.96 22
 0 -1 8 217.48 14.9
 0 -1 -8 273.67 17.9
 0 -1 -8 247.58 17.7
 0 -1 8 240.78 15.7
 0 1 8 261.37 17.5
 0 1 -8 214.88 15.3
 0 1 -8 209.78 15
 0 1 8 234.48 17.3
 1 -1 8 525.75 28.5
 1 -1 8 579.74 28
 -1 -1 -8 518.95 29.1
 -1 1 -8 501.65 28.3
 1 1 8 590.74 30.7
 1 1 8 558.34 30.2
 2 -1 8 807.32 38.9
 -2 -1 -8 740.43 38.6
 2 -1 8 839.62 37.1
 2 1 8 751.92 39
 2 1 8 744.63 38.7
 -2 1 -8 748.23 38.4
 -3 -1 -8 615.94 34.5
 3 -1 8 667.53 35.2
 3 -1 8 652.93 32.2
 -3 1 -8 625.34 34.8
 3 1 8 616.84 34.5
 -4 -1 -8 2093.99 87.99
 4 -1 8 2017.3 87.39
 -4 1 -8 1980.8 87.99
 4 1 8 2018.4 87.49
 -5 -1 -8 1027 51.59
 5 -1 8 927.21 50.99
 -5 1 -8 1006.9 52.19
 5 1 8 1047.5 51.79
 -6 -1 -8 367.86 27.5
 6 -1 8 383.36 28.8
 6 1 8 391.76 28.2
 -6 1 -8 391.96 29.3
 7 -1 8 68.49 15.1
 -7 -1 -8 74.19 15.1
 7 1 8 45.5 11.9
 -7 1 -8 45 12.3
 -8 -1 -8 729.03 46.3
 8 -1 8 748.13 48.1
 8 1 8 824.32 48.9
 -8 1 -8 854.81 50.09
 -9 -1 -8 53.99 13.2
 9 -1 8 32.5 13
 -9 1 -8 49.8 14
 9 1 8 38.2 12.4
 10 -1 8 33.8 12
 -10 -1 -8 37.7 12.3
 -10 1 -8 28.1 12.8
 10 1 8 41.7 13.6
 11 -1 8 341.87 39.6
 -11 -1 -8 285.87 35.5
 11 1 8 347.37 39.2
 -11 1 -8 342.17 39.9
 12 -1 8 255.97 36.1
 12 -1 8 195.08 27.4
 -12 -1 -8 237.28 32.5
 -12 1 -8 270.77 37.1
 12 1 8 188.88 29.1
 13 -1 8 35.3 12.6
 13 -1 8 26.1 15.3
 -13 1 -8 29.3 14
 13 1 8 14.6 13.9
 14 -1 8 -9.1 4.8
 14 -1 8 -10.7 6.1
 14 1 8 -5.1 5.2
 14 1 8 -1.2 7.9
 -16 -2 8 -9.4 8.9
 16 -2 -8 -7.2 7.3
 16 2 -8 2.8 10.6
 -16 2 8 1.5 10
 -15 -2 8 -0.9 6.4
 15 -2 -8 -4.3 7.3
 15 2 -8 -5.2 6.5
 -15 2 8 3.7 9.9
 14 -2 -8 61.19 17.4
 -14 -2 8 66.19 15.3
 -14 2 8 65.79 19.5
 14 2 -8 37 14.1
 -14 2 8 77.59 19.1
 14 2 -8 32.3 11.7
 -13 -2 8 22.2 8.7
 13 -2 -8 11.1 10.2
 -13 -2 8 14.6 8.2
 13 2 -8 6.2 9.4
 -13 2 8 15 10.5
 13 2 -8 8.2 7.5
 -12 -2 8 21.6 8.6
 -12 -2 8 27.8 9.2
 -12 2 8 36.7 12.7
 12 2 -8 37.4 11.4
 -12 2 8 19.7 11.9
 12 2 -8 57.59 16.9
 11 -2 -8 876.71 50.89
 -11 -2 8 714.73 42.8
 -11 -2 8 787.22 48.1
 -11 2 8 838.32 52.19
 -11 2 8 780.92 49
 -11 2 8 901.21 52.19
 11 2 -8 614.34 54.09
 -10 -2 8 47 10.4
 10 -2 -8 36.1 11.3
 -10 2 8 45.2 12.6
 -10 2 8 39.4 12.5
 10 2 -8 35 11.9
 -10 2 8 47.7 12.8
 -9 -2 8 177.78 19
 9 -2 -8 162.88 22.1
 -9 -2 8 153.78 17.3
 -9 2 8 175.38 23.1
 -9 2 8 189.68 24.8
 9 2 -8 123.19 20
 -9 2 8 181.08 24.6
 8 -2 -8 15.8 7.9
 -8 -2 8 5.3 4.4
 -8 -2 8 12.5 5.2
 -8 2 8 13.4 7.3
 8 2 -8 14.1 8
 -8 2 8 13.7 7.9
 -7 -2 8 2045.9 84.19
 7 -2 -8 2170.28 92.49
 -7 -2 8 2138.59 84.79
 -7 2 8 1993.2 92.89
 7 2 -8 2018.6 92.29
 -7 2 8 2281.17 93.49
 -7 2 8 2050.99 92.09
 -6 -2 8 128.09 10.5
 -6 -2 8 122.69 10.3
 6 -2 -8 109.29 15.8
 -6 -2 8 117.29 15.8
 6 2 -8 111.79 16
 -6 2 8 124.99 17.1
 -6 2 8 114.39 17.1
 -6 2 8 82.79 14
 -5 -2 8 1020 43.4
 5 -2 -8 964 49.6
 -5 -2 8 1010.4 43.1
 -5 -2 8 1066.29 50.39
 -5 2 8 1069.49 51.49
 5 2 -8 993.2 49.4
 -5 2 8 1058.89 51.09
 -5 2 8 1038.7 50.79
 4 -2 -8 113.99 15.1
 -4 -2 8 122.19 9.2
 -4 -2 8 128.49 9.3
 4 -2 -8 125.69 15.5
 -4 -2 8 154.38 16.4
 -4 2 8 148.59 17.5
 4 2 -8 112.59 15.7
 4 2 -8 130.89 9.6
 -4 2 8 150.18 17.9
 -3 2 8 2594.94 105.99
 2 -2 -8 609.64 33.5
 -2 -2 8 664.83 28.7
 -2 -2 8 610.54 30.4
 2 2 -8 635.24 30.8
 -2 2 8 621.94 33.8
 -2 2 8 659.13 34.7
 2 2 -8 604.34 28.6
 -1 -2 8 7.8 3.3
 1 -2 -8 11.5 5.9
 -1 -2 8 10.1 3.6
 1 -2 -8 15.4 5.9
 1 2 -8 5.5 3
 1 2 -8 9.1 4
 -1 2 8 10.5 4.7
 -1 2 8 14.6 5
 0 -2 8 27.7 5.4
 0 -2 -8 21.4 6.2
 0 2 8 27 7.2
 0 2 -8 26.4 5.9
 0 2 -8 24.7 5
 0 2 8 35.5 8
 -1 -2 -8 900.91 44.5
 1 -2 8 975.7 43.6
 1 -2 8 921.01 39.8
 1 2 8 993.8 46.1
 -1 2 -8 920.71 43.3
 1 2 8 887.41 45.5
 -2 -2 -8 878.41 45.2
 2 -2 8 899.41 40.6
 2 -2 8 902.51 44.8
 2 2 8 1053.29 47.8
 -2 2 -8 960.4 45.8
 2 2 8 999.8 47.5
 3 -2 8 133.49 11
 3 -2 8 146.09 17.2
 -3 -2 -8 120.39 15.7
 3 2 8 158.48 18.4
 -3 2 -8 127.79 16.5
 4 -2 8 147.29 18.3
 -4 -2 -8 143.29 17.2
 -4 2 -8 147.49 19.5
 4 2 8 132.59 17.2
 5 -2 8 148.19 20.2
 -5 -2 -8 128.49 17.5
 5 2 8 137.29 18.5
 -5 2 -8 153.48 19.8
 6 -2 8 -0.2 4.8
 -6 -2 -8 4.2 5.2
 -6 2 -8 8.8 6.9
 6 2 8 7.1 5.8
 7 -2 8 543.65 38.1
 -7 -2 -8 589.14 37.3
 7 2 8 492.75 35.3
 -7 2 -8 638.44 40.3
 -8 -2 -8 353.86 29.2
 8 -2 8 338.37 30.1
 8 2 8 324.77 28.7
 -8 2 -8 347.27 29.9
 9 -2 8 39.3 13.4
 -9 -2 -8 30.7 10.7
 -9 2 -8 42.6 12.7
 9 2 8 52.19 14.5
 -10 -2 -8 4.7 8.5
 10 -2 8 8.9 9.9
 10 -2 8 10.6 7.7
 -10 2 -8 4.1 9.4
 10 2 8 -4.7 6.1
 11 -2 8 359.86 29
 11 -2 8 216.78 32.1
 -11 -2 -8 299.67 35
 11 2 8 369.16 41
 -11 2 -8 307.27 38.5
 12 -2 8 116.99 24
 -12 -2 -8 82.19 20.2
 12 -2 8 117.89 19.9
 12 2 8 104.89 21.5
 -12 2 -8 132.29 24.9
 13 -2 8 10 9.2
 13 -2 8 1.9 9.9
 13 2 8 16.3 11.7
 -13 2 -8 -5.6 8.7
 14 -2 8 8.9 10.1
 14 -2 8 28.4 17.4
 14 2 8 -0.1 7.1
 15 -3 -8 5.2 9.9
 -15 -3 8 2.8 7.3
 -15 3 8 -4.7 7.9
 -14 -3 8 2.4 6.4
 14 -3 -8 4.3 8
 14 3 -8 6.4 9.6
 -14 3 8 -9.6 6.7
 -14 3 8 11.3 11.8
 -13 -3 8 14.5 8.2
 13 -3 -8 22 12.4
 -13 -3 8 13.9 8
 -13 3 8 18.9 11.6
 -13 3 8 15.5 15
 13 3 -8 6.6 10.2
 -12 -3 8 71.39 12.9
 -12 3 8 64.69 17
 -12 3 8 71.79 16.2
 12 3 -8 37.4 13.3
 -12 3 8 36.4 13.6
 -11 -3 8 91.19 13.4
 -11 -3 8 115.09 15.1
 11 -3 -8 84.39 17.6
 -11 3 8 87.29 18.1
 -11 3 8 74.99 16.5
 -11 3 8 79.29 18.3
 11 3 -8 101.69 19.8
 -10 -3 8 292.57 20.2
 -10 -3 8 277.27 19.9
 10 -3 -8 305.07 27.1
 -10 3 8 315.17 34.2
 -10 3 8 334.87 37.1
 -10 3 8 312.27 27.9
 10 3 -8 343.37 38.1
 9 -3 -8 135.19 19.7
 -9 -3 8 143.69 12.7
 -9 -3 8 146.09 12.6
 9 3 -8 157.08 23.5
 -9 3 8 144.69 22.4
 -9 3 8 137.09 20.2
 -9 3 8 170.68 24.9
 8 -3 -8 246.78 26.1
 -8 -3 8 205.38 14.3
 -8 -3 8 216.28 14.4
 -8 3 8 236.08 25.4
 8 3 -8 211.38 24.9
 -8 3 8 185.18 24.1
 -8 3 8 261.77 30.1
 -7 -3 8 129.19 9.9
 -7 -3 8 139.69 10.1
 7 -3 -8 139.19 19
 -7 3 8 119.39 19.2
 7 3 -8 162.68 20.3
 -7 3 8 163.08 20.6
 -7 3 8 181.98 23.9
 -6 -3 8 56.29 6.3
 -6 -3 8 51.79 5.8
 6 -3 -8 49.5 10.7
 -6 3 8 41 9.8
 6 3 -8 60.69 12
 -6 3 8 31.4 10.2
 -6 3 8 48.7 11.8
 -5 -3 8 2039.9 74.19
 5 -3 -8 1954.8 86.49
 -5 -3 8 1989 74.19
 -5 3 8 1963 88.59
 -5 3 8 1989.3 86.79
 -5 3 8 2101.89 89.09
 5 3 -8 1938.31 85.29
 4 -3 -8 39.7 9.8
 -4 -3 8 42.6 3.8
 4 -3 -8 53.79 11.1
 -4 -3 8 37.5 8.7
 -4 -3 8 40.8 3.6
 -4 3 8 28.8 8
 -4 3 8 35.1 9.7
 4 3 -8 43.4 9.9
 -4 3 8 41.5 10.4
 -3 -3 8 735.43 36.7
 -3 -3 8 757.32 30.5
 3 -3 -8 702.73 39.7
 3 -3 -8 787.12 41
 3 3 -8 722.03 36.5
 -3 3 8 795.52 40.8
 3 3 -8 781.62 31.8
 -3 3 8 768.92 41.1
 -2 -3 8 477.65 24.3
 2 -3 -8 462.45 28.7
 2 -3 -8 438.56 27.6
 -2 -3 8 440.36 20.9
 2 3 -8 453.75 21.5
 -2 3 8 468.75 28.6
 -2 3 8 451.55 28.2
 2 3 -8 401.06 23.2
 1 -3 -8 57.79 10.5
 -1 -3 8 70.89 8.4
 -1 -3 8 73.39 8.7
 1 -3 -8 58.79 10.7
 -1 3 8 88.69 13.2
 1 3 -8 71.09 8.6
 1 3 -8 90.99 7.9
 -1 3 8 49.99 10.3
 0 -3 8 197.98 14.4
 0 -3 -8 196.08 16.9
 0 -3 8 219.48 12.4
 0 3 -8 218.28 14.9
 0 3 8 199.88 17.4
 0 3 8 245.78 18.7
 0 3 -8 215.68 12.7
 1 -3 8 -0.1 1.6
 -1 -3 -8 0.1 4
 1 3 8 1.7 3.8
 -1 3 -8 -0.5 2.6
 1 3 8 0.3 3.5
 2 -3 8 2004.7 84.79
 -2 -3 -8 2012.1 85.39
 -2 3 -8 1933.91 84.69
 2 3 8 2056.79 87.89
 2 3 8 2027.9 86.59
 3 -3 8 508.75 31.9
 -3 -3 -8 621.04 33.3
 3 -3 8 527.05 24.5
 -3 3 -8 521.25 36.6
 3 3 8 523.45 32.6
 4 -3 8 213.78 19.4
 4 -3 8 188.28 12.9
 -4 -3 -8 241.68 24.2
 -4 3 -8 213.08 23.4
 4 3 8 213.98 22.6
 5 -3 8 579.74 36.4
 -5 -3 -8 505.85 34.3
 5 3 8 553.34 34.8
 -5 3 -8 573.04 36.8
 -6 -3 -8 413.46 29.8
 6 -3 8 455.55 32.9
 6 3 8 421.16 30.8
 -6 3 -8 505.15 34.6
 7 -3 8 621.74 41.6
 -7 -3 -8 637.34 39.3
 7 -3 8 621.74 33.7
 -7 3 -8 626.84 42.2
 7 3 8 579.04 39
 -8 -3 -8 183.78 24
 8 -3 8 159.68 24.7
 8 -3 8 179.48 20
 8 3 8 194.78 25.8
 -8 3 -8 168.78 26.2
 9 -3 8 14.6 7.2
 9 -3 8 13.7 10.4
 -9 -3 -8 1.5 5.6
 9 3 8 5.9 7.1
 -9 3 -8 -3.1 6
 10 -3 8 246.28 33.5
 -10 -3 -8 308.77 39
 10 -3 8 273.67 23.3
 10 3 8 265.17 32.5
 -10 3 -8 292.97 36.8
 -11 -3 -8 0.9 6.5
 11 -3 8 -1.9 8.5
 11 -3 8 3.1 6.3
 -11 3 -8 -0.1 7.9
 11 3 8 -5.2 5
 12 -3 8 59.59 16.9
 12 -3 8 30.3 10.1
 -12 3 -8 34.7 16.6
 12 3 8 39.2 16.2
 13 -3 8 4.5 9.7
 13 -3 8 26.9 10.7
 -13 3 -8 38.6 18.7
 13 3 8 51.79 17.1
 15 -4 -8 -3.8 6.9
 -15 4 8 3.7 11.2
 15 4 -8 -1.9 8.6
 14 -4 -8 3.1 7.9
 -14 -4 8 -4.2 5
 -14 4 8 -5.7 8.5
 -14 4 8 -13 5
 14 4 -8 -6.4 6.6
 -13 -4 8 36.7 8.9
 -13 -4 8 17.7 8
 13 -4 -8 50.09 14.9
 -13 4 8 22.6 13.2
 13 4 -8 8.6 10
 -12 -4 8 49 9.1
 12 -4 -8 59.39 18.1
 -12 -4 8 46.9 8.8
 -12 4 8 44.2 13.9
 -12 4 8 25.4 13.9
 -12 4 8 59.69 18.2
 12 4 -8 40.3 14.2
 11 -4 -8 16.3 9.8
 -11 -4 8 35.4 7.4
 -11 -4 8 43.2 7.8
 11 4 -8 24.4 11.6
 -11 4 8 15.1 9.9
 -11 4 8 49 15.8
 -11 4 8 21.2 11.8
 -10 -4 8 84.19 9.7
 10 -4 -8 88.09 16.8
 -10 -4 8 81.59 9.5
 -10 4 8 77.19 18.6
 -10 4 8 71.49 15.4
 -10 4 8 92.59 19.2
 10 4 -8 94.99 19.7
 -9 -4 8 2.3 2.6
 -9 -4 8 0.4 2.3
 9 -4 -8 2.3 5.7
 -9 4 8 -0.5 6.9
 -9 4 8 3.7 7.5
 9 4 -8 -3.7 5
 -9 4 8 2.1 5.7
 8 -4 -8 12.1 7.8
 -8 4 8 -0.1 4.8
 8 4 -8 1.8 6
 -8 4 8 -2.5 6
 -8 4 8 -3.7 5.1
 7 -4 -8 1037.6 52.19
 7 4 -8 916.61 51.69
 -7 4 8 970.5 51.19
 -7 4 8 895.51 54.49
 -7 4 8 947.21 53.79
 6 -4 -8 83.39 13.9
 -6 4 8 107.99 17.8
 -6 4 8 129.69 17.3
 -6 4 8 103.09 18.7
 6 4 -8 81.69 14
 5 -4 -8 12.7 6.7
 5 4 -8 5.4 4.9
 -5 4 8 10 7.2
 -5 4 8 11.7 7.1
 -5 4 8 10 6.6
 4 -4 -8 330.07 24.3
 4 4 -8 306.17 21.6
 -4 4 8 341.97 24.6
 -4 4 8 312.87 25.1
 -4 4 8 341.17 26.1
 3 -4 -8 38.8 10
 3 -4 -8 42.2 9.8
 3 4 -8 74.09 10.8
 -3 4 8 45.7 10.7
 -3 4 8 50.69 11
 3 4 -8 55.09 4.2
 2 -4 -8 584.74 35.4
 -2 -4 8 623.34 25.7
 2 -4 -8 603.84 35.8
 2 4 -8 621.64 27.2
 -2 4 8 604.24 35.6
 2 4 -8 624.94 30
 -2 4 8 600.44 36.2
 -1 -4 8 1.8 2.5
 1 -4 -8 -0.3 3.6
 -1 4 8 3.1 4.2
 1 4 -8 7.4 3
 -1 4 8 3.6 5
 1 4 -8 6.8 3.6
 0 -4 8 125.19 11.1
 0 -4 -8 136.19 17.6
 0 4 -8 125.09 8.3
 0 4 -8 145.49 12.2
 0 4 8 128.19 17.9
 0 4 8 114.49 16.3
 -1 -4 -8 19.6 6.5
 1 -4 8 28.7 7
 1 4 8 33.7 9.3
 1 4 8 17.3 7.2
 -1 4 -8 23.3 6.6
 2 4 8 0.3 4.2
 -2 4 -8 5.7 4.6
 2 4 8 4.3 5
 3 -4 8 -2.8 3.3
 -3 -4 -8 -0.2 3.8
 3 4 8 -0.2 4.1
 -3 4 -8 1.5 4.2
 4 -4 8 469.15 32
 -4 -4 -8 474.15 30.4
 -4 4 -8 501.65 33
 4 4 8 482.35 31.7
 5 -4 8 164.68 21.7
 5 -4 8 161.88 9.9
 5 -4 8 163.18 10.6
 -5 -4 -8 177.48 21.3
 -5 4 -8 161.88 22.6
 5 4 8 181.08 22
 6 -4 8 4.5 3
 6 -4 8 2.5 2.9
 6 -4 8 10.9 7.6
 -6 -4 -8 4 5.5
 6 4 8 6.7 7.1
 -6 4 -8 -0.9 6
 7 -4 8 6.1 7.6
 -7 -4 -8 6.1 6.3
 7 -4 8 2.9 3.4
 7 4 8 9 6.4
 -7 4 -8 6.4 8.4
 8 -4 8 75.49 19
 -8 -4 -8 85.59 15.8
 8 4 8 72.29 16.3
 -8 4 -8 58.79 16.1
 9 -4 8 2.6 4.6
 9 -4 8 7.8 8.9
 -9 4 -8 -2.9 6.7
 9 4 8 0.6 6.8
 10 -4 8 -3.6 8.4
 -10 -4 -8 2.2 7.2
 10 -4 8 7.6 6
 -10 4 -8 18.3 12.5
 10 4 8 3.6 8.3
 11 -4 8 2.9 5.8
 11 -4 8 11.2 10.8
 -11 4 -8 -5.8 6.9
 11 4 8 -0.3 7.5
 12 -4 8 -9.4 7.2
 12 -4 8 1.8 5.9
 -12 4 -8 5.4 12.1
 12 4 8 -0.9 8.4
 13 -4 8 -6.6 5.3
 13 -4 8 -2.1 10.2
 -13 4 -8 -1.1 9.9
 13 4 8 -3.2 8.1
 14 -5 -8 10.8 10.6
 -14 -5 8 30.7 6.5
 -14 5 8 31.2 18.5
 14 5 -8 12.2 12.1
 -14 5 8 19.9 14.1
 -13 -5 8 8.3 3.2
 13 -5 -8 -0.9 6.7
 -13 -5 8 11.3 3.6
 -13 5 8 8.7 11.6
 -13 5 8 2.7 13.3
 13 5 -8 -0.3 8.1
 12 -5 -8 27.6 10.9
 -12 5 8 2.3 8.2
 -12 5 8 5 9.3
 -12 5 8 15.6 12.8
 12 5 -8 8 10.6
 11 -5 -8 216.88 29
 -11 5 8 176.18 29.5
 -11 5 8 198.38 26.9
 11 5 -8 138.19 24.9
 -11 5 8 181.98 28.4
 10 -5 -8 12 8.3
 -10 5 8 6.1 7
 -10 5 8 11.4 9.5
 -10 5 8 14.4 11.3
 10 5 -8 -4.5 6.1
 9 -5 -8 6.1 6.3
 -9 5 8 3 8.5
 -9 5 8 11.2 7.9
 9 5 -8 -0.5 6
 -9 5 8 6.2 6.9
 8 -5 -8 15.6 8.1
 -8 5 8 14.8 7.7
 -8 5 8 10.2 8.9
 8 5 -8 24.8 10.5
 -8 5 8 9.6 8.6
 7 -5 -8 97.09 16.3
 -7 5 8 129.49 22.3
 7 5 -8 114.29 18.2
 -7 5 8 152.28 24.2
 -7 5 8 157.28 21.2
 6 -5 -8 5.2 5.6
 -6 5 8 6.1 7.1
 -6 5 8 1.1 6.2
 6 5 -8 7.7 5.7
 -6 5 8 5.5 6.1
 5 -5 -8 107.59 17
 5 5 -8 91.49 14.3
 -5 5 8 68.89 12.8
 -5 5 8 87.49 16.5
 -5 5 8 88.79 17.3
 4 -5 -8 137.49 18.9
 -4 5 8 192.18 21.9
 -4 5 8 164.78 22.1
 4 5 -8 118.69 15.6
 -4 5 8 135.59 20.3
 3 -5 -8 51.79 11.5
 -3 5 8 46.3 11.7
 3 5 -8 47 9
 -3 5 8 36.8 9.2
 -3 5 8 45 11.4
 2 -5 -8 41.7 10.9
 2 5 -8 43.7 5.9
 2 5 -8 40.5 7.3
 -2 5 8 41.3 10.6
 -2 5 8 45.3 11.7
 1 -5 -8 0 4.8
 -1 -5 8 4.2 3.2
 -1 5 8 -4.7 3.2
 -1 5 8 5.2 5.6
 1 5 -8 4.1 3.3
 1 5 -8 1 2.2
 0 -5 -8 132.49 17.9
 0 -5 8 148.09 12.5
 0 5 -8 185.28 14.5
 0 5 8 143.09 19.5
 0 5 8 180.18 22.4
 -1 -5 -8 -1.3 3.9
 1 -5 8 4.3 4.5
 1 5 8 3 5.2
 -1 5 -8 2.6 4.3
 2 -5 8 58.59 10.9
 -2 -5 -8 60.19 11.9
 -2 5 -8 58.09 11.3
 2 5 8 47.7 11.8
 2 5 8 72.29 13.5
 -3 -5 -8 256.57 21.8
 3 5 8 318.77 26.3
 -3 5 -8 318.67 24.2
 3 5 8 253.37 23.1
 -4 -5 -8 79.89 13.9
 4 -5 8 42.9 11.9
 4 5 8 53.79 12.1
 -4 5 -8 58.49 13.3
 -5 -5 -8 4.6 5.7
 5 -5 8 -2.1 5.7
 5 5 8 2.9 5
 -6 -5 -8 236.68 25.2
 6 -5 8 190.38 24.9
 -6 5 -8 175.48 24.9
 7 -5 8 20.9 10.7
 -7 -5 -8 2.4 6.2
 -7 5 -8 0.5 6.9
 7 5 8 5.3 6.6
 8 -5 8 34.9 6
 8 -5 8 33.5 11.8
 -8 -5 -8 26.3 9.4
 8 -5 8 25.9 5.2
 8 5 8 27.2 10.4
 -8 5 -8 28.6 12
 9 -5 8 93.29 19.9
 9 -5 8 65.09 9.3
 -9 -5 -8 54.19 12.9
 -9 5 -8 53.79 16.5
 9 5 8 58.29 15
 10 -5 8 72.79 11.1
 10 -5 8 56.99 16.9
 -10 5 -8 104.99 24.3
 10 5 8 61.69 16.2
 11 -5 8 39.1 16.7
 11 -5 8 1 5.1
 11 5 8 -5.1 6.2
 -11 5 -8 -10.9 7.2
 12 -5 8 3.1 5.9
 12 -5 8 -8.8 7
 12 5 8 1.5 7.9
 -12 5 -8 4.2 10.3
 13 -6 -8 8.2 8.8
 13 6 -8 -7 11.4
 -13 6 8 -19.8 5.9
 -13 6 8 -5.5 8.8
 12 -6 -8 -2.5 5.8
 -12 6 8 21.2 14.6
 -12 6 8 -8.8 7.5
 -12 6 8 -1.3 6
 12 6 -8 2.1 8.8
 11 -6 -8 5.9 7.7
 11 6 -8 -1.2 7.6
 -11 6 8 10.8 9.3
 -11 6 8 8 12.2
 -11 6 8 19.4 13.5
 10 -6 -8 11.3 8.5
 -10 6 8 -1.8 8.9
 10 6 -8 11.1 9.7
 -10 6 8 42.1 12.3
 -10 6 8 7.9 9.9
 9 -6 -8 31.9 10.5
 -9 6 8 38.6 14.5
 9 6 -8 42.3 12.9
 -9 6 8 58.79 18
 -9 6 8 22.2 9.9
 8 -6 -8 18.6 8.6
 -8 6 8 14.2 11.2
 8 6 -8 17.4 9.5
 -8 6 8 21.2 11.9
 -8 6 8 16.1 8.1
 7 -6 -8 138.79 19.8
 -7 6 8 132.39 22.6
 -7 6 8 178.18 26.8
 7 6 -8 171.98 23.1
 -7 6 8 176.98 23.1
 6 -6 -8 28.2 9
 6 6 -8 7.6 6.7
 -6 6 8 24.8 11.2
 -6 6 8 66.69 16.7
 -6 6 8 12.9 7.1
 5 -6 -8 1.3 5.4
 -5 6 8 6.2 7.1
 -5 6 8 -0.2 5.8
 5 6 -8 8.3 6
 -4 6 8 139.19 21.5
 -4 6 8 138.09 19.7
 -4 6 8 158.88 22.7
 4 6 -8 143.99 17.2
 -3 6 8 31.1 10.6
 -3 6 8 9.6 7.1
 3 6 -8 22.4 7.9
 -3 6 8 24 9.7
 2 6 -8 369.46 20.9
 2 6 -8 356.76 17.8
 2 6 -8 371.86 17.7
 -2 6 8 370.96 29.7
 -2 6 8 361.26 29.1
 1 -6 -8 -2 5.2
 1 6 -8 -2.2 2
 -1 6 8 1.3 5.8
 -1 6 8 -3.8 3.3
 1 6 -8 1.8 3.3
 0 -6 -8 353.86 27.2
 0 -6 8 377.56 22.1
 0 6 8 452.65 31.5
 0 6 8 376.76 29.1
 0 6 -8 375.06 23.7
 -1 -6 -8 31.7 9.6
 1 -6 8 48.6 9.5
 1 6 8 74.39 14.8
 1 6 8 47.8 12.9
 -1 6 -8 43.4 10.1
 -2 -6 -8 745.83 41.8
 2 -6 8 744.53 39.9
 -2 6 -8 693.73 40.7
 2 6 8 684.93 43.1
 2 6 8 736.83 45.2
 3 -6 8 20.9 8.3
 -3 -6 -8 31.4 9
 3 6 8 14 9.3
 3 6 8 11.2 7.6
 -3 6 -8 21 8.6
 -4 -6 -8 49.6 11.6
 4 6 8 55.49 14.5
 4 6 8 52.59 12.4
 -4 6 -8 41.2 11.4
 5 -6 8 175.58 24
 -5 -6 -8 193.78 22.8
 -5 6 -8 229.68 33.6
 5 6 8 198.38 24
 -6 -6 -8 50.19 18.6
 6 -6 8 42.7 13.3
 6 6 8 43.1 12.5
 -6 6 -8 35.9 13.3
 -7 -6 -8 20.9 8.5
 7 -6 8 16.6 10.5
 -7 6 -8 8.2 9.3
 7 6 8 4.6 6.9
 -8 -6 -8 4.3 5.7
 8 -6 8 3 8
 -8 6 -8 6.4 10.1
 8 6 8 7.6 7.6
 9 -6 8 89.39 20.1
 9 6 8 81.19 17.5
 -9 6 -8 112.79 24.7
 10 -6 8 7.8 11.7
 10 6 8 2.2 7.7
 11 -6 8 50.39 17.3
 11 -6 8 6.1 3.2
 -11 6 -8 4.2 12.4
 11 6 8 6 9.1
 11 -7 -8 4.4 6.5
 -11 7 8 16.9 9.7
 -11 7 8 14 13.1
 11 7 -8 11.1 10.2
 -11 7 8 4.7 12.1
 10 -7 -8 4 7.1
 10 7 -8 18.7 11.5
 -10 7 8 -4.4 8.4
 -10 7 8 9.3 7.9
 -10 7 8 9.6 11.7
 9 -7 -8 34.2 11
 -9 7 8 34 14.4
 -9 7 8 83.09 20.9
 9 7 -8 20.1 11.1
 -9 7 8 48.4 12.5
 8 -7 -8 118.19 19.1
 -8 7 8 133.69 19.5
 -8 7 8 161.98 27.6
 -8 7 8 156.58 26.7
 8 7 -8 132.19 21.7
 7 -7 -8 21.4 8.8
 -7 7 8 18.3 12
 7 7 -8 14.5 8.6
 -7 7 8 4.2 8.3
 -7 7 8 23.4 9.2
 -6 7 8 -3.6 5.9
 6 7 -8 8.1 7.8
 -6 7 8 16.8 10
 -6 7 8 6.4 6.4
 -5 7 8 28.8 9
 5 7 -8 34.2 9.7
 -5 7 8 13.8 10.3
 -5 7 8 19.4 10.2
 -4 7 8 14.1 7.9
 -4 7 8 12.4 9.3
 -4 7 8 6.8 8.8
 4 7 -8 4.2 4.9
 -3 7 8 159.58 23.8
 3 7 -8 140.29 20.1
 -3 7 8 125.59 18.9
 -3 7 8 130.69 21.6
 -2 7 8 6.6 7.4
 2 7 -8 19.2 3.7
 2 7 -8 19.1 5.2
 2 7 -8 12.6 3.3
 -2 7 8 9.4 6.9
 -2 7 8 8 7.6
 -1 7 8 419.16 33.8
 -1 7 8 422.26 32.3
 1 7 -8 489.15 25.1
 -1 7 8 468.35 34.3
 1 7 -8 509.55 25.8
 0 7 -8 55.89 10.2
 0 7 8 56.59 14.3
 0 7 8 57.49 13.9
 -1 -7 -8 422.56 29.9
 1 7 8 335.67 29.9
 1 7 8 436.86 32.6
 -1 7 -8 433.26 28.1
 -2 -7 -8 1.5 5.5
 2 -7 8 -3.1 3.9
 -2 7 -8 2.6 5.7
 2 7 8 3.1 6
 2 7 8 -7.6 3.9
 -3 -7 -8 17.1 8.8
 3 -7 8 7.5 6.7
 3 7 8 0.7 6.2
 3 7 8 6.9 8.1
 -3 7 -8 4.7 6.5
 4 -7 8 4.3 6.2
 -4 -7 -8 -5.2 4.2
 4 7 8 3.9 6.6
 4 7 8 1.3 6.8
 -4 7 -8 1.1 6.5
 -5 -7 -8 3.2 6.3
 -5 7 -8 -4.9 5.6
 5 7 8 -2.9 5.7
 5 7 8 6.5 8
 -6 -7 -8 152.28 20.5
 6 -7 8 164.88 24.5
 6 7 8 144.49 21.5
 -6 7 -8 167.88 27.1
 7 -7 8 19.8 10.2
 -7 7 -8 -3.2 6.9
 7 7 8 10.3 8.5
 8 -7 8 156.68 27.2
 8 7 8 169.68 23.5
 -8 7 -8 122.29 24.9
 9 -7 8 14.9 14.5
 -9 7 -8 8.3 12.3
 -9 8 8 18.5 14.2
 -9 8 8 47.6 13.5
 -9 8 8 33.5 16.8
 9 8 -8 40 13.5
 -8 8 8 62.69 14.1
 -8 8 8 69.49 19.4
 8 8 -8 63.39 16.1
 -8 8 8 82.29 22.3
 -7 8 8 159.68 22
 -7 8 8 123.19 24.1
 7 8 -8 102.09 18.4
 -7 8 8 131.09 25.1
 -6 8 8 5.4 10
 -6 8 8 15.8 8
 6 8 -8 13.5 7.8
 -6 8 8 2 7.7
 -5 8 8 179.18 22.4
 -5 8 8 219.78 31.3
 -5 8 8 183.38 30
 5 8 -8 197.48 22.7
 -4 8 8 129.39 23.2
 -4 8 8 120.19 18.2
 4 8 -8 116.89 15.6
 -4 8 8 112.79 21.6
 -3 8 8 9.8 8.8
 -3 8 8 24 12.1
 -3 8 8 36.4 11.2
 -2 8 8 86.79 18
 -2 8 8 43 13.8
 2 8 -8 61.29 7.6
 2 8 -8 56.59 7.5
 -2 8 8 52.99 13.1
 1 8 -8 2.2 3.7
 -1 8 8 -3.1 5.2
 -1 8 8 10.6 7.7
 -1 8 8 7.9 9
 1 8 -8 2.4 3.6
 0 8 -8 7.1 5.6
 0 8 8 0.1 5.8
 0 8 8 -0.6 6.1
 0 8 -8 2 4.5
 0 8 8 -2 4.9
 1 8 8 15.5 8.9
 1 8 8 13 9.1
 -1 8 -8 19 7.4
 1 8 8 9.3 8.3
 -2 8 -8 -5.3 4.3
 -2 8 -8 -9 3.7
 2 8 8 0.5 6.1
 2 8 8 0.1 6.2
 3 8 8 136.69 23.5
 -3 8 -8 111.39 18.7
 3 8 8 94.09 18.3
 4 -8 8 1 6.4
 4 8 8 9.4 7.6
 4 8 8 4.9 8.3
 -4 8 -8 -1.1 6.8
 5 -8 8 21.2 10.3
 -5 8 -8 12 10.5
 5 8 8 13.6 10.4
 5 8 8 8.8 8.7
 6 8 8 -0.9 6.6
 -6 8 -8 15.8 11.5
 7 -8 8 41.2 14.3
 7 8 8 39 15.1
 -7 8 -8 69.59 18.5
 -6 9 8 7.1 11.4
 6 9 -8 -4.2 4.3
 -6 9 8 -0.2 6
 -6 9 8 12 12.7
 -5 9 8 4.7 6.8
 -5 9 8 20.5 12.9
 5 9 -8 17.9 8.1
 -5 9 8 5.3 11.4
 -4 9 8 88.39 17.1
 -4 9 8 106.19 21.7
 4 9 -8 98.49 14.1
 -3 9 8 -1.7 7.7
 -3 9 8 -3.2 5.5
 -3 9 8 3.7 9
 3 9 -8 -1.3 3.5
 3 9 -8 0.6 3.6
 -2 9 8 -2.5 7.2
 -2 9 8 -0.8 6.8
 -2 9 8 -1 5.8
 -1 9 8 56.19 14.9
 -1 9 8 28.5 12.9
 1 9 -8 32.9 6.2
 1 9 -8 37.4 6.4
 -1 9 8 46.4 12.4
 0 9 -8 9.4 6.1
 0 9 -8 12.2 6
 0 9 8 3.1 7.9
 0 9 8 4.1 8.5
 0 9 8 6.5 8.7
 -1 9 -8 9.6 6.7
 1 9 8 17.4 9.7
 1 9 8 14.8 8.8
 1 9 8 6.3 8.2
 -1 9 -8 2.7 6.3
 2 9 8 8.7 9.6
 -2 9 -8 10.3 8.4
 2 9 8 23.6 11.1
 -2 9 -8 3.6 6.8
 2 9 8 6.2 8.2
 3 9 8 25.3 13.1
 3 9 8 25.1 10
 -3 9 -8 9.3 9.5
 4 9 8 17.3 15.5
 4 9 8 7 8.3
 -4 9 -8 4 7.8
 -4 9 -8 27.8 13.2
 16 0 -9 2.8 11.1
 -16 0 9 9 9.3
 -15 0 9 -4.8 6
 15 0 -9 -4.6 7.7
 14 0 -9 0.8 7.4
 -14 0 9 1.7 7.8
 -14 0 9 3.8 7.6
 -13 0 9 -7.3 3.9
 13 0 -9 -6.1 5
 -13 0 9 -0.6 7
 12 0 -9 2.3 6.6
 -12 0 9 1.4 5.7
 -12 0 9 2.5 6.6
 11 0 -9 -4.8 4.5
 -11 0 9 -1.3 5.1
 -11 0 9 0.4 5.6
 -10 0 9 5 6.2
 -10 0 9 2.9 5.6
 -10 0 9 -2.9 4.4
 10 0 -9 -5.8 4.4
 9 0 -9 7.5 6.9
 -9 0 9 -4.5 3.7
 -9 0 9 0.3 4.4
 -9 0 9 5 5.3
 -8 0 9 -1.4 4.1
 -8 0 9 8 7.2
 8 0 -9 4.1 5.6
 -8 0 9 5.7 5.7
 -7 0 9 -1.6 3.4
 -7 0 9 1.3 3.5
 7 0 -9 -1.7 4
 -7 0 9 -1.5 3.8
 -6 0 9 1.1 3.8
 6 0 -9 -6.1 2.1
 -6 0 9 4.8 4.2
 -6 0 9 0.5 2.9
 -5 0 9 -0.8 2.9
 -5 0 9 1.3 3.5
 5 0 -9 2.2 3.9
 5 0 -9 -0.7 2.8
 -5 0 9 -0.3 2.9
 4 0 -9 1.7 3.4
 -4 0 9 -1 3
 -4 0 9 0.4 2.9
 4 0 -9 2.8 3.7
 3 0 -9 -0.2 3.1
 -3 0 9 -1.8 2.7
 3 0 -9 0.5 3.2
 -3 0 9 -1.1 2.9
 2 0 -9 1.9 2.9
 -2 0 9 0.4 2.7
 2 0 -9 0.6 2.9
 -2 0 9 5.8 3.9
 1 0 -9 0 2.8
 -1 0 9 0 2.7
 1 0 -9 -3.1 2.5
 -1 0 9 -1.7 2.3
 0 0 -9 2 3.7
 0 0 -9 -0.9 3
 0 0 9 3.8 3.5
 0 0 9 -3.2 1.9
 -1 0 -9 -0.3 3
 1 0 9 -2.2 2.6
 1 0 9 0.7 3.1
 2 0 9 0.5 3.3
 2 0 9 3.6 3.9
 -2 0 -9 -2.4 2.5
 3 0 9 0.1 3.2
 3 0 9 -2.3 3.1
 -3 0 -9 3.4 4.4
 -4 0 -9 -3.6 3.1
 4 0 9 -2.2 3.1
 -5 0 -9 -2.6 3.6
 5 0 9 -3.1 3.2
 6 0 9 7.1 6.5
 -6 0 -9 -0.5 4.5
 -7 0 -9 -0.1 5.6
 7 0 9 0.9 7
 -8 0 -9 1.6 6.3
 8 0 9 -8.2 3.9
 -9 0 -9 1 5.8
 9 0 9 1.6 7
 10 0 9 3.8 8
 -10 0 -9 -1.3 6.9
 -11 0 -9 0.4 7.4
 11 0 9 7.8 8.9
 -12 0 -9 -4.6 6.2
 12 0 9 8.9 10.4
 13 0 9 -2.8 7.6
 13 0 9 4.2 8.5
 14 0 9 0.7 7.3
 14 0 9 -0.6 8.7
 -16 -1 9 23.5 13.1
 -16 1 9 10.1 12.4
 16 1 -9 8.5 11.7
 -15 -1 9 1.7 7.5
 15 -1 -9 -5.9 6.9
 15 1 -9 -9.2 5.5
 -15 1 9 13.4 9.1
 -14 -1 9 65.09 15.8
 14 -1 -9 45.3 15.3
 -14 1 9 24.6 12.8
 14 1 -9 45.8 16.4
 -14 1 9 28.9 14.6
 -13 -1 9 9.7 8.3
 -13 -1 9 6.3 7.6
 13 -1 -9 2.9 8.3
 13 1 -9 4.7 8.4
 -13 1 9 10.7 9
 -13 1 9 7.2 8.3
 -12 -1 9 -4.6 4.4
 12 -1 -9 4.9 8.3
 -12 -1 9 13 9.5
 -12 1 9 2.1 6.3
 12 1 -9 -4.6 5.6
 -12 1 9 -2.2 6.4
 -11 -1 9 347.77 27.7
 11 -1 -9 359.36 31.1
 -11 1 9 355.06 29.9
 -11 1 9 327.77 36.2
 -11 1 9 307.77 34.7
 11 1 -9 387.06 40.7
 10 -1 -9 69.09 15
 -10 -1 9 94.19 15.2
 -10 1 9 77.39 15.7
 -10 1 9 70.99 15.4
 10 1 -9 73.19 16.4
 -10 1 9 60.29 14.9
 -9 -1 9 3 6.1
 -9 -1 9 1.2 3.9
 9 -1 -9 0 5.1
 -9 1 9 5.3 6.7
 -9 1 9 7.7 6.3
 9 1 -9 -0.7 4.6
 -9 1 9 4.3 5.9
 -8 -1 9 325.87 26.9
 8 -1 -9 403.86 28.8
 -8 -1 9 338.17 23.9
 -8 1 9 326.17 26.8
 8 1 -9 355.96 27.9
 -8 1 9 343.17 25.9
 -7 -1 9 89.19 15
 -7 -1 9 77.89 11.9
 7 -1 -9 63.49 13
 7 1 -9 71.49 13.1
 -7 1 9 76.49 13.6
 -7 1 9 103.69 16.2
 -7 1 9 76.49 13.2
 -6 -1 9 648.54 33.3
 6 -1 -9 643.54 37.2
 -6 -1 9 720.63 38.4
 6 1 -9 587.54 36.1
 -6 1 9 686.93 36.9
 -6 1 9 624.74 36.2
 -6 1 9 597.04 36.5
 -5 -1 9 104.39 14.7
 -5 -1 9 118.99 13.2
 5 -1 -9 147.49 18.3
 5 -1 -9 127.69 15.6
 -5 1 9 150.78 18.1
 -5 1 9 165.08 18.4
 5 1 -9 122.69 16.1
 5 1 -9 110.49 12.4
 -5 1 9 144.39 17.3
 4 -1 -9 116.59 15.9
 -4 -1 9 107.79 14.2
 4 -1 -9 111.19 14.5
 -4 1 9 75.89 11.8
 4 1 -9 91.29 10.9
 4 1 -9 134.79 16.7
 -4 1 9 73.39 11.9
 -3 -1 9 612.64 32.6
 3 -1 -9 667.63 34.8
 3 -1 -9 644.34 33.9
 3 1 -9 607.64 32.5
 3 1 -9 600.74 30.5
 -3 1 9 620.34 33.5
 -3 1 9 634.34 34.4
 -2 -1 9 292.17 18.5
 2 -1 -9 225.48 18.1
 2 -1 -9 309.47 24.7
 -2 1 9 297.67 19.9
 -2 1 9 312.17 20.8
 2 1 -9 272.27 17.4
 2 1 -9 253.97 18
 -1 -1 9 128.09 11.7
 1 -1 -9 118.89 14.3
 -1 -1 9 138.99 11.9
 1 -1 -9 179.18 15
 1 1 -9 152.38 12.7
 -1 1 9 148.29 16.7
 1 1 -9 160.98 12.7
 -1 1 9 185.88 19.1
 0 -1 9 216.08 15.7
 0 -1 9 223.18 16.1
 0 -1 -9 301.07 20.6
 0 -1 -9 245.18 17.8
 0 1 -9 223.58 16
 0 1 -9 230.58 16.4
 0 1 9 244.98 18.3
 0 1 9 240.68 17.9
 -1 -1 -9 531.05 30
 1 -1 9 526.25 28.1
 1 -1 9 520.45 29.2
 1 1 9 531.25 30.6
 -1 1 -9 522.25 30
 1 1 9 611.94 31.9
 -2 -1 -9 389.06 24.6
 2 -1 9 343.77 21.9
 2 -1 9 367.56 24
 2 1 9 385.06 24.9
 2 1 9 406.26 25.2
 -2 1 -9 370.66 24.2
 3 -1 9 60.99 9.8
 -3 -1 -9 76.09 12.3
 3 -1 9 59.89 11.6
 -3 1 -9 50.69 10.6
 -4 -1 -9 899.31 46.1
 4 -1 9 869.51 45.6
 4 1 9 857.41 45.6
 -4 1 -9 802.52 45.1
 -5 -1 -9 1.7 4.5
 5 -1 9 5.6 5.5
 5 1 9 5.5 5.5
 -5 1 -9 4 5.6
 6 -1 9 763.52 45.7
 -6 -1 -9 821.82 46.2
 -6 1 -9 744.63 45.8
 6 1 9 831.02 46.1
 7 -1 9 41.2 11.6
 -7 -1 -9 44 11.7
 -7 1 -9 48.2 13
 7 1 9 56.59 13.4
 -8 -1 -9 -5.6 4.1
 8 -1 9 -4.5 5.1
 8 1 9 3.1 6.6
 9 -1 9 8.7 9
 -9 -1 -9 11.3 8.9
 9 1 9 15 9.9
 -9 1 -9 10.8 9.2
 -10 -1 -9 75.19 17.8
 10 -1 9 64.99 17.8
 10 1 9 56.09 16.8
 -10 1 -9 53.19 15.1
 -11 -1 -9 4.8 11.8
 11 -1 9 30.4 14.4
 11 1 9 21.2 11.2
 -11 1 -9 26.5 13.3
 12 -1 9 8.9 10.1
 -12 -1 -9 13.1 11.4
 12 -1 9 2.9 8
 12 1 9 1.2 7.4
 13 -1 9 130.99 24.6
 13 -1 9 141.59 28.4
 13 1 9 162.28 28.6
 -13 1 -9 170.58 31.4
 14 -1 9 -3.5 6.6
 14 -1 9 8.7 13.1
 14 1 9 5 10.4
 14 1 9 -3.6 7.2
 16 -2 -9 -8.9 7.9
 -16 -2 9 -1.2 6.6
 16 2 -9 8 11.9
 -16 2 9 5.2 12
 15 -2 -9 -7.6 5.5
 -15 2 9 5.4 11.5
 15 2 -9 17 10.5
 14 -2 -9 218.28 32.1
 -14 2 9 240.38 35.1
 14 2 -9 235.38 34.6
 -14 2 9 187.68 28.9
 13 -2 -9 31.5 12.9
 -13 -2 9 36.9 11.8
 -13 2 9 19 11.6
 -13 2 9 27.5 15.4
 13 2 -9 53.29 16.8
 12 -2 -9 76.29 17.2
 -12 -2 9 83.89 14.8
 -12 2 9 83.59 19
 -12 2 9 77.79 18.8
 -12 2 9 72.59 17.4
 12 2 -9 75.99 18.6
 -11 -2 9 150.58 19.4
 11 -2 -9 113.49 20.6
 -11 2 9 154.68 24.1
 -11 2 9 120.79 21.9
 -11 2 9 171.18 24.2
 -10 -2 9 36.1 8.9
 -10 -2 9 29.5 8.3
 10 -2 -9 19.1 9.2
 -10 2 9 17.7 9
 10 2 -9 37.9 11.9
 -10 2 9 38.6 12.4
 -10 2 9 27.7 10.9
 -9 -2 9 14.7 6.2
 9 -2 -9 13.5 7.8
 -9 -2 9 16.3 6
 9 2 -9 13.9 8.5
 -9 2 9 6.8 7
 -9 2 9 10.6 7.5
 -9 2 9 7.3 7.1
 -8 -2 9 51.19 9.1
 8 -2 -9 46.5 12.1
 -8 -2 9 43.7 8.7
 8 2 -9 47.4 12.8
 -8 2 9 42.9 11.7
 -8 2 9 49.7 12
 -8 2 9 51.49 14.6
 -7 -2 9 -2.2 3.1
 7 -2 -9 1.5 4.9
 -7 -2 9 1.7 3.3
 -7 -2 9 3.9 5.1
 -7 2 9 8.3 5.1
 -7 2 9 1.9 5.8
 -7 2 9 11.3 7
 7 2 -9 -1.5 4.2
 -6 -2 9 471.85 30.5
 6 -2 -9 376.26 28.2
 -6 -2 9 489.45 24.7
 -6 -2 9 475.05 24.6
 6 2 -9 481.85 30.5
 -6 2 9 434.46 30.1
 -6 2 9 496.55 31.2
 -6 2 9 453.45 30.1
 -5 -2 9 582.84 27.8
 5 -2 -9 605.84 34.8
 -5 -2 9 565.94 27.8
 -5 -2 9 586.44 33.7
 -5 2 9 500.25 33.1
 -5 2 9 595.64 34.6
 -5 2 9 651.23 35.7
 5 2 -9 548.65 32.8
 -4 -2 9 440.76 27.4
 4 -2 -9 465.45 29.1
 -4 -2 9 484.55 23.5
 4 -2 -9 489.75 29.7
 4 2 -9 455.25 27.3
 4 2 -9 453.05 23.5
 -4 2 9 483.05 29.7
 -4 2 9 492.75 29.7
 -3 -2 9 11.8 4.1
 -3 -2 9 12.5 4.8
 3 -2 -9 8 5.2
 3 -2 -9 23.5 7.1
 -3 2 9 -0.2 3.4
 3 2 -9 14.5 4.2
 3 2 -9 25.2 6.7
 -3 2 9 10.3 5.8
 2 -2 -9 1659.63 71.99
 -2 -2 9 1597.14 65.29
 -2 -2 9 1597.74 67.49
 2 -2 -9 1669.33 72.69
 -2 2 9 1643.34 72.39
 2 2 -9 1624.84 67.79
 -2 2 9 1595.94 71.49
 2 2 -9 1654.33 66.09
 1 -2 -9 1.2 3.9
 -1 -2 9 1.8 2.3
 -1 -2 9 0.8 2.4
 1 -2 -9 4.3 4.4
 -1 2 9 2.7 4.3
 1 2 -9 7 3.6
 1 2 -9 1.1 2.6
 -1 2 9 8 5.6
 0 -2 -9 512.75 29.1
 0 -2 9 483.35 24.5
 0 2 -9 512.25 25.3
 0 2 9 443.16 28.3
 0 2 9 464.65 29.2
 0 2 -9 470.65 26.3
 -1 -2 -9 1306.97 59.79
 1 -2 9 1409.96 58.39
 1 -2 9 1262.37 54.09
 -1 2 -9 1255.87 57.39
 1 2 9 1273.47 60.39
 2 -2 9 1390.56 56.59
 -2 -2 -9 1252.67 60.89
 2 -2 9 1260.07 59.79
 2 2 9 1330.37 62.59
 2 2 9 1460.75 63.29
 -3 -2 -9 999.2 52.69
 3 -2 9 1142.89 54.19
 3 -2 9 1058.29 48.3
 -3 2 -9 1161.78 54.69
 3 2 9 1186.08 55.09
 -4 -2 -9 47.6 10.4
 4 -2 9 50.69 8.7
 4 -2 9 51.49 11.2
 4 2 9 71.19 13.4
 -4 2 -9 52.99 12
 -5 -2 -9 20.1 7.7
 5 -2 9 20.8 7.9
 5 2 9 25.1 8.5
 -5 2 -9 7.3 6.3
 -6 -2 -9 224.68 25.5
 -6 2 -9 183.18 24
 6 2 9 185.68 23.1
 -7 -2 -9 48.5 12.2
 7 -2 9 45.2 13.3
 -7 2 -9 45.9 13.5
 7 2 9 36.7 11.4
 -8 -2 -9 26.5 10.3
 8 -2 9 23.1 10
 -8 2 -9 20.1 10.7
 8 2 9 15.3 8.8
 -9 -2 -9 18.5 9.5
 9 -2 9 -1.9 6.6
 -9 2 -9 10.5 9.9
 9 2 9 5.7 7
 10 -2 9 68.69 18.1
 -10 -2 -9 46.4 14
 10 2 9 52.19 16
 -10 2 -9 26.4 12.1
 11 -2 9 24.6 14.3
 11 -2 9 23.1 10.4
 -11 -2 -9 20.4 12.7
 -11 2 -9 12.2 11.5
 11 2 9 21.6 12.6
 12 -2 9 6.4 9.4
 12 -2 9 5.7 8.4
 12 2 9 6.1 10.2
 -12 2 -9 2.8 9.6
 13 -2 9 -3 6.2
 13 -2 9 -5.9 7.9
 13 2 9 10.9 12.1
 -13 2 -9 -0.8 10.4
 14 -2 9 25.4 16.3
 14 2 9 23 14.3
 15 -3 -9 10.3 11.3
 -15 -3 9 -3.7 5.8
 -15 3 9 -0.8 10.6
 15 3 -9 9.7 11.3
 14 -3 -9 2.7 7.7
 -14 -3 9 4.8 6.5
 14 3 -9 -2.7 7.3
 -14 3 9 2.6 9.6
 -14 3 9 21.1 9.6
 -13 -3 9 30.4 10
 13 -3 -9 25.5 12
 -13 -3 9 30.2 9.6
 13 3 -9 22.9 13.5
 -13 3 9 11 11.2
 -13 3 9 30 16.3
 12 -3 -9 95.69 19.4
 -12 -3 9 93.39 14.6
 -12 3 9 99.39 21.2
 -12 3 9 116.89 22
 12 3 -9 103.49 20.9
 -12 3 9 112.09 20.3
 11 -3 -9 42.5 13.3
 -11 -3 9 27.4 7.9
 -11 -3 9 36.9 9
 -11 3 9 28.4 12.2
 -11 3 9 17.7 11.2
 -11 3 9 30.7 11.1
 11 3 -9 41.9 13.9
 -10 -3 9 307.67 21.6
 -10 -3 9 368.16 23
 10 -3 -9 344.67 29.1
 -10 3 9 332.37 29.3
 10 3 -9 357.26 37.9
 -10 3 9 398.36 33.1
 -10 3 9 340.87 30.2
 -9 -3 9 -2.4 2.9
 -9 -3 9 -2.3 3.3
 9 -3 -9 1.5 5.5
 -9 3 9 3.2 6
 -9 3 9 -3.3 5.8
 -9 3 9 -1.4 5.9
 9 3 -9 -5.5 4.2
 -8 -3 9 155.28 12.1
 8 -3 -9 160.68 21.6
 -8 -3 9 156.48 12.2
 8 3 -9 156.58 22.3
 -8 3 9 173.18 22
 -8 3 9 173.08 23.2
 -8 3 9 179.98 24.5
 -7 -3 9 70.29 8.2
 7 -3 -9 49.2 11.5
 7 3 -9 42.9 10.8
 -7 3 9 49.5 12.4
 -7 3 9 61.19 15.5
 -7 3 9 36.5 11.2
 6 -3 -9 124.09 17.5
 -6 -3 9 126.29 8.8
 -6 -3 9 122.49 8.8
 -6 3 9 125.99 18.3
 -6 3 9 142.29 20
 6 3 -9 149.69 18.3
 -6 3 9 159.18 20.3
 5 -3 -9 644.94 36.8
 -5 -3 9 609.54 25.8
 -5 -3 9 591.94 25.8
 -5 -3 9 576.84 34.8
 5 3 -9 578.04 34.3
 -5 3 9 629.34 37.4
 -5 3 9 643.34 36.9
 -5 3 9 593.84 37.2
 -4 -3 9 292.67 21.2
 4 -3 -9 301.67 23.3
 -4 -3 9 295.17 15
 4 -3 -9 287.97 23.1
 -4 -3 9 348.27 15.6
 -4 3 9 291.07 22.9
 -4 3 9 352.06 25.2
 4 3 -9 321.87 21.8
 4 3 -9 334.27 16.5
 -3 -3 9 2.1 2.2
 -3 -3 9 -1.4 2.3
 3 -3 -9 -0.6 3.6
 3 -3 -9 6.1 5.4
 3 3 -9 6.5 2.8
 3 3 -9 4.6 3.9
 -3 3 9 -2.7 3.5
 -3 3 9 3.8 4.3
 -2 -3 9 369.56 19.6
 -2 -3 9 408.76 22.2
 2 -3 -9 375.86 26.4
 2 -3 -9 416.36 26.6
 2 3 -9 342.87 21.2
 -2 3 9 402.36 26.6
 2 3 -9 415.86 20.7
 -2 3 9 373.96 26.3
 1 -3 -9 821.92 44.7
 -1 -3 9 854.51 37.4
 1 -3 -9 862.21 45
 1 3 -9 863.71 38
 -1 3 9 849.52 44.3
 -1 3 9 773.62 43.6
 1 3 -9 829.72 38.2
 0 -3 -9 81.89 13.3
 0 -3 9 68.59 9.9
 0 -3 9 79.09 8.6
 0 3 -9 83.39 9.1
 0 3 -9 82.29 10.7
 0 3 9 69.89 12.1
 0 3 9 76.89 13
 -1 -3 -9 198.08 17.9
 1 -3 9 239.68 13.5
 -1 3 -9 247.98 18.2
 1 3 9 248.88 20.5
 1 3 9 251.27 20.1
 2 -3 9 -2.6 2.9
 -2 -3 -9 4.3 4.4
 2 -3 9 3.2 2.5
 -2 3 -9 1.4 3.7
 2 3 9 -3.1 3
 2 3 9 10.3 6.3
 3 -3 9 389.86 19.8
 3 -3 9 356.26 25.9
 -3 -3 -9 406.86 26.7
 3 3 9 351.76 26.3
 -3 3 -9 381.66 30.7
 4 -3 9 23.3 5.4
 4 -3 9 23.3 8.1
 -4 -3 -9 20.7 9.5
 -4 3 -9 26.2 9.2
 4 3 9 19.9 7.4
 5 -3 9 457.95 32.7
 -5 -3 -9 447.46 31
 5 -3 9 447.96 24.8
 5 3 9 444.16 31.3
 -5 3 -9 493.85 33.7
 6 -3 9 3.3 6.5
 -6 -3 -9 12.4 7.7
 -6 3 -9 2.9 6.9
 6 3 9 1.6 5.3
 7 -3 9 885.61 53.69
 -7 -3 -9 862.41 50.69
 -7 3 -9 969.8 56.09
 7 3 9 925.61 52.69
 -8 -3 -9 123.89 20.7
 8 -3 9 115.89 22.4
 8 -3 9 142.69 18.1
 8 3 9 140.79 21.5
 -8 3 -9 136.19 22.5
 -9 -3 -9 16.6 9.7
 9 -3 9 23.7 8.1
 9 -3 9 14.2 10.3
 9 3 9 2.2 7.4
 -10 -3 -9 -4.5 5
 10 -3 9 16.1 7.8
 10 -3 9 0.8 8.3
 -10 3 -9 6.6 9.5
 10 3 9 17.4 10.9
 11 -3 9 11.2 11.4
 11 -3 9 41.3 12.2
 -11 -3 -9 16.9 11.3
 -11 3 -9 11.2 11.4
 11 3 9 46.2 14.5
 12 -3 9 0.2 6.1
 12 3 9 5.3 10.1
 -12 3 -9 14 13.8
 13 -3 9 10.2 8.6
 13 -3 9 24.5 15.1
 -13 3 -9 53.49 18.4
 14 -4 -9 23.2 13.6
 -14 4 9 52.89 18.9
 14 4 -9 59.09 17.9
 -14 4 9 -2 8.3
 -13 -4 9 83.19 12.9
 -13 -4 9 96.19 14
 13 -4 -9 98.89 19.9
 13 4 -9 85.89 21.2
 -13 4 9 111.19 25.3
 -13 4 9 80.39 21
 -12 -4 9 8 5.3
 -12 -4 9 12.7 5.4
 12 -4 -9 8.7 8.6
 12 4 -9 1.4 8.4
 -12 4 9 6.9 9.4
 -12 4 9 3.7 9.5
 -12 4 9 14.8 11
 -11 -4 9 125.79 11.2
 -11 -4 9 136.59 11.5
 11 -4 -9 137.79 22.4
 -11 4 9 109.79 22.7
 11 4 -9 133.79 23.8
 -11 4 9 167.58 24.5
 -11 4 9 137.39 24
 -10 -4 9 27.2 5.6
 10 -4 -9 28.5 10.5
 -10 -4 9 40.9 6.4
 -10 4 9 45.7 14.4
 -10 4 9 38.5 13.7
 -10 4 9 29.6 9.9
 -9 -4 9 261.37 13.1
 9 -4 -9 305.07 26.3
 -9 -4 9 244.08 13
 -9 4 9 269.17 32.4
 -9 4 9 243.78 27.9
 9 4 -9 285.77 32.6
 -9 4 9 341.97 36.6
 8 -4 -9 271.97 29
 -8 4 9 240.08 29.7
 -8 4 9 210.18 27.9
 8 4 -9 215.78 26.3
 -8 4 9 206.18 24.8
 7 -4 -9 43.8 11.6
 -7 4 9 123.79 20.7
 -7 4 9 62.89 13
 -7 4 9 95.59 17.7
 7 4 -9 93.29 16.3
 6 -4 -9 77.99 14.6
 -6 4 9 43.4 11
 -6 4 9 63.29 15.5
 -6 4 9 66.99 14.7
 6 4 -9 55.49 12.2
 5 -4 -9 9.1 6.1
 5 4 -9 7.5 5.4
 -5 4 9 7 6.4
 -5 4 9 3.2 5.1
 -5 4 9 2.1 5.8
 4 -4 -9 157.98 19.8
 -4 4 9 251.87 26.4
 -4 4 9 250.17 20.7
 -4 4 9 228.18 25.5
 4 4 -9 181.18 16.3
 3 -4 -9 32 8.9
 3 -4 -9 30.9 9.4
 3 4 -9 27.3 6.9
 -3 4 9 24.9 8.8
 3 4 -9 29.1 4.5
 -3 4 9 28.8 9.2
 2 -4 -9 177.18 21
 2 -4 -9 173.28 20.6
 -2 -4 9 136.39 9.5
 2 4 -9 145.19 11.9
 2 4 -9 143.49 10.4
 -2 4 9 155.98 20
 -2 4 9 157.78 20.2
 1 -4 -9 48.9 11
 -1 -4 9 64.69 8.6
 -1 4 9 76.79 14.3
 1 4 -9 49.2 7.4
 -1 4 9 40.5 10.3
 1 4 -9 44.6 7.4
 0 -4 -9 5.9 5.9
 0 -4 9 17.3 5.6
 0 4 9 23.2 8.5
 0 4 -9 17.7 3.8
 0 4 -9 22.7 6.3
 0 4 9 26.1 8.3
 1 -4 9 154.38 16.5
 1 4 9 166.68 21.6
 -1 4 -9 121.39 15.4
 1 4 9 163.38 20.9
 -2 -4 -9 180.78 20.7
 -2 4 -9 131.69 17.1
 2 4 9 183.98 21.6
 2 4 9 136.39 22.7
 3 -4 9 201.38 22.8
 -3 -4 -9 171.48 20
 3 4 9 233.88 25.1
 -3 4 -9 199.48 22.7
 3 4 9 193.48 23.7
 4 -4 9 165.58 9
 -4 -4 -9 161.58 20.2
 4 -4 9 181.18 22.6
 4 -4 9 166.78 9
 -4 4 -9 212.28 24.5
 4 4 9 172.68 22.6
 5 -4 9 393.66 19.8
 -5 -4 -9 433.86 30
 5 -4 9 463.75 32.4
 5 -4 9 415.96 20.5
 5 4 9 454.75 31.8
 -5 4 -9 405.76 31.4
 6 -4 9 126.29 21.1
 6 -4 9 106.69 9.4
 6 -4 9 102.49 11
 -6 -4 -9 120.49 18.7
 -6 4 -9 78.99 17.2
 6 4 9 104.99 17.7
 7 -4 9 28.9 6.5
 7 -4 9 19.6 5.9
 7 -4 9 17.5 9.9
 -7 -4 -9 8.7 7.5
 7 4 9 29.6 10.3
 -7 4 -9 30.7 12
 -8 -4 -9 60.99 14.3
 8 -4 9 44.2 12.7
 8 -4 9 76.99 17.6
 -8 4 -9 44.8 15
 8 4 9 44 12.8
 9 -4 9 23.4 7.4
 -9 -4 -9 14.4 9.2
 9 -4 9 17.1 10.9
 9 4 9 16 9.2
 -9 4 -9 3.8 8.3
 -10 -4 -9 79.29 17.7
 10 -4 9 72.89 20.5
 10 -4 9 64.69 11.9
 10 4 9 52.49 16.2
 -10 4 -9 66.09 18.3
 11 -4 9 14.8 12.6
 11 -4 9 4.4 5.7
 11 4 9 -2.4 6.7
 -11 4 -9 11 12.6
 12 -4 9 21.4 9.1
 12 -4 9 14.1 14
 -12 4 -9 18.8 14.6
 12 4 9 13.7 11.8
 14 -5 -9 8.5 9.7
 14 5 -9 27.8 15.3
 -14 5 9 1.8 9.4
 13 -5 -9 0.9 8.4
 -13 5 9 2.1 9.9
 -13 5 9 -1.4 9.9
 13 5 -9 -1.2 9
 12 -5 -9 204.88 27.8
 -12 5 9 151.88 28.2
 -12 5 9 179.28 26.4
 12 5 -9 196.38 30.5
 -12 5 9 203.88 32.4
 11 -5 -9 29.4 12.5
 11 5 -9 49.5 16.1
 -11 5 9 48.9 13.4
 -11 5 9 71.09 16.5
 -11 5 9 61.19 18.1
 10 -5 -9 76.39 16.8
 -10 5 9 98.09 18.6
 10 5 -9 84.39 18.2
 -10 5 9 86.39 19.6
 -10 5 9 69.59 19
 9 -5 -9 6.4 7.2
 9 5 -9 3.9 7.6
 -9 5 9 26.3 11.9
 -9 5 9 12.9 9.6
 -9 5 9 26.6 9.8
 8 -5 -9 48.4 12.3
 8 5 -9 80.29 16.4
 -8 5 9 80.69 15
 -8 5 9 103.89 20.2
 -8 5 9 91.59 19.1
 7 -5 -9 5.5 6.2
 -7 5 9 2.2 6.3
 -7 5 9 4.2 5.8
 7 5 -9 3.6 6.3
 -7 5 9 -0.1 6.8
 6 -5 -9 48.9 12.3
 -6 5 9 44.6 13.8
 -6 5 9 19.4 8.2
 6 5 -9 21 8.4
 -6 5 9 35.8 11.9
 5 -5 -9 23.7 8.7
 -5 5 9 15.9 8.8
 -5 5 9 1.8 8.3
 -5 5 9 16.9 9.4
 4 -5 -9 26.1 8.7
 -4 5 9 35 10.1
 4 5 -9 36.6 8.5
 -4 5 9 26.8 9.5
 -4 5 9 16.2 9.1
 3 -5 -9 152.78 21
 3 5 -9 168.78 14.7
 -3 5 9 190.88 22.3
 -3 5 9 217.68 24.9
 -3 5 9 245.18 27
 -2 -5 9 141.79 8.2
 2 -5 -9 173.88 21
 2 5 -9 138.19 9.9
 -2 5 9 148.09 20.8
 -2 5 9 130.59 18.6
 2 5 -9 138.19 11.7
 1 -5 -9 1054.39 53.29
 -1 -5 9 989.9 42.6
 -1 5 9 994.9 53.29
 1 5 -9 980.5 43.9
 1 5 -9 1009.8 41.9
 -1 5 9 895.81 52.39
 0 -5 9 23.5 6.1
 0 -5 -9 21.8 8
 0 5 9 30.2 9.6
 0 5 9 28 9.1
 0 5 -9 33.5 3.8
 0 5 -9 37.7 8
 1 -5 9 272.97 20
 -1 -5 -9 285.87 23
 1 5 9 327.07 25.5
 1 5 9 256.07 23.5
 -1 5 -9 272.77 20.6
 -2 -5 -9 13.9 7.6
 2 -5 9 15.8 7
 2 5 9 12.2 7.6
 2 5 9 11.3 6.9
 -2 5 -9 15 6.9
 -3 -5 -9 1784.32 79.89
 3 5 9 1698.63 81.89
 3 5 9 1714.33 83.39
 -3 5 -9 1723.03 80.59
 4 -5 9 189.28 23.6
 -4 -5 -9 256.47 22
 4 5 9 252.17 27.9
 -4 5 -9 221.58 26
 4 5 9 208.08 26.2
 -5 -5 -9 336.47 25.6
 5 -5 9 284.57 31.6
 5 5 9 319.97 27.4
 -5 5 -9 328.37 28.6
 6 -5 9 137.69 21.4
 -6 -5 -9 181.78 23.1
 6 5 9 108.89 19.1
 -6 5 -9 130.49 21.6
 -7 -5 -9 118.19 18.6
 7 -5 9 100.29 19.9
 7 5 9 62.69 15.4
 -7 5 -9 133.39 22.2
 8 -5 9 5.3 3.4
 8 -5 9 4.7 3.1
 8 -5 9 6.3 8.6
 -8 -5 -9 1.1 6.6
 8 5 9 16.7 8.5
 -8 5 -9 -5.1 6.3
 9 -5 9 0.3 3.4
 9 -5 9 4.2 3.8
 -9 -5 -9 12.6 9.4
 9 -5 9 5.6 9
 -9 5 -9 8.2 9.7
 9 5 9 -6.4 5.1
 10 -5 9 4.3 4.7
 10 -5 9 0.6 4.2
 10 -5 9 -4.1 7.6
 10 5 9 -3.8 5.8
 -10 5 -9 3.5 10
 11 -5 9 8.1 5.7
 11 -5 9 16.3 12.3
 11 5 9 4.3 8.8
 -11 5 -9 7 13.6
 12 -5 9 65.09 19.9
 12 -5 9 66.69 12.9
 12 5 9 53.29 16.8
 -12 5 -9 44.4 21.6
 12 -6 -9 35.7 13.1
 -12 6 9 44.4 17.5
 -12 6 9 24.3 14.8
 12 6 -9 40.4 15.3
 -12 6 9 38.2 13.9
 -11 6 9 13.8 9.6
 -11 6 9 34.7 16.2
 11 6 -9 33.8 13.4
 -11 6 9 12.3 12.9
 10 -6 -9 2.5 6.9
 10 6 -9 16.8 11.6
 -10 6 9 15.8 13.7
 -10 6 9 9.2 9.9
 -10 6 9 11.1 8.5
 9 -6 -9 172.08 24.7
 -9 6 9 187.68 24.9
 -9 6 9 125.39 24.8
 9 6 -9 188.98 26.7
 -9 6 9 191.08 30.2
 8 -6 -9 110.69 18.9
 -8 6 9 131.99 24
 -8 6 9 117.09 18
 8 6 -9 116.89 20
 -8 6 9 96.19 21.2
 7 -6 -9 57.79 13.4
 7 6 -9 77.09 14.9
 -7 6 9 69.19 18.1
 -7 6 9 92.79 16.3
 -7 6 9 88.99 22.8
 6 -6 -9 36 10.7
 -6 6 9 15.1 10.9
 -6 6 9 46.5 13.9
 -6 6 9 49.99 11.3
 6 6 -9 27.4 9.2
 5 -6 -9 85.59 16.4
 -5 6 9 65.19 15.9
 5 6 -9 54.99 10.9
 -5 6 9 79.29 15.8
 -5 6 9 90.39 18.8
 -4 6 9 151.48 20.8
 -4 6 9 126.99 21.7
 4 6 -9 132.29 16.5
 -4 6 9 126.29 21.1
 -3 6 9 294.67 32.7
 3 6 -9 328.07 23.8
 -3 6 9 342.87 27
 -3 6 9 408.76 31.5
 2 6 -9 119.29 10.9
 -2 6 9 166.88 22.3
 2 6 -9 134.69 9.7
 2 6 -9 153.68 9.7
 -2 6 9 135.09 21.3
 -2 6 9 145.99 21
 1 -6 -9 2.9 6.3
 1 6 -9 8.3 3.2
 1 6 -9 5.4 4
 -1 6 9 5.9 5.9
 -1 6 9 24.2 9.5
 0 -6 9 6.5 4.7
 0 -6 -9 8.1 7.1
 0 6 9 1.6 6.2
 0 6 -9 11.5 5.5
 0 6 9 10.7 7.8
 1 -6 9 222.48 18.2
 -1 -6 -9 252.37 22.2
 1 6 9 232.48 26.8
 -1 6 -9 276.87 21.1
 1 6 9 223.28 26.8
 -2 -6 -9 291.57 24.5
 2 -6 9 286.77 22.6
 2 6 9 270.77 24.8
 -2 6 -9 326.77 24.8
 2 6 9 264.57 30
 -3 -6 -9 89.19 15.1
 3 -6 9 81.69 14.9
 3 6 9 83.39 17
 -3 6 -9 62.39 13.5
 3 6 9 71.69 18.7
 4 6 9 357.46 31
 4 6 9 352.96 29.3
 -4 6 -9 387.16 30.5
 5 -6 9 28.4 10.5
 -5 -6 -9 9.4 7.4
 -5 6 -9 35.5 13.7
 5 6 9 51.09 12.9
 5 6 9 27.2 11.7
 6 -6 9 82.59 18.4
 -6 -6 -9 128.29 19
 6 6 9 118.69 20
 -6 6 -9 74.99 17.3
 7 -6 9 59.19 15.9
 -7 -6 -9 86.09 15.7
 7 6 9 81.09 17.6
 -7 6 -9 73.99 16.8
 8 -6 9 91.69 22.1
 8 6 9 119.09 20.3
 -8 6 -9 72.49 19.1
 9 -6 9 21.3 13.3
 9 6 9 24.3 11.8
 -9 6 -9 57.99 17.3
 10 -6 9 16.3 13.8
 -10 6 -9 17.1 16.8
 11 -7 -9 82.69 16.6
 -11 7 9 63.89 19.4
 -11 7 9 72.59 22.7
 11 7 -9 78.29 19.9
 -11 7 9 109.79 20.3
 10 -7 -9 72.79 16.4
 10 7 -9 81.69 19.4
 -10 7 9 94.59 24.7
 -10 7 9 85.69 17.2
 -10 7 9 42.7 15.5
 9 -7 -9 49 13.1
 -9 7 9 20.9 10
 -9 7 9 36.3 17
 -9 7 9 4.3 8.6
 9 7 -9 15.9 9.6
 8 -7 -9 48.9 13.2
 -8 7 9 84.69 19.8
 -8 7 9 69.29 19.4
 -8 7 9 57.69 13.5
 8 7 -9 86.49 17.3
 7 -7 -9 43.9 12.5
 -7 7 9 50.29 15.3
 7 7 -9 40.1 11.7
 -7 7 9 68.39 16.9
 -7 7 9 56.59 12.7
 -6 7 9 177.48 27.7
 6 7 -9 113.19 18.3
 -6 7 9 134.19 19.5
 -6 7 9 111.49 22.4
 -5 7 9 14.4 10.5
 5 7 -9 28.1 8.6
 -5 7 9 16.2 11.6
 -5 7 9 22.2 9.2
 -4 7 9 197.18 27.5
 4 7 -9 162.28 19.1
 -4 7 9 162.08 24.9
 -4 7 9 185.78 24.4
 -3 7 9 10.4 8.6
 -3 7 9 -0.3 5.8
 -3 7 9 1.7 8.3
 -2 7 9 -1.9 4.7
 2 7 -9 3.2 2.4
 2 7 -9 4.5 2.5
 -2 7 9 -0.9 6.5
 -2 7 9 2.6 7.1
 2 7 -9 2.7 3.1
 1 7 -9 30.9 6.7
 -1 7 9 20.7 9.6
 1 7 -9 34.6 7
 -1 7 9 34.4 12.3
 0 -7 -9 112.79 17.7
 0 7 9 55.69 14
 0 7 9 77.19 15.2
 1 -7 9 28.4 8.2
 -1 7 -9 25.8 8.8
 1 7 9 20.8 10.5
 1 7 9 20.1 9.5
 2 -7 9 60.89 12.1
 -2 -7 -9 73.09 14.5
 2 7 9 78.99 16.1
 -2 7 -9 77.49 14.6
 2 7 9 90.69 18
 -3 -7 -9 56.79 12.6
 3 -7 9 48.1 12.1
 3 7 9 43.4 12.6
 -3 7 -9 39.4 10.8
 3 7 9 72.79 16.7
 -4 -7 -9 9.3 7.2
 4 -7 9 10.4 8.1
 -4 7 -9 1.9 6.6
 4 7 9 -1.9 5.9
 4 7 9 -2.4 5
 -5 -7 -9 8.1 7.7
 5 7 9 4.7 7.3
 -5 7 -9 -0.7 5.8
 5 7 9 8.9 8.2
 6 -7 9 -3.4 5.5
 -6 7 -9 5.3 5.7
 6 7 9 0.2 6.2
 6 7 9 1.5 8.5
 7 -7 9 13.3 11
 7 7 9 35.7 12.2
 -7 7 -9 17.1 10.9
 8 -7 9 5.8 8.7
 8 7 9 -2.4 5.9
 -8 7 -9 18.2 12.4
 9 -7 9 -5.1 8.2
 9 7 9 -0.9 7.8
 -9 7 -9 1.5 9.5
 -9 8 9 20.2 15.6
 9 8 -9 24.6 11.3
 -9 8 9 24.5 11
 -9 8 9 38.6 17.8
 -8 8 9 -2.8 5.2
 -8 8 9 4.1 10.2
 8 8 -9 1 7.8
 -8 8 9 22.8 15.4
 -7 8 9 -8.4 5.6
 -7 8 9 -1.5 4.9
 -7 8 9 0.5 7.7
 7 8 -9 2.2 6.1
 6 8 -9 -3.7 4.6
 -6 8 9 20.3 9.5
 -6 8 9 -4.1 6.9
 -6 8 9 10.5 10.8
 -5 8 9 137.19 20.8
 -5 8 9 93.09 21.2
 -5 8 9 122.19 22.8
 5 8 -9 86.09 14.5
 4 8 -9 49.6 10
 -4 8 9 67.19 14.8
 -4 8 9 63.89 17.5
 -4 8 9 40.5 13.9
 -3 8 9 31 9.6
 3 8 -9 3.7 3.8
 -3 8 9 3.9 8.8
 -3 8 9 8.8 9.8
 -2 8 9 21.9 10.8
 -2 8 9 30.8 15
 2 8 -9 15.4 3.7
 2 8 -9 13.4 3.4
 -2 8 9 8 8.2
 -1 8 9 25.9 10.9
 1 8 -9 15.2 4.9
 1 8 -9 10 4.7
 -1 8 9 13.7 9.6
 -1 8 9 6.6 7.1
 0 8 -9 59.39 10.2
 0 8 -9 56.09 10.1
 0 8 9 59.49 15.1
 0 8 9 64.09 14.3
 0 8 9 50.79 14
 1 8 9 40.9 12.9
 -1 8 -9 40.7 10
 -1 8 -9 14.3 7.6
 1 8 9 26.2 10.4
 2 8 9 43.5 13.3
 -2 8 -9 60.79 13.1
 2 8 9 24.8 10.5
 -3 8 -9 19.5 10
 3 8 9 17.5 10
 3 8 9 -1.2 8.5
 4 -8 9 4 7.3
 -4 8 -9 38.8 11.8
 4 8 9 18.5 10.6
 4 8 9 6 8
 5 -8 9 6.8 7.9
 5 8 9 32.1 15.2
 -5 8 -9 28.2 11.2
 5 8 9 18 10.8
 -6 8 -9 12 11.5
 7 -8 9 -1.4 8.1
 -7 8 -9 3.1 9.6
 7 8 9 12.5 9.7
 6 9 -9 -0.3 5.6
 -6 9 9 8.9 11.7
 -6 9 9 6.2 7.1
 -6 9 9 -2.5 8.5
 -5 9 9 104.99 25
 5 9 -9 86.69 14.9
 -5 9 9 133.09 25.3
 -5 9 9 98.79 18.2
 4 9 -9 7.5 5.9
 -4 9 9 3.1 9.7
 -4 9 9 -0.1 6
 -4 9 9 -2.2 10.6
 3 9 -9 20.9 5.3
 -3 9 9 15.3 11.8
 -3 9 9 17.3 9.6
 3 9 -9 26.4 5.5
 -2 9 9 2.1 8.5
 -2 9 9 7.8 10.7
 -2 9 9 16.5 9.9
 -1 9 9 73.09 15.8
 1 9 -9 60.89 7.3
 -1 9 9 71.19 18.2
 1 9 -9 57.69 8.1
 -1 9 9 45.9 14.3
 0 9 9 18.8 10.9
 0 9 9 22.3 13.8
 0 9 -9 23.8 7.5
 0 9 -9 9.3 6.3
 0 9 9 21.2 10.6
 -1 9 -9 5 5.9
 1 9 9 3 8.2
 1 9 9 1 8.7
 -1 9 -9 3.8 6.6
 -2 9 -9 -3.6 5.5
 2 9 9 -7 5.4
 2 9 9 1.4 8
 -2 9 -9 -0.1 6
 2 9 9 -3.6 5.9
 3 9 9 0.3 7.4
 3 9 9 -8 7.1
 -3 9 -9 5.4 6.8
 3 9 9 10.8 7.6
 -3 9 -9 3.5 6.8
 -4 9 -9 -9.1 5.1
 4 9 9 8.6 8.8
 -4 9 -9 -0.2 7.6
 16 0 -10 -3.5 7
 -16 0 10 5 9.7
 15 0 -10 40.5 17.3
 -15 0 10 53.99 15.7
 -14 0 10 14 10.4
 14 0 -10 11.6 10.7
 13 0 -10 69.29 17.2
 -13 0 10 46.8 13.3
 -13 0 10 59.79 16
 -12 0 10 256.87 30.1
 12 0 -10 264.97 33.1
 -12 0 10 231.08 29.1
 11 0 -10 61.39 16.4
 -11 0 10 33 12.3
 -11 0 10 39.5 11.3
 -11 0 10 51.39 13
 -10 0 10 799.32 50.69
 10 0 -10 867.81 51.49
 -10 0 10 746.43 46.6
 -10 0 10 871.91 47.5
 -9 0 10 528.95 37
 9 0 -10 546.05 37.1
 -9 0 10 524.05 34.4
 -9 0 10 480.55 32.7
 8 0 -10 2.5 5.2
 -8 0 10 0.9 4.5
 -8 0 10 3.6 5.7
 -8 0 10 4.7 5.8
 -7 0 10 180.78 20.1
 7 0 -10 142.49 18.9
 -7 0 10 131.09 20
 -7 0 10 135.69 17.5
 -6 0 10 -1.9 3.4
 6 0 -10 -1.4 3.7
 -6 0 10 -0.8 3.2
 -6 0 10 3.8 4.4
 5 0 -10 247.98 19.7
 -5 0 10 230.98 19.2
 5 0 -10 207.68 17
 -5 0 10 224.58 17.7
 -4 0 10 4135.79 236.28
 4 0 -10 4241.38 238.98
 -4 0 10 3953.4 237.38
 4 0 -10 4042 238.18
 -3 0 10 6754.62 317.17
 3 0 -10 5783.12 308.87
 3 0 -10 6013.7 309.87
 -3 0 10 5995 311.97
 2 0 -10 3580.34 210.88
 -2 0 10 3534.65 208.48
 2 0 -10 3648.64 213.08
 -2 0 10 3658.93 214.08
 -1 0 10 885.01 43.7
 1 0 -10 868.51 43.5
 1 0 -10 898.51 44.9
 -1 0 10 1063.19 46.4
 0 0 -10 1821.42 78.69
 0 0 10 1841.12 78.59
 0 0 10 1940.11 79.19
 0 0 -10 1833.22 78.29
 1 0 10 2312.87 95.69
 -2 0 -10 1325.97 61.29
 2 0 10 1396.76 61.99
 2 0 10 1274.87 59.99
 3 0 10 19.3 6.5
 -3 0 -10 23.5 7.8
 3 0 10 13 6.4
 4 0 10 782.42 48.9
 -4 0 -10 752.82 42.5
 5 0 10 129.19 18.5
 -5 0 -10 157.88 20.8
 -6 0 -10 1107.99 60.59
 6 0 10 1233.48 62.39
 7 0 10 211.88 27.4
 8 0 10 4 7
 -8 0 -10 5.3 7.1
 -9 0 -10 187.48 27.2
 9 0 10 225.08 30.4
 -10 0 -10 111.69 21.6
 10 0 10 96.79 20.9
 11 0 10 73.49 18.6
 -11 0 -10 68.79 18.4
 12 0 10 57.89 17.1
 -12 0 -10 73.79 20.2
 13 0 10 147.99 29.7
 14 0 10 17 14.2
 14 0 10 25.1 15.2
 -16 -1 10 13.3 10.5
 16 -1 -10 21.7 15.2
 16 1 -10 11.4 11.8
 -16 1 10 9.1 11.8
 -15 -1 10 3.1 8.5
 15 -1 -10 1.4 8.8
 15 1 -10 11 13.1
 -14 -1 10 255.47 30.7
 14 -1 -10 198.98 29.7
 -14 1 10 238.68 39.3
 -14 1 10 265.67 34.8
 14 1 -10 172.68 31.1
 -13 -1 10 58.29 14.4
 13 -1 -10 72.99 17.2
 -13 1 10 80.39 19.3
 13 1 -10 75.79 19.2
 -13 1 10 80.79 18.2
 12 -1 -10 47.5 14.2
 -12 -1 10 84.59 15.5
 -12 1 10 49.6 13.9
 -12 1 10 70.89 17
 12 1 -10 66.79 18.6
 -12 1 10 59.29 14.8
 11 -1 -10 256.17 31.9
 11 1 -10 229.48 36.5
 -11 1 10 305.37 34.3
 -11 1 10 311.57 28.1
 -11 1 10 279.77 31.4
 -10 -1 10 107.79 16.4
 -10 -1 10 113.39 20.8
 10 -1 -10 64.29 15.6
 -10 1 10 74.79 15.8
 -10 1 10 107.89 19.7
 10 1 -10 65.99 15.9
 -10 1 10 66.09 14.5
 9 -1 -10 32.4 11.5
 -9 -1 10 45.4 10.3
 -9 -1 10 55.19 13
 9 1 -10 33.1 11.4
 -9 1 10 37.7 11
 -9 1 10 47.5 12.2
 -9 1 10 33.8 10
 -8 -1 10 125.09 18.5
 8 -1 -10 100.19 16.9
 -8 -1 10 90.89 13.8
 -8 1 10 100.29 18.3
 -8 1 10 106.99 18
 8 1 -10 106.79 17.9
 -8 1 10 109.09 16.8
 7 -1 -10 55.69 12
 -7 -1 10 36.3 10.1
 -7 1 10 35.9 9.8
 -7 1 10 20.7 8.2
 -7 1 10 25.6 8.7
 7 1 -10 36.5 10.2
 -6 -1 10 19.4 7.5
 6 -1 -10 24.3 8.2
 -6 -1 10 29.8 7.2
 -6 1 10 18.4 7.2
 6 1 -10 6.7 5.7
 -6 1 10 33.6 9.1
 -6 1 10 11.4 6.3
 5 -1 -10 103.69 15.1
 5 -1 -10 95.09 14.1
 -5 -1 10 96.79 12.1
 -5 -1 10 139.69 17.1
 -5 1 10 115.99 15.4
 -5 1 10 115.09 16.3
 5 1 -10 95.99 14.8
 5 1 -10 100.79 12.5
 4 -1 -10 3025.4 123.19
 3 -1 -10 2247.68 93.89
 -3 -1 10 2277.57 92.09
 3 -1 -10 2315.77 93.49
 -3 1 10 2129.69 93.29
 3 1 -10 2183.38 89.59
 -3 1 10 2204.48 92.89
 -2 -1 10 593.84 32.5
 2 -1 -10 639.74 35.1
 2 -1 -10 599.84 33.6
 -2 -1 10 641.64 32.1
 -2 1 10 627.04 34.1
 2 1 -10 633.64 33.2
 2 1 -10 653.93 32.1
 -2 1 10 602.74 34.5
 1 -1 -10 86.89 12.8
 -1 -1 10 126.29 14.4
 1 -1 -10 89.19 12.6
 -1 -1 10 114.29 13.4
 -1 1 10 79.39 12.8
 1 1 -10 73.99 10.7
 -1 1 10 100.49 13.8
 1 1 -10 103.09 13.6
 0 -1 10 492.45 28.4
 0 -1 -10 568.44 31.3
 0 -1 -10 572.14 32.1
 0 -1 10 491.65 28.1
 0 1 10 533.65 31.3
 0 1 -10 535.15 29.1
 0 1 -10 505.55 28.6
 0 1 10 552.14 31.2
 1 -1 10 1895.21 80.29
 -1 -1 -10 1789.22 80.89
 1 -1 10 1922.01 79.09
 1 1 10 1890.81 82.09
 1 1 10 2065.49 83.09
 -1 1 -10 1841.02 80.29
 2 -1 10 121.69 14.7
 2 -1 10 162.78 18.7
 -2 -1 -10 154.88 18.4
 2 1 10 179.18 20
 -2 1 -10 132.19 16.7
 2 1 10 127.99 17.1
 -3 -1 -10 1299.67 61.39
 3 -1 10 1207.28 60.19
 3 -1 10 1302.07 58.29
 3 1 10 1269.07 60.89
 3 1 10 1265.47 61.29
 -3 1 -10 1404.06 62.69
 4 -1 10 -2.8 3.2
 -4 -1 -10 10.8 6.2
 4 -1 10 4.5 3.8
 4 1 10 -5.3 3.5
 -4 1 -10 -4.5 3.1
 5 -1 10 1147.79 66.99
 -5 -1 -10 1166.68 60.79
 5 1 10 1256.47 61.59
 -5 1 -10 1232.38 61.59
 6 -1 10 8.1 7.8
 -6 -1 -10 13.3 8.8
 -6 1 -10 18 9.2
 6 1 10 15.1 7.8
 -7 -1 -10 33.2 10.9
 7 -1 10 29.3 10.9
 7 1 10 18.4 9.1
 -7 1 -10 21.6 9.6
 8 -1 10 251.17 31.4
 -8 -1 -10 253.27 30.4
 -8 1 -10 271.67 32.3
 8 1 10 331.77 35.2
 -9 -1 -10 6.7 8.1
 9 -1 10 2.6 7.7
 9 1 10 -3.9 5.1
 -9 1 -10 3 7
 10 -1 10 8.3 8.8
 -10 -1 -10 4.1 7.2
 -10 1 -10 20.7 12
 10 1 10 11.4 11.9
 -11 -1 -10 110.19 21.4
 11 1 10 148.39 25.5
 -11 1 -10 142.59 27.5
 12 -1 10 56.29 18.1
 -12 -1 -10 24.6 13.6
 12 1 10 35.1 15.7
 -12 1 -10 26.6 14.4
 13 -1 10 61.79 17
 13 -1 10 48.9 16.2
 13 1 10 63.49 19.2
 -13 1 -10 79.69 25.4
 -15 -2 10 41.2 12.8
 15 -2 -10 72.89 18.9
 15 2 -10 59.39 18.3
 -15 2 10 106.79 23.5
 14 -2 -10 226.08 33.2
 -14 -2 10 222.78 26.4
 14 2 -10 159.08 28.1
 -14 2 10 274.97 35.7
 -14 2 10 175.88 31.1
 13 -2 -10 146.49 23.9
 -13 -2 10 146.09 21
 -13 -2 10 108.39 17.4
 13 2 -10 130.39 24.9
 -13 2 10 134.59 24.7
 -13 2 10 130.99 24.1
 12 -2 -10 14.3 10.5
 -12 -2 10 11.1 6.2
 12 2 -10 -1.7 6
 -12 2 10 7.1 7.7
 -12 2 10 -0.1 8
 -12 2 10 8.7 8.5
 -11 -2 10 120.49 17.2
 -11 -2 10 121.49 17.6
 11 -2 -10 111.29 20.5
 -11 2 10 150.58 24.5
 11 2 -10 105.19 19.9
 -11 2 10 117.99 21.6
 -11 2 10 107.79 19.5
 10 -2 -10 84.19 17.1
 -10 -2 10 82.79 13.8
 -10 -2 10 112.59 15.7
 -10 2 10 99.09 19.9
 -10 2 10 79.89 16.8
 10 2 -10 78.39 17
 -10 2 10 81.09 17.3
 -9 -2 10 354.26 23.7
 -9 -2 10 399.56 25.1
 9 -2 -10 338.27 28.9
 -9 2 10 324.97 28.6
 -9 2 10 340.07 29.3
 9 2 -10 379.96 30.4
 -9 2 10 356.76 39.8
 -8 -2 10 545.65 30.3
 -8 -2 10 548.85 37.4
 8 -2 -10 505.35 35.4
 -8 -2 10 557.94 30.2
 -8 2 10 558.14 37.3
 8 2 -10 509.85 36.1
 -8 2 10 583.94 37.2
 -8 2 10 537.65 36.8
 7 -2 -10 233.08 27.3
 -7 -2 10 243.08 17
 -7 -2 10 245.68 17
 -7 2 10 209.28 30
 -7 2 10 245.68 26.2
 -7 2 10 245.98 22.2
 7 2 -10 242.48 25.9
 -6 -2 10 118.09 12.4
 6 -2 -10 96.19 15.6
 -6 -2 10 115.19 12.7
 -6 -2 10 114.59 16.9
 -6 2 10 142.49 19.5
 6 2 -10 110.89 16.5
 -6 2 10 111.89 17.2
 -6 2 10 111.69 17.1
 -5 -2 10 207.28 14.4
 5 -2 -10 207.08 18.8
 -5 -2 10 196.98 14.1
 5 -2 -10 211.68 23
 -5 -2 10 201.58 17.9
 5 2 -10 260.77 19.9
 -5 2 10 200.28 21.8
 -5 2 10 188.58 21.4
 -5 2 10 181.28 21.3
 5 2 -10 218.58 14.7
 -4 -2 10 -1.9 3.1
 4 -2 -10 9.9 6
 4 -2 -10 -3 2.9
 -4 2 10 7 4.9
 4 2 -10 4.2 3.5
 -4 2 10 10 5.8
 4 2 -10 12.6 5.6
 -3 -2 10 4.8 4.1
 3 -2 -10 3.8 4.3
 3 -2 -10 3.5 4.6
 -3 -2 10 1.1 2.7
 -3 2 10 0.1 3.7
 3 2 -10 7.9 4.5
 -3 2 10 5.8 5
 3 2 -10 4.2 3.5
 2 -2 -10 34.4 8.9
 -2 -2 10 21.6 5.1
 -2 -2 10 21 5.6
 2 -2 -10 33.6 8.4
 2 2 -10 25.9 6.3
 2 2 -10 24 6.1
 -2 2 10 15.8 6.8
 -2 2 10 42 9.4
 1 -2 -10 4.4 4.7
 -1 -2 10 3 3
 1 -2 -10 6.1 5.1
 -1 2 10 3.4 4.3
 1 2 -10 5.7 3.9
 1 2 -10 3.6 3.6
 -1 2 10 8 5.2
 0 -2 10 2272.37 89.99
 0 -2 -10 2318.97 95.49
 0 2 10 2363.06 97.39
 0 2 -10 2332.27 90.99
 0 2 10 2027.6 100.39
 1 -2 10 7.7 4
 1 -2 10 3.4 4.1
 -1 -2 -10 14.9 6.5
 1 2 10 2.9 4.6
 -1 2 -10 8.9 4.8
 1 2 10 8.8 5.5
 2 -2 10 627.64 34.5
 2 -2 10 602.14 30.7
 -2 -2 -10 602.44 35.3
 -2 2 -10 622.04 34.7
 2 2 10 579.24 35.3
 2 2 10 636.64 36.5
 -3 -2 -10 933.51 48.7
 3 -2 10 882.31 47.8
 3 -2 10 910.31 43.6
 -3 2 -10 1009.9 49.5
 3 2 10 957.5 49.5
 3 2 10 1000.2 50.59
 4 -2 10 195.38 16.1
 -4 -2 -10 218.48 19.8
 4 -2 10 267.77 27.4
 -4 2 -10 222.28 24.8
 4 2 10 246.58 21.3
 5 -2 10 549.54 30.2
 5 -2 10 569.24 36
 5 2 10 475.65 33.5
 -5 2 -10 438.86 33.3
 6 -2 10 163.58 23
 -6 -2 -10 159.88 22.2
 6 2 10 171.38 22.3
 -6 2 -10 151.58 22.7
 7 -2 10 725.43 46
 -7 -2 -10 646.34 42.8
 7 2 10 654.63 43
 -7 2 -10 714.63 46.3
 8 -2 10 -2.4 5.4
 -8 -2 -10 1.7 6.5
 8 2 10 4.5 6.6
 -8 2 -10 10.9 8.6
 -9 -2 -10 -3.8 5.3
 9 -2 10 -0.7 7.9
 9 2 10 0.3 7.1
 -9 2 -10 3.4 8.2
 -10 -2 -10 57.49 18.1
 10 -2 10 79.49 19
 -10 2 -10 83.89 20.2
 10 2 10 54.99 15.6
 -11 -2 -10 37.7 12.9
 11 -2 10 31.2 11.1
 11 -2 10 29.8 15.2
 -11 2 -10 22.5 13.5
 11 2 10 49.6 15.9
 12 -2 10 10.8 8.8
 12 -2 10 3.9 11.4
 -12 2 -10 19.4 13.6
 12 2 10 6.3 9.4
 13 -2 10 13.1 10.2
 13 -2 10 3.1 10.6
 -13 2 -10 11.9 12.9
 13 2 10 7.5 11.7
 15 -3 -10 -2.4 6.8
 -15 -3 10 14.9 9.5
 -15 3 10 4.9 10.2
 15 3 -10 14.7 11.3
 14 -3 -10 0 8
 -14 -3 10 -5.4 5
 -14 3 10 10.7 10.7
 14 3 -10 2.5 9.1
 -14 3 10 3.3 9.4
 -13 -3 10 16.6 8.5
 -13 -3 10 24.1 8.4
 13 -3 -10 35.1 12.2
 -13 3 10 8.1 7.9
 13 3 -10 -6.5 6.5
 -13 3 10 -0.1 9.2
 -13 3 10 7.8 9.3
 12 -3 -10 38.5 13.6
 -12 -3 10 42 10.5
 -12 -3 10 21.9 8.7
 -12 3 10 26 11.5
 -12 3 10 8.5 9.7
 -12 3 10 35 14.8
 12 3 -10 27.9 12.4
 -11 -3 10 145.79 17.3
 -11 -3 10 153.28 17.5
 11 -3 -10 145.69 22.2
 11 3 -10 161.18 25.8
 -11 3 10 190.98 27.1
 -11 3 10 106.59 21.4
 -11 3 10 211.98 30.5
 -10 -3 10 12.8 6.1
 10 -3 -10 5.1 6.7
 -10 -3 10 15.4 5.8
 -10 3 10 4.4 7.2
 -10 3 10 -2.3 6.6
 -10 3 10 13.5 8.2
 10 3 -10 8.6 8.2
 9 -3 -10 42.7 13.4
 -9 -3 10 43.4 8.3
 -9 -3 10 41.4 8.2
 9 3 -10 27.5 10.5
 -9 3 10 28.6 10.8
 -9 3 10 49.8 14.7
 -9 3 10 56.39 13.4
 -8 -3 10 36.3 7.2
 -8 -3 10 45.8 7.4
 8 -3 -10 56.99 13.6
 -8 3 10 34 12.6
 8 3 -10 67.09 14.2
 -8 3 10 36.3 11.3
 -8 3 10 68.79 14.9
 -7 -3 10 118.89 9.8
 7 -3 -10 114.79 18.2
 -7 -3 10 135.39 10.4
 -7 3 10 169.98 22.9
 -7 3 10 131.19 20.7
 -7 3 10 114.29 18.1
 7 3 -10 140.29 19.9
 6 -3 -10 6.9 6.3
 -6 -3 10 7.7 3.2
 -6 -3 10 9.9 3.6
 -6 -3 10 8.6 5.8
 -6 3 10 14.6 7.4
 6 3 -10 7.2 6.1
 -6 3 10 6.7 6.3
 -6 3 10 17.3 8.4
 -5 -3 10 172.28 11
 -5 -3 10 185.98 11.5
 5 -3 -10 178.88 21.5
 -5 -3 10 171.28 19.5
 -5 3 10 196.78 23.3
 5 3 -10 236.78 18.8
 -5 3 10 161.18 21
 -5 3 10 197.78 22.6
 4 -3 -10 172.78 21
 -4 -3 10 177.38 15.9
 -4 -3 10 176.48 11.1
 4 -3 -10 173.58 20.5
 -4 3 10 164.48 20.1
 4 3 -10 176.98 11.8
 4 3 -10 172.98 18.7
 -4 3 10 172.78 21
 -3 -3 10 506.05 23.1
 -3 -3 10 460.35 26.7
 3 -3 -10 441.46 29.8
 3 -3 -10 439.26 30.1
 -3 3 10 464.15 30.4
 -3 3 10 461.85 30.5
 3 3 -10 459.25 23.3
 3 3 -10 430.66 26.2
 2 -3 -10 92.49 14.2
 2 -3 -10 72.79 13
 -2 -3 10 75.59 10.9
 -2 -3 10 67.19 8.7
 2 3 -10 92.59 11.7
 -2 3 10 63.69 12.5
 -2 3 10 59.99 11.6
 2 3 -10 87.59 10.1
 1 -3 -10 1911.51 80.99
 1 -3 -10 1794.12 81.49
 -1 -3 10 1823.82 73.69
 -1 -3 10 1842.02 73.09
 -1 3 10 1881.01 81.79
 1 3 -10 1753.22 73.99
 -1 3 10 1635.74 79.49
 1 3 -10 1811.42 73.49
 0 -3 -10 2114.69 87.89
 0 -3 10 1910.51 81.99
 0 -3 10 2008.3 78.79
 0 3 10 1959.9 88.49
 0 3 -10 2050.99 79.69
 0 3 -10 1906.11 82.19
 0 3 10 2064.59 88.39
 1 -3 10 1137.39 47.5
 -1 -3 -10 1091.49 55.39
 1 3 10 1073.39 56.49
 1 3 10 1144.59 56.89
 -1 3 -10 1237.68 54.19
 2 -3 10 94.49 8.6
 -2 -3 -10 101.09 15.4
 2 -3 10 143.49 17.1
 -2 3 -10 82.19 13.5
 2 3 10 87.59 15.1
 2 3 10 147.09 19.2
 3 -3 10 246.48 15.7
 -3 -3 -10 233.98 20.7
 3 -3 10 287.07 22.3
 -3 3 -10 250.77 21.6
 3 3 10 264.87 22.5
 3 3 10 274.97 23.5
 4 -3 10 889.61 50.49
 -4 -3 -10 959.8 50.89
 4 -3 10 964.9 42.9
 -4 3 -10 879.41 50.59
 4 3 10 1008.3 51.99
 -5 -3 -10 5.4 5.9
 5 -3 10 0.6 3.2
 5 -3 10 0.8 6.1
 -5 3 -10 6.5 6.8
 5 3 10 1.1 5.7
 -6 -3 -10 186.68 23
 6 -3 10 139.59 22.5
 6 -3 10 151.98 16.6
 6 3 10 195.38 24.6
 -6 3 -10 131.39 21
 -7 -3 -10 15.4 9.5
 7 -3 10 9.1 8.7
 7 3 10 12.8 8.7
 -7 3 -10 21.8 10.8
 8 -3 10 15.6 9.5
 -8 -3 -10 7.2 7.3
 8 3 10 4 12
 -8 3 -10 9.3 9.1
 -9 -3 -10 23.5 10.4
 9 -3 10 38.4 10.6
 9 -3 10 43.1 14.7
 -9 3 -10 45.1 14.1
 9 3 10 8.2 8.3
 10 -3 10 29.6 14.5
 -10 -3 -10 29.3 12.9
 10 -3 10 29.9 9.3
 10 3 10 26.1 13.2
 -10 3 -10 51.99 16.5
 11 -3 10 50.19 12.1
 11 -3 10 42.4 15.6
 -11 3 -10 5.6 10.9
 11 3 10 14 10.7
 12 -3 10 26.8 9.7
 12 -3 10 58.19 18.6
 12 3 10 41.8 16.5
 -12 3 -10 42.7 18.2
 13 -3 10 17.4 10.5
 13 -3 10 1.9 11.6
 13 3 10 26.2 15.1
 -13 3 -10 19.9 15
 14 -4 -10 -1.2 7.3
 -14 -4 10 14.7 7.9
 14 4 -10 7.9 11.4
 -14 4 10 -4.5 7.9
 13 -4 -10 133.29 23.3
 -13 -4 10 124.29 15.2
 13 4 -10 122.39 24.9
 -13 4 10 129.49 27.6
 -13 4 10 95.99 21.1
 -13 4 10 112.29 22.1
 12 -4 -10 3.9 7.8
 -12 -4 10 17.2 5.5
 -12 -4 10 16.6 5.9
 -12 4 10 -3.5 7.6
 12 4 -10 7.4 10.3
 -12 4 10 2.6 8.1
 -12 4 10 11.6 9.8
 -11 -4 10 16.1 5.4
 -11 -4 10 7.7 4.7
 11 -4 -10 13.3 10.8
 11 4 -10 2.1 8.7
 -11 4 10 13.9 10.4
 -11 4 10 33.5 13
 -11 4 10 28.8 11.1
 10 -4 -10 186.28 26.5
 -10 -4 10 148.09 10.7
 -10 -4 10 177.68 11
 -10 4 10 153.08 23.9
 -10 4 10 111.29 22
 -10 4 10 135.29 24.3
 10 4 -10 188.28 42.4
 -9 -4 10 34.4 4.3
 -9 -4 10 31 4.1
 9 -4 -10 2.4 6.8
 -9 4 10 22.2 10.4
 9 4 -10 25.9 10.7
 -9 4 10 13.8 9.9
 -9 4 10 45.5 11.9
 8 -4 -10 84.69 15.9
 -8 4 10 128.69 22
 -8 4 10 84.59 16.5
 8 4 -10 81.39 15.5
 7 -4 -10 53.59 12.8
 -7 4 10 31.8 11.4
 -7 4 10 43.4 12.2
 7 4 -10 32.8 10.9
 -7 4 10 43.6 11.6
 6 -4 -10 5 6.2
 -6 4 10 17.1 8.5
 6 4 -10 9.9 6.4
 -6 4 10 11.4 8.1
 -6 4 10 -2 4.8
 5 -4 -10 6.4 6
 5 4 -10 12.3 6.4
 -5 4 10 8.5 6.9
 -5 4 10 5.4 6.9
 -5 4 10 16.8 8
 4 -4 -10 84.59 15
 4 -4 -10 100.59 16.5
 4 4 -10 113.19 15
 4 4 -10 95.09 11.2
 -4 4 10 117.49 18
 -4 4 10 87.89 15.3
 3 -4 -10 70.09 13.8
 3 -4 -10 81.79 14.4
 -3 -4 10 65.49 5.7
 -3 4 10 53.79 12.7
 3 4 -10 70.99 11
 3 4 -10 64.89 7.7
 -3 4 10 87.79 14.8
 -2 -4 10 1.6 3
 -2 -4 10 0.1 2.3
 2 -4 -10 4.3 5.6
 2 -4 -10 0.5 5.2
 -2 4 10 -3.2 3.6
 2 4 -10 -1.7 2.1
 -2 4 10 0 4.6
 2 4 -10 2.4 3
 1 -4 -10 991.9 51.49
 -1 -4 10 930.61 42.4
 -1 -4 10 1008 44.2
 1 4 -10 958 42.8
 -1 4 10 1003.8 52.49
 1 4 -10 987.7 44.6
 -1 4 10 1035 53.09
 0 -4 10 155.78 10.7
 0 -4 10 174.08 18.7
 0 4 10 173.78 21.6
 0 4 10 178.38 22
 0 4 -10 174.98 14.6
 0 4 -10 171.38 11.3
 -1 -4 -10 22.3 8
 1 -4 10 11.5 5.5
 -1 4 -10 17.8 6.5
 1 4 10 11.3 6.3
 1 4 10 21.2 7.8
 2 -4 10 113.49 6.9
 -2 -4 -10 97.49 16.1
 -2 4 -10 114.89 16.3
 2 4 10 103.19 17.4
 2 4 10 124.99 18.7
 -3 -4 -10 16.2 8.1
 3 -4 10 26.8 3.7
 3 -4 10 21.6 8.1
 3 4 10 28 10.1
 3 4 10 32.9 10
 -3 4 -10 36.3 10.1
 -4 -4 -10 240.48 22
 4 -4 10 273.47 23.7
 4 -4 10 252.97 15.1
 -4 4 -10 246.78 28.5
 4 4 10 280.57 24.3
 5 -4 10 293.97 26.1
 5 -4 10 270.77 16.3
 5 -4 10 314.87 16.7
 -5 -4 -10 287.37 24.9
 -5 4 -10 377.46 29.3
 5 4 10 309.27 32.5
 6 -4 10 19.2 5.4
 6 -4 10 18.3 4.9
 6 -4 10 23.7 10.5
 -6 -4 -10 27.6 9.8
 6 4 10 19 9.5
 -6 4 -10 14.6 9
 -7 -4 -10 27 9.9
 7 -4 10 5.2 7.6
 7 -4 10 8.8 4.7
 7 -4 10 12.8 4.9
 7 4 10 17.4 8.2
 -7 4 -10 -1.2 6.1
 8 -4 10 3 4.6
 8 -4 10 2.4 7.6
 -8 -4 -10 5.1 8.4
 8 -4 10 1.8 4.1
 -8 4 -10 8.2 9.6
 8 4 10 0 6.3
 9 -4 10 97.89 20.5
 9 -4 10 110.29 15.2
 -9 -4 -10 114.19 19.8
 9 4 10 127.59 22
 -9 4 -10 137.29 24.8
 10 -4 10 3 5.6
 10 -4 10 3.7 8.4
 10 4 10 -0.2 8.5
 -10 4 -10 -5.2 7.2
 11 -4 10 28.1 15.4
 11 -4 10 22 8.5
 -11 4 -10 18.9 14.1
 11 4 10 18.8 12.2
 12 -4 10 -3.8 5.2
 12 -4 10 3.4 8.8
 12 4 10 0.6 8.8
 -12 4 -10 5.1 12.6
 13 -5 -10 -0.5 7.4
 -13 5 10 12.2 11.8
 -13 5 10 0.3 8.2
 13 5 -10 -7.5 7.4
 -13 5 10 4.5 10.6
 12 -5 -10 1.4 7.3
 -12 5 10 5.5 9
 -12 5 10 13.5 11.4
 -12 5 10 10.2 12.3
 12 5 -10 3.5 10.4
 11 -5 -10 47.7 14.3
 11 5 -10 59.39 17.5
 -11 5 10 25.7 12
 -11 5 10 77.29 20.1
 -11 5 10 79.69 20.7
 10 -5 -10 49.99 14.5
 10 5 -10 51.09 15
 -10 5 10 57.99 16
 -10 5 10 60.49 17.2
 -10 5 10 50.49 13.1
 9 -5 -10 42.7 12.4
 -9 5 10 35.9 12.2
 9 5 -10 68.49 17.1
 -9 5 10 60.99 14.4
 -9 5 10 45.2 14.9
 8 -5 -10 224.08 26.8
 8 5 -10 226.28 27.2
 -8 5 10 202.78 28.2
 -8 5 10 187.18 24.6
 7 -5 -10 18.9 10.1
 -7 5 10 36.6 10.6
 -7 5 10 8.8 8.8
 -7 5 10 31.7 12.2
 7 5 -10 20.2 8.9
 6 -5 -10 557.84 37.4
 6 5 -10 577.74 36.2
 -6 5 10 536.75 36.7
 -6 5 10 519.55 39.4
 -6 5 10 575.34 40.1
 5 -5 -10 7.4 6.5
 -5 5 10 23 10.1
 -5 5 10 18.8 9.3
 5 5 -10 18.4 6.8
 -5 5 10 23.1 10.3
 4 -5 -10 121.49 19.1
 4 5 -10 102.29 14.3
 -4 5 10 109.59 17.6
 -4 5 10 151.88 22.3
 -4 5 10 107.99 18.6
 3 -5 -10 206.28 24.9
 3 -5 -10 197.98 23.8
 -3 5 10 236.68 26.5
 3 5 -10 209.28 16.9
 -3 5 10 258.37 28.3
 3 5 -10 187.48 10.7
 2 -5 -10 255.97 23.4
 -2 -5 10 274.27 14.3
 -2 5 10 254.47 28.2
 2 5 -10 267.17 17.4
 2 5 -10 276.67 16.1
 -2 5 10 307.07 31.8
 -1 -5 10 90.09 10.4
 1 -5 -10 65.29 14
 1 5 -10 95.59 11.6
 -1 5 10 112.49 18.7
 1 5 -10 78.59 9.1
 -1 5 10 75.29 14.7
 0 -5 10 294.87 19.1
 0 -5 -10 251.37 22.2
 0 5 10 277.87 24.3
 0 5 10 280.17 24.5
 0 5 -10 246.78 12.5
 0 5 -10 238.48 18.4
 -1 -5 -10 94.39 15.9
 1 -5 10 136.59 16.2
 -1 5 -10 119.99 16
 1 5 10 108.69 18.1
 1 5 10 99.09 17.8
 -2 -5 -10 34 9.9
 2 -5 10 17.5 7.3
 -2 5 -10 44.2 10.4
 2 5 10 27.3 9.9
 2 5 10 33.8 10.6
 -3 -5 -10 64.29 13.6
 3 5 10 51.39 13
 -3 5 -10 88.19 15.5
 3 5 10 68.69 15.6
 -4 -5 -10 39.5 11.2
 4 -5 10 48.1 12.4
 4 5 10 18.2 9.5
 4 5 10 32.7 10.9
 -4 5 -10 57.49 13.1
 5 -5 10 103.29 19.6
 -5 -5 -10 97.09 16.8
 -5 5 -10 92.49 18.2
 -6 -5 -10 53.79 13.1
 6 -5 10 68.29 16.6
 6 5 10 56.89 15
 -6 5 -10 67.99 17.2
 7 -5 10 40.3 13.4
 -7 -5 -10 69.09 14.3
 7 5 10 36.5 12.5
 -7 5 -10 53.79 15.4
 8 -5 10 25.9 5.5
 -8 -5 -10 52.49 14.5
 8 -5 10 22.1 4.7
 8 -5 10 32.5 13.2
 -8 5 -10 29.3 12.8
 8 5 10 40.9 13.3
 9 -5 10 5.3 3.9
 9 -5 10 7.4 10.3
 9 -5 10 5.6 4.3
 -9 5 -10 1.9 8.9
 9 5 10 4.1 8.3
 10 -5 10 20.1 6.7
 10 -5 10 28.8 7.5
 10 -5 10 5 11.5
 -10 5 -10 8.1 11
 10 5 10 9.4 10.5
 11 -5 10 -2.4 4.4
 11 -5 10 3.1 11.1
 11 -5 10 -1.1 4
 11 5 10 -8 6.4
 -11 5 -10 -12.2 5.5
 12 -6 -10 11.2 9.9
 -12 6 10 11.8 12.6
 -12 6 10 19.9 11.7
 -12 6 10 50.59 18.4
 12 6 -10 15 11.7
 11 -6 -10 33.2 12.2
 -11 6 10 8.1 10.7
 -11 6 10 52.49 19.4
 -11 6 10 29.1 12.5
 11 6 -10 41 14.4
 10 -6 -10 3.2 7.6
 -10 6 10 10.6 10.6
 10 6 -10 -6.4 5.3
 -10 6 10 16.9 14.8
 -10 6 10 -1.3 5.5
 9 -6 -10 86.59 18.3
 -9 6 10 114.19 23.3
 -9 6 10 67.39 17.6
 -9 6 10 88.09 17
 9 6 -10 61.49 16.3
 8 -6 -10 229.18 28.2
 -8 6 10 168.48 23.4
 8 6 -10 195.98 25.7
 -8 6 10 199.08 29.5
 7 -6 -10 -2.2 4.5
 -7 6 10 1.3 5.4
 -7 6 10 9.6 9.1
 7 6 -10 3.5 6
 6 -6 -10 22.3 9.3
 -6 6 10 18 10.6
 -6 6 10 18.8 9.1
 6 6 -10 10.4 7.1
 -6 6 10 31.2 9.9
 5 -6 -10 322.57 27.6
 5 6 -10 330.57 24.9
 -5 6 10 337.17 30.2
 -5 6 10 279.37 33.3
 -5 6 10 316.87 27
 4 6 -10 295.17 21.9
 -4 6 10 235.88 30
 -4 6 10 338.57 26.9
 -4 6 10 267.97 31.7
 3 6 -10 9 8.4
 -3 6 10 31.5 11.7
 -3 6 10 23.7 9
 -3 6 10 9.3 9
 2 -6 -10 -1.7 6.2
 -2 6 10 5.5 6.7
 2 6 -10 4.2 3.5
 2 6 -10 2.4 3
 -2 6 10 4.9 8.5
 -1 -6 10 25.2 5.5
 1 -6 -10 21.1 10.1
 1 6 -10 20.6 4
 1 6 -10 21.7 6.3
 -1 6 10 12.4 8.1
 -1 6 10 20.2 9.7
 0 -6 -10 37.7 11.2
 0 -6 10 30.2 7.2
 0 6 10 36.1 11.6
 0 6 -10 33.5 8.6
 0 6 10 34.9 11.1
 -1 -6 -10 16.2 8.9
 1 -6 10 18.5 6.9
 1 6 10 13.6 8.5
 -1 6 -10 2.2 5.3
 1 6 10 0.4 5.8
 -2 -6 -10 108.79 18.4
 2 -6 10 118.69 16.6
 -2 6 -10 84.59 15.8
 2 6 10 85.49 17.6
 3 -6 10 19.3 8.3
 -3 -6 -10 7.2 7
 3 6 10 11.7 9.3
 3 6 10 19.3 9.3
 -3 6 -10 2.6 6.2
 -4 -6 -10 45.9 11.3
 4 6 10 66.29 15.1
 4 6 10 79.99 17.2
 -4 6 -10 62.79 15.2
 5 -6 10 3.6 7.1
 -5 -6 -10 6.8 5.1
 5 6 10 -5.3 4.6
 5 6 10 0.5 6.3
 6 -6 10 4.5 8
 -6 -6 -10 22.2 9
 6 6 10 8.2 8.7
 -6 6 -10 3.4 7.4
 -7 -6 -10 57.49 15.5
 7 -6 10 36.9 13.8
 7 6 10 69.99 16.9
 -7 6 -10 38 15.1
 8 -6 10 -9.4 6.4
 8 6 10 13 9.6
 -8 6 -10 0.7 8.6
 9 -6 10 44 15.4
 -9 6 -10 66.99 20.1
 9 6 10 63.69 15.6
 10 -6 10 5.8 10.8
 -10 6 -10 21.1 15.8
 10 6 10 20.9 9.2
 11 -7 -10 26.1 10.7
 -11 7 10 19.7 14.7
 -11 7 10 41.5 18.8
 11 7 -10 -4.1 7.2
 -11 7 10 23.3 11.6
 10 -7 -10 35.1 11.7
 -10 7 10 3 6.9
 -10 7 10 33.1 17.2
 10 7 -10 24.6 13.7
 -10 7 10 2.4 10.7
 9 -7 -10 3.4 8.4
 9 7 -10 1.4 7.2
 -9 7 10 26.4 15.1
 -9 7 10 24.5 10.9
 -9 7 10 17.7 12.2
 8 -7 -10 6.1 7.4
 -8 7 10 -4.1 8.5
 -8 7 10 7.6 7.9
 8 7 -10 10.7 8.3
 7 -7 -10 32.4 10.8
 -7 7 10 34.2 10.6
 -7 7 10 28.1 14
 -7 7 10 42 14
 7 7 -10 27.5 9.6
 -6 7 10 5.1 7.6
 -6 7 10 43.7 14.7
 -6 7 10 4.5 6.6
 6 7 -10 7.9 7
 -5 7 10 46.5 14.4
 -5 7 10 67.59 14.7
 5 7 -10 49.7 11.4
 -5 7 10 56.89 15.6
 -4 7 10 87.79 19.6
 4 7 -10 111.79 15.2
 -4 7 10 110.49 19
 -4 7 10 164.78 25.1
 -3 7 10 67.49 15.2
 -3 7 10 60.09 14.8
 -3 7 10 58.29 13.7
 3 7 -10 44.7 9
 2 7 -10 6.1 3.4
 2 7 -10 13.5 3.7
 -2 7 10 21.4 10.3
 -2 7 10 3.5 6.2
 -2 7 10 2.2 6.5
 2 7 -10 3.1 2.7
 1 7 -10 170.38 13.5
 -1 7 10 180.88 25.2
 -1 7 10 139.49 22.8
 0 7 10 38.4 12.3
 0 7 10 48.2 13.4
 1 -7 10 16.8 6.3
 -1 -7 -10 16.6 8.9
 1 7 10 35.1 11.5
 -1 7 -10 5.9 5.9
 1 7 10 26.6 10.5
 2 -7 10 86.69 14.2
 -2 -7 -10 101.79 17.2
 -2 7 -10 78.69 14.5
 2 7 10 87.39 19
 3 -7 10 67.79 14.2
 -3 -7 -10 52.29 13.1
 -3 7 -10 48.9 13.5
 3 7 10 61.79 15.2
 3 7 10 84.79 17.6
 4 -7 10 -0.3 5.7
 -4 -7 -10 0.3 5.1
 -4 7 -10 -2.6 6
 4 7 10 -4.6 5.6
 5 7 10 -8.9 4.5
 -5 7 -10 9 9.3
 5 7 10 1.9 8.6
 6 -7 10 57.39 16
 6 7 10 69.09 20.4
 -6 7 -10 53.89 16.5
 6 7 10 71.19 15.7
 7 -7 10 7.7 10.5
 7 7 10 55.49 13.7
 -7 7 -10 45.9 17
 8 -7 10 12.1 11.4
 -8 7 -10 17.8 14.4
 9 -7 10 -1 9.6
 9 7 10 -2.8 8.1
 -9 8 10 1.2 6.3
 -9 8 10 14.2 13.5
 9 8 -10 15.6 10.9
 8 8 -10 24.4 10.5
 -8 8 10 6.4 10.1
 -8 8 10 34.6 12.3
 -7 8 10 78.89 15.6
 -7 8 10 65.29 19.2
 7 8 -10 42.3 12.5
 -7 8 10 77.19 19.4
 -6 8 10 17 12.9
 6 8 -10 1.6 5.5
 -6 8 10 -5.5 4.9
 -6 8 10 -4.7 7.7
 5 8 -10 72.79 13.5
 -5 8 10 170.58 24.2
 -5 8 10 103.89 21.8
 -5 8 10 100.89 22.5
 -4 8 10 -1.1 8.3
 -4 8 10 -1.3 6
 -4 8 10 -6 5.4
 4 8 -10 0.1 4.1
 -3 8 10 80.49 17.5
 -3 8 10 115.39 20.7
 -3 8 10 70.19 17.6
 3 8 -10 84.39 11.1
 -2 8 10 46.2 14.7
 -2 8 10 41 13.3
 -2 8 10 26.3 11.3
 -1 8 10 12.9 11.4
 1 8 -10 9.1 4.7
 -1 8 10 15.1 9.5
 1 8 -10 20.7 5.8
 -1 8 10 9.7 9.1
 0 8 -10 39.1 9
 0 8 -10 32.3 8
 0 8 10 18 10.3
 0 8 10 39.6 13.2
 0 8 10 26 12.3
 -1 8 -10 2.7 5.2
 1 8 10 1.7 6.9
 1 8 10 7.3 8.3
 2 8 10 178.68 26.2
 -2 8 -10 167.88 22.3
 3 -8 10 22.9 9.4
 3 8 10 54.29 15.9
 3 8 10 38.4 13.4
 -3 8 -10 46.9 13.4
 4 -8 10 30.3 10.8
 4 8 10 31.6 11.3
 -4 8 -10 35.2 12.8
 4 8 10 20 11.7
 5 -8 10 -3.2 5.9
 -5 8 -10 -5.4 5.4
 5 8 10 1.9 7.2
 -6 8 -10 1.6 7.5
 6 8 10 22.7 11.8
 -5 9 10 4 10.3
 -5 9 10 4.6 11.3
 -5 9 10 9.9 8
 5 9 -10 12.8 7
 4 9 -10 1.2 4.2
 -4 9 10 13 11.4
 -4 9 10 3.5 9.7
 -4 9 10 0.2 6.3
 -3 9 10 38.5 15.9
 3 9 -10 35.4 5.5
 -3 9 10 35.8 13.1
 3 9 -10 33.3 5.1
 -3 9 10 29 12.5
 -2 9 10 50.99 19
 -2 9 10 59.09 15.2
 -1 9 10 -1.6 7.6
 1 9 -10 -0.3 2.5
 -1 9 10 -3.8 5.6
 0 9 -10 3.7 5.3
 0 9 10 -5.4 6
 0 9 -10 3.9 4.9
 0 9 10 7.3 8.7
 0 9 10 11 8.3
 1 9 10 21.2 12.8
 -1 9 -10 8 7.1
 1 9 10 53.29 15
 -1 9 -10 20.3 8.2
 1 9 10 33.5 12.9
 -2 9 -10 5.6 7.5
 2 9 10 1.4 8.1
 2 9 10 10.2 10.2
 2 9 10 0.6 8.5
 -3 9 -10 2.2 8.1
 3 9 10 3.3 8
 -3 9 -10 0.2 5.9
 -16 0 11 -2.5 7.4
 16 0 -11 -1.4 8.5
 15 0 -11 -8.2 5.8
 -15 0 11 -1.5 7.5
 14 0 -11 -9.7 6.5
 -14 0 11 -7.8 6
 13 0 -11 7.3 8.9
 -13 0 11 5.7 7.4
 -13 0 11 11.4 9.5
 -12 0 11 -4.7 4.1
 12 0 -11 -7 4.4
 -12 0 11 14.3 7.9
 -11 0 11 -3.8 4.5
 -11 0 11 -1.3 5.8
 -11 0 11 0.3 7
 -10 0 11 4.5 6.5
 -10 0 11 -5.8 3.3
 10 0 -11 -7 4.4
 -10 0 11 -4.6 4.6
 -9 0 11 1.2 5.1
 -9 0 11 -0.6 5
 -9 0 11 0.9 6.7
 9 0 -11 5.2 6.4
 8 0 -11 0.9 5.4
 -8 0 11 4 5.7
 -8 0 11 0.7 4
 -8 0 11 7.6 6.1
 7 0 -11 -0.1 4.4
 -7 0 11 0.1 4.1
 -7 0 11 -0.2 4.4
 -7 0 11 -4.9 2.4
 -6 0 11 -1.1 3.4
 6 0 -11 0.9 3.7
 -6 0 11 -0.9 3.7
 -6 0 11 4.4 4.5
 6 0 -11 0 3.5
 -5 0 11 -3.3 3
 -5 0 11 2.4 4.3
 5 0 -11 -0.5 3.4
 5 0 -11 4.2 4.1
 4 0 -11 1.2 3.9
 4 0 -11 0.1 3
 -4 0 11 -2.5 3
 -4 0 11 -3.6 2.9
 3 0 -11 1.5 3.7
 -3 0 11 -2 3.2
 -3 0 11 -4.5 2
 2 0 -11 -1 3.1
 -2 0 11 -2.2 2.8
 2 0 -11 -1.8 2.9
 -2 0 11 2.8 3.9
 1 0 -11 -1.3 2.8
 -1 0 11 25.5 6.9
 1 0 -11 1.9 3.2
 -1 0 11 2.9 3.7
 0 0 -11 3.6 3.7
 0 0 11 -1.3 3.2
 0 0 -11 0.9 3.7
 0 0 11 2.4 3.6
 1 0 11 6.1 5.4
 -1 0 -11 1 3.4
 1 0 11 -0.8 3.1
 -2 0 -11 0.4 3.7
 2 0 11 0.3 3.5
 2 0 11 -1.1 2.8
 3 0 11 2.6 5
 -3 0 -11 3.7 4.6
 3 0 11 11.5 5.3
 -4 0 -11 -5.6 3.2
 4 0 11 3.5 4.3
 4 0 11 -0.6 4.2
 -5 0 -11 -3 3.8
 5 0 11 -0.2 4.8
 6 0 11 -1.6 4.8
 -6 0 -11 3 6.1
 7 0 11 -1.7 6.2
 -7 0 -11 8.7 6.6
 -8 0 -11 -4.8 5
 8 0 11 6.2 7.4
 9 0 11 6.6 7.7
 -9 0 -11 1.8 7.6
 10 0 11 5.1 9.5
 -10 0 -11 1.9 7.3
 -11 0 -11 -2.4 7.3
 11 0 11 4.5 9
 12 0 11 -0.4 8.3
 -12 0 -11 1.4 8.4
 13 0 11 7.8 11.3
 16 -1 -11 -0.4 9.5
 16 1 -11 5.5 9.3
 -16 1 11 -2.3 7.2
 15 -1 -11 1.3 9.2
 15 1 -11 -7.1 7.2
 14 -1 -11 49.8 15.5
 14 1 -11 26.7 13.1
 -14 1 11 52.19 16.3
 -13 -1 11 1.8 6.7
 13 -1 -11 12.3 10.4
 13 1 -11 -3.1 6.6
 -13 1 11 2.7 6.8
 -13 1 11 5.4 8.7
 12 -1 -11 1.9 7.7
 -12 1 11 1.8 7.1
 12 1 -11 9.3 8.9
 -12 1 11 0 7.1
 -12 1 11 -4.5 4.9
 -11 -1 11 99.99 16.7
 11 -1 -11 139.69 27.8
 -11 1 11 117.09 21
 -11 1 11 106.59 19.6
 -11 1 11 72.49 16.7
 11 1 -11 100.99 22
 10 -1 -11 45.8 12.9
 -10 -1 11 82.59 15
 -10 -1 11 54.39 14.2
 -10 1 11 67.49 15.7
 -10 1 11 73.89 15.2
 -10 1 11 95.29 17.6
 10 1 -11 60.99 14.6
 -9 -1 11 168.78 24.7
 -9 -1 11 217.28 23.9
 9 -1 -11 173.28 23.6
 -9 1 11 270.47 28.8
 9 1 -11 228.58 28.9
 -9 1 11 199.08 25
 -9 1 11 211.98 26.9
 -8 -1 11 76.79 15.3
 -8 -1 11 89.29 14.3
 8 -1 -11 95.99 17.3
 -8 1 11 141.29 20
 8 1 -11 81.49 16.4
 -8 1 11 92.19 16.5
 -8 1 11 82.49 15
 7 -1 -11 -7.1 2.1
 -7 -1 11 4.8 5
 -7 -1 11 -2.6 3
 -7 -1 11 -0.1 0.8
 -7 1 11 0.4 4.8
 -7 1 11 5 5.3
 -7 1 11 -3.7 3.5
 7 1 -11 -5.6 3.2
 6 -1 -11 325.97 25.8
 -6 -1 11 346.27 22.6
 -6 -1 11 362.26 26.3
 6 1 -11 348.27 26
 -6 1 11 332.77 26.1
 -6 1 11 352.76 25.6
 -6 1 11 347.77 25.2
 -5 -1 11 60.99 11.7
 5 -1 -11 61.99 11.7
 5 -1 -11 58.89 11.6
 5 1 -11 39.9 8.4
 5 1 -11 70.19 12.3
 -5 1 11 71.79 12.9
 -5 1 11 64.59 12.7
 -4 -1 11 173.88 19.6
 4 -1 -11 224.18 18.4
 4 -1 -11 214.78 22.1
 -4 1 11 259.77 20.5
 4 1 -11 210.88 21.9
 4 1 -11 169.38 14.9
 -4 1 11 193.88 21.4
 -3 -1 11 188.78 16.8
 3 -1 -11 263.27 20.5
 3 -1 -11 181.78 17
 3 1 -11 212.48 16.2
 3 1 -11 224.68 18
 -3 1 11 244.38 18.9
 -3 1 11 223.78 19
 -2 -1 11 577.64 31.2
 2 -1 -11 613.14 33.9
 -2 -1 11 610.94 32.9
 2 -1 -11 555.94 34.3
 2 1 -11 533.55 35.7
 -2 1 11 592.64 33.9
 2 1 -11 633.94 32.2
 -2 1 11 611.84 34.8
 -1 -1 11 265.07 19
 1 -1 -11 252.17 19.9
 -1 -1 11 302.47 20.3
 1 -1 -11 311.97 22.7
 -1 1 11 289.07 21.9
 1 1 -11 294.27 19.9
 -1 1 11 241.58 19.9
 1 1 -11 305.57 20.7
 0 -1 11 2716.33 105.49
 0 -1 -11 2521.85 106.79
 0 1 11 2511.65 107.89
 0 1 -11 2628.74 105.39
 1 -1 11 3.6 3.6
 -1 -1 -11 11.1 5.4
 1 -1 11 1.1 3.3
 1 1 11 -2.8 3.2
 1 1 11 1.5 3.9
 -1 1 -11 4.7 4.9
 2 -1 11 24.2 7.2
 -2 -1 -11 31.5 8.8
 2 -1 11 37.5 9.3
 2 1 11 27.7 8.2
 -2 1 -11 12.8 6.6
 -3 -1 -11 12 7
 3 -1 11 20 6.2
 3 -1 11 -0.2 4.3
 -3 1 -11 2.1 4.6
 3 1 11 7.9 5.6
 3 1 11 12.9 6.3
 4 -1 11 221.68 18.6
 4 -1 11 201.68 23.2
 -4 -1 -11 246.68 26.2
 4 1 11 258.57 22
 -4 1 -11 212.18 24.7
 4 1 11 235.68 21
 -5 -1 -11 7.7 6.9
 5 -1 11 1.6 5.3
 5 1 11 11.3 7.4
 -5 1 -11 13.8 7.8
 6 -1 11 19.8 8.8
 -6 -1 -11 18.2 9
 -6 1 -11 6.8 7.4
 6 1 11 14.6 8
 7 -1 11 321.87 29.4
 -7 -1 -11 351.96 29.9
 7 1 11 367.16 30.4
 -7 1 -11 354.46 30.4
 -8 -1 -11 117.89 21.1
 8 -1 11 171.78 26.6
 -8 1 -11 142.49 24.1
 8 1 11 149.79 23.8
 -9 -1 -11 102.69 19.8
 9 -1 11 79.59 18.8
 -9 1 -11 94.79 20.3
 9 1 11 89.79 19.8
 -10 -1 -11 18.1 11
 10 -1 11 21.5 12.6
 10 1 11 35.4 13
 -10 1 -11 8.5 9.5
 11 -1 11 11.6 11.6
 -11 -1 -11 -11 4.2
 11 1 11 -4.2 5.4
 -11 1 -11 -6.8 6.7
 12 -1 11 -7.1 6.7
 -12 1 -11 -4.3 7.3
 12 1 11 -1.6 7.8
 13 -1 11 9.1 9.3
 13 -1 11 17.3 14
 13 1 11 -5.5 8.8
 15 -2 -11 1.3 8.3
 -15 -2 11 3.9 8
 15 2 -11 1.4 13.6
 -15 2 11 -8.5 8
 -14 -2 11 11.5 9
 14 -2 -11 8.4 10.6
 -14 2 11 9.7 11.6
 14 2 -11 4.6 9.5
 13 -2 -11 9.1 9.7
 -13 -2 11 8.7 7.7
 -13 -2 11 5.3 6.6
 -13 2 11 11.7 10.4
 -13 2 11 14.6 9.8
 13 2 -11 9.9 9.9
 -13 2 11 -5.4 5.8
 -12 -2 11 9.9 7
 -12 -2 11 -0.9 5.2
 12 -2 -11 0.6 6.3
 -12 2 11 2.2 7.7
 -12 2 11 2.6 7.8
 -12 2 11 -0.4 6.8
 12 2 -11 -1.8 6.4
 -11 -2 11 33.7 10.1
 -11 -2 11 31.7 9.4
 11 -2 -11 15.2 13
 -11 2 11 41.2 13.4
 -11 2 11 18.1 10.9
 11 2 -11 47 14.7
 -11 2 11 23.7 11.5
 10 -2 -11 22.5 9.3
 -10 -2 11 11.6 6.3
 -10 -2 11 7.4 5.7
 -10 2 11 9.2 8.4
 10 2 -11 16.3 9.6
 -10 2 11 15.2 9.1
 -10 2 11 -3.2 5
 -9 -2 11 27.5 7.9
 -9 -2 11 35.5 11.5
 9 -2 -11 26.6 10.2
 -9 -2 11 32.4 8.1
 9 2 -11 28.4 10.5
 -9 2 11 28 10.5
 -9 2 11 38.8 13.8
 -9 2 11 21.4 10.2
 -8 -2 11 2170.08 89.79
 -8 -2 11 2108.89 89.19
 8 -2 -11 2079.99 97.59
 -8 -2 11 2287.37 99.99
 -8 2 11 2149.69 98.99
 -8 2 11 2129.79 98.69
 8 2 -11 2135.79 98.29
 -8 2 11 2183.38 98.19
 -7 -2 11 2.9 5.2
 -7 -2 11 -3.7 2.4
 -7 -2 11 -1.2 3.2
 7 -2 -11 -4.6 3.6
 7 2 -11 4.4 5.7
 -7 2 11 1.1 5.5
 -7 2 11 -3.3 4.8
 -7 2 11 0.1 4.8
 -6 -2 11 578.84 33.8
 -6 -2 11 583.44 36.2
 -6 -2 11 591.64 30.6
 6 -2 -11 567.44 36.6
 -6 2 11 645.34 43.9
 -6 2 11 627.54 38
 6 2 -11 569.64 35.7
 -6 2 11 610.04 37.7
 5 -2 -11 136.79 18.4
 -5 -2 11 136.19 14.4
 -5 -2 11 171.38 20
 5 -2 -11 150.48 19.7
 5 2 -11 126.39 16.7
 -5 2 11 125.89 17.5
 -5 2 11 102.39 16.4
 5 2 -11 131.49 14.2
 -4 -2 11 1419.96 64.89
 4 -2 -11 1434.96 67.89
 4 -2 -11 1464.65 67.69
 -4 -2 11 1460.85 60.39
 4 2 -11 1441.66 61.09
 -4 2 11 1494.45 68.79
 4 2 -11 1326.67 64.19
 -4 2 11 1429.76 67.49
 3 -2 -11 1074.09 55.09
 3 -2 -11 1129.19 54.69
 -3 -2 11 1150.18 48.7
 -3 -2 11 1124.39 51.59
 3 2 -11 1011.7 48.5
 3 2 -11 1152.88 52.19
 -3 2 11 1090.59 54.99
 -3 2 11 1065.49 54.79
 2 -2 -11 34.7 8.9
 -2 -2 11 27.8 6.5
 -2 -2 11 23.5 5.8
 2 -2 -11 22.3 7.9
 -2 2 11 16.3 6.8
 2 2 -11 24.1 6.2
 -2 2 11 25.7 8.4
 2 2 -11 44 8.9
 1 -2 -11 28.4 8.4
 -1 -2 11 30.4 6.9
 1 -2 -11 31.6 9.1
 1 2 -11 33.2 7.4
 -1 2 11 40.4 10
 -1 2 11 40.1 10.4
 1 2 -11 46.3 9.3
 0 -2 -11 278.37 21.8
 0 -2 11 310.97 20.9
 0 -2 11 310.47 19.4
 0 2 11 323.67 24
 0 2 11 311.77 23.4
 0 2 -11 290.67 19.4
 0 2 -11 278.07 20.3
 1 -2 11 404.56 23.9
 -1 -2 -11 419.26 27.8
 1 -2 11 393.76 25.7
 1 2 11 435.46 29.4
 -1 2 -11 394.16 26.2
 1 2 11 474.95 29.7
 -2 -2 -11 300.67 23
 2 -2 11 303.27 19.5
 2 -2 11 259.87 21.2
 2 2 11 256.67 22.4
 -2 2 -11 282.77 21.9
 2 2 11 311.37 23.8
 -3 -2 -11 21.6 7.7
 3 -2 11 11.1 6.7
 3 -2 11 19 6.1
 3 2 11 26.3 9.4
 3 2 11 10.1 6.3
 -3 2 -11 7 5.8
 -4 -2 -11 13.8 6.7
 4 -2 11 11.1 5.4
 4 -2 11 1.7 5.1
 -4 2 -11 3.3 5.2
 4 2 11 -5.6 3.3
 5 -2 11 84.19 13.4
 -5 -2 -11 84.79 16
 5 -2 11 97.39 17.4
 -5 2 -11 82.39 16.2
 5 2 11 111.99 18.4
 6 -2 11 59.89 14.5
 -6 -2 -11 20 9.6
 -6 2 -11 40.1 12.6
 6 2 11 52.19 13.3
 7 -2 11 859.91 55.69
 -7 -2 -11 997.5 56.39
 7 2 11 1037 57.19
 -7 2 -11 939.71 56.99
 -8 -2 -11 97.19 18.9
 8 -2 11 62.49 17.2
 8 2 11 118.79 20.6
 -8 2 -11 87.69 22
 9 -2 11 424.36 45
 -9 -2 -11 383.46 33.8
 -9 2 -11 346.37 41.7
 9 2 11 383.16 34.1
 -10 -2 -11 70.39 16.2
 10 -2 11 16.6 11.8
 -10 2 -11 68.89 18.7
 10 2 11 47.9 15.2
 -11 -2 -11 204.38 31.3
 11 -2 11 159.28 28.4
 -11 2 -11 166.68 30.1
 11 2 11 184.98 29.2
 12 -2 11 10.5 11.6
 12 -2 11 17.3 10
 -12 2 -11 18.4 16.5
 12 2 11 46.1 15.9
 13 -2 11 89.89 23.4
 13 -2 11 73.59 17.4
 13 2 11 88.89 26.1
 -13 2 -11 98.39 24.9
 -15 -3 11 -3.3 6.1
 15 -3 -11 6.3 9.8
 -15 3 11 -8.3 6.3
 15 3 -11 6.7 10.7
 -14 -3 11 -1.3 5.4
 14 -3 -11 -4.8 6.9
 -14 3 11 3 9.7
 14 3 -11 1.5 9.4
 -13 -3 11 1.4 5.8
 -13 -3 11 3.2 6.2
 13 -3 -11 -4.6 6
 13 3 -11 -7.6 5.6
 -13 3 11 5.8 8.7
 -13 3 11 -5.7 5.6
 -13 3 11 7.7 10
 -12 -3 11 29.4 8.7
 12 -3 -11 20.2 11.3
 -12 -3 11 45.1 10.2
 -12 3 11 6.4 8.6
 -12 3 11 16.5 12.4
 12 3 -11 20.4 12.7
 -12 3 11 40.6 13.3
 -11 -3 11 90.89 13.5
 -11 -3 11 113.09 15
 11 -3 -11 70.79 26.6
 -11 3 11 88.09 19.2
 11 3 -11 68.69 16.9
 -11 3 11 119.09 22.6
 -11 3 11 102.29 20.1
 10 -3 -11 4.1 7.2
 -10 -3 11 -4.6 2.8
 -10 -3 11 2 4.1
 -10 3 11 -2.2 5.6
 -10 3 11 7.5 7.2
 -10 3 11 0.6 5.9
 10 3 -11 -2.4 4.7
 9 -3 -11 33.7 11.9
 -9 -3 11 27.1 6.7
 -9 -3 11 30.2 6.9
 -9 3 11 16.8 10.2
 -9 3 11 16.9 9.8
 -9 3 11 18.4 9.3
 9 3 -11 23.6 10.4
 -8 -3 11 11.9 4.8
 -8 -3 11 9.5 4.6
 8 -3 -11 4.5 6.5
 8 3 -11 4.2 6.1
 -8 3 11 5.8 7.3
 -8 3 11 12.8 8.3
 -8 3 11 8.3 7.5
 7 -3 -11 135.59 19.7
 -7 -3 11 147.49 11
 -7 -3 11 141.29 19.8
 -7 -3 11 106.99 11.7
 -7 3 11 131.89 20.6
 -7 3 11 187.18 24.1
 -7 3 11 131.79 21.2
 7 3 -11 142.79 19.5
 -6 -3 11 0 2.5
 -6 -3 11 4.4 5.2
 6 -3 -11 -2.4 4.2
 -6 3 11 3.4 6
 -6 3 11 -2.6 4.2
 6 3 -11 -1 4.3
 -6 3 11 -5.1 3.8
 -5 -3 11 673.93 30.4
 5 -3 -11 601.64 39.4
 -5 -3 11 721.63 39.1
 5 -3 -11 683.13 40.7
 -5 -3 11 659.33 30.4
 5 3 -11 712.63 31.8
 -5 3 11 699.93 41.8
 -5 3 11 711.33 42.5
 -5 3 11 639.04 40.5
 5 3 -11 633.64 37.4
 -4 -3 11 637.84 29.2
 -4 -3 11 603.44 34.9
 4 -3 -11 631.94 38.4
 4 -3 -11 707.03 40.2
 -4 3 11 651.13 39.1
 4 3 -11 627.24 35.2
 -4 3 11 564.64 37.2
 4 3 -11 645.74 30.5
 -3 -3 11 113.09 9.7
 3 -3 -11 101.09 16.3
 -3 -3 11 135.49 15.4
 3 -3 -11 111.89 16.6
 3 3 -11 93.09 12.8
 3 3 -11 102.29 11.4
 -3 3 11 110.49 17.2
 -3 3 11 77.69 14.4
 -2 -3 11 424.06 22.9
 2 -3 -11 404.26 28.3
 -2 -3 11 402.56 23.9
 2 -3 -11 389.86 28.8
 2 3 -11 409.56 24.4
 -2 3 11 424.76 29.6
 -2 3 11 419.46 29.1
 2 3 -11 403.96 23.2
 1 -3 -11 8.9 6.2
 -1 -3 11 0 3.3
 1 -3 -11 24.7 9.4
 -1 -3 11 9.8 4.1
 1 3 -11 10 4.4
 -1 3 11 25.9 8.4
 1 3 -11 10.6 5.2
 -1 3 11 10.6 6.6
 0 -3 11 106.29 11.7
 0 -3 -11 87.19 14.7
 0 -3 11 136.59 15
 0 3 -11 123.59 11
 0 3 11 134.99 18.8
 0 3 11 108.09 17.5
 0 3 -11 106.19 14.6
 -1 -3 -11 109.99 16.1
 1 -3 11 116.69 10
 1 3 11 99.29 17.2
 -1 3 -11 113.89 16
 1 3 11 123.79 18.5
 -2 -3 -11 332.97 26
 2 -3 11 371.66 26.1
 2 -3 11 375.56 20.8
 2 3 11 364.86 28.3
 2 3 11 361.26 27.9
 -2 3 -11 451.25 27.9
 -3 -3 -11 411.06 28.7
 3 -3 11 347.97 20.7
 3 -3 11 371.86 26.9
 3 3 11 361.16 28.1
 -3 3 -11 320.47 25.8
 3 3 11 364.66 28.6
 4 -3 11 31.4 10.2
 -4 -3 -11 39.1 10.9
 4 -3 11 28.3 6.7
 -4 3 -11 53.49 13
 4 3 11 30.4 9.5
 4 3 11 27.7 9.8
 -5 -3 -11 393.06 29.6
 5 -3 11 406.66 31.1
 5 -3 11 323.07 22.3
 -5 3 -11 420.96 31.3
 5 3 11 384.96 30
 6 -3 11 216.38 17.6
 6 -3 11 259.57 30.3
 -6 -3 -11 257.07 28.7
 -6 3 -11 235.08 30
 6 3 11 170.08 24.2
 7 -3 11 301.67 34.7
 7 -3 11 316.77 23.1
 -7 -3 -11 291.67 32.5
 -7 3 -11 370.86 39.3
 7 3 11 353.06 30
 8 -3 11 65.19 16.8
 -8 -3 -11 38.1 13.1
 -8 3 -11 94.79 19.8
 8 3 11 55.49 14.8
 9 -3 11 185.28 29.3
 -9 -3 -11 123.39 26.5
 -9 3 -11 214.08 31.2
 9 3 11 280.87 34
 -10 -3 -11 114.09 21.4
 10 -3 11 113.49 18.1
 10 -3 11 128.59 26.1
 -10 3 -11 137.29 26
 10 3 11 129.69 24.3
 11 -3 11 82.89 17
 11 -3 11 33.5 16.9
 11 3 11 70.19 18.5
 -11 3 -11 69.79 19.8
 12 -3 11 99.89 18.3
 12 -3 11 90.59 22.2
 -12 3 -11 146.59 30
 12 3 11 162.68 28.2
 -14 -4 11 18.7 7.4
 14 -4 -11 5.4 9.3
 14 4 -11 18.6 9.8
 -14 4 11 9.2 11.5
 -13 -4 11 2.6 4.9
 -13 -4 11 3.5 5.2
 13 -4 -11 -6.6 6.4
 -13 4 11 -6.8 5
 13 4 -11 -6 7.9
 -13 4 11 4.3 10.5
 -13 4 11 -12.1 5.6
 12 -4 -11 172.78 27
 -12 -4 11 145.39 12.8
 -12 4 11 114.69 23.7
 -12 4 11 146.99 27.3
 12 4 -11 151.98 26.3
 -11 -4 11 44.3 11.1
 -11 -4 11 40.4 6.9
 11 -4 -11 58.79 15.4
 -11 4 11 30.9 13.8
 11 4 -11 31.7 12.4
 -11 4 11 48.7 15.6
 -11 4 11 55.39 15.9
 10 -4 -11 43.5 12.9
 -10 -4 11 44.7 6.2
 -10 -4 11 49.2 6.6
 -10 4 11 9.6 10.4
 -10 4 11 41.6 14
 10 4 -11 68.99 17.2
 -10 4 11 37.9 12.5
 -9 -4 11 19.3 3.9
 9 -4 -11 13 8.9
 -9 -4 11 14.4 3.1
 -9 4 11 30.9 11.1
 9 4 -11 21.5 10.1
 -9 4 11 26.5 12.4
 -9 4 11 12.2 9.3
 8 -4 -11 62.29 14.1
 -8 4 11 53.89 15.1
 8 4 -11 53.89 13.7
 -8 4 11 68.39 16.7
 -8 4 11 93.29 16.6
 7 -4 -11 182.58 23.7
 -7 4 11 242.58 29.9
 -7 4 11 226.08 27
 7 4 -11 198.08 24.7
 -7 4 11 239.78 30
 6 -4 -11 540.45 36.9
 -6 4 11 534.15 36.6
 -6 4 11 568.94 38.6
 6 4 -11 524.35 34.4
 -6 4 11 535.35 38.4
 5 -4 -11 151.08 21.4
 -5 4 11 151.78 21.9
 5 4 -11 184.58 20.2
 -5 4 11 145.29 21.4
 -5 4 11 104.89 17.7
 4 -4 -11 342.17 27.6
 -4 -4 11 333.37 15.4
 4 -4 -11 351.56 27.6
 -4 -4 11 345.57 15.7
 -4 4 11 320.57 27.6
 -4 4 11 405.36 29
 4 4 -11 390.16 24.9
 4 4 -11 340.47 17.7
 -3 -4 11 1422.56 55.49
 3 -4 -11 1354.26 68.19
 -3 -4 11 1404.46 61.89
 3 -4 -11 1340.17 68.19
 -3 4 11 1499.85 70.49
 3 4 -11 1352.46 56.69
 3 4 -11 1340.17 65.49
 2 -4 -11 319.07 26.1
 -2 -4 11 325.77 18.4
 2 -4 -11 323.77 29.1
 -2 -4 11 274.47 18.9
 -2 4 11 301.67 25.4
 2 4 -11 287.57 19.3
 2 4 -11 306.97 18.7
 -1 -4 11 76.79 9.8
 -1 -4 11 65.29 10.2
 1 4 -11 77.39 11
 -1 4 11 63.49 14.4
 -1 4 11 70.49 14.2
 1 4 -11 79.49 10.4
 0 -4 11 605.44 28.1
 0 -4 -11 541.65 36
 0 4 11 593.74 37.8
 0 4 -11 643.54 33.6
 0 4 -11 614.14 28.7
 0 4 11 585.24 38.2
 1 -4 11 243.18 19.5
 -1 -4 -11 218.58 24.7
 1 -4 11 238.88 13.4
 1 4 11 251.77 27.9
 1 4 11 225.78 25.8
 -1 4 -11 224.78 19
 2 -4 11 197.38 11.4
 -2 -4 -11 206.78 23.8
 -2 4 -11 220.58 19.4
 2 4 11 172.48 22.8
 2 4 11 211.58 25.5
 3 -4 11 51.39 11.9
 -3 -4 -11 36.1 10.8
 3 -4 11 34.4 5
 -3 4 -11 45.1 11.1
 3 4 11 32.3 10.7
 3 4 11 29.6 11.2
 4 -4 11 80.19 8.4
 4 -4 11 61.79 14.6
 -4 -4 -11 108.69 17.4
 -4 4 -11 80.29 16.3
 4 4 11 103.09 17.5
 4 4 11 85.49 16
 5 -4 11 75.89 15.4
 5 -4 11 72.29 8.9
 -5 -4 -11 56.59 12.9
 -5 4 -11 57.79 14.1
 5 4 11 70.49 15.4
 6 -4 11 720.93 46.7
 -6 -4 -11 656.03 43.2
 6 -4 11 654.43 33.4
 6 -4 11 694.43 33.3
 -6 4 -11 705.73 46.9
 6 4 11 727.73 46.3
 -7 -4 -11 -1 5.8
 7 -4 11 7.8 4.4
 7 -4 11 7.3 4.3
 7 4 11 2.3 6.8
 -7 4 -11 -4.5 6.5
 8 -4 11 15.7 10.2
 -8 -4 -11 33.7 12.4
 8 -4 11 30.4 7.4
 8 -4 11 29 7.7
 -8 4 -11 32.6 14.7
 8 4 11 28.5 12.9
 9 -4 11 31.6 8.4
 -9 -4 -11 31.8 11.8
 9 -4 11 13.6 7.1
 9 -4 11 30.3 12.6
 9 4 11 46.2 14.6
 10 -4 11 144.89 18.3
 10 -4 11 180.58 30
 -10 4 -11 154.88 28.9
 10 4 11 173.88 28.7
 11 -4 11 137.09 19.9
 11 -4 11 126.99 26.5
 11 4 11 141.29 25.7
 -11 4 -11 193.28 34.8
 12 -4 11 -2.5 5.1
 -12 4 -11 0.3 10.2
 12 4 11 14.5 12.2
 13 -5 -11 29.5 14.1
 -13 5 11 34.6 13.1
 -13 5 11 13.1 13.2
 -13 5 11 14.7 11.6
 13 5 -11 8.4 10.5
 12 -5 -11 10.5 10.3
 -12 5 11 -5.6 7.4
 12 5 -11 9.8 10.9
 -12 5 11 10.9 12.3
 -12 5 11 6.3 9.1
 11 -5 -11 108.59 21.5
 11 5 -11 99.79 21.8
 -11 5 11 109.59 20
 -11 5 11 128.79 26.4
 -11 5 11 75.29 18.7
 10 -5 -11 46.1 13.4
 -10 5 11 45.9 16
 -10 5 11 48.7 15.1
 -10 5 11 32.8 11
 10 5 -11 19.1 11.1
 9 -5 -11 42.2 13.3
 -9 5 11 37.2 11.8
 9 5 -11 36.2 12.9
 -9 5 11 72.49 18.7
 -9 5 11 65.39 16.6
 8 -5 -11 47.2 13.8
 -8 5 11 70.59 15.7
 -8 5 11 67.99 17.6
 8 5 -11 68.99 15.4
 -8 5 11 48.7 15.5
 7 -5 -11 151.08 22.3
 -7 5 11 176.98 27
 -7 5 11 204.78 28.2
 -7 5 11 187.58 24.5
 7 5 -11 182.08 23.9
 6 -5 -11 -0.1 5.1
 -6 5 11 1.8 6.3
 6 5 -11 0.3 4.4
 -6 5 11 2.2 7.7
 -6 5 11 4.8 7.5
 5 -5 -11 385.86 31.5
 -5 5 11 482.05 35.3
 -5 5 11 451.75 34.5
 -5 5 11 433.96 32.7
 5 5 -11 442.66 29.7
 4 -5 -11 45.7 12.5
 -4 5 11 56.69 13.2
 -4 5 11 44.7 13.2
 -4 5 11 42.4 12.6
 4 5 -11 45.9 10.1
 3 -5 -11 315.57 26.5
 3 -5 -11 291.07 26.1
 3 5 -11 308.37 16.3
 3 5 -11 299.47 23.6
 -3 5 11 300.97 25.9
 -3 5 11 354.56 28.6
 2 -5 -11 165.98 22.6
 -2 -5 11 160.18 10.9
 -2 5 11 164.88 23
 2 5 -11 153.28 12.3
 -2 5 11 180.48 23
 2 5 -11 162.38 13.2
 1 -5 -11 171.98 22
 -1 -5 11 183.38 13.8
 1 5 -11 187.38 14.8
 1 5 -11 165.28 12.3
 -1 5 11 189.38 24.9
 -1 5 11 152.98 21.6
 0 -5 11 29.9 7.9
 0 -5 -11 58.59 13.4
 0 5 -11 36.4 5
 0 5 11 42.9 12.1
 0 5 11 34.2 10.4
 0 5 -11 31.8 8.4
 -1 -5 -11 13.9 8.5
 1 -5 11 14.6 6.6
 1 5 11 15.6 8.3
 1 5 11 23.3 9.8
 -1 5 -11 17.7 6.9
 2 -5 11 68.09 13.1
 -2 -5 -11 108.59 17
 2 5 11 86.19 17
 2 5 11 147.89 23
 -2 5 -11 73.09 14.2
 -3 -5 -11 112.49 18
 3 5 11 134.79 21.5
 -3 5 -11 111.09 18.1
 3 5 11 116.79 19.7
 -4 -5 -11 13 8.1
 4 -5 11 0.2 5.2
 4 5 11 2.8 6.5
 4 5 11 -4.9 4.8
 -4 5 -11 -3.6 4.7
 -5 -5 -11 211.38 25.4
 5 -5 11 154.48 23.4
 -5 5 -11 141.39 23.1
 5 5 11 154.38 25
 5 5 11 121.09 21.8
 -6 -5 -11 7.8 7.7
 6 -5 11 2.4 7.6
 6 5 11 -3.9 4.5
 -6 5 -11 7 8.3
 -7 -5 -11 103.59 18.9
 7 -5 11 83.39 17.7
 -7 5 -11 75.99 17.7
 7 5 11 72.59 17.6
 8 -5 11 24.8 5
 8 -5 11 50.89 15.9
 -8 -5 -11 37.3 12
 8 -5 11 23.5 5.2
 -8 5 -11 47.7 15.2
 8 5 11 16.7 10.8
 9 -5 11 7.6 9.3
 9 -5 11 3.8 3.7
 9 -5 11 4.6 4.2
 -9 5 -11 -9.5 5.6
 9 5 11 4.6 9
 10 -5 11 106.69 23
 10 -5 11 125.99 14.7
 10 -5 11 126.29 14.5
 10 5 11 118.99 23.5
 -10 5 -11 133.59 27.2
 11 -5 11 48.5 10.1
 11 -5 11 38.6 9.2
 11 -5 11 29.6 16.5
 11 5 11 33.6 14.6
 -11 5 -11 34.7 17.9
 12 -6 -11 40.7 13.9
 -12 6 11 54.19 18.3
 12 6 -11 72.69 20
 -12 6 11 20.9 11.9
 11 -6 -11 12.1 9.7
 11 6 -11 8.7 10
 -11 6 11 9.4 12.5
 -11 6 11 25 14.3
 -11 6 11 20.6 13.7
 10 -6 -11 21.1 11.2
 10 6 -11 23.7 12.1
 -10 6 11 22.6 14.1
 -10 6 11 58.59 17.8
 -10 6 11 20.8 10.8
 9 -6 -11 240.58 30.6
 -9 6 11 160.78 23.9
 -9 6 11 208.78 33.4
 9 6 -11 125.69 22
 -9 6 11 170.58 29.3
 8 -6 -11 229.88 28.6
 8 6 -11 226.28 29.1
 -8 6 11 239.88 33.7
 -8 6 11 196.88 30.3
 -8 6 11 231.78 27.8
 7 -6 -11 7 8.2
 7 6 -11 3.1 5.9
 -7 6 11 -0.1 5.5
 -7 6 11 -2.9 7.5
 -7 6 11 4.8 7.9
 6 -6 -11 4 6.9
 -6 6 11 3.8 8.1
 -6 6 11 23.2 9.3
 6 6 -11 -1 4.3
 5 -6 -11 3.2 6.5
 -5 6 11 -4 5.5
 -5 6 11 -2.1 4.4
 5 6 -11 5.6 5.5
 -5 6 11 -4.4 5.1
 -4 6 11 236.88 28.3
 4 6 -11 263.27 20.4
 -4 6 11 263.17 31.1
 -4 6 11 267.87 32.5
 -3 6 11 7.1 7.9
 -3 6 11 5.1 6.7
 -3 6 11 0.6 7.7
 2 -6 -11 591.84 41.4
 2 6 -11 673.93 30.9
 -2 6 11 598.84 41
 2 6 -11 666.53 32.1
 -2 6 11 705.33 45
 -1 -6 11 20.9 5.3
 1 -6 -11 6 6.7
 -1 6 11 10.6 8
 1 6 -11 19.7 4.1
 -1 6 11 11.5 8.4
 1 6 -11 18.8 6.2
 0 -6 11 316.77 20.7
 0 -6 -11 284.87 25.5
 0 6 11 364.86 30.3
 0 6 -11 261.57 20.6
 0 6 11 300.57 32.6
 -1 -6 -11 106.19 18
 1 -6 11 101.69 14.5
 -1 6 -11 107.99 15.8
 1 6 11 88.69 17.2
 2 -6 11 12.4 7.1
 -2 -6 -11 0.3 5.4
 2 6 11 5.7 6.7
 -2 6 -11 -1.9 5.1
 2 6 11 -0.6 5.4
 -3 -6 -11 488.05 34.2
 3 -6 11 399.16 30.8
 -3 6 -11 463.65 33.8
 3 6 11 454.85 36.5
 3 6 11 508.85 37.3
 4 6 11 27.6 12.2
 -4 6 -11 52.79 13.2
 4 6 11 33.5 12.3
 -5 -6 -11 13 8.8
 5 -6 11 12 8.8
 5 6 11 8 11.6
 5 6 11 5.1 7.6
 -6 -6 -11 200.18 26.3
 6 -6 11 202.78 28
 6 6 11 202.48 28.3
 6 6 11 193.68 29.1
 -6 6 -11 226.48 31.3
 7 -6 11 140.89 23.7
 -7 6 -11 104.79 21.8
 7 6 11 125.89 22.2
 8 -6 11 0.1 9.5
 -8 6 -11 0.5 9.5
 8 6 11 11.5 10.1
 9 -6 11 98.29 22.6
 -9 6 -11 67.49 21.4
 9 6 11 47.5 17.1
 10 -6 11 20.3 14.3
 -10 6 -11 13.2 13.2
 10 6 11 -0.7 8.1
 11 -7 -11 1.9 7.7
 -11 7 11 11.2 9.4
 11 7 -11 -4.5 6.4
 -11 7 11 -4.8 9.5
 -11 7 11 -2.9 10.4
 10 -7 -11 56.69 14.3
 -10 7 11 44.4 13.5
 10 7 -11 58.59 16.9
 -10 7 11 75.79 20.9
 -10 7 11 83.69 23.4
 9 -7 -11 50.69 13.8
 -9 7 11 58.89 15.6
 -9 7 11 71.79 18.7
 -9 7 11 72.39 21.3
 9 7 -11 65.39 15.2
 8 -7 -11 32.7 11.3
 -8 7 11 17.9 11.6
 -8 7 11 20.1 12.9
 -8 7 11 21.7 10.6
 8 7 -11 41.6 12.9
 7 -7 -11 35.7 11.3
 7 7 -11 53.79 12.3
 -7 7 11 78.89 17.1
 -7 7 11 40 15
 -7 7 11 50.49 16.3
 -6 7 11 1.5 5.5
 6 7 -11 -1 4.6
 -6 7 11 5.4 8.9
 -6 7 11 1.1 8.2
 -5 7 11 20.9 10.1
 -5 7 11 28.1 12.3
 -5 7 11 26 13.2
 5 7 -11 55.49 11.8
 -4 7 11 13.1 8.8
 -4 7 11 14.5 10
 4 7 -11 18.9 6.8
 -4 7 11 6.7 8.7
 -3 7 11 106.69 19.6
 -3 7 11 89.79 16.6
 3 7 -11 96.19 12.6
 -3 7 11 81.59 17
 -2 7 11 -0.6 6.6
 -2 7 11 -2.8 6.4
 2 7 -11 3.5 2.8
 -2 7 11 4.1 6.4
 2 7 -11 0.5 2.5
 2 7 -11 0.1 2.6
 1 -7 -11 6.1 8.3
 -1 7 11 12.1 9.6
 -1 7 11 32.4 12.6
 1 7 -11 9.1 5.2
 0 -7 11 109.19 12.9
 0 -7 -11 122.09 20
 0 7 11 90.19 19.3
 0 7 11 91.79 17.7
 1 -7 11 38.6 8.6
 -1 -7 -11 32.1 10.6
 1 7 11 60.79 15.6
 1 7 11 40.6 13.2
 -1 7 -11 45.8 10.3
 2 -7 11 1.5 5
 -2 -7 -11 16.8 9.5
 2 7 11 5 8.6
 -2 7 -11 33.1 9.5
 2 7 11 5.4 8
 3 -7 11 -1.3 5
 -3 -7 -11 18.1 9.4
 -3 7 -11 3.5 6.5
 3 7 11 1.1 7.9
 3 7 11 7.5 8.4
 4 -7 11 32.2 10.3
 4 7 11 62.59 16
 4 7 11 65.19 16.5
 -4 7 -11 36.5 12.3
 -5 7 -11 16.7 11.3
 5 7 11 27.6 11.6
 5 7 11 2 7.8
 6 -7 11 14.1 10.4
 -6 7 -11 -1.4 7.6
 6 7 11 -1.1 7.1
 7 -7 11 -3.1 6.7
 -7 7 -11 2 8.7
 7 7 11 13.6 8.4
 8 -7 11 21.4 13
 -8 7 -11 6.7 11.1
 8 7 11 11 10.7
 8 8 -11 89.59 17.9
 -8 8 11 89.09 22.5
 -8 8 11 86.59 17.6
 -8 8 11 67.79 20.2
 -7 8 11 10.3 10.9
 7 8 -11 -0.5 5.8
 -7 8 11 1 10.3
 -7 8 11 8.2 8.7
 -6 8 11 47.6 15.7
 -6 8 11 35.4 15.9
 6 8 -11 55.39 12.5
 -6 8 11 53.79 14.5
 5 8 -11 -1.7 4
 -5 8 11 -3.8 8.4
 -5 8 11 -4.7 5.4
 -5 8 11 -6 6.9
 -4 8 11 79.79 19.7
 -4 8 11 106.69 21.9
 4 8 -11 101.09 13.8
 -4 8 11 145.59 22.5
 -3 8 11 71.09 16.9
 3 8 -11 66.59 9.3
 -3 8 11 88.89 19.1
 -3 8 11 85.69 17.9
 -2 8 11 6.8 7.9
 -2 8 11 5.6 8.8
 -2 8 11 19.3 10.7
 1 8 -11 40.8 7.1
 -1 8 11 29 11.9
 1 8 -11 35.8 7
 -1 8 11 34 12
 -1 8 11 51.09 14.9
 0 8 11 22.1 11.6
 0 8 11 32.4 12.7
 0 8 -11 33.5 7.7
 0 8 -11 26.9 8.2
 1 8 11 5.2 8.3
 -1 8 -11 2.7 5
 2 -8 11 10 7.1
 2 8 11 8.6 9.5
 -2 8 -11 29 10
 2 8 11 49.3 14.7
 3 -8 11 4.6 7.1
 3 8 11 -2 7.4
 3 8 11 8.2 9.5
 -3 8 -11 7.5 8.5
 4 -8 11 12.3 9
 4 8 11 30 12.2
 -4 8 -11 48.8 16
 5 8 11 4.1 8.2
 -5 8 -11 2.5 7.7
 6 -8 11 -5.8 6.1
 6 8 11 38.8 14.5
 -6 8 -11 16.4 13.2
 -4 9 11 -3.1 9.4
 -4 9 11 8.7 8.3
 -4 9 11 -4.9 5.8
 -3 9 11 9.6 9.8
 -3 9 11 -2 7
 -3 9 11 9.3 9.3
 -2 9 11 27.9 14.2
 -2 9 11 22.7 11.4
 -1 9 11 23.8 10.2
 -1 9 11 11.4 9.7
 -1 9 11 7.2 10.1
 1 9 -11 17.4 4
 1 9 -11 15.6 5.8
 0 9 11 49.8 15.8
 0 9 11 33.8 13.2
 0 9 -11 50.89 9.5
 0 9 11 49.4 15.4
 0 9 -11 55.79 9.6
 1 9 11 117.29 22.7
 1 9 11 76.49 18.8
 -1 9 -11 87.59 15.4
 -1 9 -11 61.59 12.1
 1 9 11 97.29 21
 2 9 11 17.9 12
 -2 9 -11 9 7.5
 -2 9 -11 12.2 9.1
 2 9 11 20.6 12.6
 16 0 -12 9.9 12.4
 -16 0 12 42.7 14.7
 -15 0 12 8.3 9.6
 15 0 -12 -10.3 5.7
 -14 0 12 114.59 20.4
 14 0 -12 131.99 25.2
 13 0 -12 3.7 8.7
 -13 0 12 5.5 7.8
 -13 0 12 0.8 6.7
 -12 0 12 1.8 6.3
 12 0 -12 13.3 9.9
 -11 0 12 67.49 14
 -11 0 12 59.99 15.5
 11 0 -12 40.7 13.6
 -11 0 12 55.69 13.6
 -10 0 12 1028.5 55.59
 -10 0 12 995.6 59.89
 10 0 -12 1031.5 59.49
 -10 0 12 1038.1 56.49
 -9 0 12 82.29 17.5
 -9 0 12 40.9 10.9
 -9 0 12 86.89 15.6
 9 0 -12 58.49 15.1
 -8 0 12 1796.72 82.29
 -8 0 12 1678.43 80.59
 8 0 -12 1907.71 86.59
 -8 0 12 1824.42 86.69
 7 0 -12 332.07 27.4
 -7 0 12 332.07 25.3
 -7 0 12 367.96 28.3
 -7 0 12 404.06 26.9
 -6 0 12 52.79 11.1
 -6 0 12 34 10
 -6 0 12 33.7 9.2
 6 0 -12 30.6 8.5
 6 0 -12 22.6 8.6
 -5 0 12 277.37 23.4
 5 0 -12 317.77 24.3
 -5 0 12 332.97 23.1
 5 0 -12 320.97 26.7
 4 0 -12 14 7.1
 -4 0 12 15 6.8
 -4 0 12 -0.1 3.4
 4 0 -12 11.3 6.8
 3 0 -12 135.79 16.8
 -3 0 12 128.89 16.6
 3 0 -12 122.79 17.3
 -3 0 12 172.08 18.5
 2 0 -12 231.68 19.5
 -2 0 12 203.98 17.6
 2 0 -12 231.28 18.4
 -2 0 12 268.87 20.5
 1 0 -12 1200.68 57.99
 1 0 -12 1317.47 60.49
 -1 0 12 1302.87 60.09
 -1 0 12 1226.08 58.39
 0 0 12 309.07 22.4
 0 0 12 282.37 21.3
 0 0 -12 272.87 21.2
 0 0 -12 272.17 21.4
 -1 0 -12 23.2 7.4
 1 0 12 16.1 6.5
 1 0 12 17.3 6.6
 2 0 12 260.47 21.5
 -2 0 -12 272.57 21.9
 2 0 12 254.27 20.9
 3 0 12 1138.39 57.59
 -3 0 -12 1192.68 59.49
 3 0 12 1225.48 60.49
 -4 0 -12 7.6 6.3
 4 0 12 4.5 5
 4 0 12 3.8 5.5
 -5 0 -12 344.77 27.9
 5 0 12 327.37 26.2
 5 0 12 297.37 26.3
 -6 0 -12 44.6 12.1
 6 0 12 40.7 12.3
 7 0 12 1524.95 77.79
 -7 0 -12 1449.76 77.09
 -8 0 -12 340.97 37.4
 8 0 12 258.47 32.3
 9 0 12 34.7 13.7
 -9 0 -12 60.49 16.2
 -10 0 -12 6.4 9.2
 11 0 12 -4 7
 -11 0 -12 1 9.7
 -12 0 -12 13.7 12.3
 12 0 12 2.1 10.9
 13 0 12 9.4 12.2
 15 -1 -12 0.6 10.2
 15 1 -12 -4.7 6.7
 -15 1 12 0 8.6
 14 -1 -12 50.89 16.3
 14 1 -12 15.5 11.8
 -14 1 12 63.69 17.5
 -13 -1 12 113.79 20.2
 13 -1 -12 100.29 21.2
 -13 1 12 87.79 20.8
 -13 1 12 96.09 19.7
 13 1 -12 119.29 22.9
 -13 1 12 115.69 21.8
 -12 -1 12 41.3 11.7
 12 -1 -12 39.2 13.2
 -12 1 12 68.19 25.5
 12 1 -12 39.1 14
 -12 1 12 40.9 13.6
 -12 1 12 59.49 15.3
 -11 -1 12 114.89 18.3
 -11 -1 12 123.99 21.9
 11 -1 -12 121.79 21.8
 -11 1 12 96.99 19.7
 -11 1 12 105.19 19.1
 -11 1 12 112.39 20.4
 11 1 -12 90.69 18.7
 -10 -1 12 0.1 4.9
 10 -1 -12 1.8 6.4
 -10 -1 12 0.1 5.5
 -10 1 12 4 6.3
 -10 1 12 6 6.4
 -10 1 12 4.6 7.5
 10 1 -12 5.7 7.4
 -9 -1 12 644.44 44.1
 9 -1 -12 765.42 46.1
 -9 -1 12 690.83 39.7
 -9 1 12 719.63 46.1
 -9 1 12 615.74 41.9
 -9 1 12 702.33 43
 9 1 -12 641.94 43.4
 8 -1 -12 194.78 24.6
 -8 -1 12 95.09 17.7
 -8 -1 12 151.78 18.3
 -8 1 12 167.88 22.8
 8 1 -12 147.29 22.1
 -8 1 12 138.69 20
 -8 1 12 167.78 22.6
 -7 -1 12 1236.98 63.39
 -7 -1 12 1248.08 57.79
 7 -1 -12 1209.38 62.69
 -7 1 12 1262.77 63.69
 7 1 -12 1169.98 61.79
 -7 1 12 1107.69 59.99
 -7 1 12 1280.37 61.69
 -6 -1 12 29.1 8.9
 6 -1 -12 21.6 8.4
 -6 -1 12 19.6 8.5
 6 -1 -12 25.2 8.6
 6 1 -12 18.3 7.3
 -6 1 12 24.8 8.7
 6 1 -12 23.9 7
 -6 1 12 14.5 7.2
 -6 1 12 14.5 9.2
 -5 -1 12 943.11 49.2
 5 -1 -12 966.2 50.59
 5 -1 -12 910.01 48.7
 -5 1 12 940.51 50.49
 -5 1 12 933.71 48.9
 5 1 -12 919.31 48.9
 5 1 -12 963.9 46.2
 4 -1 -12 623.54 36.5
 4 -1 -12 566.94 36.6
 -4 -1 12 660.73 37.1
 -4 1 12 711.83 39.6
 4 1 -12 682.93 35.1
 -4 1 12 590.14 36.1
 4 1 -12 663.33 37.1
 3 -1 -12 472.55 30.9
 -3 -1 12 538.45 29.7
 -3 -1 12 521.65 31.1
 3 -1 -12 499.85 32.4
 3 1 -12 532.55 30.1
 -3 1 12 561.54 32.8
 -3 1 12 509.85 32.5
 3 1 -12 544.15 31.9
 -2 -1 12 621.94 34
 2 -1 -12 667.93 38.3
 -2 -1 12 645.14 35.3
 2 -1 -12 610.34 35.9
 2 1 -12 660.33 35.8
 2 1 -12 645.34 34.5
 -2 1 12 615.24 36.2
 -2 1 12 670.23 37.9
 -1 -1 12 545.45 31.5
 1 -1 -12 527.75 33.7
 1 -1 -12 555.34 32.9
 -1 -1 12 561.44 31.9
 -1 1 12 612.14 34.3
 1 1 -12 567.64 32.4
 1 1 -12 561.24 31.7
 -1 1 12 534.85 33.6
 0 -1 -12 737.33 41.8
 0 -1 12 730.83 39.4
 0 -1 12 721.73 38.9
 0 -1 -12 721.73 40.6
 0 1 12 784.12 42
 0 1 -12 786.42 40
 0 1 12 777.82 42.3
 0 1 -12 797.82 40.5
 1 -1 12 10.4 5.7
 1 -1 12 27.6 7.9
 -1 -1 -12 11.4 6.6
 1 1 12 12 6.6
 -1 1 -12 13 5.7
 1 1 12 12.2 6.7
 -2 -1 -12 1766.42 84.99
 2 -1 12 1980.1 83.79
 2 -1 12 2030.4 86.39
 2 1 12 1961.2 86.89
 2 1 12 2034.1 87.39
 -2 1 -12 1890.41 85.59
 3 -1 12 11 5.6
 3 -1 12 11.9 6.6
 -3 -1 -12 13.7 7.2
 3 1 12 29.9 9.1
 3 1 12 16.3 7.2
 -3 1 -12 8.4 6.2
 -4 -1 -12 27.6 9.6
 4 -1 12 42.6 9.9
 4 -1 12 52.79 12.5
 4 1 12 29 9.4
 -4 1 -12 33.4 10.1
 -5 -1 -12 1.4 5.2
 5 -1 12 -2.5 4.5
 5 -1 12 -0.3 3.8
 5 1 12 5.8 6.4
 -5 1 -12 0.4 5.1
 -6 -1 -12 727.23 45.2
 6 -1 12 686.03 44.5
 -6 1 -12 657.03 44.2
 6 1 12 721.63 45.2
 7 -1 12 0.8 7.2
 -7 -1 -12 -3.1 5.2
 7 1 12 1.9 6.5
 -7 1 -12 -4.5 4.7
 -8 -1 -12 3.8 8.2
 8 -1 12 20.5 11.4
 8 1 12 14.2 10.3
 -8 1 -12 7.1 8
 9 -1 12 4.4 8.2
 -9 -1 -12 -4.6 7.1
 9 1 12 6.4 8.6
 -9 1 -12 -0.9 6.6
 10 -1 12 111.79 23.9
 -10 -1 -12 72.29 18
 -10 1 -12 87.69 20
 10 1 12 130.49 24.4
 -11 -1 -12 38.9 16
 11 -1 12 80.59 21.1
 11 1 12 93.59 19.9
 -11 1 -12 90.29 21.7
 12 -1 12 14.4 12.6
 12 1 12 16.4 13.7
 -12 1 -12 45.4 16.1
 13 -1 12 6.3 10.5
 13 -1 12 5.7 11.7
 13 1 12 -6.1 7.9
 -15 -2 12 -0.5 7.1
 15 -2 -12 -0.4 9
 -15 2 12 -14.2 4.4
 15 2 -12 -14.3 5.7
 14 -2 -12 -1.5 9.5
 -14 -2 12 -2.9 5.3
 14 2 -12 -1.9 7.3
 -14 2 12 17 12.7
 13 -2 -12 8.3 9.9
 -13 -2 12 7 6.8
 -13 -2 12 3.8 6.6
 -13 2 12 1.7 8.8
 -13 2 12 11.1 10.8
 13 2 -12 5.3 8.8
 12 -2 -12 17.7 11.2
 -12 -2 12 23.9 8.5
 -12 -2 12 24.3 8.8
 12 2 -12 8.4 9.7
 -12 2 12 19.5 11.7
 -12 2 12 46.9 15.6
 -11 -2 12 7.1 6.2
 11 -2 -12 -3 5.6
 -11 -2 12 2.6 5.4
 -11 2 12 6.3 7.5
 -11 2 12 3.6 7.8
 11 2 -12 -0.2 6.8
 -11 2 12 9.3 8.8
 10 -2 -12 234.08 28.7
 -10 -2 12 220.18 19
 -10 -2 12 194.88 21.7
 -10 2 12 224.88 29.8
 -10 2 12 205.08 28.3
 -10 2 12 200.38 27
 10 2 -12 208.98 28.8
 -9 -2 12 183.68 20
 -9 -2 12 189.38 20.4
 -9 -2 12 168.98 24.8
 9 -2 -12 164.48 25
 -9 2 12 207.58 26.9
 -9 2 12 202.28 27
 9 2 -12 154.58 23.1
 -8 -2 12 7.7 5.6
 -8 -2 12 2.2 5.2
 8 -2 -12 14.7 8.3
 -8 -2 12 -0.3 4.3
 8 2 -12 5.4 7
 -8 2 12 0.7 6.3
 -8 2 12 -3.9 4.1
 -8 2 12 6.7 7
 -7 -2 12 241.58 18.3
 7 -2 -12 305.57 25.9
 -7 -2 12 306.57 25
 -7 -2 12 252.07 18.6
 -7 2 12 234.08 27.4
 -7 2 12 254.47 32
 -7 2 12 217.98 26.1
 7 2 -12 271.17 24.1
 6 -2 -12 610.94 37.6
 -6 -2 12 606.84 31.5
 -6 -2 12 582.94 31.2
 6 -2 -12 533.55 36.7
 -6 -2 12 634.74 37.7
 -6 2 12 609.84 38.7
 6 2 -12 601.64 31.6
 -6 2 12 574.74 37.3
 -6 2 12 587.54 37.5
 6 2 -12 573.14 36.4
 -5 -2 12 118.49 16.8
 5 -2 -12 97.89 17
 5 -2 -12 112.49 17.7
 5 2 -12 100.99 15.4
 5 2 -12 89.39 12.4
 -5 2 12 126.99 22.4
 -5 2 12 96.69 16.6
 -4 -2 12 221.38 18.5
 4 -2 -12 222.58 25.5
 -4 -2 12 178.98 14.8
 4 -2 -12 198.08 22.4
 4 2 -12 192.28 15.7
 4 2 -12 213.58 18.3
 -4 2 12 176.78 21.3
 -4 2 12 240.48 21
 -3 -2 12 840.22 40.7
 -3 -2 12 824.62 43.1
 3 -2 -12 854.31 47.6
 3 -2 -12 861.51 46.5
 3 2 -12 863.61 44.1
 -3 2 12 856.11 46.6
 3 2 -12 915.01 42.2
 -3 2 12 907.11 48.1
 2 -2 -12 3.5 4.2
 -2 -2 12 14 5.3
 -2 -2 12 7.8 3.8
 2 -2 -12 16.9 7.2
 -2 2 12 20.1 7.7
 2 2 -12 7.3 4.7
 -2 2 12 -2.1 3.5
 2 2 -12 3.5 3.9
 -1 -2 12 86.99 12
 1 -2 -12 98.59 15.6
 1 -2 -12 88.09 14.7
 -1 2 12 81.19 14.5
 1 2 -12 91.99 13.2
 1 2 -12 106.29 14.4
 -1 2 12 111.89 16.9
 0 -2 12 2.2 4.1
 0 -2 -12 6.2 5.5
 0 -2 12 4.2 3.8
 0 2 -12 8.7 5.1
 0 2 -12 1.3 3.3
 0 2 12 0.3 3.8
 0 2 12 0.3 4.4
 1 -2 12 10.2 5
 -1 -2 -12 5.5 5.5
 1 -2 12 19.6 7
 1 2 12 7.2 6.7
 1 2 12 20.2 8
 -1 2 -12 13.5 6.2
 2 -2 12 6.1 4.6
 -2 -2 -12 13 6.8
 2 -2 12 18.4 7.3
 -2 2 -12 11.2 6.3
 2 2 12 0.1 4.6
 2 2 12 2.4 5.4
 3 -2 12 65.49 11.7
 -3 -2 -12 62.59 13.3
 3 -2 12 80.29 14.6
 3 2 12 47.4 12
 -3 2 -12 64.59 13.1
 3 2 12 56.19 12.9
 4 -2 12 254.77 20
 4 -2 12 276.67 23.8
 4 2 12 268.57 24.1
 4 2 12 243.48 27.5
 -4 2 -12 263.17 23.9
 -5 -2 -12 176.48 23.2
 5 -2 12 206.58 25.4
 5 -2 12 180.98 19.8
 5 2 12 183.58 24.4
 -5 2 -12 157.48 22.4
 6 -2 12 10.7 8.6
 -6 -2 -12 -4.5 4.6
 6 -2 12 -2.3 4
 6 2 12 9.5 7.7
 -6 2 -12 7 7.2
 -7 -2 -12 2.1 6.8
 7 -2 12 6.9 8.5
 7 2 12 5 7.1
 -7 2 -12 8.4 8.7
 -8 -2 -12 55.89 14.5
 8 -2 12 49.4 15.6
 8 2 12 46.7 14
 -8 2 -12 46.3 14.8
 9 -2 12 -0.4 7.3
 -9 -2 -12 26.4 12.4
 -9 2 -12 13.3 10.9
 9 2 12 8.6 8.9
 -10 -2 -12 -0.5 8.1
 10 -2 12 8.3 10.4
 -10 2 -12 3.4 9.7
 10 2 12 8.2 10.2
 -11 2 -12 33.3 16.6
 11 2 12 25.4 14.6
 12 -2 12 3.5 10.4
 12 -2 12 17.3 10.8
 12 2 12 2.5 9
 -12 2 -12 -2.1 8.8
 -15 -3 12 -3.4 5.5
 15 -3 -12 -1.7 7.9
 15 3 -12 4.3 9.8
 -15 3 12 0.1 8.3
 14 -3 -12 50.59 16.2
 -14 -3 12 65.69 13.9
 14 3 -12 58.69 19.4
 -14 3 12 76.19 20.1
 -13 -3 12 11.4 7.8
 13 -3 -12 12.5 11.1
 -13 -3 12 -1.9 5.1
 -13 3 12 15 12.3
 -13 3 12 19.2 11.3
 -13 3 12 7.9 10.3
 13 3 -12 10.2 10
 -12 -3 12 35.5 9.9
 12 -3 -12 48 15.4
 -12 -3 12 35.4 10
 -12 3 12 51.59 15.8
 12 3 -12 53.79 16.1
 -12 3 12 44.7 15.4
 -12 3 12 29.6 14.5
 11 -3 -12 362.06 39.8
 -11 -3 12 288.67 21.8
 -11 -3 12 324.67 22.6
 -11 3 12 353.86 39.7
 -11 3 12 309.37 37.1
 11 3 -12 312.97 37.6
 -11 3 12 358.86 39.5
 -10 -3 12 83.19 12.5
 -10 -3 12 98.99 13.3
 10 -3 -12 104.09 20
 -10 3 12 99.19 19.7
 -10 3 12 103.29 20.8
 -10 3 12 95.59 19.9
 -9 -3 12 9.8 5.1
 9 -3 -12 9.6 8.2
 -9 -3 12 8.6 5.4
 -9 3 12 20.8 9.4
 -9 3 12 10.6 8.9
 9 3 -12 7.4 7.5
 -9 3 12 8.9 8.7
 8 -3 -12 52.89 12.8
 -8 -3 12 32.4 6.9
 -8 -3 12 39 7.7
 -8 3 12 32.7 12.3
 -8 3 12 45.2 13.4
 -8 3 12 38.1 11.8
 8 3 -12 21 9.4
 -7 -3 12 250.57 16.7
 7 -3 -12 290.37 25.9
 -7 -3 12 265.77 17
 -7 -3 12 313.17 25.6
 7 3 -12 286.47 30.3
 -7 3 12 304.27 32.8
 -7 3 12 272.17 30.4
 6 -3 -12 298.37 25.5
 -6 -3 12 269.07 29.2
 -6 -3 12 302.47 17.5
 -6 -3 12 269.67 16.7
 -6 3 12 243.68 28.4
 6 3 -12 260.67 22.9
 -6 3 12 300.07 31.8
 -6 3 12 290.07 25.4
 -5 -3 12 309.17 23.9
 -5 -3 12 286.97 17.8
 5 -3 -12 290.67 25.7
 -5 -3 12 307.57 17.8
 5 -3 -12 297.07 25.3
 -5 3 12 327.07 26.6
 -5 3 12 318.27 26.4
 5 3 -12 315.67 23.9
 5 3 -12 331.67 19.2
 -4 -3 12 70.99 12.2
 -4 -3 12 71.39 9.1
 4 -3 -12 86.29 15.9
 4 -3 -12 39.9 11
 -4 3 12 67.19 14.4
 4 3 -12 62.09 9.4
 -4 3 12 33.8 10.8
 4 3 -12 55.19 10.9
 3 -3 -12 10.8 6.6
 -3 -3 12 12.2 4.9
 -3 -3 12 6.7 4.4
 3 -3 -12 23.2 8.4
 3 3 -12 9.8 4.6
 3 3 -12 17 6.6
 -3 3 12 18.1 8
 -3 3 12 11.6 7.9
 2 -3 -12 736.13 42.8
 -2 -3 12 705.43 36
 2 -3 -12 603.04 39.7
 -2 -3 12 724.93 35.4
 2 3 -12 683.63 35.3
 -2 3 12 756.62 43
 2 3 -12 676.03 36.9
 -2 3 12 751.22 43.8
 1 -3 -12 251.37 22.1
 -1 -3 12 237.38 18.1
 1 -3 -12 296.07 24.6
 -1 -3 12 267.37 17.9
 1 3 -12 259.67 18.5
 1 3 -12 279.17 19.2
 -1 3 12 261.57 31.1
 -1 3 12 253.37 22.4
 0 -3 -12 356.16 27.3
 0 -3 12 374.86 21.9
 0 3 -12 395.76 22.8
 0 3 12 384.76 40
 0 3 -12 351.96 24.2
 0 3 12 386.56 28.4
 1 -3 12 61.39 9.3
 1 -3 12 80.09 13.2
 -1 -3 -12 56.69 12.2
 1 3 12 58.79 12.8
 -1 3 -12 65.59 12.4
 1 3 12 74.19 14.8
 2 -3 12 282.17 18
 2 -3 12 270.67 22.3
 -2 3 -12 294.97 23.1
 2 3 12 274.57 24.5
 2 3 12 297.97 25.6
 3 -3 12 -0.3 2.6
 3 -3 12 -1.2 4.6
 -3 -3 -12 5.1 6.1
 3 3 12 4.2 5.9
 3 3 12 0.7 6.4
 -3 3 -12 2.1 5
 4 -3 12 216.68 16.3
 -4 -3 -12 189.28 24.4
 4 -3 12 216.08 25.7
 4 3 12 159.98 22.2
 4 3 12 213.38 25.8
 -4 3 -12 200.38 25.3
 5 -3 12 0.5 5.7
 -5 -3 -12 -0.5 5.5
 5 -3 12 8.6 5.1
 5 3 12 12 8
 -5 3 -12 7.4 7.9
 6 -3 12 637.04 45.6
 -6 -3 -12 725.63 45.2
 6 -3 12 708.23 37.7
 6 3 12 681.93 45.2
 -6 3 -12 639.54 45.4
 7 -3 12 21.5 7.8
 7 -3 12 37.5 13.3
 -7 -3 -12 47.4 13.4
 -7 3 -12 12.2 10
 7 3 12 49.2 14.5
 -8 -3 -12 6.8 7.8
 8 -3 12 1.1 4.7
 8 -3 12 -2 6.5
 -8 3 -12 2 8
 8 3 12 17.6 11.6
 9 -3 12 -7.2 4.8
 -9 -3 -12 4 7.4
 -9 3 -12 13.7 11
 9 3 12 -0.7 6.9
 10 -3 12 420.46 30.8
 -10 -3 -12 412.06 37.1
 10 -3 12 400.66 46.1
 10 3 12 344.17 41.6
 -10 3 -12 324.77 42.3
 11 -3 12 14.5 13.2
 11 -3 12 9.1 7.3
 -11 3 -12 15.6 14
 11 3 12 13.8 11.9
 12 -3 12 9.7 9.7
 12 -3 12 1.2 10.5
 -14 -4 12 19.7 7.5
 14 -4 -12 5 8.5
 -14 4 12 2 9.8
 -13 -4 12 3.4 5.2
 -13 -4 12 3.4 6.2
 13 -4 -12 14.9 11
 -13 4 12 7.4 9.6
 -13 4 12 -3.6 7
 -13 4 12 -5.4 7.7
 13 4 -12 15.1 12.4
 12 -4 -12 9.3 9.8
 -12 -4 12 -0.4 4.1
 -12 -4 12 8.1 5
 -12 4 12 17.5 12.1
 -12 4 12 7.8 10.8
 12 4 -12 12 11.2
 -12 4 12 8.1 9.3
 11 -4 -12 -2.3 7.1
 -11 -4 12 -0.4 3.5
 -11 4 12 -6.1 5.6
 -11 4 12 2 8.9
 11 4 -12 -0.3 8.2
 -11 4 12 -1 7.4
 -10 -4 12 13 4.1
 10 -4 -12 26.9 17.5
 10 4 -12 11.9 9.4
 -10 4 12 8.9 9.7
 -10 4 12 15 11.8
 -10 4 12 12.8 9.9
 9 -4 -12 30.6 11.6
 -9 -4 12 35.2 4.9
 -9 4 12 13.3 10.8
 -9 4 12 13.2 10.7
 9 4 -12 15 9.8
 -9 4 12 22.6 10.6
 8 -4 -12 72.09 15.4
 -8 4 12 28.7 11.3
 8 4 -12 59.39 14.2
 -8 4 12 66.59 16.6
 7 -4 -12 490.15 35.9
 -7 4 12 462.85 36.1
 7 4 -12 569.04 36.3
 -7 4 12 484.75 43.4
 -7 4 12 424.66 34
 6 -4 -12 15.5 8.6
 6 4 -12 40.3 11.8
 -6 4 12 25.6 11
 -6 4 12 20.3 10.1
 -6 4 12 8.8 7.7
 -5 -4 12 13.4 3
 5 -4 -12 5.6 6.6
 5 -4 -12 14.9 8.8
 -5 4 12 14.3 8.9
 5 4 -12 18.5 8
 -5 4 12 23.5 9.3
 -5 4 12 11.1 7.6
 -4 -4 12 190.68 17
 4 -4 -12 129.89 19.8
 -4 -4 12 168.58 10.6
 4 4 -12 156.88 17.9
 -4 4 12 174.68 24
 -4 4 12 149.29 21.2
 4 4 -12 164.78 11.8
 3 -4 -12 11.3 8.6
 -3 -4 12 -1.7 2.5
 3 -4 -12 2.5 5.8
 -3 -4 12 1.9 3.8
 3 4 -12 -0.2 3.5
 -3 4 12 2.7 6.2
 -3 4 12 4.6 6.3
 3 4 -12 1.8 3.3
 2 -4 -12 317.57 27.1
 -2 -4 12 329.57 20.1
 2 -4 -12 342.87 27.2
 -2 -4 12 367.46 22.1
 -2 4 12 323.97 27.4
 2 4 -12 332.57 21.5
 -2 4 12 345.47 28.1
 2 4 -12 321.27 20.5
 1 -4 -12 391.56 29.7
 -1 -4 12 403.86 24.7
 -1 -4 12 429.96 23.5
 -1 4 12 470.15 32.6
 1 4 -12 434.16 24.2
 -1 4 12 399.46 31.3
 1 4 -12 398.66 24.8
 0 -4 -12 58.89 13.5
 0 -4 12 50.39 10.1
 0 -4 12 69.79 8.8
 0 4 12 46.7 12.2
 0 4 -12 47.6 10
 0 4 12 59.69 13.8
 0 4 -12 57.29 8.5
 -1 -4 -12 333.87 27
 1 -4 12 348.37 19.2
 1 -4 12 396.06 26.1
 1 4 12 382.06 30.1
 1 4 12 399.76 30.5
 -1 4 -12 380.66 26.1
 -2 -4 -12 135.79 19.9
 2 -4 12 161.28 10.8
 2 4 12 132.09 20.7
 -2 4 -12 133.29 18.3
 2 4 12 219.88 26.5
 3 -4 12 31.8 5.6
 3 -4 12 34.6 10.1
 -3 -4 -12 31.3 10.5
 3 4 12 32.1 11.1
 -3 4 -12 55.79 12.8
 3 4 12 32.9 11.1
 -4 -4 -12 101.79 18.6
 4 -4 12 51.39 13.5
 4 -4 12 75.49 9
 4 4 12 55.39 14.5
 4 4 12 93.29 19.1
 -4 4 -12 81.49 15.9
 -5 -4 -12 12.2 8.9
 5 -4 12 3.8 7.7
 5 -4 12 6.7 4
 5 4 12 9.5 9
 -5 4 -12 5.2 7.9
 5 4 12 18.1 9.9
 6 -4 12 26.3 6.9
 -6 -4 -12 14.4 9.8
 6 -4 12 20.7 11.3
 -6 4 -12 15.8 10.8
 6 4 12 23.9 12.3
 7 -4 12 0.8 3.5
 -7 -4 -12 7.8 7.6
 7 -4 12 4.7 8.3
 -7 4 -12 10.8 9.7
 7 4 12 -4.2 4.9
 8 -4 12 29.9 7.6
 -8 -4 -12 41.4 13
 8 -4 12 9 9.7
 8 -4 12 17.8 6.4
 8 4 12 16.6 10.1
 -8 4 -12 13.5 11
 9 -4 12 1.9 4.7
 9 -4 12 11.8 6.5
 -9 -4 -12 23 12.9
 9 -4 12 20 12.3
 9 4 12 14.4 10.3
 -9 4 -12 21.2 13.8
 10 -4 12 -1.1 8
 10 -4 12 0.8 4.7
 -10 4 -12 3.6 9.8
 10 4 12 -7.4 7
 11 -4 12 8.1 11.4
 11 -4 12 21.7 9.2
 11 -4 12 22.6 9.7
 -11 4 -12 22.4 15.9
 11 4 12 25.2 9.9
 13 -5 -12 -2.5 7
 -13 5 12 6 12.4
 -13 5 12 0.1 9.6
 13 5 -12 -8 6.6
 12 -5 -12 127.79 23.1
 12 5 -12 114.89 22.9
 -12 5 12 94.89 23.1
 -12 5 12 111.69 21.9
 11 -5 -12 6.3 8.3
 -11 5 12 -1.6 9.5
 -11 5 12 4.8 9.2
 11 5 -12 4 7.7
 -11 5 12 8.3 10.8
 10 -5 -12 3.1 8
 -10 5 12 10 10.4
 -10 5 12 11.5 9.2
 10 5 -12 4.2 8.7
 -10 5 12 12.8 11.7
 9 -5 -12 34.2 12.2
 -9 5 12 13.2 11.6
 9 5 -12 9.7 9.5
 -9 5 12 23.7 12.8
 -9 5 12 21.6 9.2
 8 -5 -12 43.3 12.7
 -8 5 12 24.1 12.4
 8 5 -12 39.9 12.4
 -8 5 12 41.3 12
 -8 5 12 45 14.4
 7 -5 -12 5.3 7.2
 -7 5 12 -1 6.8
 -7 5 12 8.4 8.6
 7 5 -12 4.4 6.3
 -7 5 12 8.3 7.6
 6 -5 -12 33.5 11.2
 -6 5 12 61.99 14.7
 -6 5 12 62.09 15.6
 6 5 -12 28.6 9.5
 -6 5 12 7.9 8.9
 5 -5 -12 143.29 20.8
 -5 5 12 150.78 23.7
 5 5 -12 116.49 17
 -5 5 12 129.69 21.5
 -5 5 12 123.09 19.9
 4 -5 -12 37.4 11.4
 4 -5 -12 22.3 10.1
 4 5 -12 22.8 7.4
 -4 5 12 31.1 12.5
 -4 5 12 35.8 10.4
 4 5 -12 30.7 4.4
 3 -5 -12 26.7 10.7
 3 -5 -12 49.2 13.4
 -3 -5 12 35.8 4.5
 -3 5 12 48.4 13.9
 -3 5 12 27.9 9.3
 3 5 -12 39.3 6.6
 3 5 -12 24.5 7.4
 2 -5 -12 1.9 6.1
 -2 -5 12 -2.1 2.8
 2 5 -12 1.9 3.5
 -2 5 12 6.5 7.7
 -2 5 12 -6.7 4.1
 2 5 -12 4.4 3.8
 1 -5 -12 7 7.1
 -1 -5 12 -2.9 3
 1 5 -12 -0.6 2.5
 1 5 -12 3.4 4.3
 -1 5 12 2.7 6.9
 -1 5 12 6.6 6.9
 0 -5 -12 477.45 33.9
 0 -5 12 496.05 28.5
 0 5 12 382.46 32.5
 0 5 -12 472.55 28.9
 0 5 12 480.65 35.3
 -1 -5 -12 15.4 9
 1 -5 12 0 5.3
 1 5 12 6.6 7.2
 -1 5 -12 2.9 5.3
 1 5 12 5.9 7
 -2 -5 -12 115.89 19
 2 -5 12 98.99 15.4
 2 5 12 92.59 18.5
 2 5 12 109.79 19.6
 -2 5 -12 113.49 17.4
 -3 -5 -12 83.79 17.2
 3 5 12 43.3 13.2
 3 5 12 40.5 12.9
 -3 5 -12 78.09 15.3
 4 -5 12 93.29 17.1
 -4 -5 -12 88.39 16.6
 4 5 12 88.69 17.7
 4 5 12 86.29 17.7
 -4 5 -12 74.29 17.4
 -5 -5 -12 92.39 16.8
 5 -5 12 80.49 16.6
 -5 5 -12 75.79 17.5
 5 5 12 70.39 16.5
 5 5 12 104.99 20.7
 -6 -5 -12 5.7 7.1
 6 -5 12 0.1 6.5
 -6 5 -12 -6.4 5
 6 5 12 -3.3 6.3
 6 5 12 3 7.6
 7 -5 12 -0.9 7.2
 7 -5 12 19.2 3.5
 -7 -5 -12 33.1 11
 -7 5 -12 28.3 13.4
 7 5 12 22.7 11.3
 8 -5 12 16.7 4.6
 8 -5 12 -7.1 7.9
 8 -5 12 7.8 4
 8 5 12 34 13
 -8 5 -12 26 14.4
 9 -5 12 -0.5 9.9
 9 -5 12 -0.2 3.4
 9 -5 12 -1.2 3.3
 9 5 12 -2.9 6.9
 -9 5 -12 2 8.8
 10 -5 12 -6.1 8.1
 10 -5 12 2.1 4.5
 10 -5 12 5.5 4.8
 -10 5 -12 -1.2 9.9
 12 -6 -12 -3.9 7
 12 6 -12 2.8 9.4
 -12 6 12 -1.8 9.3
 -12 6 12 10.4 10
 -12 6 12 15.4 14.2
 11 -6 -12 20.2 11
 -11 6 12 14.8 11
 -11 6 12 23 14.4
 11 6 -12 9 10.4
 -11 6 12 -0.8 10.5
 10 -6 -12 -6.2 5.6
 10 6 -12 -5.1 5.2
 -10 6 12 -7.9 8.1
 -10 6 12 -2.6 5.4
 -10 6 12 -6.1 8.5
 9 -6 -12 15.6 9.7
 -9 6 12 -9.8 6
 9 6 -12 4.3 7.9
 -9 6 12 3.1 8.6
 -9 6 12 -3.3 5.2
 8 -6 -12 18.7 9.6
 -8 6 12 36.5 13.3
 8 6 -12 11.1 7.9
 -8 6 12 14.9 9.2
 -8 6 12 6.8 9.8
 7 -6 -12 137.39 22.6
 -7 6 12 110.39 19.2
 -7 6 12 84.19 19.8
 -7 6 12 128.39 23.3
 7 6 -12 104.19 18.7
 6 -6 -12 104.59 19.6
 -6 6 12 85.49 23
 -6 6 12 88.79 17.5
 -6 6 12 97.59 20.8
 6 6 -12 86.99 16.2
 5 -6 -12 22.8 9.5
 -5 6 12 41.4 12.2
 5 6 -12 37.3 10.2
 -5 6 12 42.8 14.7
 -4 6 12 -2.2 4.7
 -4 6 12 8.8 7.4
 4 6 -12 5.6 4.9
 -4 6 12 10.2 9.5
 3 -6 -12 112.49 19.9
 3 6 -12 108.49 7.5
 -3 6 12 110.49 20.8
 -3 6 12 131.19 21.2
 3 6 -12 91.69 12.8
 -2 -6 12 57.09 6.1
 2 -6 -12 58.79 14.3
 -2 6 12 22.7 11.1
 2 6 -12 67.79 9.4
 -2 6 12 38.9 12.4
 2 6 -12 64.19 9.4
 1 -6 -12 -7.5 3.6
 -1 -6 12 -0.2 3.3
 1 6 -12 -1.1 2.1
 1 6 -12 3.9 4.4
 -1 6 12 -2.7 5.4
 0 -6 -12 25.8 11.4
 0 -6 12 38.1 8.6
 0 6 12 67.39 14.7
 0 6 -12 21.9 7.3
 0 6 12 26.4 11.7
 -1 -6 -12 -9.7 2.6
 1 -6 12 1.7 4.9
 1 6 12 6.8 8.3
 1 6 12 -2.5 5.5
 -1 6 -12 1.5 4.8
 2 -6 12 108.99 17
 -2 -6 -12 112.39 18.9
 2 6 12 85.89 17.8
 -2 6 -12 113.29 17.9
 2 6 12 94.99 18.9
 3 -6 12 73.89 14.4
 3 6 12 81.39 18.8
 -3 6 -12 60.99 14
 3 6 12 66.19 16.4
 -4 -6 -12 1.9 6.8
 -4 6 -12 -3.9 4.7
 4 6 12 1.7 7.2
 4 6 12 11.7 11.2
 5 -6 12 -5.9 5.6
 -5 -6 -12 11.2 8.3
 5 6 12 0 6.7
 -5 6 -12 7.2 10.6
 5 6 12 4.5 8.6
 6 -6 12 9.6 9.2
 -6 6 -12 3.2 9.8
 6 6 12 23.8 11.8
 6 6 12 7.3 10.3
 7 -6 12 61.99 17.1
 -7 6 -12 77.79 19.8
 7 6 12 84.59 18.2
 8 -6 12 63.99 18.2
 -8 6 -12 71.49 20.3
 8 6 12 24.5 13.2
 9 -6 12 2.4 8.9
 -9 6 -12 0.9 9.4
 9 6 12 -0.9 8.3
 10 -7 -12 35.9 12
 -10 7 12 2 7.7
 -10 7 12 14.6 15.4
 10 7 -12 18 11.8
 -10 7 12 21.3 15
 9 -7 -12 41.1 13.4
 -9 7 12 58.79 20
 9 7 -12 60.89 15.1
 -9 7 12 14.9 12.5
 -9 7 12 40 13
 8 -7 -12 0.3 7.1
 8 7 -12 2.3 8.1
 -8 7 12 -9.6 3.5
 -8 7 12 0.9 7.5
 -8 7 12 -8.6 5.7
 7 7 -12 8.9 7.9
 -7 7 12 16.7 12.4
 -7 7 12 22.5 14
 -7 7 12 16.1 9.8
 -6 7 12 54.79 13.9
 -6 7 12 40 14.8
 6 7 -12 21.6 9
 -6 7 12 23.9 14.1
 -5 7 12 -5.3 5.8
 -5 7 12 -4.9 7.3
 5 7 -12 -2 4.8
 -5 7 12 1.4 5.8
 -4 7 12 4.3 9
 -4 7 12 9.8 8.7
 -4 7 12 4.9 9.3
 4 7 -12 1.9 4
 3 7 -12 -1.4 2.9
 -3 7 12 -2.7 7.4
 -3 7 12 -4.4 4.7
 -3 7 12 5.1 7.7
 -2 7 12 54.59 14.8
 2 7 -12 63.39 7.7
 -2 7 12 81.79 18.9
 2 7 -12 54.89 7.4
 -2 7 12 56.79 14.5
 1 -7 -12 6.4 7.8
 -1 7 12 4.3 8.1
 1 7 -12 7.5 4.6
 -1 7 12 4.7 7.2
 0 -7 12 2.5 4
 0 -7 -12 13.3 9.5
 0 7 -12 1 4.6
 0 7 12 -1 7.8
 0 7 12 -2.4 5.8
 -1 -7 -12 108.09 20
 1 -7 12 89.39 13.6
 -1 7 -12 74.79 13.6
 1 7 12 88.79 19.4
 1 7 12 96.29 19.5
 -2 -7 -12 13.4 9
 2 -7 12 2.3 6
 2 7 12 5.1 9.3
 -2 7 -12 4.3 6.9
 2 7 12 -2.6 6
 3 -7 12 21.7 9.2
 -3 -7 -12 10.1 9.2
 -3 7 -12 12.7 8.3
 3 7 12 6.8 9.1
 3 7 12 4.4 8.4
 4 -7 12 25.5 10
 4 7 12 6.1 7.6
 4 7 12 0.7 8.9
 -4 7 -12 -1.8 6.3
 5 7 12 -5.6 5
 -5 7 -12 1.7 7.8
 6 -7 12 -4.4 5.7
 6 7 12 -5.6 5.6
 -6 7 -12 -1 7.8
 7 -7 12 4.3 9.8
 7 7 12 -3.5 8.9
 -7 7 -12 3.7 10.2
 8 -7 12 27.5 15.1
 -8 7 -12 40.6 16.9
 8 7 12 42.6 15.1
 8 8 -12 5.7 8.4
 -8 8 12 8.3 12.2
 -8 8 12 0 11.3
 7 8 -12 -1 5.6
 -7 8 12 12.1 11.3
 -7 8 12 6 7.4
 -7 8 12 5.5 13
 -6 8 12 -0.2 9.4
 -6 8 12 -0.1 8
 6 8 -12 -4.9 3.6
 -6 8 12 0.1 6.3
 -5 8 12 -4.1 7.2
 -5 8 12 3.5 7.4
 5 8 -12 9.4 6.7
 -5 8 12 4.4 10.6
 -4 8 12 10 11.5
 -4 8 12 19.1 10.9
 -4 8 12 10.7 11.4
 4 8 -12 31.1 8
 -3 8 12 54.49 16.5
 -3 8 12 61.19 16.8
 3 8 -12 43.7 7.2
 -3 8 12 71.09 16.3
 -2 8 12 -2.5 6
 -2 8 12 0.4 8.1
 -2 8 12 -6.3 7.6
 -1 8 12 22.6 10.5
 -1 8 12 44.7 14.5
 1 8 -12 9 5.1
 1 8 -12 27 6.4
 -1 8 12 0.8 6.7
 0 8 12 45.5 14.2
 0 8 12 41 13.2
 0 8 -12 41.9 10.1
 -1 8 -12 74.59 13.9
 1 8 12 83.99 19.1
 1 8 12 82.99 20.1
 2 -8 12 46.4 11.1
 2 8 12 83.29 20.6
 2 8 12 53.49 15.1
 -2 8 -12 53.79 13.4
 3 -8 12 50.29 12.3
 -3 8 -12 45.3 13.9
 3 8 12 81.59 18.8
 4 -8 12 28.7 11.1
 -4 8 -12 16 11.1
 -5 8 -12 5.3 8.6
 5 8 12 8.4 9.1
 -3 9 12 5.4 10.2
 -3 9 12 -1.3 7.4
 -3 9 12 -2.8 7
 -2 9 12 -3.2 9.2
 -2 9 12 13.1 11.7
 -2 9 12 -5.1 5.8
 -1 9 12 1.9 8.1
 1 9 -12 -0.1 2.6
 1 9 -12 2.5 2.7
 -1 9 12 2.2 9.2
 -1 9 12 0.1 8
 0 9 12 5.5 10.6
 0 9 -12 3.2 5.5
 0 9 -12 5.7 5.3
 0 9 12 11.6 11.1
 0 9 12 1.4 7.4
 1 9 12 14.7 11.2
 15 0 -13 -3.7 7
 -15 0 13 9.6 10.2
 -14 0 13 -10.6 5
 14 0 -13 4.8 8.8
 13 0 -13 0.9 7.2
 -13 0 13 5.5 7.5
 -13 0 13 12.4 8.8
 -12 0 13 9.8 5.1
 -12 0 13 3.8 6.8
 -12 0 13 -5 5.2
 12 0 -13 5.8 9
 -11 0 13 1.7 6.5
 11 0 -13 1.1 6.9
 -11 0 13 8.3 7.4
 -11 0 13 -5 4.6
 -10 0 13 -2.1 5.4
 10 0 -13 -0.9 6.3
 -10 0 13 1.4 6.6
 -10 0 13 -0.9 5.9
 -9 0 13 0.1 4.9
 9 0 -13 -3.7 4.5
 -9 0 13 -6.4 4.7
 -9 0 13 -5.4 3.9
 -8 0 13 1 5.6
 -8 0 13 2 5.9
 8 0 -13 -0.8 5.1
 -8 0 13 -0.5 4.7
 -7 0 13 2.8 4.8
 -7 0 13 4.8 5.7
 7 0 -13 1.7 5.1
 -7 0 13 -6.1 3.3
 -6 0 13 6.1 5.8
 6 0 -13 -3.3 4.1
 6 0 -13 -2.8 3.6
 -6 0 13 -2.8 2.8
 -5 0 13 4.8 5.2
 -5 0 13 2.4 4.4
 5 0 -13 -4 3.3
 5 0 -13 0.3 4.3
 4 0 -13 3.3 4.9
 4 0 -13 -0.5 3.4
 -4 0 13 -2.7 3.5
 -4 0 13 2.1 4.3
 -3 0 13 2.5 4.3
 3 0 -13 4.3 4.9
 3 0 -13 0.9 4.1
 -3 0 13 -0.8 4
 2 0 -13 9.9 6
 -2 0 13 1.3 3.5
 2 0 -13 0.2 4.5
 -2 0 13 0 3.3
 1 0 -13 1.7 4.6
 -1 0 13 0.6 3.9
 -1 0 13 -2.8 2.8
 1 0 -13 -5.4 2.9
 0 0 -13 -1.7 3.5
 0 0 13 0 3.7
 0 0 -13 2 4.4
 0 0 13 -0.7 3.8
 -1 0 -13 -1.4 3.9
 1 0 13 -3.1 3.7
 1 0 13 1.3 4.4
 -2 0 -13 -0.8 4.1
 2 0 13 1.9 4.3
 2 0 13 0.9 4.7
 3 0 13 -3.5 3
 3 0 13 4.1 4.7
 -3 0 -13 3.2 5.6
 -4 0 -13 -0.9 4.3
 4 0 13 -0.2 4.5
 4 0 13 0 4.4
 5 0 13 -1.6 5.4
 -5 0 -13 -5 4.3
 5 0 13 4.4 5.3
 6 0 13 0.8 5.3
 6 0 13 3.5 6.5
 7 0 13 -8 4.5
 -7 0 -13 2.7 8
 -8 0 -13 4.3 7.6
 8 0 13 1.4 7
 9 0 13 -5.6 5.9
 -9 0 -13 -8.6 5
 -10 0 -13 -3.5 7.1
 10 0 13 12.7 10.9
 11 0 13 -4.4 7.2
 -11 0 -13 -2 7.9
 12 0 13 -1.8 8
 15 -1 -13 -7.4 7
 -15 1 13 3.6 9.8
 14 -1 -13 125.79 25.2
 -14 1 13 115.69 22.6
 14 1 -13 160.98 28.1
 -13 -1 13 43.3 13.5
 13 -1 -13 37.5 14.7
 -13 1 13 22.8 12.5
 -13 1 13 15.6 12
 -13 1 13 24.8 12.7
 13 1 -13 28.2 13.5
 12 -1 -13 75.89 18.5
 -12 -1 13 92.09 17
 12 1 -13 94.89 19.9
 -12 1 13 88.79 19.1
 -12 1 13 94.69 22.2
 -12 1 13 89.19 18.1
 -11 -1 13 40.6 11.2
 -11 -1 13 46.6 13.5
 11 -1 -13 18.5 10.7
 11 1 -13 51.49 15.5
 -11 1 13 14.2 9.6
 -11 1 13 21.9 11.9
 -11 1 13 17.3 10.2
 10 -1 -13 196.08 27.1
 -10 -1 13 94.69 17.2
 -10 -1 13 147.29 23.8
 -10 1 13 155.58 24
 -10 1 13 128.69 21.5
 -10 1 13 141.79 21.5
 10 1 -13 174.28 26
 9 -1 -13 216.78 27.7
 -9 -1 13 256.17 31.3
 -9 -1 13 229.38 20.6
 9 1 -13 216.78 27.8
 -9 1 13 213.68 26.3
 -9 1 13 191.28 26.1
 -9 1 13 210.58 26.4
 -8 -1 13 14.3 7.9
 8 -1 -13 -1 5
 -8 -1 13 5.4 5.3
 -8 1 13 -5.2 4.9
 8 1 -13 4 5.9
 -8 1 13 0 5.8
 -8 1 13 7.1 6.9
 -7 -1 13 22.6 9.6
 7 -1 -13 17.9 8.5
 -7 -1 13 14 6.6
 -7 1 13 34.1 10.1
 -7 1 13 24.3 9.1
 7 1 -13 11.9 7.5
 -7 1 13 15.1 8.1
 6 -1 -13 167.38 22.9
 -6 -1 13 226.68 25.8
 6 -1 -13 195.88 22.7
 -6 -1 13 174.68 19.5
 -6 1 13 189.68 23.9
 6 1 -13 166.18 18.8
 6 1 -13 209.58 23.2
 -6 1 13 139.59 19.3
 5 -1 -13 428.06 29.2
 5 -1 -13 447.66 30.9
 -5 -1 13 404.36 28.7
 5 1 -13 396.66 26.2
 -5 1 13 441.06 29.4
 5 1 -13 362.76 27.6
 4 -1 -13 115.59 16.6
 -4 -1 13 120.79 17.2
 4 -1 -13 100.09 15.4
 -4 -1 13 117.39 15.1
 -4 1 13 104.99 16
 4 1 -13 115.19 16
 -4 1 13 100.99 16.4
 4 1 -13 98.79 14
 -3 -1 13 18.1 7
 3 -1 -13 21.4 8.4
 3 -1 -13 20.5 8.2
 -3 -1 13 18 6.4
 -3 1 13 6.2 5.5
 -3 1 13 13.9 7.4
 3 1 -13 12.4 6.2
 3 1 -13 13.2 5.7
 -2 -1 13 0.9 3.5
 2 -1 -13 3.3 4.8
 2 -1 -13 1.7 4.6
 -2 -1 13 0.2 3.7
 -2 1 13 5.5 5.3
 -2 1 13 3.9 5.1
 2 1 -13 3.6 4.1
 2 1 -13 -0.1 3.7
 -1 -1 13 119.39 15.9
 -1 -1 13 106.19 14.8
 1 -1 -13 134.09 18.9
 1 -1 -13 111.69 16.1
 -1 1 13 151.68 19.7
 1 1 -13 83.59 13.2
 -1 1 13 102.79 16
 0 -1 -13 166.58 20.1
 0 -1 13 110.09 15.2
 0 -1 13 123.19 16
 0 -1 -13 146.79 19.2
 0 1 13 114.59 16.9
 0 1 -13 151.58 17.8
 0 1 13 132.59 18.5
 0 1 -13 124.79 16.7
 1 -1 13 11 6.5
 1 -1 13 21.6 7
 -1 -1 -13 24.7 8.7
 -1 1 -13 5 5.3
 1 1 13 24.5 8.5
 2 -1 13 668.73 40.6
 -2 -1 -13 790.32 42.8
 2 -1 13 756.82 40.3
 2 1 13 671.73 41.4
 -2 1 -13 726.73 41.4
 2 1 13 667.43 41
 3 -1 13 39.1 10.6
 3 -1 13 36.3 9.2
 -3 -1 -13 20.8 9.1
 3 1 13 18 8.2
 -3 1 -13 27.8 9.6
 4 -1 13 0.8 4.6
 4 -1 13 1.9 5.7
 -4 -1 -13 2 5.8
 4 1 13 1.2 5.5
 -4 1 -13 4.1 6.6
 4 1 13 3.6 6.5
 5 -1 13 194.88 22.3
 5 -1 13 228.28 27.9
 5 1 13 225.28 26.5
 5 1 13 208.48 26.4
 -5 1 -13 202.28 26.8
 6 -1 13 11.5 8
 6 -1 13 16.4 9.5
 -6 -1 -13 4.9 7.6
 6 1 13 36.2 12.5
 -6 1 -13 21 10.4
 7 -1 13 -1.5 6.3
 -7 -1 -13 8.7 8.3
 -7 1 -13 -3.4 4.8
 7 1 13 4.5 7.8
 8 -1 13 8.7 9.5
 -8 -1 -13 6.1 9.4
 8 1 13 9.9 9.2
 -8 1 -13 8.6 8.7
 9 -1 13 61.29 17.1
 -9 -1 -13 120.99 23.7
 -9 1 -13 100.69 22.1
 -10 -1 -13 66.29 21.7
 10 -1 13 27.2 15
 10 1 13 26.2 14
 -10 1 -13 62.69 17.5
 -11 -1 -13 98.59 22.6
 11 -1 13 63.59 19.7
 11 1 13 45 15.6
 12 -1 13 1.8 9.9
 12 1 13 16.5 14.3
 -12 1 -13 10.7 12.5
 15 -2 -13 79.89 19.7
 -15 -2 13 41.5 13.1
 15 2 -13 41.7 17.9
 -15 2 13 41.1 16.9
 -14 -2 13 76.59 15.6
 14 -2 -13 124.59 25.1
 14 2 -13 94.59 21.6
 -14 2 13 104.99 23.3
 -13 -2 13 2.4 6.4
 13 -2 -13 6.4 8.4
 -13 2 13 14.6 11.5
 -13 2 13 11.8 10.8
 -13 2 13 19 13
 13 2 -13 31.8 12.2
 -12 -2 13 4.1 6.6
 -12 -2 13 7.4 7.3
 12 -2 -13 9.3 9.9
 -12 2 13 7.4 9.2
 -12 2 13 12.7 10.5
 12 2 -13 23.7 13
 11 -2 -13 5.7 7.9
 -11 -2 13 0.7 4.8
 -11 -2 13 1.2 5.5
 -11 2 13 -5.4 4.4
 11 2 -13 7.7 9.4
 -11 2 13 7.8 8.5
 -11 2 13 16.7 10.2
 -10 -2 13 7.3 8.5
 -10 -2 13 6.3 5.6
 -10 -2 13 -0.4 4.1
 10 -2 -13 -6.4 3.8
 -10 2 13 -4.2 4.6
 -10 2 13 3.7 7
 10 2 -13 4.5 7.4
 -10 2 13 7.8 8.6
 -9 -2 13 20.9 7.7
 -9 -2 13 34 11.2
 -9 -2 13 18.1 6.9
 9 -2 -13 5.4 7.1
 9 2 -13 24.1 10.9
 -9 2 13 2.4 7.1
 -9 2 13 41.1 14.5
 -9 2 13 6.7 8.1
 8 -2 -13 113.89 19.6
 -8 -2 13 148.09 17
 -8 -2 13 115.39 19.5
 -8 -2 13 120.39 15.4
 -8 2 13 119.19 20.3
 8 2 -13 141.99 21.3
 -8 2 13 150.58 25.7
 -8 2 13 166.58 23.2
 7 -2 -13 157.48 22.3
 -7 -2 13 120.19 14.8
 -7 -2 13 81.79 15.6
 -7 -2 13 137.49 16.4
 7 2 -13 140.39 21.2
 -7 2 13 201.88 26.5
 -7 2 13 112.79 18.7
 -7 2 13 118.99 19.1
 -6 -2 13 1193.88 54.29
 6 -2 -13 1259.57 62.09
 6 -2 -13 1236.18 63.19
 -6 -2 13 1129.89 66.39
 -6 -2 13 1174.88 61.59
 6 2 -13 1269.27 55.29
 -6 2 13 1127.19 61.89
 6 2 -13 1124.69 59.59
 -6 2 13 1156.28 61.29
 -6 2 13 1167.28 61.79
 5 -2 -13 137.09 19.7
 -5 -2 13 148.69 13.1
 5 -2 -13 106.99 17.2
 -5 -2 13 151.98 19.6
 5 2 -13 130.39 15.2
 5 2 -13 122.39 17.7
 -5 2 13 112.29 17.9
 -5 2 13 111.59 18.1
 4 -2 -13 384.66 28.8
 -4 -2 13 429.96 25
 -4 -2 13 396.26 27.6
 4 -2 -13 397.86 30.3
 4 2 -13 420.06 28.1
 4 2 -13 429.86 25.7
 -4 2 13 428.36 30.2
 -4 2 13 435.56 36
 -3 -2 13 213.68 16.8
 3 -2 -13 221.38 24.7
 -3 -2 13 234.08 19.2
 3 -2 -13 226.48 25.1
 3 2 -13 269.67 20.7
 3 2 -13 257.87 18.7
 -3 2 13 232.98 25.3
 -3 2 13 276.27 32.5
 2 -2 -13 2 4.8
 -2 -2 13 4.7 4.6
 2 -2 -13 6.7 5.8
 2 2 -13 9.5 5.1
 -2 2 13 4.3 5.8
 2 2 -13 5.3 4.8
 -2 2 13 0.9 4.2
 -1 -2 13 82.19 14.3
 1 -2 -13 108.69 17.5
 1 -2 -13 123.59 17.5
 -1 -2 13 82.59 12.3
 -1 2 13 129.39 18.6
 1 2 -13 101.09 14.1
 -1 2 13 97.09 15.9
 1 2 -13 82.59 12.5
 0 -2 13 159.48 18.8
 0 -2 -13 168.78 21
 0 -2 13 144.69 16.5
 0 2 13 199.68 24.7
 0 2 -13 138.59 16.5
 0 2 13 176.18 22.3
 0 2 -13 175.18 20.3
 1 -2 13 2174.08 94.79
 1 -2 13 2123.99 91.79
 -1 -2 -13 2272.17 98.09
 1 2 13 2262.47 106.79
 1 2 13 2164.58 98.49
 -1 2 -13 2325.67 96.99
 2 -2 13 180.88 16
 -2 -2 -13 198.18 23.7
 2 -2 13 166.28 21
 -2 2 -13 153.38 20.5
 2 2 13 151.98 21.5
 2 2 13 172.28 23
 -3 -2 -13 2612.44 114.09
 3 -2 13 2596.54 108.19
 3 -2 13 2599.94 112.99
 3 2 13 2642.44 115.49
 -3 2 -13 2631.54 113.89
 3 2 13 2697.33 115.59
 4 -2 13 33.8 11.3
 -4 -2 -13 29.4 9.7
 4 -2 13 32.1 8.2
 4 2 13 21.6 9.9
 4 2 13 19 8.6
 -4 2 -13 9 7.5
 5 -2 13 489.85 31.1
 -5 -2 -13 488.65 35.4
 5 -2 13 504.85 41.5
 5 2 13 444.76 34.6
 -5 2 -13 473.85 35.4
 5 2 13 479.25 35.8
 6 -2 13 32.7 12.4
 -6 -2 -13 14.9 10
 6 -2 13 28.9 8.2
 -6 2 -13 23.6 10.1
 6 2 13 6.5 8.2
 -7 -2 -13 62.39 15.3
 7 -2 13 35.2 13.6
 7 2 13 54.49 15.2
 -7 2 -13 71.09 17.5
 -8 -2 -13 68.89 17.4
 8 -2 13 59.09 16.4
 8 -2 13 33.9 10.2
 -8 2 -13 66.49 17
 -9 -2 -13 12.1 11.2
 9 -2 13 0 7.4
 -9 2 -13 -2.5 8.1
 9 2 13 21.8 10.4
 10 -2 13 118.09 24.3
 -10 -2 -13 164.08 26.6
 -10 2 -13 136.19 26.2
 10 2 13 149.88 26.8
 11 -2 13 14.1 12.1
 11 2 13 36.4 14
 -11 2 -13 33.7 16.4
 12 -2 13 -3.4 5.9
 12 -2 13 4.3 11.3
 12 2 13 -6.5 8.5
 -12 2 -13 -5 8.8
 15 -3 -13 7.3 11.9
 -15 -3 13 -3.8 5.9
 -15 3 13 3.5 11.1
 15 3 -13 -4 7.8
 -14 -3 13 60.59 13.3
 14 -3 -13 72.39 19.7
 -14 3 13 70.59 19.5
 14 3 -13 20.3 13.3
 13 -3 -13 9 8.6
 -13 -3 13 -2.1 5.9
 -13 3 13 8.4 10.1
 13 3 -13 -3.4 7.7
 -13 3 13 4.1 8.8
 -13 3 13 4.7 10.1
 -12 -3 13 81.89 13.4
 -12 -3 13 71.69 13.1
 12 -3 -13 108.79 23
 -12 3 13 81.49 19.9
 12 3 -13 115.79 23.4
 -12 3 13 97.39 20.5
 11 -3 -13 6.1 8.6
 -11 -3 13 13.8 6.9
 -11 -3 13 2.8 5.3
 -11 3 13 3.9 7.4
 -11 3 13 -7.3 5.7
 11 3 -13 36.1 13.4
 -11 3 13 8.1 9.2
 -10 -3 13 165.88 15.2
 -10 -3 13 181.28 15.7
 -10 3 13 166.48 26.6
 -10 3 13 212.88 28.9
 10 3 -13 198.18 28
 -10 3 13 152.68 24.7
 -9 -3 13 25.5 6.9
 -9 -3 13 39 8.1
 9 -3 -13 27.7 11.2
 9 3 -13 37.9 13.7
 -9 3 13 29.2 11.7
 -9 3 13 35.3 12.1
 -9 3 13 20.3 11.5
 8 -3 -13 11.8 8.2
 -8 -3 13 2.3 3.7
 -8 -3 13 3.2 4.1
 -8 -3 13 3.2 6.6
 -8 3 13 3.3 7
 -8 3 13 -4.4 4
 -8 3 13 -0.1 5.5
 8 3 -13 -1.5 5
 -7 -3 13 74.69 10.2
 -7 -3 13 68.09 14.4
 -7 -3 13 72.49 10
 7 -3 -13 62.49 14.3
 -7 3 13 86.39 17.5
 -7 3 13 85.49 17.3
 -7 3 13 89.79 17.7
 7 3 -13 90.99 15.9
 6 -3 -13 79.29 15.5
 6 -3 -13 50.19 13.1
 -6 -3 13 58.99 12.9
 -6 -3 13 68.09 9.5
 -6 -3 13 87.79 10.5
 -6 3 13 73.89 15.8
 -6 3 13 73.49 16.1
 6 3 -13 74.29 10.3
 6 3 -13 94.69 16.8
 -6 3 13 50.29 13.1
 -5 -3 13 477.55 25.5
 5 -3 -13 476.45 34
 5 -3 -13 472.65 34.4
 -5 -3 13 494.35 31.9
 5 3 -13 517.95 27.1
 -5 3 13 433.06 33.4
 -5 3 13 540.85 36
 5 3 -13 439.06 30.8
 -4 -3 13 403.36 23.3
 4 -3 -13 475.75 33.4
 -4 -3 13 438.16 28.8
 4 -3 -13 456.25 32.1
 4 3 -13 415.96 24.7
 4 3 -13 419.26 28.2
 -4 3 13 447.36 32.5
 -4 3 13 438.06 31.9
 3 -3 -13 556.74 36.3
 -3 -3 13 507.05 31.3
 -3 -3 13 586.94 29.8
 3 -3 -13 578.94 37.9
 3 3 -13 542.35 32.4
 -3 3 13 548.05 37
 3 3 -13 561.54 30.2
 -3 3 13 566.84 37.4
 -2 -3 13 598.84 35.8
 -2 -3 13 578.74 32.7
 2 -3 -13 604.54 38.3
 2 -3 -13 633.24 39.8
 2 3 -13 649.43 34.3
 -2 3 13 564.84 38.9
 -2 3 13 636.24 39.6
 2 3 -13 596.64 32.8
 1 -3 -13 823.42 46
 -1 -3 13 805.72 40.4
 -1 -3 13 793.32 39.4
 -1 3 13 866.11 48.1
 1 3 -13 804.52 41.1
 -1 3 13 792.32 46.7
 1 3 -13 722.73 40
 0 -3 -13 1582.64 74.99
 0 -3 13 1605.74 66.99
 0 3 13 1660.93 76.79
 0 3 -13 1605.24 67.79
 0 3 -13 1512.05 70.39
 0 3 13 1434.26 74.99
 1 -3 13 32.1 9
 1 -3 13 26.3 6.6
 -1 -3 -13 30.2 9.4
 1 3 13 26.8 9.9
 -1 3 -13 30 9.2
 1 3 13 22.8 9.5
 2 -3 13 657.03 33.3
 2 -3 13 695.83 39.6
 -2 -3 -13 657.13 40.6
 2 3 13 619.64 41.3
 -2 3 -13 671.73 45.5
 2 3 13 610.34 40.8
 3 -3 13 46.8 8.9
 -3 -3 -13 38.5 11.4
 3 -3 13 62.39 13.5
 3 3 13 32.5 10.3
 3 3 13 27.6 10.3
 -3 3 -13 44.5 12.4
 4 -3 13 470.45 27.9
 4 -3 13 524.95 35.9
 -4 -3 -13 420.86 33.2
 4 3 13 552.94 37.4
 4 3 13 478.85 36
 -4 3 -13 449.76 33.9
 5 -3 13 3.9 6.3
 5 -3 13 12.2 6.3
 -5 -3 -13 16.1 8.9
 5 3 13 17.7 10.4
 5 3 13 38.7 12
 -5 3 -13 18.7 9.7
 6 -3 13 151.38 27.6
 -6 -3 -13 204.08 27.3
 6 -3 13 210.28 18.1
 -6 3 -13 163.98 25.5
 6 3 13 192.78 27.2
 -7 -3 -13 77.39 16.9
 7 -3 13 48.4 15.1
 7 -3 13 69.49 12.7
 7 3 13 73.09 20
 -7 3 -13 73.79 18.5
 -8 -3 -13 -2.8 5.6
 8 -3 13 2.1 8
 8 -3 13 -0.4 4.3
 8 3 13 1.2 6.2
 -8 3 -13 0 7.6
 9 -3 13 46.9 11.9
 -9 -3 -13 25 12.1
 9 -3 13 16.6 12.7
 -9 3 -13 31.8 15.6
 9 3 13 53.19 15.5
 10 -3 13 -5.9 7.5
 10 -3 13 1.8 6
 10 3 13 -8.4 7.5
 -10 3 -13 -0.3 8.6
 11 -3 13 -2.9 8.6
 11 -3 13 1.6 6.5
 -11 3 -13 4.3 10.1
 11 3 13 3.3 8.6
 12 -3 13 -1.7 5.5
 12 -3 13 -1.5 8.8
 12 3 13 6 5
 -12 3 -13 8.4 11.5
 -14 -4 13 -0.5 4.7
 14 -4 -13 3.1 8.6
 -14 4 13 -3.9 9.2
 14 4 -13 -5.4 9.3
 13 -4 -13 55.89 16.5
 -13 -4 13 74.79 11
 -13 4 13 89.59 20.9
 -13 4 13 85.19 22.8
 13 4 -13 73.49 19.6
 -12 -4 13 66.99 9.7
 -12 -4 13 66.79 9.3
 12 -4 -13 68.79 17.7
 -12 4 13 27.4 14.5
 -12 4 13 75.59 19.8
 12 4 -13 75.79 20.4
 -12 4 13 46.1 17.1
 -11 -4 13 277.87 16.7
 -11 -4 13 273.67 16.9
 11 -4 -13 265.77 32.8
 -11 4 13 318.27 38.9
 11 4 -13 297.77 37.1
 -11 4 13 291.97 37.5
 10 -4 -13 52.89 14.7
 -10 -4 13 41.5 6.5
 -10 4 13 64.29 17.6
 -10 4 13 31.5 11.7
 10 4 -13 41.3 13.5
 -10 4 13 46.4 15.1
 9 -4 -13 506.65 39.1
 -9 -4 13 499.65 22.5
 9 4 -13 469.55 37.2
 -9 4 13 536.55 39.5
 -9 4 13 462.35 39
 8 -4 -13 78.39 17.6
 -8 -4 13 87.99 6.3
 -8 -4 13 75.29 6
 -8 4 13 118.49 21.6
 -8 4 13 96.39 18.2
 -8 4 13 81.29 18.6
 8 4 -13 68.39 15.9
 -7 -4 13 84.59 6
 7 -4 -13 93.89 18.7
 -7 -4 13 74.19 5.8
 -7 4 13 104.79 19.1
 -7 4 13 75.19 17.2
 -7 4 13 113.49 20.4
 7 4 -13 101.39 17.7
 -6 -4 13 391.96 18
 6 -4 -13 423.06 33.1
 -6 -4 13 399.36 18.1
 6 4 -13 407.96 29.7
 -6 4 13 366.46 31.1
 -6 4 13 389.66 32.1
 -6 4 13 360.36 31.3
 -5 -4 13 3.2 2.7
 -5 -4 13 9.3 6
 5 -4 -13 4.3 6.6
 -5 -4 13 5.4 3.2
 5 -4 -13 6.3 7.4
 5 4 -13 7.6 4.1
 -5 4 13 -1.2 4.8
 -5 4 13 8.6 7.3
 5 4 -13 4.8 5.2
 4 -4 -13 85.69 16.1
 4 -4 -13 122.49 20
 -4 -4 13 112.99 9.3
 -4 -4 13 91.69 14.4
 4 4 -13 85.19 10.7
 -4 4 13 60.99 14.7
 -4 4 13 118.59 19.5
 4 4 -13 105.29 14.9
 -3 -4 13 31 8.1
 3 -4 -13 13.6 8.8
 3 -4 -13 27.2 9.9
 -3 -4 13 32.3 6.6
 3 4 -13 32.1 7.3
 -3 4 13 47.7 12.1
 3 4 -13 37.9 9
 -3 4 13 29.9 10.8
 -2 -4 13 12.3 5.4
 -2 -4 13 19.7 6.3
 2 -4 -13 21.5 9.5
 2 -4 -13 12 7.1
 -2 4 13 13.2 7.9
 -2 4 13 11.9 8.1
 2 4 -13 7.2 4.7
 -1 -4 13 1021.3 48.7
 -1 -4 13 1049.89 47.1
 1 -4 -13 1064.49 56.49
 -1 4 13 1042.7 57.09
 -1 4 13 1005.7 56.49
 1 4 -13 1002.3 49
 1 4 -13 980.3 47
 0 -4 -13 4.6 6.6
 0 -4 13 3.3 3.3
 0 -4 13 0.8 4.5
 0 4 -13 2.1 4.5
 0 4 13 10.7 7.9
 0 4 -13 3.9 3.5
 0 4 13 2.7 6.1
 1 -4 13 352.26 24.6
 1 -4 13 315.97 18.2
 -1 -4 -13 289.77 25.4
 -1 4 -13 271.37 23
 1 4 13 310.37 27.5
 1 4 13 313.87 28.1
 2 -4 13 125.29 19.5
 2 -4 13 127.09 10.3
 -2 -4 -13 132.49 20.5
 2 4 13 112.79 20.2
 -2 4 -13 132.09 19.1
 2 4 13 120.49 21.2
 -3 -4 -13 9.8 7.1
 3 -4 13 21.9 9.7
 3 -4 13 15.4 4.5
 -3 4 -13 14.5 7.8
 3 4 13 17.1 9.5
 3 4 13 22.9 9.4
 -4 -4 -13 85.19 16.5
 4 -4 13 80.99 16.8
 4 -4 13 68.89 9.3
 4 4 13 93.09 19.2
 4 4 13 46.3 13.2
 -4 4 -13 83.29 15.9
 5 -4 13 490.25 27
 -5 -4 -13 513.75 37.8
 5 -4 13 553.24 39.6
 -5 4 -13 586.54 41
 5 4 13 472.55 37.6
 5 4 13 540.95 40.4
 6 -4 13 557.64 40.2
 -6 -4 -13 521.85 38
 6 -4 13 526.85 28.3
 6 4 13 503.65 38.9
 6 4 13 411.26 37.4
 -6 4 -13 462.85 37.8
 -7 -4 -13 12.8 10.2
 7 -4 13 12 6.2
 7 -4 13 19.8 11.7
 7 4 13 1.1 8.2
 -7 4 -13 18.6 11.2
 8 -4 13 147.69 17.7
 8 -4 13 211.48 31.5
 8 -4 13 195.08 17.1
 -8 -4 -13 197.18 28.3
 -8 4 -13 177.68 29
 8 4 13 182.98 28.4
 9 -4 13 10.4 10.9
 9 -4 13 20.7 8.1
 9 -4 13 -1.1 4.4
 9 4 13 11.4 9.9
 -9 4 -13 -0.2 8.1
 10 -4 13 6.4 7.1
 10 -4 13 25.2 8.8
 10 -4 13 9.4 10.8
 10 4 13 4.7 8.8
 -10 4 -13 32.2 16.1
 11 -4 13 1.9 5.5
 11 -4 13 3 6
 11 -4 13 18.5 14.3
 11 4 13 7.5 11.3
 -11 4 -13 0.4 11.9
 13 -5 -13 -1.2 6.7
 -13 5 13 0.3 7.4
 13 5 -13 -0.6 8.2
 -13 5 13 -2.5 12.7
 12 -5 -13 14.7 10.6
 12 5 -13 10.6 11.3
 -12 5 13 16.2 11.2
 -12 5 13 31.5 18
 -12 5 13 7.5 12.4
 11 -5 -13 17.7 11
 11 5 -13 7.4 8.8
 -11 5 13 4 7.6
 -11 5 13 26.7 16.2
 10 -5 -13 7.5 8.6
 -10 5 13 11.7 7.2
 10 5 -13 -5.4 5.6
 -10 5 13 9.1 10.2
 -10 5 13 -6.2 4.4
 9 -5 -13 64.59 16.4
 -9 5 13 26.3 13
 -9 5 13 58.49 15.1
 -9 5 13 68.39 18.4
 8 -5 -13 101.69 19.9
 -8 5 13 95.89 19.2
 -8 5 13 47.8 16.6
 8 5 -13 94.79 17.7
 -8 5 13 111.89 22.8
 7 -5 -13 4.2 7
 -7 5 13 0 6.7
 7 5 -13 4.7 6.5
 -7 5 13 4.2 6.7
 -7 5 13 -2.2 7.4
 6 -5 -13 0.2 6
 -6 5 13 -1 6.5
 6 5 -13 -2.7 4.1
 -6 5 13 0.2 7.4
 -6 5 13 -1.5 5.5
 5 -5 -13 213.98 27.1
 5 5 -13 154.38 19.3
 -5 5 13 161.98 25
 -5 5 13 106.79 20.9
 -5 5 13 193.98 25.6
 4 -5 -13 247.28 30.3
 4 -5 -13 234.88 29.2
 4 5 -13 266.17 15.2
 -4 5 13 292.97 32.3
 -4 5 13 329.07 35.2
 4 5 -13 309.97 22.5
 3 -5 -13 10 8.1
 -3 -5 13 20.2 4.3
 -3 5 13 7.6 8.1
 3 5 -13 7.8 4.5
 -3 5 13 5.2 7.7
 3 5 -13 10.7 5.5
 -2 -5 13 160.98 12.5
 2 -5 -13 197.98 25.6
 2 5 -13 142.59 13.1
 -2 5 13 122.49 21.4
 2 5 -13 148.89 15.7
 -2 5 13 171.78 23.9
 1 -5 -13 98.99 17.3
 -1 -5 13 92.99 12.9
 1 5 -13 113.49 12.4
 -1 5 13 107.99 19.6
 1 5 -13 110.09 14.4
 -1 5 13 96.39 19.1
 0 -5 -13 890.81 52.09
 0 -5 13 891.21 45.2
 0 5 13 821.12 52.19
 0 5 13 1024.6 56.19
 0 5 -13 850.51 45.7
 -1 -5 -13 131.99 20.5
 -1 5 -13 110.89 16.8
 1 5 13 134.69 22.1
 1 5 13 145.99 22.9
 2 -5 13 261.57 22.6
 -2 -5 -13 319.07 33.2
 2 5 13 236.38 30
 -2 5 -13 277.87 24.1
 2 5 13 260.07 31.1
 -3 -5 -13 1.5 6.4
 -3 5 -13 3.7 6.6
 3 5 13 14.2 8.9
 -4 -5 -13 271.87 31.2
 4 -5 13 329.27 27.8
 4 5 13 211.88 28.9
 4 5 13 265.27 32.4
 5 -5 13 2.6 6.7
 -5 5 -13 -1.3 5.6
 5 5 13 0.7 7.8
 6 -5 13 62.39 16.8
 -6 -5 -13 105.59 19.5
 6 5 13 57.79 16.8
 6 5 13 45.1 14.6
 -6 5 -13 50.09 15.1
 7 -5 13 0.6 2.1
 7 -5 13 -4.7 5.5
 -7 -5 -13 -3.3 8.7
 7 -5 13 0.9 2.7
 7 5 13 10.6 9.6
 -7 5 -13 -4.3 5.9
 7 5 13 8.5 6.5
 8 -5 13 33.4 5.8
 8 -5 13 28.5 5.7
 8 -5 13 18.3 12.2
 -8 5 -13 35 15.1
 8 5 13 12.2 10.5
 9 -5 13 2.6 4.1
 9 -5 13 -2.3 8.2
 9 -5 13 3.8 4
 9 5 13 -5.3 7.4
 -9 5 -13 13.2 14.6
 10 -5 13 -1.2 3.7
 10 -5 13 -1 4
 10 -5 13 14 13.8
 10 5 13 6.3 8.9
 -10 5 -13 19.8 15.6
 12 -6 -13 19.9 12.2
 -12 6 13 -7 7.7
 12 6 -13 -2.4 7
 -12 6 13 -9 7.6
 11 -6 -13 10.7 9.7
 11 6 -13 16.7 11.8
 -11 6 13 24.4 15.7
 -11 6 13 25.8 11.7
 -11 6 13 8.4 12.8
 10 -6 -13 9.5 9.2
 10 6 -13 23.4 12.6
 -10 6 13 1.6 11.5
 -10 6 13 0.9 9.2
 -10 6 13 14.2 10.4
 9 -6 -13 44.5 14.4
 -9 6 13 21.6 12.9
 -9 6 13 13.6 11.3
 9 6 -13 33.7 12.4
 -9 6 13 13 10.1
 8 -6 -13 20.8 12
 8 6 -13 27.4 11.2
 -8 6 13 25.2 13.8
 -8 6 13 26.4 11.4
 -8 6 13 42.5 17.9
 7 -6 -13 1.9 6.5
 -7 6 13 -0.3 5.2
 7 6 -13 -4.2 4.1
 -7 6 13 -1.8 6.6
 -7 6 13 -2.4 6.8
 6 -6 -13 32.1 12.2
 -6 6 13 79.59 19.5
 6 6 -13 74.19 13.8
 -6 6 13 46.1 12.7
 -6 6 13 108.39 20.9
 5 -6 -13 75.89 17.3
 5 6 -13 82.29 14.3
 -5 6 13 72.29 18.2
 -5 6 13 77.49 15.6
 -5 6 13 79.69 17.8
 -4 6 13 6.1 6.8
 -4 6 13 -5 4.5
 -4 6 13 -3.1 5.6
 4 6 -13 1.9 4.5
 3 -6 -13 542.55 39.8
 3 6 -13 503.05 29.7
 -3 6 13 563.34 47.6
 3 6 -13 528.85 24.8
 -3 6 13 530.75 38.9
 -2 -6 13 3.1 3
 2 -6 -13 1.2 6.2
 -2 6 13 0.6 7.6
 -2 6 13 -4.1 5.7
 2 6 -13 -0.7 3.1
 2 6 -13 -0.8 3.5
 1 -6 -13 239.48 29.4
 -1 -6 13 209.68 15.3
 -1 6 13 181.38 25.3
 1 6 -13 190.58 16.5
 -1 6 13 214.28 29.3
 1 6 -13 191.48 12.3
 0 -6 -13 146.79 22.2
 0 -6 13 151.18 17.2
 0 6 13 176.18 27
 0 6 -13 133.49 17
 0 6 13 182.58 25.9
 -1 -6 -13 147.19 22.2
 1 -6 13 159.58 19.3
 -1 6 -13 158.98 20.3
 1 6 13 112.49 21.6
 1 6 13 132.09 21.8
 2 -6 13 -0.5 4.7
 2 6 13 19.3 10.7
 -2 6 -13 4.4 6.3
 2 6 13 2.7 7.4
 3 -6 13 90.79 17.3
 -3 -6 -13 84.89 16.4
 3 6 13 94.49 20.4
 -3 6 -13 116.49 19.4
 3 6 13 110.19 21.2
 -4 -6 -13 24.7 11.5
 4 6 13 21.3 11
 -4 6 -13 26.2 10.6
 4 6 13 21.4 12
 5 -6 13 45.5 13.4
 -5 -6 -13 38.7 12
 -5 6 -13 39.8 13.6
 5 6 13 37.8 14.4
 5 6 13 72.19 17.5
 6 -6 13 56.49 15
 6 6 13 80.69 18.8
 -6 6 -13 84.99 19.6
 7 -6 13 31.8 14.8
 -7 6 -13 49.3 16.1
 7 6 13 64.39 16
 8 -6 13 -9.9 6.4
 8 6 13 -3.4 7.4
 -8 6 -13 1 9.1
 9 -6 13 83.39 22.2
 -9 6 -13 99.09 25.6
 9 6 13 29.2 13.7
 10 -7 -13 19.7 11.7
 -10 7 13 -5.6 5.5
 -10 7 13 -7.2 9.2
 -10 7 13 1.2 9.6
 10 7 -13 -5.6 5.7
 9 -7 -13 34 12
 -9 7 13 23.1 14.8
 9 7 -13 12.4 9.5
 -9 7 13 20.7 11
 -9 7 13 38.7 16.2
 8 -7 -13 3.1 7.5
 -8 7 13 5.3 9.8
 -8 7 13 -1.5 6
 -8 7 13 9.6 11.3
 7 -7 -13 -4.4 5.5
 -7 7 13 5.5 8.9
 -7 7 13 -2 8.4
 -7 7 13 -4.1 5.2
 7 7 -13 1.5 6.5
 6 7 -13 67.59 14.3
 -6 7 13 66.59 16.4
 -6 7 13 54.29 16.6
 -6 7 13 64.99 18.6
 -5 7 13 -6.5 6.4
 -5 7 13 1.2 6.9
 -5 7 13 -11.2 4.2
 5 7 -13 -0.8 3.8
 -4 7 13 8.8 10.4
 4 7 -13 2.4 4.3
 -4 7 13 3.7 8
 -4 7 13 2.3 8
 -3 7 13 99.19 21
 -3 7 13 100.99 20.5
 3 7 -13 90.29 12.5
 -3 7 13 100.79 21.9
 2 -7 -13 14.1 10.2
 2 7 -13 0.4 3.2
 -2 7 13 1.5 6.4
 -2 7 13 -3.9 7.3
 2 7 -13 7.5 3.5
 1 -7 -13 0 6.2
 -1 7 13 -3.8 5
 1 7 -13 1.5 4.4
 -1 7 13 3.7 7.5
 0 -7 13 10 5.4
 0 -7 -13 5.1 8
 0 7 13 -2.7 6.6
 0 7 -13 6 5.8
 0 7 13 2.2 7
 1 -7 13 69.79 12.8
 -1 -7 -13 70.59 15.1
 1 7 13 39.1 14.1
 -1 7 -13 62.19 12.5
 2 -7 13 107.99 17.8
 -2 -7 -13 114.99 23
 2 7 13 122.49 23.9
 2 7 13 90.99 20.4
 -2 7 -13 108.69 17.8
 3 -7 13 4.8 7
 3 7 13 -1.4 6.3
 3 7 13 -3.5 5.3
 -3 7 -13 4.7 7.5
 4 -7 13 0.7 6.4
 4 7 13 -2.5 6.9
 4 7 13 -7.8 7.8
 -4 7 -13 7 8.7
 5 7 13 -3 6.7
 -5 7 -13 15.7 10.2
 6 -7 13 -0.7 7.3
 -6 7 -13 -3.9 7.4
 6 7 13 -11.2 5.4
 7 -7 13 12.2 10.3
 7 7 13 4.1 9.1
 -7 7 -13 5.5 9.7
 -7 8 13 44.1 16.6
 -7 8 13 72.49 20.7
 -7 8 13 32.9 12.6
 7 8 -13 38.6 11.9
 -6 8 13 16.4 12.4
 -6 8 13 5.7 9.5
 6 8 -13 8 7.2
 -6 8 13 2.8 10.3
 5 8 -13 12.9 7.3
 -5 8 13 1.5 9.6
 -5 8 13 25.8 14.6
 4 8 -13 30.7 7.9
 -4 8 13 28.7 15.3
 -4 8 13 7.6 10.7
 3 8 -13 -1 2.5
 -3 8 13 1.1 7.3
 -3 8 13 -0.9 8.6
 -2 8 13 14.5 11.7
 -2 8 13 14.1 12
 -2 8 13 30.1 11.9
 -1 8 13 0.1 7.6
 1 8 -13 2.3 4.2
 -1 8 13 -4.1 5.1
 -1 8 13 7.7 9.7
 1 8 -13 0.9 3.9
 0 8 -13 83.19 13.2
 0 8 13 89.99 20.1
 0 8 13 103.39 21.8
 1 -8 13 12.5 6.8
 -1 8 -13 7.3 6.8
 1 8 13 14.3 10.3
 1 8 13 23.9 13.1
 2 -8 13 27.4 9.4
 2 8 13 27.5 12.7
 -2 8 -13 7.7 7.6
 3 -8 13 16 9.4
 -3 8 -13 27 12.4
 4 -8 13 46.3 13.2
 -4 8 -13 44.8 14.8
 4 8 13 56.29 15.5
 5 -8 13 25.1 12.3
 -15 0 14 7.8 11.1
 -14 0 14 69.39 17.7
 14 0 -14 110.99 24
 13 0 -14 48 17.1
 -13 0 14 60.79 15.5
 -13 0 14 41.9 19.1
 -13 0 14 38.3 15
 12 0 -14 13.7 10.6
 -12 0 14 19.7 11.4
 -12 0 14 27.7 9.9
 -12 0 14 24.7 11.6
 -11 0 14 3 8.1
 -11 0 14 2.6 6.9
 11 0 -14 2.3 6.9
 -11 0 14 2.2 6.7
 -10 0 14 131.89 22.7
 -10 0 14 196.88 24.9
 -10 0 14 181.38 24.2
 -9 0 14 686.53 47.7
 -9 0 14 775.32 45.3
 -9 0 14 774.52 46
 9 0 -14 742.63 48.4
 -8 0 14 58.39 14.2
 8 0 -14 46.9 12.7
 -8 0 14 28 9.6
 -8 0 14 30.8 9.9
 7 0 -14 44.3 12.1
 7 0 -14 49.3 11.6
 -7 0 14 42.4 11.8
 -7 0 14 40.4 10.4
 -7 0 14 32.4 9.6
 6 0 -14 332.27 27.3
 -6 0 14 337.27 25.5
 -6 0 14 323.47 26.9
 6 0 -14 329.07 25.3
 -5 0 14 184.58 21.3
 5 0 -14 192.88 22.9
 5 0 -14 199.08 22
 -5 0 14 186.78 22.5
 4 0 -14 531.25 32.4
 4 0 -14 503.75 33.4
 -4 0 14 494.05 33.1
 -4 0 14 461.45 31
 3 0 -14 1418.86 66.59
 -3 0 14 1362.96 66.09
 -3 0 14 1406.76 68.09
 3 0 -14 1482.85 69.09
 -2 0 14 527.25 35.1
 2 0 -14 551.84 36.1
 -2 0 14 696.23 37.6
 2 0 -14 627.84 36.2
 -1 0 14 875.11 45.9
 1 0 -14 816.92 44.4
 1 0 -14 775.32 44.9
 -1 0 14 832.32 45.6
 0 0 -14 2.4 4.9
 0 0 -14 5.5 5.9
 0 0 14 6.7 5.7
 0 0 14 13.3 6.3
 1 0 14 473.65 31.7
 1 0 14 474.05 31.6
 -1 0 -14 449.76 31
 -2 0 -14 767.92 46
 2 0 14 808.92 46.3
 2 0 14 937.61 49
 -3 0 -14 722.33 43.7
 3 0 14 757.92 43.4
 3 0 14 683.23 43
 4 0 14 459.75 32.4
 4 0 14 450.35 33.5
 -4 0 -14 443.56 33.3
 5 0 14 1744.03 80.99
 -5 0 -14 1537.95 81.69
 5 0 14 1741.83 83.69
 6 0 14 621.14 41.1
 -6 0 -14 585.54 43
 6 0 14 642.74 43.6
 7 0 14 2.2 6.5
 7 0 14 32.5 12.3
 -7 0 -14 3.2 8
 8 0 14 405.36 35.9
 -8 0 -14 411.06 36.7
 -9 0 -14 146.99 25.8
 9 0 14 155.58 27.4
 10 0 14 57.99 18.7
 -10 0 -14 43.7 14.9
 -11 0 -14 3 10.1
 11 0 14 9.9 11.3
 12 0 14 235.48 36.4
 -15 1 14 17.6 11.8
 15 1 -14 15.9 13
 14 -1 -14 136.69 25.8
 14 1 -14 172.78 29.8
 -14 1 14 136.99 25.7
 13 -1 -14 61.79 16.8
 -13 1 14 57.19 16
 -13 1 14 69.59 17.3
 13 1 -14 23.6 13.5
 -13 1 14 75.19 21.8
 -12 -1 14 -5.3 5.8
 12 -1 -14 0.8 7.9
 -12 -1 14 7.6 7.3
 12 1 -14 -2.3 6.7
 -12 1 14 8.1 9
 -12 1 14 11.1 8.2
 -12 1 14 2.1 7.8
 -11 -1 14 138.89 25.2
 -11 -1 14 88.19 16.4
 11 -1 -14 48 14.6
 -11 1 14 95.29 20.9
 -11 1 14 110.29 20.5
 11 1 -14 93.99 19.5
 -11 1 14 89.39 19.1
 -10 -1 14 32.4 11.4
 -10 -1 14 29.7 9.6
 -10 1 14 10 8.9
 -10 1 14 21.4 10.8
 -10 1 14 15.5 9.9
 9 -1 -14 245.38 31
 -9 -1 14 178.28 25.2
 -9 -1 14 190.48 22.5
 -9 1 14 170.38 26.5
 9 1 -14 228.48 28.5
 -9 1 14 196.48 25.6
 -9 1 14 177.78 25
 -8 -1 14 212.98 24.2
 8 -1 -14 227.98 27.8
 -8 -1 14 230.48 29.3
 -8 1 14 283.97 30.2
 8 1 -14 286.97 31.5
 -8 1 14 236.08 28.9
 -8 1 14 275.57 29.9
 -7 -1 14 -1.6 3.9
 7 -1 -14 6.6 6.1
 -7 -1 14 -1 5.1
 7 -1 -14 11.2 8.3
 -7 1 14 3.9 5.5
 7 1 -14 -1.1 4.7
 -7 1 14 10.9 7.3
 -7 1 14 -1.6 4.3
 6 -1 -14 10.6 7
 6 -1 -14 29.4 9.6
 -6 -1 14 34 11
 6 1 -14 22.3 9.5
 6 1 -14 26.9 8.3
 -6 1 14 8.5 6.8
 -6 1 14 33.9 10.3
 5 -1 -14 257.87 28.4
 -5 -1 14 204.38 35.7
 5 -1 -14 285.67 23.4
 -5 1 14 283.87 24.3
 -5 1 14 260.27 27.5
 5 1 -14 241.98 20
 5 1 -14 264.57 23
 -4 -1 14 92.79 15.1
 -4 -1 14 108.09 15.2
 4 -1 -14 86.79 15.2
 4 -1 -14 92.89 16.4
 4 1 -14 97.89 14.2
 -4 1 14 90.89 15.7
 -4 1 14 99.59 17.1
 4 1 -14 91.99 16
 -3 -1 14 651.13 36.4
 -3 -1 14 670.63 38.2
 3 -1 -14 686.33 39.3
 3 -1 -14 571.34 38.5
 3 1 -14 667.43 36.9
 3 1 -14 612.54 37.4
 -3 1 14 629.34 39.7
 -3 1 14 670.13 39.3
 2 -1 -14 13.7 7.2
 -2 -1 14 29.3 8.8
 2 -1 -14 19 7.8
 -2 -1 14 12.6 6.3
 -2 1 14 22.4 8.1
 2 1 -14 30.3 8.4
 -2 1 14 34.5 10.2
 2 1 -14 28.6 8.4
 1 -1 -14 526.15 33.1
 -1 -1 14 494.75 31.5
 1 -1 -14 476.35 33.3
 -1 -1 14 503.35 31.1
 1 1 -14 567.74 33.4
 1 1 -14 533.65 32
 -1 1 14 494.05 33
 -1 1 14 465.55 32.8
 0 -1 -14 39.2 10.7
 0 -1 14 44.5 10.1
 0 -1 14 49.1 10.8
 0 -1 -14 60.39 12.6
 0 1 14 77.09 14.7
 0 1 14 96.09 15.7
 0 1 -14 75.19 13.7
 0 1 -14 71.69 13.3
 -1 -1 -14 1231.68 60.39
 1 -1 14 1136.39 56.89
 1 -1 14 1154.28 58.29
 1 1 14 1110.59 59.49
 -1 1 -14 1179.18 58.59
 1 1 14 1203.58 61.79
 -2 -1 -14 91.59 16.5
 2 -1 14 93.19 15
 2 -1 14 117.09 18.1
 2 1 14 108.49 17.8
 2 1 14 125.59 19.1
 -2 1 -14 102.29 17.2
 3 -1 14 9.2 5.8
 -3 -1 -14 3.1 6.2
 3 -1 14 15.8 7.7
 3 1 14 9.4 7
 3 1 14 13.4 7.9
 -3 1 -14 11 7.3
 4 -1 14 7.5 6.9
 4 -1 14 7.6 6.4
 -4 -1 -14 -0.4 5.5
 -4 1 -14 0.7 5.8
 4 1 14 -3.3 4.6
 4 1 14 9.5 7.5
 5 -1 14 55.29 14.6
 -5 -1 -14 59.29 14.8
 -5 1 -14 80.29 17.4
 5 1 14 91.89 18.2
 5 1 14 47.5 13.9
 -6 -1 -14 317.17 28.7
 6 -1 14 297.07 25.7
 6 -1 14 329.17 36.1
 6 1 14 257.47 31.3
 -6 1 -14 338.67 36.2
 6 1 14 304.97 33.3
 7 -1 14 101.49 21
 7 -1 14 98.29 17.6
 -7 -1 -14 107.19 20
 -7 1 -14 131.39 22.5
 7 1 14 126.49 22.4
 8 -1 14 1.9 5.7
 8 -1 14 -6.4 5.4
 -8 -1 -14 5.4 8.8
 -8 1 -14 0.1 7.4
 8 1 14 0.1 6.8
 -9 -1 -14 51.49 15.3
 9 -1 14 83.49 19.7
 -9 1 -14 72.69 18.7
 9 1 14 83.19 19.4
 -10 -1 -14 69.69 17.7
 10 1 14 56.69 17.4
 -10 1 -14 103.79 22.9
 11 -1 14 126.09 26.1
 11 1 14 64.79 19.1
 -11 1 -14 141.09 27.3
 12 -1 14 49.8 17.4
 12 1 14 38.2 18.6
 -15 -2 14 9 9
 -15 2 14 19.6 13.8
 15 2 -14 20 14.3
 -14 -2 14 -7.4 4.7
 14 -2 -14 3 10.7
 14 2 -14 -3.8 8.5
 -14 2 14 -3 7.6
 13 -2 -14 1.6 8.1
 -13 -2 14 -0.2 7.1
 13 2 -14 10.9 10.2
 -13 2 14 15.5 11.4
 -13 2 14 -1.8 7.2
 -13 2 14 3.2 15
 12 -2 -14 47.2 14.9
 -12 -2 14 73.79 14.1
 -12 -2 14 95.39 15.9
 12 2 -14 77.99 19.3
 -12 2 14 115.49 23.5
 -12 2 14 84.09 19.1
 -12 2 14 80.19 17.4
 -11 -2 14 87.29 14.9
 11 -2 -14 97.79 19.6
 -11 2 14 95.19 19.3
 11 2 -14 97.29 21.1
 -11 2 14 84.39 18.7
 -11 2 14 116.99 22.3
 10 -2 -14 49.3 14.9
 -10 -2 14 13.8 7.2
 -10 -2 14 23.3 11.3
 -10 -2 14 11.6 7.1
 -10 2 14 35.5 13.5
 10 2 -14 11.1 9.3
 -10 2 14 42.3 13.6
 -10 2 14 15.9 10.2
 -9 -2 14 130.49 16.6
 -9 -2 14 105.99 19.1
 9 -2 -14 104.79 19.1
 -9 -2 14 99.89 14.8
 -9 2 14 100.69 18.7
 -9 2 14 88.79 18.5
 -9 2 14 119.39 21.2
 9 2 -14 132.89 22.7
 -8 -2 14 81.79 13.1
 8 -2 -14 79.29 17.2
 -8 -2 14 68.49 12.3
 -8 -2 14 73.39 16.1
 -8 2 14 69.79 18.9
 8 2 -14 62.79 15.1
 -8 2 14 78.29 17.3
 -8 2 14 71.39 15.5
 -7 -2 14 11.2 5.9
 -7 -2 14 4.6 6.2
 -7 -2 14 18.6 6.5
 7 -2 -14 10 7.9
 -7 2 14 17.8 9.1
 7 2 -14 9.5 7.6
 -7 2 14 4.1 6.2
 -6 -2 14 307.97 21.7
 6 -2 -14 275.97 25.7
 -6 -2 14 326.27 38.1
 -6 -2 14 299.57 31.1
 6 -2 -14 333.27 27.8
 -6 2 14 344.07 28.8
 6 2 -14 344.97 26.9
 -6 2 14 281.17 35.2
 6 2 -14 318.97 22.4
 5 -2 -14 860.21 49.6
 5 -2 -14 803.32 47.7
 -5 -2 14 793.02 41.4
 -5 -2 14 916.21 47.7
 -5 2 14 806.02 49.3
 5 2 -14 840.72 42.8
 5 2 -14 891.31 47.7
 -4 -2 14 25 8.1
 -4 -2 14 34.2 7.8
 4 -2 -14 23.5 9.4
 4 -2 -14 41.8 11
 4 2 -14 30.4 9.1
 -4 2 14 46.2 11.9
 4 2 -14 23.3 7.1
 -3 -2 14 17.4 6
 3 -2 -14 18.5 9
 -3 -2 14 5.2 5.1
 3 -2 -14 16 8.2
 3 2 -14 10.1 5.6
 -3 2 14 17 8.6
 -3 2 14 16.1 8
 3 2 -14 7 5.6
 2 -2 -14 115.19 18.4
 -2 -2 14 169.38 19.4
 2 -2 -14 104.29 17.1
 2 2 -14 144.19 17.9
 2 2 -14 99.19 14.2
 -2 2 14 137.29 20.2
 -2 2 14 126.89 19.2
 1 -2 -14 507.75 36.3
 -1 -2 14 577.74 33.4
 -1 -2 14 576.64 33.2
 1 -2 -14 649.04 38.2
 1 2 -14 551.54 33.3
 1 2 -14 547.05 33.2
 -1 2 14 631.84 38.9
 -1 2 14 558.44 36.7
 0 -2 14 107.29 15.4
 0 -2 -14 103.69 16.8
 0 -2 14 109.99 14.7
 0 2 -14 119.09 15.7
 0 2 14 85.59 15.8
 0 2 14 96.49 16.8
 0 2 -14 118.99 17
 1 -2 14 118.69 16.9
 -1 -2 -14 105.09 17.5
 1 -2 14 91.09 13.4
 -1 2 -14 138.29 18.2
 1 2 14 151.28 21.2
 1 2 14 110.79 18.2
 2 -2 14 83.09 14.8
 -2 -2 -14 109.39 18.1
 2 -2 14 115.89 15.3
 -2 2 -14 100.89 16.4
 2 2 14 109.29 19.4
 2 2 14 109.39 18.5
 3 -2 14 3.3 4.7
 3 -2 14 2 5.2
 -3 2 -14 5.3 6.8
 3 2 14 -1.9 5
 3 2 14 -0.7 5
 4 -2 14 3.6 4.8
 -4 -2 -14 8.1 7
 4 -2 14 -2.6 4.6
 4 2 14 -4.5 3.8
 4 2 14 -3 5.3
 -4 2 -14 2.8 6.1
 5 -2 14 34.6 11.7
 5 -2 14 58.49 13
 -5 -2 -14 49.9 13.5
 5 2 14 50.89 14.8
 -5 2 -14 41.9 12.7
 5 2 14 42.1 13.2
 -6 -2 -14 52.39 14.2
 6 -2 14 82.99 18.7
 6 -2 14 45.2 10.5
 -6 2 -14 75.49 17
 6 2 14 50.29 13.9
 6 2 14 41.9 14.3
 7 -2 14 0.2 5.2
 -7 -2 -14 0.6 6.9
 7 -2 14 5.2 8.3
 -7 2 -14 4.2 7.6
 7 2 14 6.2 8.3
 -8 -2 -14 39.9 13.9
 8 -2 14 26.8 9.9
 8 -2 14 47 14.6
 -8 2 -14 16.6 11
 8 2 14 25 11.9
 -9 -2 -14 100.99 21
 9 -2 14 96.79 22.4
 9 -2 14 109.79 19.9
 -9 2 -14 102.69 22.4
 10 -2 14 173.78 30.8
 -10 -2 -14 202.88 31.9
 -10 2 -14 267.37 36.8
 10 2 14 179.38 29.9
 11 -2 14 -2 8.9
 -11 2 -14 12.5 10.7
 11 2 14 7.1 10.7
 12 -2 14 15.6 16
 12 2 14 16.4 13.9
 -12 2 -14 63.89 21.1
 -14 -3 14 7.9 7.7
 14 -3 -14 -2.6 7.5
 14 3 -14 17.3 8.9
 -14 3 14 -4.7 7.9
 13 -3 -14 55.79 16.9
 -13 -3 14 68.79 12.9
 -13 3 14 86.49 22.2
 -13 3 14 88.09 21.1
 13 3 -14 84.19 20.9
 -12 -3 14 5.4 6
 -12 -3 14 9.9 6.5
 12 -3 -14 6 9.5
 -12 3 14 13.4 10.3
 -12 3 14 10.2 10
 -12 3 14 7.1 10.1
 12 3 -14 24.6 12
 -11 -3 14 27.8 8.5
 -11 -3 14 37.4 10.8
 11 -3 -14 40.6 13.4
 11 3 -14 44.7 13.7
 -11 3 14 24.5 13
 -11 3 14 17.9 11.2
 10 -3 -14 10.1 10
 -10 -3 14 1.6 4.9
 -10 -3 14 7.2 5.4
 -10 3 14 9.1 9.1
 10 3 -14 7.3 9.1
 -10 3 14 1.4 7.6
 -10 3 14 10.1 10.3
 9 -3 -14 88.19 18.7
 -9 -3 14 55.49 9.9
 -9 -3 14 63.89 10.7
 -9 -3 14 76.99 16.3
 -9 3 14 74.49 16.6
 9 3 -14 60.09 15.1
 -9 3 14 64.59 15.9
 -9 3 14 70.39 15.8
 -8 -3 14 1.2 6.1
 8 -3 -14 7 7.9
 -8 -3 14 -0.3 3.5
 -8 -3 14 1 3.7
 -8 3 14 8.4 7.5
 -8 3 14 4.5 6.8
 8 3 -14 -3.8 4.4
 -8 3 14 3.4 7.4
 -7 -3 14 88.79 11.6
 -7 -3 14 93.29 12.1
 -7 -3 14 107.99 17.9
 7 -3 -14 112.89 19.2
 -7 3 14 119.39 20.6
 -7 3 14 122.69 21.3
 7 3 -14 89.09 17
 -7 3 14 69.49 16.1
 -6 -3 14 335.87 28.2
 -6 -3 14 381.46 23
 6 -3 -14 370.66 30.5
 -6 -3 14 418.36 23.4
 6 -3 -14 410.36 32.5
 6 3 -14 398.16 29.6
 -6 3 14 414.76 32.5
 -6 3 14 390.96 31.7
 -6 3 14 402.36 32
 6 3 -14 393.66 23.9
 -5 -3 14 216.38 16.2
 5 -3 -14 309.77 32.8
 5 -3 -14 256.27 28.7
 -5 -3 14 239.48 21.3
 5 3 -14 291.87 23.2
 -5 3 14 235.58 28.2
 -5 3 14 227.28 28
 5 3 -14 210.38 16.9
 4 -3 -14 333.87 28.2
 -4 -3 14 285.17 23
 4 -3 -14 297.67 26.1
 -4 -3 14 334.17 20.5
 -4 3 14 351.16 28.2
 4 3 -14 287.57 20.5
 -4 3 14 315.67 27.3
 4 3 -14 288.67 23.4
 -3 -3 14 27.7 8.1
 3 -3 -14 12.6 7.5
 3 -3 -14 17.5 8.8
 -3 -3 14 23.3 6.9
 3 3 -14 11.2 6
 -3 3 14 4 5.9
 -3 3 14 9.2 7.7
 3 3 -14 8.9 5.3
 2 -3 -14 159.78 22.5
 2 -3 -14 130.99 20.9
 -2 -3 14 129.29 15.9
 -2 -3 14 121.69 14.9
 -2 3 14 114.89 19.5
 -2 3 14 157.28 22
 2 3 -14 160.08 18.6
 2 3 -14 90.99 13.6
 -1 -3 14 6.1 4.8
 1 -3 -14 9.1 6.9
 -1 -3 14 3.2 4.5
 -1 3 14 6.5 6.9
 -1 3 14 -0.8 5
 1 3 -14 2.7 4.6
 1 3 -14 9.1 5.2
 0 -3 14 978.5 45.5
 0 -3 -14 868.11 51.09
 0 3 14 908.91 53.49
 0 3 14 935.31 53.39
 0 3 -14 980.9 50.49
 0 3 -14 945.41 48.7
 1 -3 14 8.3 6.3
 -1 -3 -14 -6.7 2.8
 1 -3 14 -2.6 2.6
 1 3 14 -5.6 4
 -1 3 -14 2.6 4.6
 1 3 14 1.9 6
 2 -3 14 362.66 22.9
 -2 -3 -14 315.77 27.5
 2 -3 14 335.57 27
 -2 3 -14 377.66 27.9
 2 3 14 350.26 29.2
 2 3 14 331.57 29.2
 3 -3 14 -2.6 4.6
 3 -3 14 1.9 3.8
 -3 -3 -14 2.5 5.3
 3 3 14 -0.7 5
 -3 3 -14 1.9 5.4
 3 3 14 7.4 7.9
 4 -3 14 184.18 25.1
 4 -3 14 189.58 16.6
 -4 -3 -14 146.49 22.6
 4 3 14 156.58 22.9
 4 3 14 206.48 27.4
 -4 3 -14 181.98 25.6
 5 -3 14 38.9 9.2
 5 -3 14 15.5 9.8
 -5 -3 -14 33.4 12.1
 5 3 14 37.1 12.7
 5 3 14 31.8 12.2
 -5 3 -14 25.4 11.2
 6 -3 14 -6.6 6
 6 -3 14 1.4 4.3
 -6 -3 -14 4.5 7.7
 6 3 14 9.9 9.2
 -6 3 -14 12.4 9.1
 6 3 14 2.8 6.7
 7 -3 14 5.5 9.8
 -7 -3 -14 4.3 7
 7 -3 14 -0.9 4.3
 -7 3 -14 -0.4 6.8
 7 3 14 -2.9 5.9
 -8 -3 -14 1.8 7.6
 8 -3 14 -2.9 4.2
 8 -3 14 9.3 10.2
 -8 3 -14 5.3 5.7
 8 3 14 10.8 9.2
 9 -3 14 47.9 17
 9 -3 14 56.49 14
 -9 -3 -14 22.5 13.3
 -9 3 -14 33 15.9
 9 3 14 76.69 17.6
 10 -3 14 -1.2 8.6
 10 -3 14 7.2 7.4
 10 3 14 18 12.8
 -10 3 -14 0.9 9.7
 11 -3 14 90.99 18.3
 11 -3 14 90.19 18.1
 11 3 14 122.89 26.2
 -11 3 -14 56.39 18.1
 14 -4 -14 8.5 11.2
 -14 -4 14 2.1 4.8
 -14 4 14 10.1 10.6
 14 4 -14 7.3 11
 -13 -4 14 15.7 5.9
 13 -4 -14 6.3 10.8
 13 4 -14 9.4 11.1
 -13 4 14 -7.8 6.7
 -12 -4 14 0.9 4.4
 12 -4 -14 -3 7.3
 -12 -4 14 -1.5 3.6
 -12 4 14 -8.4 5.3
 -12 4 14 10.2 10.3
 12 4 -14 -4.5 6.8
 -12 4 14 11.4 9.9
 11 -4 -14 -3 7.6
 -11 -4 14 22 6
 -11 -4 14 17.7 5.4
 11 4 -14 16.3 11.4
 -11 4 14 -0.8 7.2
 -11 4 14 12.6 12.5
 -11 4 14 28.5 15.2
 -10 -4 14 16.9 4.8
 10 -4 -14 16.5 11.1
 -10 -4 14 29.3 6.1
 10 4 -14 31.9 12.2
 -10 4 14 29 13.6
 -10 4 14 18.3 13.9
 -10 4 14 11.8 9.2
 9 -4 -14 87.29 18.7
 -9 -4 14 111.09 8.5
 -9 4 14 80.99 18.5
 9 4 -14 136.19 22.8
 -9 4 14 117.19 22.5
 -8 -4 14 85.19 7
 -8 -4 14 82.29 7.1
 8 -4 -14 38.9 12.6
 -8 4 14 85.29 19.9
 8 4 -14 102.69 19.3
 -8 4 14 112.79 20.9
 -8 4 14 67.39 17
 -7 -4 14 7.7 3.3
 7 -4 -14 18.5 10.1
 -7 -4 14 6.2 3.2
 -7 4 14 2.3 6.7
 -7 4 14 -6.1 4.8
 -7 4 14 0.6 7.1
 7 4 -14 15.5 8.3
 -6 -4 14 17.5 9.3
 -6 -4 14 11 3.8
 -6 -4 14 3.5 3.2
 6 -4 -14 9.6 8.5
 -6 4 14 22.5 10.5
 6 4 -14 4.4 6.7
 -6 4 14 5.5 7.3
 5 -4 -14 524.85 39.4
 -5 -4 14 616.34 28.1
 -5 -4 14 549.65 36
 -5 -4 14 620.94 28
 5 -4 -14 588.24 40.8
 5 4 -14 543.75 29.1
 -5 4 14 591.04 41.4
 5 4 -14 600.34 36.7
 -5 4 14 617.14 41.5
 -4 -4 14 149.88 12.5
 -4 -4 14 202.08 21.8
 4 -4 -14 161.98 23.6
 4 -4 -14 166.78 23.5
 4 4 -14 177.18 14.1
 -4 4 14 185.08 25.3
 4 4 -14 179.38 20.8
 -4 4 14 208.68 27.2
 3 -4 -14 18 9.3
 -3 -4 14 19.9 5.7
 3 -4 -14 0.3 5.7
 -3 -4 14 10.6 5.7
 -3 4 14 18.5 9.3
 3 4 -14 20.6 7.1
 -3 4 14 5.7 7.1
 3 4 -14 16.8 6.1
 2 -4 -14 1.2 5.6
 -2 -4 14 4.6 4.6
 2 -4 -14 3 6.2
 -2 -4 14 -2 2.7
 -2 4 14 0.7 4.9
 -2 4 14 1.3 6.7
 2 4 -14 0 3.6
 2 4 -14 0.3 3.8
 1 -4 -14 -5.5 4.3
 -1 -4 14 -2.1 2.6
 -1 -4 14 -2.3 2.9
 1 4 -14 0 4.4
 -1 4 14 9 8.1
 -1 4 14 1.9 7
 1 4 -14 5.5 4.5
 0 -4 14 63.69 12.7
 0 -4 14 45.1 8
 0 -4 -14 48 12.9
 0 4 14 44.3 12.5
 0 4 -14 38.8 7.9
 0 4 14 48.5 13.6
 0 4 -14 35.5 9.5
 1 -4 14 51.09 8.5
 -1 -4 -14 106.89 18.8
 1 4 14 61.99 15
 -1 4 -14 76.69 14.4
 1 4 14 71.99 16.3
 2 -4 14 111.29 12.3
 2 -4 14 69.39 14
 -2 -4 -14 80.19 16.1
 2 4 14 123.09 19.9
 -2 4 -14 94.59 16.5
 2 4 14 102.19 19.3
 3 -4 14 129.09 20.8
 3 -4 14 125.79 11.1
 -3 -4 -14 143.89 22.2
 -3 4 -14 171.48 23.4
 3 4 14 126.09 22.5
 3 4 14 162.78 25.6
 -4 -4 -14 139.79 22.1
 4 -4 14 129.79 11.6
 4 -4 14 154.18 22.9
 -4 4 -14 171.38 24.1
 4 4 14 124.59 21.4
 4 4 14 166.98 25.1
 5 -4 14 31.8 12
 -5 -4 -14 22.9 10.4
 5 -4 14 26.3 6.8
 5 4 14 2.4 7.3
 -5 4 -14 10.5 10.3
 5 4 14 21 10.3
 6 -4 14 5.9 4.9
 6 -4 14 4.7 9.3
 -6 -4 -14 2.2 7.3
 -6 4 -14 10.2 9
 6 4 14 -0.7 6.3
 6 4 14 17.5 11.2
 -7 -4 -14 112.09 20.7
 7 -4 14 117.69 23.2
 7 -4 14 145.69 16.9
 7 4 14 103.49 21.5
 -7 4 -14 139.99 24.9
 7 4 14 100.09 20.6
 8 -4 14 24.4 13.3
 8 -4 14 31 8.6
 8 -4 14 30 9.1
 -8 -4 -14 32.2 12.1
 -8 4 -14 29.6 14.5
 8 4 14 14.3 11.7
 9 -4 14 3.5 5
 9 -4 14 -4.1 6.7
 9 -4 14 -3.3 4.2
 -9 4 -14 -1.2 7.5
 9 4 14 9.4 10
 10 -4 14 1.8 5.9
 10 -4 14 3.7 9.7
 10 -4 14 7.6 7.1
 -10 4 -14 41.9 17.7
 10 4 14 14.8 11.5
 13 -5 -14 6.7 10.9
 13 5 -14 -1.3 7.9
 -13 5 14 13.9 14.8
 12 -5 -14 -1.2 7.2
 -12 5 14 5.5 11.6
 -12 5 14 -3.4 8.2
 12 5 -14 2.2 9.3
 11 -5 -14 17.6 11.2
 -11 5 14 6 11.4
 -11 5 14 10.3 11.2
 11 5 -14 5.3 9
 -11 5 14 18.4 12.7
 10 -5 -14 21.8 11.7
 -10 5 14 22.5 14.5
 -10 5 14 12.4 10.8
 -10 5 14 26 12.6
 10 5 -14 36.7 13.8
 9 -5 -14 59.19 15.4
 -9 5 14 56.99 17.2
 -9 5 14 30.3 13.3
 9 5 -14 35 12.2
 -9 5 14 30.5 14.8
 8 -5 -14 -0.6 7.1
 -8 5 14 12.4 10.6
 8 5 -14 14.7 9
 -8 5 14 19.2 10.5
 -8 5 14 16.5 11.6
 7 -5 -14 43.3 13.4
 7 5 -14 33.7 11
 -7 5 14 20.6 12
 -7 5 14 52.79 16.5
 -7 5 14 42.1 13.1
 6 -5 -14 155.98 24.8
 -6 5 14 108.79 21.6
 -6 5 14 125.29 21.3
 6 5 -14 140.09 19.5
 5 -5 -14 37.5 12.6
 -5 5 14 65.49 16
 -5 5 14 58.09 15.5
 5 5 -14 29.3 9.5
 -5 5 14 60.39 15.6
 -4 -5 14 39.7 4.6
 4 -5 -14 50.39 13.8
 4 -5 -14 59.69 15.1
 4 5 -14 44.8 7.1
 -4 5 14 35.4 10.8
 4 5 -14 55.49 11.6
 -4 5 14 9.5 8.9
 3 -5 -14 205.88 27
 -3 -5 14 166.08 12
 3 5 -14 162.38 18.1
 -3 5 14 126.99 22.3
 -3 5 14 162.58 23.9
 -2 -5 14 13.3 5.3
 2 -5 -14 8.6 7.4
 -2 5 14 13 9.5
 2 5 -14 16.6 6.3
 -2 5 14 13 8.9
 1 -5 -14 10.7 8.7
 -1 -5 14 26.7 7.5
 1 5 -14 42.6 9.3
 1 5 -14 21.9 6.1
 -1 5 14 34.1 12
 -1 5 14 16.1 9.5
 0 -5 14 0.6 2.7
 0 -5 -14 -4.5 4.7
 0 -5 14 2.4 4.9
 0 5 14 3.2 7.7
 0 5 14 6.2 7.6
 0 5 -14 0.1 4.9
 -1 -5 -14 -2.6 5.9
 1 -5 14 3.5 2.6
 -1 5 -14 -2.8 4.5
 1 5 14 -5.9 5.3
 1 5 14 -4.9 5.5
 2 -5 14 93.59 16.6
 2 -5 14 84.69 5.8
 -2 -5 -14 105.59 19
 2 5 14 102.69 20.2
 2 5 14 99.19 19.8
 -2 5 -14 122.59 19
 3 -5 14 -0.7 5.3
 -3 -5 -14 8.6 9.3
 3 5 14 3.7 8
 3 5 14 11.5 9
 -3 5 -14 11.5 8.5
 4 -5 14 13 9.2
 -4 -5 -14 39.8 12.3
 4 5 14 37.9 14.2
 -4 5 -14 38.4 12.5
 4 5 14 38.2 12.8
 5 -5 14 51.69 13.1
 -5 -5 -14 35.1 11.8
 -5 5 -14 53.09 15.1
 5 5 14 47.5 14.3
 5 5 14 31.2 13.3
 6 -5 14 -2 6.2
 6 -5 14 8.5 2.4
 -6 -5 -14 16.2 11
 6 5 14 4.7 8.6
 6 5 14 2.5 7.8
 -6 5 -14 4.8 7.9
 7 -5 14 14.7 10.1
 7 -5 14 0.7 2.7
 7 -5 14 3.1 2.8
 -7 5 -14 -2.7 8.2
 7 5 14 15.9 11.6
 8 -5 14 23.4 5.4
 8 -5 14 9.6 10.7
 8 -5 14 22.4 5.7
 -8 5 -14 46.3 17.6
 8 5 14 31.7 14.5
 9 -5 14 30.9 6.9
 9 -5 14 29.3 7
 9 -5 14 15.2 13
 -9 5 -14 20.9 14.4
 9 5 14 17.5 12.9
 10 -5 14 0.2 11.3
 10 5 14 5 9.4
 11 -6 -14 7 9.8
 -11 6 14 2.4 16.7
 -11 6 14 5.5 10.5
 -11 6 14 -1.4 7.3
 11 6 -14 -3.7 6.7
 10 -6 -14 -1.1 6.4
 -10 6 14 7 11
 -10 6 14 3 8.6
 10 6 -14 11.5 9.8
 -10 6 14 6.4 9.3
 9 -6 -14 16.6 11.8
 -9 6 14 6.6 10.4
 -9 6 14 28.8 12.2
 -9 6 14 9.3 11.3
 9 6 -14 8.2 8.1
 8 -6 -14 -1.7 7.3
 -8 6 14 -0.4 8.8
 -8 6 14 9.4 9.2
 8 6 -14 22.9 9.2
 -8 6 14 18.4 12.3
 7 -6 -14 6.8 6.8
 -7 6 14 14.6 10.3
 7 6 -14 12.7 8
 -7 6 14 1.8 7.7
 -7 6 14 -0.8 8
 6 -6 -14 24 11.6
 -6 6 14 31.3 13
 -6 6 14 24.4 12.8
 6 6 -14 15.5 8.3
 5 -6 -14 65.89 24.1
 -5 6 14 75.09 17.3
 5 6 -14 35.7 9.4
 -5 6 14 74.19 18.7
 -5 6 14 54.59 13.6
 -4 6 14 1.1 7.6
 -4 6 14 3.5 7.1
 -4 6 14 6.7 8.6
 4 6 -14 11.5 6.3
 3 -6 -14 15 9.2
 3 6 -14 15.9 4.9
 -3 6 14 11.9 9.4
 3 6 -14 22.4 6.9
 -3 6 14 12.5 8.7
 -2 -6 14 3.3 3.4
 2 -6 -14 2.3 6.8
 -2 6 14 -3.6 5.8
 -2 6 14 4.2 7.5
 2 6 -14 2.9 4.1
 2 6 -14 4.8 4.1
 1 -6 -14 33.7 11.5
 -1 -6 14 34.8 7.8
 -1 6 14 8.4 8.5
 1 6 -14 39 8.8
 -1 6 14 7.8 9.2
 1 6 -14 23.6 5.2
 0 -6 -14 4.8 7.8
 0 -6 14 16.2 7.1
 0 6 14 16.2 10.4
 0 6 14 4 7.7
 0 6 -14 34.6 9.1
 1 -6 14 128.39 17.8
 1 6 14 117.49 21.9
 1 6 14 106.19 20.4
 2 -6 14 42.8 11.2
 -2 -6 -14 55.09 14.4
 -2 6 -14 18.7 9.1
 2 6 14 73.39 21
 2 6 14 24.9 12.4
 -3 -6 -14 146.89 22.5
 3 -6 14 147.39 21.7
 3 6 14 121.59 22.6
 3 6 14 137.29 23.3
 -3 6 -14 148.49 22.9
 -4 -6 -14 113.59 21.8
 -4 6 -14 116.89 20.3
 4 6 14 76.79 18.3
 4 6 14 81.99 18.8
 5 -6 14 -3.2 6.5
 -5 6 -14 -9 4.9
 5 6 14 -5.3 5.8
 6 -6 14 6 8.3
 6 6 14 8.5 10.5
 -6 6 -14 10.2 10.2
 7 -6 14 48 15.9
 7 6 14 57.19 16.4
 -7 6 -14 38.9 15.6
 -8 6 -14 -8.8 6.1
 8 6 14 22.4 9.3
 10 -7 -14 -11.8 5.4
 -10 7 14 8.1 13.9
 -10 7 14 6.2 8.8
 -10 7 14 -1.9 10.1
 10 7 -14 4.6 9.2
 9 -7 -14 6.5 10.6
 -9 7 14 5.6 8.4
 -9 7 14 15.1 13.1
 -9 7 14 -8.7 7.3
 9 7 -14 -5.6 5.8
 8 -7 -14 9.9 9.5
 -8 7 14 20.3 15
 8 7 -14 17.6 9.2
 -8 7 14 20.9 11.9
 -8 7 14 17.3 14
 7 -7 -14 47.1 13.8
 -7 7 14 41.5 20.2
 7 7 -14 41.7 11.6
 -7 7 14 54.39 17
 -7 7 14 64.49 19.3
 6 7 -14 2.5 5.4
 -6 7 14 -5.6 5.3
 -6 7 14 -4.5 6.5
 -5 7 14 8 8.7
 -5 7 14 11.2 10.4
 5 7 -14 23.1 8.2
 -5 7 14 6.6 9
 -4 7 14 54.99 16.2
 4 7 -14 46.8 9.7
 -4 7 14 37.4 13.5
 -4 7 14 20.9 11.3
 -3 7 14 85.29 18.4
 -3 7 14 36.9 14.5
 -3 7 14 57.09 17.4
 3 7 -14 55.89 14.1
 2 -7 -14 -3.6 5.5
 2 7 -14 13.6 4
 2 7 -14 9.4 4.7
 -2 7 14 11.2 10.1
 -2 7 14 -0.2 6.7
 -1 -7 14 22.7 7.4
 1 -7 -14 19 11.4
 1 7 -14 45.2 8.9
 -1 7 14 40.4 16.9
 -1 7 14 13.7 10.9
 0 -7 14 16 6.7
 0 -7 -14 37 12.7
 0 7 14 16.3 10.7
 0 7 14 4.1 7.9
 0 7 -14 3.8 5.7
 1 -7 14 -0.8 4.8
 1 7 14 -5.4 6
 1 7 14 -6.1 5.7
 -1 7 -14 0.2 5
 2 -7 14 9 7.6
 2 7 14 15.6 11.8
 2 7 14 3.5 9
 -2 7 -14 5.4 7.6
 3 -7 14 32.6 11
 -3 7 -14 41.2 12.5
 3 7 14 31.3 13.9
 3 7 14 68.49 21.6
 4 -7 14 38.5 12.5
 -4 7 -14 85.19 18.2
 4 7 14 31.6 14.3
 5 7 14 7.3 8.4
 -5 7 -14 8.5 10
 6 -7 14 31.4 12.5
 6 7 14 31 14.9
 -6 7 -14 41.5 15.6
 -7 8 14 39.5 14.3
 -7 8 14 43.1 16.9
 7 8 -14 56.79 14.4
 -7 8 14 69.49 20.7
 -6 8 14 19.4 14.2
 -6 8 14 12.5 10.3
 6 8 -14 51.19 11.5
 -5 8 14 26.8 15
 -5 8 14 53.29 15.6
 -5 8 14 72.29 20.9
 5 8 -14 43.9 9.8
 -4 8 14 2.6 10.3
 4 8 -14 0.8 4.3
 -4 8 14 4.7 8.5
 -4 8 14 16.2 14.1
 -3 8 14 112.39 21.2
 -3 8 14 98.19 21.3
 3 8 -14 100.39 8.7
 -2 8 14 5.6 9.7
 -2 8 14 21.3 11.3
 -2 8 14 -2.1 6.2
 -1 8 14 -0.4 8.5
 -1 8 14 5.6 8.7
 1 8 -14 1 4.2
 0 8 14 -3.6 6.6
 0 8 14 9.5 10
 0 8 -14 0.1 5
 -1 8 -14 1.6 6.2
 1 8 14 -5.8 7
 2 -8 14 -6.1 3.7
 -2 8 -14 -6.2 5.9
 3 -8 14 12.8 9
 3 8 14 4.9 8.9
 -3 8 -14 -2.5 6.8
 4 -8 14 3.2 7.6
 -4 8 -14 -2.9 7.2
 4 8 14 -1.9 6.9
 -15 0 15 0.3 8.4
 15 0 -15 3 10
 14 0 -15 -6.9 6
 -14 0 15 -7.8 6.8
 13 0 -15 1.3 8.8
 -13 0 15 7.1 9.2
 -12 0 15 2.2 7.4
 -12 0 15 -1.7 6.3
 -12 0 15 -3.3 6.6
 12 0 -15 0.6 7.8
 -11 0 15 -6.1 4.8
 11 0 -15 11.2 9.1
 -10 0 15 -5 4
 -10 0 15 -1.4 4.9
 -10 0 15 -1.1 6.2
 10 0 -15 5 7.5
 9 0 -15 1.4 6.6
 -9 0 15 5.7 6.3
 -9 0 15 0.3 5.6
 -9 0 15 12.6 8.8
 -8 0 15 3 6.2
 -8 0 15 -0.1 5.4
 -8 0 15 1.6 6
 8 0 -15 -2 4.6
 7 0 -15 11.3 6.7
 -7 0 15 -4.1 3.5
 -7 0 15 2.1 5
 -7 0 15 0.7 4.8
 7 0 -15 -0.6 5.3
 6 0 -15 3.2 5.2
 -6 0 15 7.4 6.4
 -6 0 15 -1.7 3.9
 6 0 -15 0.7 4.5
 -5 0 15 0.6 5
 -5 0 15 -3.1 3.4
 5 0 -15 -0.8 4.4
 5 0 -15 -6.1 3
 4 0 -15 2.9 5
 4 0 -15 -3 3.6
 -4 0 15 0.4 4.2
 -4 0 15 -0.7 4.4
 -3 0 15 4.4 5.5
 -3 0 15 -4.2 3
 3 0 -15 0.9 5.2
 3 0 -15 1 5
 2 0 -15 -3.3 4.5
 -2 0 15 2.8 5.3
 2 0 -15 2.6 5.3
 -2 0 15 1.3 4.6
 -1 0 15 -4.1 3
 1 0 -15 -3 3.6
 -1 0 15 0.9 4.8
 1 0 -15 1.9 4
 0 0 15 -6.2 3
 0 0 -15 -7.3 2.6
 0 0 15 -0.2 4.7
 0 0 -15 -1.4 3.8
 1 0 15 -1.4 5.1
 1 0 15 -1.9 4.8
 -1 0 -15 3.5 5.2
 2 0 15 2 6.8
 -2 0 -15 -5.4 4.3
 -3 0 -15 -5 4.9
 3 0 15 1 4.7
 3 0 15 -5 4.2
 4 0 15 -2.1 4.1
 4 0 15 4.4 7
 -4 0 -15 0.3 5.7
 5 0 15 0.7 6.3
 5 0 15 -5.2 4.5
 -5 0 -15 -3.4 5.4
 6 0 15 -4.6 4.6
 6 0 15 -4.7 4.8
 -6 0 -15 -4.7 5.3
 7 0 15 -1.5 5.6
 7 0 15 -1 7.2
 -7 0 -15 2.3 8
 -8 0 -15 -0.8 7.9
 8 0 15 -1.6 6.7
 8 0 15 9.8 9.3
 -9 0 -15 -1.1 8
 9 0 15 8.4 9.5
 -10 0 -15 0.9 11.4
 10 0 15 4.6 10.2
 11 0 15 0.8 9
 -11 0 -15 -6.5 8.7
 12 0 15 -4.3 7.2
 15 -1 -15 26.2 14.8
 -15 -1 15 21.7 11.9
 -15 1 15 20.2 13.3
 15 1 -15 3.1 10.6
 14 -1 -15 4.9 10
 -14 -1 15 5 6.3
 -14 1 15 12 10.4
 14 1 -15 -2.3 7.3
 13 -1 -15 54.99 17.7
 -13 1 15 47.2 15.2
 13 1 -15 59.19 18
 -12 -1 15 77.99 15.4
 12 -1 -15 45.6 15.4
 -12 -1 15 59.69 16.6
 -12 1 15 48.1 13.9
 -12 1 15 53.19 15.5
 -12 1 15 66.09 18.1
 12 1 -15 35.8 14.1
 -11 -1 15 71.59 16.7
 11 -1 -15 81.99 18.8
 -11 -1 15 49.99 26.5
 -11 1 15 74.99 17.4
 -11 1 15 79.59 25.9
 -11 1 15 69.69 16.8
 11 1 -15 84.19 18.1
 10 -1 -15 83.29 18.4
 -10 -1 15 71.99 17.3
 -10 -1 15 60.39 12.9
 -10 1 15 58.79 15.8
 10 1 -15 67.99 17
 -10 1 15 57.39 15.1
 -10 1 15 51.19 14.1
 -9 -1 15 73.69 14
 9 -1 -15 112.69 20.3
 -9 -1 15 79.59 16.4
 -9 1 15 81.69 17.2
 -9 1 15 50.59 14.5
 9 1 -15 59.49 15.8
 -9 1 15 81.59 16.8
 -8 -1 15 75.89 14
 8 -1 -15 73.59 16.4
 -8 -1 15 93.39 18.6
 -8 1 15 96.79 17.3
 -8 1 15 94.69 17.9
 8 1 -15 120.39 20.3
 -8 1 15 67.19 15.2
 -7 -1 15 9.8 7.6
 7 -1 -15 -2.8 4.5
 -7 -1 15 6.7 6.1
 7 -1 -15 -0.7 5.3
 7 1 -15 11.4 6.6
 -7 1 15 10.3 7.3
 7 1 -15 10.5 7.9
 -7 1 15 2.3 6.8
 -7 1 15 6 7.1
 -6 -1 15 172.58 22.9
 6 -1 -15 181.68 23.6
 6 -1 -15 144.39 20.8
 6 1 -15 166.18 22.3
 -6 1 15 159.18 23.2
 -6 1 15 147.59 21.3
 6 1 -15 187.18 21.3
 5 -1 -15 208.28 25.4
 5 -1 -15 330.37 25.4
 -5 -1 15 211.18 24.9
 -5 -1 15 312.77 22.9
 -5 1 15 321.67 33.4
 5 1 -15 274.17 23.9
 -5 1 15 246.98 27.1
 5 1 -15 242.98 20.9
 -4 -1 15 79.49 17.8
 -4 -1 15 54.29 12
 4 -1 -15 43 12.3
 4 -1 -15 47 11.8
 4 1 -15 48 10.4
 -4 1 15 61.39 13.6
 -4 1 15 60.99 14.5
 4 1 -15 75.59 15.4
 -3 -1 15 905.71 49.2
 -3 -1 15 913.61 47.7
 3 -1 -15 980.4 53.09
 3 -1 -15 876.31 49.6
 -3 1 15 955 50.99
 -3 1 15 853.31 50.59
 3 1 -15 926.71 48.3
 3 1 -15 950.9 50.29
 -2 -1 15 110.19 16.6
 2 -1 -15 118.09 18.2
 2 -1 -15 144.49 20.6
 -2 -1 15 163.58 19.1
 2 1 -15 144.49 22.1
 2 1 -15 130.29 18.7
 -2 1 15 179.78 22.2
 -2 1 15 124.99 18.5
 -1 -1 15 494.85 33
 1 -1 -15 550.54 36.3
 -1 -1 15 543.95 33.5
 1 -1 -15 540.15 34.9
 -1 1 15 515.05 35.3
 1 1 -15 499.85 33.3
 -1 1 15 515.35 35.6
 1 1 -15 598.64 34.7
 0 -1 15 42.8 11.1
 0 -1 15 42 10.2
 0 -1 -15 46 11.3
 0 1 -15 51.09 11.3
 0 1 15 52.99 12.2
 0 1 15 56.49 13.3
 0 1 -15 47.8 11.5
 1 -1 15 6.5 5.9
 -1 -1 -15 2.5 5.3
 1 -1 15 6 6
 -1 1 -15 10.5 7.3
 1 1 15 1.5 5.6
 1 1 15 12.4 8
 2 -1 15 268.17 23
 -2 -1 -15 289.77 25.3
 2 -1 15 279.37 24.4
 -2 1 -15 288.67 25.4
 2 1 15 295.87 32.4
 2 1 15 280.57 25.2
 3 -1 15 1.4 4.8
 3 -1 15 -4.9 2.8
 -3 -1 -15 1.1 5.4
 -3 1 -15 -4.5 3.7
 3 1 15 -8.5 3.5
 3 1 15 6.3 7.2
 4 -1 15 115.99 19.9
 -4 -1 -15 101.39 21.9
 4 1 15 167.28 24.3
 -4 1 -15 88.29 17
 4 1 15 151.08 23.1
 5 -1 15 26.9 10.7
 -5 -1 -15 37.5 12
 5 -1 15 36.1 10.9
 -5 1 -15 36.7 12.6
 5 1 15 47.8 13.6
 5 1 15 29.6 11.8
 -6 -1 -15 38.8 12.8
 6 -1 15 58.19 14
 6 -1 15 19 10.1
 6 1 15 48 14.8
 -6 1 -15 63.59 16.1
 6 1 15 20.8 10.8
 -7 -1 -15 12.1 9.9
 7 -1 15 18.6 11.6
 7 -1 15 13.4 8.6
 7 1 15 25.4 12.3
 7 1 15 -2.6 6.2
 -7 1 -15 9.6 9
 8 -1 15 2.4 8.3
 -8 -1 -15 3.4 8.4
 8 -1 15 7.3 7.6
 8 1 15 15.2 10.4
 -8 1 -15 1.5 8
 8 1 15 7.9 8.4
 9 -1 15 1.2 6.9
 -9 -1 -15 -5.4 4.7
 9 -1 15 -3.5 8.8
 9 1 15 0 7.3
 -9 1 -15 -0.1 7.9
 -10 -1 -15 0.1 8.3
 10 -1 15 13 10.2
 10 -1 15 11.1 12
 10 1 15 0.9 8.1
 -10 1 -15 15.7 11.9
 11 -1 15 13.3 13.6
 11 1 15 -0.8 8.8
 -11 1 -15 6.1 11.8
 15 -2 -15 2.7 7.3
 -15 -2 15 12.1 10.1
 -15 2 15 5.2 10.4
 15 2 -15 -2.8 9
 -14 -2 15 -8.6 5.4
 14 -2 -15 4.4 10.6
 -14 2 15 -4.1 8.2
 14 2 -15 -2.6 7.6
 13 -2 -15 29 14.2
 -13 -2 15 39 11.8
 13 2 -15 47 16.5
 -13 2 15 47 15.4
 -12 -2 15 145.19 20.5
 -12 -2 15 137.99 19.9
 12 -2 -15 116.69 22.8
 12 2 -15 117.49 23.8
 -12 2 15 161.58 26.5
 -12 2 15 182.18 29.9
 -12 2 15 181.38 30.5
 -11 -2 15 62.79 12.6
 11 -2 -15 38.8 13
 -11 -2 15 49.4 15.6
 -11 -2 15 45.3 11.7
 -11 2 15 65.09 17.1
 11 2 -15 63.09 17.6
 -11 2 15 47.8 14.5
 -11 2 15 21.7 13.3
 -10 -2 15 9.6 6.8
 -10 -2 15 5.4 5.9
 -10 -2 15 2 7.1
 10 -2 -15 10 8.7
 -10 2 15 4.2 8.9
 -10 2 15 3.9 8.1
 10 2 -15 1.6 6.5
 -10 2 15 -4.8 5.1
 -9 -2 15 87.49 13.6
 -9 -2 15 62.09 16.2
 9 -2 -15 79.29 21.6
 -9 -2 15 89.69 13.8
 -9 2 15 65.39 16.4
 -9 2 15 64.59 16.1
 -9 2 15 81.39 18.1
 9 2 -15 47.9 14.7
 -8 -2 15 50.69 11.1
 8 -2 -15 77.39 17
 -8 -2 15 66.29 12.1
 -8 -2 15 92.09 17
 -8 2 15 81.29 16.7
 -8 2 15 106.39 19.1
 -8 2 15 66.19 16.2
 8 2 -15 68.69 15.5
 -7 -2 15 116.69 22.1
 -7 -2 15 135.39 16.9
 7 -2 -15 58.59 14.8
 -7 -2 15 85.99 16.3
 7 -2 -15 89.09 17.6
 -7 2 15 67.69 15.4
 -7 2 15 100.59 18.6
 -7 2 15 94.09 17.3
 7 2 -15 71.89 12.5
 7 2 -15 130.19 19.9
 -6 -2 15 53.39 10.5
 6 -2 -15 72.79 15.4
 -6 -2 15 65.89 13.8
 6 -2 -15 45.2 12.7
 -6 2 15 30.3 10.5
 6 2 -15 41.3 11.3
 -6 2 15 44.8 12.4
 6 2 -15 62.79 11.7
 5 -2 -15 175.08 23.8
 5 -2 -15 159.08 22.3
 -5 -2 15 198.98 23.8
 -5 -2 15 171.08 18.7
 -5 2 15 103.29 18
 5 2 -15 148.19 17.9
 5 2 -15 151.48 20.7
 -5 2 15 114.89 20.5
 -4 -2 15 587.14 35.9
 4 -2 -15 591.84 39.8
 4 -2 -15 565.84 37.7
 -4 -2 15 545.95 32.7
 4 2 -15 540.35 35.4
 -4 2 15 509.75 37.6
 -4 2 15 607.24 39.2
 4 2 -15 598.74 34
 -3 -2 15 803.42 43.9
 3 -2 -15 770.92 48
 3 -2 -15 846.02 47.7
 -3 2 15 824.82 48.4
 3 2 -15 804.62 44.3
 3 2 -15 853.31 43.5
 -3 2 15 706.13 45.9
 -2 -2 15 0.7 4.5
 2 -2 -15 10.9 7.4
 2 -2 -15 -6.4 3.8
 -2 2 15 1.4 4.9
 2 2 -15 -3 3.5
 -2 2 15 3.2 5.4
 2 2 -15 3.3 5.1
 -1 -2 15 11.7 6.5
 -1 -2 15 1.4 4.2
 1 -2 -15 -1.8 5.3
 1 -2 -15 19.4 9
 -1 2 15 -0.7 4.8
 1 2 -15 4.1 4.8
 -1 2 15 6.2 7
 1 2 -15 -2 3.8
 0 -2 15 90.49 13.5
 0 -2 15 56.69 12.4
 0 -2 -15 91.59 16.2
 0 2 15 60.59 13.9
 0 2 -15 104.09 15.9
 0 2 15 79.39 15.1
 1 -2 15 36.8 10.4
 1 -2 15 66.69 12.3
 -1 -2 -15 42.9 11.8
 1 2 15 43.5 12.9
 1 2 15 72.49 15.1
 -1 2 -15 57.69 13
 2 -2 15 131.09 17.6
 2 -2 15 180.08 23.1
 -2 -2 -15 173.88 23.8
 -2 2 -15 223.78 25.5
 2 2 15 191.88 24.6
 2 2 15 157.08 23
 3 -2 15 270.37 21.9
 3 -2 15 255.77 28.9
 -3 -2 -15 265.07 30.2
 -3 2 -15 305.47 26.7
 3 2 15 225.28 29.1
 3 2 15 239.98 29.7
 -4 -2 -15 4.5 7.3
 4 -2 15 13.6 8.5
 4 -2 15 11.1 6.3
 4 2 15 17.9 9.9
 -4 2 -15 1.7 6.4
 4 2 15 4.3 6.8
 5 -2 15 453.05 36.2
 -5 -2 -15 459.55 36.6
 5 -2 15 423.96 30.8
 5 2 15 470.25 36.1
 5 2 15 466.55 37.2
 -5 2 -15 422.46 34.9
 -6 -2 -15 7.9 8.3
 6 -2 15 5.1 8.4
 6 -2 15 9.2 7
 -6 2 -15 1.3 6.6
 6 2 15 -3.1 4.9
 6 2 15 7 8.2
 -7 -2 -15 1.6 7.1
 7 -2 15 28.5 9.2
 7 -2 15 8.2 10.2
 7 2 15 6.5 8.4
 7 2 15 4.6 7.8
 -8 -2 -15 41.1 14.2
 8 -2 15 37.4 11
 8 -2 15 38.8 14.2
 -8 2 -15 22.6 13.5
 8 2 15 15.5 10.7
 8 2 15 21.4 11.7
 9 -2 15 10.4 11.3
 -9 -2 -15 11.7 12.5
 9 -2 15 5.7 8.2
 9 2 15 2 8.8
 -9 2 -15 1.9 9.1
 10 -2 15 13.2 12.4
 10 -2 15 -2.3 6.2
 10 2 15 10.8 11.5
 -10 2 -15 14.8 13.5
 11 -2 15 16.6 12.8
 11 -2 15 15.7 14.5
 11 2 15 10.6 11.9
 -11 2 -15 6.5 12.9
 14 -3 -15 55.59 17.1
 -14 -3 15 32.6 10.6
 -14 3 15 37.4 17
 13 -3 -15 -2.2 7.4
 -13 -3 15 -3.5 4.9
 -13 3 15 -2.2 9.1
 13 3 -15 9.4 10.8
 12 -3 -15 129.39 25.5
 -12 -3 15 121.49 16.8
 -12 -3 15 129.09 17.5
 -12 3 15 158.38 26.9
 -12 3 15 156.88 26.6
 12 3 -15 132.99 24.3
 -12 3 15 134.59 26.3
 -11 -3 15 -2.3 4.1
 11 -3 -15 2.5 8.6
 -11 -3 15 3.3 5.7
 -11 3 15 -5.9 6.7
 -11 3 15 -0.3 7.1
 11 3 -15 8.7 9.5
 -11 3 15 10.9 10.7
 -10 -3 15 250.57 19.8
 10 -3 -15 302.47 37.4
 -10 -3 15 268.67 20.4
 10 3 -15 322.17 36.1
 -10 3 15 263.37 34.4
 -10 3 15 291.37 34.6
 -10 3 15 269.67 34.2
 -9 -3 15 25 7.3
 -9 -3 15 10 8.2
 -9 -3 15 25 7.3
 9 -3 -15 24.7 11.6
 9 3 -15 17.5 9.6
 -9 3 15 27 12.6
 -9 3 15 8.7 8.9
 -9 3 15 32.6 12
 -8 -3 15 416.56 24.6
 -8 -3 15 411.46 32.8
 8 -3 -15 419.16 34.5
 -8 -3 15 374.56 24.1
 8 3 -15 405.66 33.1
 -8 3 15 404.56 33.9
 -8 3 15 374.86 33
 -8 3 15 390.96 33.1
 7 -3 -15 -1.6 5.2
 -7 -3 15 6.7 4.4
 -7 -3 15 -0.6 5.1
 -7 -3 15 1.3 3.9
 -7 3 15 4.2 7.3
 7 3 -15 1.9 6
 -7 3 15 -7.1 4.8
 -7 3 15 -0.2 5.3
 -6 -3 15 258.07 29
 -6 -3 15 333.27 20.9
 6 -3 -15 354.56 36.2
 -6 -3 15 286.87 20
 6 -3 -15 313.27 34.5
 -6 3 15 322.67 34.9
 6 3 -15 334.57 27.2
 -6 3 15 288.67 32.4
 6 3 -15 306.77 21.4
 5 -3 -15 294.07 32.5
 5 -3 -15 299.57 34.6
 -5 -3 15 294.47 25
 -5 -3 15 339.87 21.2
 -5 3 15 335.57 29.1
 -5 3 15 306.77 33.8
 5 3 -15 294.97 24.9
 5 3 -15 283.67 21.1
 4 -3 -15 26.5 10.1
 -4 -3 15 10.3 6.6
 4 -3 -15 9.8 8.1
 -4 -3 15 18.6 6.3
 4 3 -15 3.2 5.6
 -4 3 15 22.1 9.5
 -4 3 15 14.8 8.4
 4 3 -15 30.5 8.1
 3 -3 -15 36.4 11.6
 -3 -3 15 66.29 12.8
 -3 -3 15 49.4 9.5
 3 -3 -15 30.5 10.7
 3 3 -15 46.4 10.1
 -3 3 15 53.89 14.4
 3 3 -15 22 8.1
 -3 3 15 19.7 9.1
 -2 -3 15 168.48 19.1
 2 -3 -15 212.48 26.2
 2 -3 -15 190.58 25.7
 -2 -3 15 210.78 17.7
 -2 3 15 219.48 26.9
 2 3 -15 186.08 20.6
 -2 3 15 210.28 26.6
 2 3 -15 245.68 19.2
 -1 -3 15 277.57 20.7
 -1 -3 15 243.28 19.4
 1 -3 -15 247.28 28.5
 1 3 -15 224.58 20
 1 3 -15 249.08 20.2
 -1 3 15 297.97 31.9
 -1 3 15 255.87 29.9
 0 -3 15 18.7 6.5
 0 -3 -15 24.1 9.7
 0 3 -15 19.1 7.7
 0 3 15 14.8 8.9
 0 3 15 32.8 10.7
 0 3 -15 29.2 8.2
 1 -3 15 17.1 6.2
 -1 -3 -15 14.7 8.8
 1 -3 15 9.2 6.8
 1 3 15 19.3 9.7
 -1 3 -15 2.4 5.1
 1 3 15 7 6.9
 2 -3 15 4 4.6
 2 -3 15 -6.5 3.7
 -2 -3 -15 1.5 5.6
 2 3 15 0.4 5.7
 2 3 15 0.5 5.5
 -2 3 -15 -1 5.1
 3 -3 15 50.39 10.6
 -3 -3 -15 38.9 12.4
 3 -3 15 50.29 13
 3 3 15 32.7 12.1
 3 3 15 45.8 13.2
 -3 3 -15 63.19 14.8
 4 -3 15 23.4 10.2
 -4 -3 -15 6.5 8.2
 4 -3 15 20.8 7.1
 -4 3 -15 13 8.9
 4 3 15 20.7 10.9
 4 3 15 3.6 7.6
 5 -3 15 285.17 22.7
 5 -3 15 301.77 34.8
 -5 -3 -15 325.17 29.3
 -5 3 -15 261.37 32.8
 5 3 15 292.77 34.5
 5 3 15 349.17 38.5
 6 -3 15 -3 6.5
 -6 -3 -15 2.6 7
 6 -3 15 -0.5 4.5
 6 3 15 3.8 7.8
 -6 3 -15 6.5 9.9
 7 -3 15 48.2 11.3
 7 -3 15 36.5 14.2
 -7 -3 -15 54.99 15.7
 7 3 15 42.3 14.1
 7 3 15 44.4 14.4
 -7 3 -15 69.59 18.2
 -8 -3 -15 16.1 11.8
 8 -3 15 24.5 13.2
 8 -3 15 19 9.1
 -8 3 -15 20.5 13.7
 8 3 15 3.4 9.3
 8 3 15 7.1 10.6
 9 -3 15 132.69 20.3
 9 -3 15 116.09 25.2
 9 3 15 106.49 22.3
 -9 3 -15 199.68 33.8
 10 -3 15 -5.9 9.6
 10 -3 15 6.8 7.8
 -10 3 -15 5.1 11.6
 10 3 15 3.1 10.4
 11 -3 15 9.4 9.9
 11 -3 15 21 15.5
 11 -3 15 15.7 10.8
 -11 3 -15 16.9 14.8
 13 -4 -15 18.5 13.1
 -13 -4 15 -2.6 3.9
 -13 4 15 -6.7 7.8
 13 4 -15 -1.2 8
 -12 -4 15 48.7 9.1
 -12 -4 15 42.3 7.7
 12 -4 -15 30.5 14.4
 12 4 -15 81.09 19.8
 -12 4 15 27 15.3
 -12 4 15 57.79 17.7
 -11 -4 15 108.69 13.7
 11 -4 -15 96.59 20.2
 -11 -4 15 118.89 10.1
 -11 4 15 122.99 24
 -11 4 15 108.39 23.2
 -11 4 15 122.39 29.4
 11 4 -15 143.69 26.2
 -10 -4 15 149.39 11.1
 10 -4 -15 89.59 19.1
 -10 -4 15 155.98 11.4
 -10 4 15 169.68 28.3
 -10 4 15 140.29 25.2
 -10 4 15 104.99 22.4
 10 4 -15 143.99 24.8
 -9 -4 15 70.69 8.1
 9 -4 -15 44 14.3
 -9 4 15 58.49 14.7
 -9 4 15 38.8 14.1
 9 4 -15 74.79 16.8
 -9 4 15 70.89 18.6
 8 -4 -15 36.5 12.6
 -8 -4 15 31.9 5.9
 -8 -4 15 39.7 6.1
 -8 4 15 32.5 13.9
 8 4 -15 46.7 13.1
 -8 4 15 48.9 14.2
 -8 4 15 49.4 15
 -7 -4 15 194.08 12.8
 7 -4 -15 281.97 33.8
 -7 -4 15 178.68 24.6
 -7 -4 15 200.58 13
 -7 4 15 214.78 29.4
 7 4 -15 209.88 25.8
 -7 4 15 271.67 33.1
 -7 4 15 254.87 31.6
 6 -4 -15 344.97 31.5
 -6 -4 15 386.86 20.2
 6 -4 -15 376.06 32.2
 -6 -4 15 368.26 20
 -6 -4 15 347.07 28.5
 -6 4 15 375.96 39.5
 -6 4 15 352.76 38.5
 6 4 -15 358.46 28.7
 -6 4 15 347.57 31.3
 -5 -4 15 240.38 16
 5 -4 -15 238.98 30.3
 -5 -4 15 256.47 23.1
 5 -4 -15 303.97 33.3
 -5 4 15 227.98 30.4
 5 4 -15 246.68 17.7
 5 4 -15 242.78 22
 -5 4 15 284.97 33.4
 4 -4 -15 292.17 33.1
 -4 -4 15 241.08 17
 -4 -4 15 264.77 21.7
 4 -4 -15 243.98 29.9
 -4 4 15 261.37 30.5
 -4 4 15 263.47 31.3
 4 4 -15 295.97 23.2
 4 4 -15 242.48 18.5
 -3 -4 15 204.18 18.7
 3 -4 -15 200.98 27.1
 -3 -4 15 232.38 17.2
 3 -4 -15 287.07 33
 -3 4 15 209.58 28.1
 -3 4 15 304.47 32.9
 3 4 -15 258.17 18.9
 3 4 -15 215.98 19.2
 -2 -4 15 354.86 24.2
 2 -4 -15 378.56 30.6
 -2 -4 15 362.36 23.8
 -2 4 15 398.26 31.9
 -2 4 15 388.96 31.3
 2 4 -15 361.86 24.6
 2 4 -15 327.07 24.1
 1 -4 -15 5.5 7.6
 -1 -4 15 8.3 5.2
 -1 -4 15 14.5 6.9
 -1 4 15 17.5 10
 1 4 -15 8.5 6.1
 1 4 -15 9.6 5.5
 -1 4 15 16.7 9.7
 0 -4 15 284.37 23.2
 0 -4 -15 305.87 33
 0 -4 15 330.37 20.9
 0 4 15 300.77 33.9
 0 4 15 308.07 34.5
 0 4 -15 354.86 25.4
 0 4 -15 280.57 20.4
 -1 -4 -15 78.19 17
 1 -4 15 93.39 12
 1 4 15 80.79 17.8
 1 4 15 103.39 19.8
 -1 4 -15 86.19 15
 -2 -4 -15 297.17 33
 2 -4 15 271.17 24.7
 2 -4 15 275.47 18.4
 2 4 15 270.07 32.1
 2 4 15 312.47 35
 -2 4 -15 269.17 29.1
 3 -4 15 95.69 12.1
 3 -4 15 98.49 18.2
 -3 -4 -15 118.39 20
 -3 4 -15 119.79 19.9
 3 4 15 101.79 19.2
 3 4 15 102.39 19.3
 -4 -4 -15 5.7 7.8
 4 -4 15 4.6 8.1
 4 -4 15 6.5 4.2
 4 4 15 17.8 10.9
 4 4 15 10.5 9.7
 -4 4 -15 4.4 7
 -5 -4 -15 8.6 8.8
 5 -4 15 15.8 5.7
 5 -4 15 6.9 8.4
 5 4 15 -2.5 6.7
 -5 4 -15 5.1 7.5
 6 -4 15 47.7 14.3
 -6 -4 -15 34.5 12.1
 6 -4 15 32.7 8.1
 6 4 15 10.7 10.3
 6 4 15 59.19 16.9
 -6 4 -15 53.69 15.9
 -7 -4 -15 10.9 9.7
 7 -4 15 10.8 9.6
 7 -4 15 6.6 5.4
 -7 4 -15 17.6 12.9
 7 4 15 4.7 9.7
 7 4 15 0.8 7.9
 8 -4 15 7.5 10.2
 8 -4 15 0.9 4.8
 8 4 15 -2.9 7
 -8 4 -15 9.7 10.5
 9 -4 15 12.4 11.3
 9 -4 15 15.5 7.8
 -9 4 -15 2.8 9.8
 9 4 15 -2.7 8.7
 10 -4 15 65.69 13.9
 10 -4 15 37.4 19
 10 -4 15 49.5 11.6
 -10 4 -15 27.6 16.6
 12 -5 -15 -3.8 7.3
 -12 5 15 3.5 10.8
 -12 5 15 -3.8 8.7
 12 5 -15 -5.6 5.4
 11 -5 -15 8.5 10.5
 11 5 -15 47.2 15
 -11 5 15 10.2 10.1
 -11 5 15 0.7 9.7
 10 -5 -15 182.48 27.7
 -10 5 15 207.18 33.5
 -10 5 15 138.09 31.4
 10 5 -15 117.19 23.6
 -10 5 15 161.38 27
 9 -5 -15 37 13.9
 -9 5 15 46.4 24.1
 -9 5 15 59.59 17.8
 -9 5 15 17.9 12.8
 9 5 -15 39.4 13.8
 8 -5 -15 180.68 27.1
 -8 5 15 155.68 25.4
 8 5 -15 161.98 24.6
 -8 5 15 148.99 27.2
 -8 5 15 178.98 28.8
 7 -5 -15 151.48 25.3
 -7 5 15 95.09 20.1
 -7 5 15 144.09 25.5
 -7 5 15 119.89 22.9
 7 5 -15 93.49 18.1
 -6 5 15 558.34 41.7
 6 5 -15 533.65 35.9
 -6 5 15 404.16 35.9
 -6 5 15 547.75 41.7
 5 -5 -15 2.8 6.8
 5 -5 -15 9.7 8.1
 -5 5 15 -1.2 6.5
 5 5 -15 0.4 5.5
 5 5 -15 9.7 4
 -5 5 15 13.6 10.1
 -5 5 15 28.9 11.1
 4 -5 -15 248.58 30.7
 -4 -5 15 178.88 11.8
 4 -5 -15 179.18 26.5
 -4 5 15 252.17 32.5
 4 5 -15 175.18 20.8
 4 5 -15 204.88 14.8
 -4 5 15 204.68 27
 3 -5 -15 75.49 17.4
 -3 -5 15 70.39 9.7
 3 5 -15 83.29 11.7
 3 5 -15 99.69 14.9
 -3 5 15 76.19 17.9
 -3 5 15 85.69 18.5
 -2 -5 15 35.7 8.2
 2 -5 -15 66.39 15.1
 -2 -5 15 51.49 9.7
 2 5 -15 55.79 10
 -2 5 15 61.89 15.2
 -2 5 15 34.7 11.6
 2 5 -15 63.39 10.9
 1 -5 -15 36.9 11.4
 -1 -5 15 26.5 6.3
 -1 -5 15 17.2 7.4
 1 5 -15 15.2 7.2
 1 5 -15 33.1 7.4
 -1 5 15 33.9 12.2
 -1 5 15 21.4 11.8
 0 -5 15 23.9 8.4
 0 -5 -15 13.5 9.3
 0 -5 15 29.4 6.2
 0 5 15 10.1 8.8
 0 5 15 1 7.4
 0 5 -15 12.7 6.9
 1 -5 15 118.09 20.1
 -1 -5 -15 199.28 25.6
 1 -5 15 154.78 11
 1 5 15 149.69 23.2
 1 5 15 135.49 22.8
 -1 5 -15 152.78 20.8
 2 -5 15 4.9 5.6
 -2 -5 -15 -1 6.9
 2 -5 15 6.7 2.9
 2 5 15 -0.8 6
 2 5 15 5.6 9.3
 -2 5 -15 14.8 8.4
 -3 -5 -15 15.5 9.7
 3 -5 15 3.1 7
 3 5 15 10.3 10.6
 -3 5 -15 4 7
 3 5 15 10.7 9.4
 4 -5 15 11.8 10.1
 -4 -5 -15 2.3 7.5
 4 5 15 11.7 9.1
 4 5 15 9.1 9.2
 -4 5 -15 7.2 8.3
 5 -5 15 190.18 27.3
 -5 -5 -15 181.18 26.6
 5 5 15 149.19 25.9
 5 5 15 150.58 25.5
 -5 5 -15 151.98 24.9
 -6 -5 -15 -0.5 9.5
 6 -5 15 0.5 2.4
 6 -5 15 2.9 2.4
 6 -5 15 4.9 9.1
 -6 5 -15 -2.7 9
 6 5 15 10.7 11.7
 7 -5 15 93.19 20.7
 7 -5 15 77.29 8.8
 7 -5 15 95.09 8.1
 7 5 15 71.39 19.5
 -7 5 -15 84.99 21.6
 8 -5 15 0.4 8.2
 8 -5 15 0.9 3
 8 -5 15 2.9 3.8
 -8 5 -15 -3.2 9
 8 5 15 0.3 8.7
 9 -5 15 126.29 28.4
 9 -5 15 131.89 14.4
 9 -5 15 104.49 14.8
 9 5 15 105.59 23.6
 -9 5 -15 83.69 22.7
 11 -6 -15 25.2 13.3
 11 6 -15 47.3 15.2
 -11 6 15 47.5 19.3
 -11 6 15 18.1 14
 10 -6 -15 0.5 6.9
 -10 6 15 17.7 12.2
 10 6 -15 -5.8 5.2
 -10 6 15 -7.4 8.9
 -10 6 15 14.6 13.3
 9 -6 -15 53.39 15.5
 -9 6 15 63.49 17.7
 -9 6 15 63.59 17.4
 -9 6 15 38.4 17
 9 6 -15 42.6 14.6
 8 -6 -15 -2.5 6.6
 -8 6 15 -3.5 9.4
 -8 6 15 15.9 10.2
 8 6 -15 11.6 10.5
 -8 6 15 5.3 12
 7 -6 -15 23.5 12.8
 -7 6 15 11.8 10.2
 7 6 -15 15.4 8.8
 -7 6 15 11.1 11.1
 -7 6 15 9.4 9.9
 6 -6 -15 17.4 10.8
 -6 6 15 18.6 12.2
 -6 6 15 0.4 7.2
 -6 6 15 7.4 9.6
 6 6 -15 12.3 7.9
 5 -6 -15 3.5 7.8
 -5 6 15 20.8 11.8
 -5 6 15 29.5 12.7
 -5 6 15 33.7 13.3
 4 -6 -15 0.4 6.9
 4 6 -15 3.2 2.6
 4 6 -15 3.8 5.2
 -4 6 15 10.6 8.2
 -4 6 15 11.9 10.1
 -3 -6 15 -0.7 1.6
 3 -6 -15 -8.5 4.7
 -3 6 15 -1.4 6.1
 3 6 -15 1 3.5
 -3 6 15 0.8 7.2
 3 6 -15 0.4 3.7
 -2 -6 15 26.3 5.9
 2 -6 -15 48.6 14.3
 2 6 -15 39 7.9
 -2 6 15 38.3 12.8
 -2 6 15 42.6 13.2
 2 6 -15 46.3 8.9
 -1 -6 15 28.2 7.4
 1 -6 -15 12 9
 1 6 -15 8.1 6.1
 -1 6 15 20.4 11.3
 -1 6 15 21.4 11.6
 1 6 -15 21.4 5.1
 0 -6 15 -0.5 4.3
 0 6 15 3.6 7.1
 0 6 15 4.1 7.7
 0 6 -15 1.7 5.1
 -1 -6 -15 10.3 9.8
 1 -6 15 7.1 6.9
 -1 6 -15 -0.3 5.4
 1 6 15 9.5 8.9
 2 -6 15 15.9 8.9
 -2 -6 -15 28.5 12.6
 2 6 15 18.6 11.1
 -2 6 -15 3.7 7.2
 2 6 15 5.6 8.5
 3 -6 15 49.2 13.8
 -3 -6 -15 72.19 16.6
 3 6 15 60.39 16.3
 -3 6 -15 78.69 15.8
 3 6 15 77.29 17.5
 -4 6 -15 82.39 17.3
 4 6 15 65.49 17.3
 4 6 15 56.69 17
 5 -6 15 -6 6.6
 -5 6 -15 -1.7 8.1
 5 6 15 9.1 8.5
 6 -6 15 199.78 29.7
 -6 6 -15 182.28 29
 6 6 15 164.18 27.7
 7 -6 15 2.8 9.8
 -7 6 -15 -10.6 7.2
 8 -6 15 45.7 18.7
 8 6 15 59.49 17.8
 -8 6 -15 82.29 22.2
 9 -7 -15 91.59 20.2
 9 7 -15 87.69 19.3
 -9 7 15 105.19 27.2
 -9 7 15 106.29 24.9
 -9 7 15 137.29 26.1
 8 -7 -15 23.5 12.9
 -8 7 15 31.5 17
 -8 7 15 13.4 10.8
 8 7 -15 17.3 10.3
 -8 7 15 26.3 15.3
 7 -7 -15 34.6 14.7
 7 7 -15 35.4 12.2
 -7 7 15 22.8 13.7
 -7 7 15 50.29 19.6
 -7 7 15 43.4 13.8
 -6 7 15 -0.4 7.2
 -6 7 15 12.4 10.6
 6 7 -15 -4.7 4.5
 -6 7 15 1.1 9.2
 5 7 -15 76.79 13.6
 -5 7 15 72.39 19
 -5 7 15 68.29 17.7
 -5 7 15 75.89 20
 -4 7 15 54.59 16.2
 4 7 -15 55.09 11.1
 -4 7 15 62.09 16.9
 -4 7 15 28.4 14
 3 7 -15 3 2.5
 -3 7 15 6.4 8.3
 -3 7 15 -0.5 7.7
 -3 7 15 1.8 8
 2 -7 -15 86.99 19.6
 -2 7 15 76.39 18.2
 2 7 -15 72.69 8.3
 -2 7 15 52.39 15.6
 2 7 -15 65.29 10
 -1 -7 15 0 3.8
 -1 7 15 2.2 7.3
 -1 7 15 -2.1 7
 1 7 -15 5.5 5.7
 0 -7 15 5.7 5.6
 0 7 -15 9.2 7
 0 7 15 0.1 8
 0 7 15 4.1 8.3
 1 -7 15 36.8 10.3
 -1 7 -15 3 6.8
 1 7 15 27.8 11.8
 1 7 15 17.8 11.2
 2 -7 15 37.1 11
 2 7 15 8.5 9.8
 -2 7 -15 20.1 10.3
 2 7 15 61.09 26
 3 -7 15 5.5 7.7
 3 7 15 -1.8 7.8
 -3 7 -15 8.2 8.4
 4 -7 15 4.2 7.6
 -4 7 -15 6.5 9.9
 4 7 15 20.6 9
 5 7 15 11 11.6
 -5 7 -15 16.4 11.6
 6 -7 15 10.8 10.7
 -6 7 -15 -2.5 6.6
 6 7 15 6.2 9.7
 -6 8 15 22.3 14.3
 6 8 -15 22.2 9.4
 5 8 -15 -0.7 4.6
 -5 8 15 1.9 8.9
 -5 8 15 20.8 10.1
 -5 8 15 9.8 10.9
 -4 8 15 36 15.9
 -4 8 15 37.2 16.7
 4 8 -15 40.1 8.6
 -4 8 15 53.89 16.1
 -3 8 15 7.4 9.5
 -3 8 15 33.4 16
 3 8 -15 19.1 4.8
 -3 8 15 34.1 14.5
 -2 8 15 21.7 12.9
 -2 8 15 54.09 15.2
 2 8 -15 30.7 4.6
 -2 8 15 16.5 12.3
 -1 8 15 28.7 12.2
 1 8 -15 9.2 5.9
 0 8 15 17.6 9.9
 0 8 -15 5.4 6.4
 -1 8 -15 5.3 7
 1 8 15 5.2 11.7
 2 -8 15 4.1 6.3
 2 8 15 4.4 9.5
 -2 8 -15 13.8 15
 3 -8 15 0.8 6.3
 3 8 15 2 8.7
 -3 8 -15 1.7 8.4
 -15 0 16 -1.7 7.7
 15 0 -16 10.5 12.3
 14 0 -16 114.99 24.2
 -14 0 16 127.49 23
 13 0 -16 5.6 8.6
 -13 0 16 7.4 8.8
 12 0 -16 9 10.3
 -12 0 16 -1.2 7
 -12 0 16 6.6 9.6
 -12 0 16 17.3 9.2
 -11 0 16 -3.7 5.8
 11 0 -16 -0.4 6.3
 -11 0 16 -1.4 4.8
 -11 0 16 1.3 7.4
 -10 0 16 130.39 20.7
 10 0 -16 120.59 21.9
 -10 0 16 99.79 20
 -10 0 16 80.19 17.2
 -9 0 16 9.5 8.6
 -9 0 16 10.9 8.9
 -9 0 16 12 8.7
 -8 0 16 71.29 15.3
 8 0 -16 88.49 18
 -8 0 16 86.39 16.5
 -8 0 16 78.09 17.1
 7 0 -16 92.29 16.1
 -7 0 16 96.49 18.3
 7 0 -16 85.09 17.4
 -7 0 16 84.29 15.9
 -7 0 16 96.49 16.6
 -6 0 16 77.29 16.5
 6 0 -16 70.89 14.2
 6 0 -16 80.09 16.6
 -6 0 16 68.19 14.2
 -5 0 16 266.97 23.7
 5 0 -16 290.57 24.4
 -5 0 16 383.16 29
 5 0 -16 251.07 29
 -4 0 16 825.52 48.5
 4 0 -16 918.81 49.99
 4 0 -16 891.51 51.39
 -4 0 16 1001 52.89
 -3 0 16 940.71 49.9
 3 0 -16 854.41 48.5
 3 0 -16 881.61 50.89
 -3 0 16 898.21 50.79
 -2 0 16 1786.02 84.39
 2 0 -16 1760.02 82.79
 -2 0 16 1813.02 83.59
 2 0 -16 1854.11 85.59
 -1 0 16 640.04 40.6
 -1 0 16 748.73 43.8
 1 0 -16 640.74 40.7
 1 0 -16 725.73 43
 0 0 -16 1910.71 87.29
 0 0 -16 1882.71 87.69
 0 0 16 1877.31 87.29
 -1 0 -16 198.48 24.3
 1 0 16 168.08 22.1
 1 0 16 163.18 22.2
 -2 0 -16 1440.86 70.79
 2 0 16 1416.16 69.89
 2 0 16 1250.77 68.59
 3 0 16 148.89 21.5
 3 0 16 140.49 22.5
 -3 0 -16 119.49 20.7
 -4 0 -16 281.67 33.1
 4 0 16 303.37 32.9
 4 0 16 342.27 29.4
 -5 0 -16 546.05 48.5
 5 0 16 647.94 43.3
 5 0 16 758.42 47.6
 6 0 16 67.19 15.3
 6 0 16 71.99 16.3
 -6 0 -16 70.89 17.4
 7 0 16 299.77 36.7
 -7 0 -16 265.97 34.6
 7 0 16 249.38 30.5
 8 0 16 352.46 42.7
 -8 0 -16 349.37 41.6
 8 0 16 386.36 33.6
 -9 0 -16 436.66 48.9
 9 0 16 463.05 54.09
 9 0 16 488.85 42.7
 10 0 16 20.3 13.8
 -10 0 -16 24.5 14.8
 10 0 16 9.2 9.6
 11 0 16 37.6 15.2
 15 -1 -16 20.2 13.8
 -15 -1 16 63.49 17
 -15 1 16 32.7 13.8
 15 1 -16 58.99 18.4
 14 -1 -16 -0.5 9.1
 -14 -1 16 -2.2 5.1
 14 1 -16 -2.8 8.7
 -14 1 16 6.4 11.2
 -13 -1 16 18.8 9.1
 13 -1 -16 28.2 15.2
 -13 1 16 28.7 13.8
 13 1 -16 73.69 19.3
 -12 -1 16 6 6.8
 -12 -1 16 -1.6 2.9
 12 -1 -16 11.2 10.5
 -12 -1 16 11.5 10.5
 12 1 -16 3.3 8.2
 -12 1 16 5.1 7.7
 -12 1 16 4.7 7.8
 -12 1 16 -2.7 6.1
 11 -1 -16 1.7 7.6
 -11 -1 16 8.4 8.2
 -11 1 16 7 8.6
 11 1 -16 -9.5 4.3
 -11 1 16 9.6 8.7
 -11 1 16 10.2 8.2
 10 -1 -16 120.39 21.9
 -10 -1 16 53.49 14.5
 -10 -1 16 77.29 15.5
 -10 1 16 90.29 20.4
 -10 1 16 92.49 18.9
 10 1 -16 59.49 15.5
 -10 1 16 115.29 20.4
 9 -1 -16 353.26 38.8
 -9 -1 16 302.57 35
 -9 -1 16 311.37 26.4
 -9 1 16 361.26 38.8
 -9 1 16 337.77 29.5
 -9 1 16 333.17 29.4
 -8 -1 16 123.39 21
 8 -1 -16 114.29 20.5
 -8 -1 16 162.88 20.9
 8 1 -16 84.69 18.2
 -8 1 16 121.89 19.7
 -8 1 16 120.59 20.3
 -8 1 16 136.29 21.7
 -7 -1 16 59.19 14.3
 -7 -1 16 46.3 10.9
 7 -1 -16 29.4 10.8
 7 -1 -16 40.1 12.4
 -7 1 16 40.7 11.5
 7 1 -16 44.8 12.8
 -7 1 16 58.19 14.1
 7 1 -16 28.7 9.5
 -7 1 16 35.1 11.6
 -6 -1 16 505.95 32.4
 6 -1 -16 490.65 36.4
 6 -1 -16 402.96 32.5
 -6 -1 16 559.04 36.7
 -6 1 16 522.05 37.5
 6 1 -16 457.45 34.5
 -6 1 16 492.15 34.7
 6 1 -16 465.95 31.9
 -5 -1 16 35.8 11
 5 -1 -16 22.5 8.9
 -5 -1 16 42.8 11
 5 -1 -16 39.2 11.9
 5 1 -16 49.5 12.5
 -5 1 16 43.3 12.5
 5 1 -16 28.4 9.4
 -5 1 16 39.1 11.7
 -4 -1 16 31.8 9.4
 4 -1 -16 51.59 13.3
 -4 -1 16 62.79 13.4
 4 -1 -16 62.49 14.7
 -4 1 16 43.3 11.7
 -4 1 16 52.99 12.8
 4 1 -16 50.89 12.2
 4 1 -16 60.49 12.7
 3 -1 -16 44.4 12.2
 -3 -1 16 85.69 14.4
 3 -1 -16 83.49 16.2
 3 1 -16 35.5 10.4
 3 1 -16 36 10.9
 -3 1 16 57.89 13.5
 -3 1 16 59.19 14.1
 -2 -1 16 54.59 12
 -2 -1 16 22 8.5
 2 -1 -16 28.5 9.8
 2 -1 -16 23 9.9
 -2 1 16 25 9.4
 2 1 -16 32 9.4
 -2 1 16 30.5 10.1
 2 1 -16 37.7 10.5
 1 -1 -16 979.7 51.89
 -1 -1 16 860.31 49
 1 -1 -16 916.81 52.69
 -1 -1 16 904.71 49.3
 -1 1 16 925.81 52.49
 1 1 -16 975.3 51.09
 1 1 -16 868.41 49
 0 -1 16 15.4 7.1
 0 -1 -16 3.3 6.1
 0 -1 16 25.1 9.1
 0 1 -16 11.1 7.2
 0 1 16 24.2 10
 0 1 16 6.5 6.7
 0 1 -16 10.2 7.2
 1 -1 16 1209.18 61.49
 -1 -1 -16 1168.38 61.79
 1 -1 16 1236.98 60.49
 -1 1 -16 1104.19 60.19
 1 1 16 1102.09 61.29
 1 1 16 1196.28 62.89
 -2 -1 -16 44.8 13
 2 -1 16 24.3 8.7
 2 -1 16 28.6 10.4
 2 1 16 42.9 12.4
 2 1 16 43 12.4
 -2 1 -16 30.1 9.9
 -3 -1 -16 332.37 29.2
 3 -1 16 394.46 30
 3 1 16 369.96 30.5
 3 1 16 405.06 32.8
 -3 1 -16 387.16 31
 -4 -1 -16 26.9 10.6
 4 -1 16 22.4 10.9
 4 -1 16 10.9 7.6
 -4 1 -16 18.8 10.2
 4 1 16 24.8 11.5
 4 1 16 27.2 9.9
 5 -1 16 113.89 20.5
 5 -1 16 101.99 17.7
 -5 -1 -16 105.49 20.5
 5 1 16 128.59 23.1
 -5 1 -16 120.29 22.5
 5 1 16 150.68 24.5
 6 -1 16 76.19 18
 -6 -1 -16 120.59 21.7
 6 -1 16 123.99 19.7
 6 1 16 140.59 22.4
 6 1 16 85.69 19.2
 -6 1 -16 102.29 23.8
 -7 -1 -16 1.2 5.9
 7 -1 16 17.3 11.2
 7 -1 16 -5.5 4.2
 7 1 16 3.8 7.7
 7 1 16 -0.8 6.3
 -7 1 -16 0.6 8.1
 8 -1 16 114.19 23.5
 8 -1 16 123.49 22.2
 -8 -1 -16 168.18 27.3
 8 1 16 125.79 30.7
 -8 1 -16 130.69 24.5
 8 1 16 138.29 27.2
 9 -1 16 -2.1 6.5
 -9 -1 -16 17.6 11.8
 9 -1 16 6.7 9.9
 9 1 16 11.8 11.7
 -9 1 -16 2.5 10.2
 9 1 16 3.5 8.6
 10 -1 16 2.2 7.7
 10 -1 16 14.5 13.8
 -10 -1 -16 12 12.9
 -10 1 -16 9.3 13.9
 10 1 16 10.2 12
 11 -1 16 40.8 18.7
 11 -1 16 42.3 16.7
 11 1 16 52.39 17.7
 -11 1 -16 31.2 16.8
 -14 -2 16 20.7 11.2
 14 -2 -16 27.6 15.1
 14 2 -16 57.49 27.7
 -14 2 16 14.7 13.5
 -13 -2 16 13.6 9.2
 13 -2 -16 -7.8 6.2
 13 2 -16 -5.5 7.8
 -13 2 16 -5.1 5.3
 12 -2 -16 241.38 34
 -12 -2 16 267.27 33.2
 -12 -2 16 269.67 24.2
 -12 2 16 301.07 38.1
 -12 2 16 189.88 30.3
 -12 2 16 303.27 38
 12 2 -16 339.07 40.2
 11 -2 -16 54.49 16.8
 -11 -2 16 65.99 13.5
 -11 -2 16 67.79 12.8
 -11 -2 16 49.6 15.7
 -11 2 16 63.69 16.8
 -11 2 16 71.39 18.6
 11 2 -16 51.79 15.7
 -11 2 16 49.7 15.5
 -10 -2 16 223.08 30.4
 10 -2 -16 112.29 22.1
 -10 -2 16 159.08 22.8
 -10 -2 16 177.38 21.4
 -10 2 16 176.48 27.3
 10 2 -16 164.98 26.7
 -10 2 16 177.48 30.9
 -10 2 16 167.88 27
 -9 -2 16 44.3 10.6
 -9 -2 16 22.1 11.3
 9 -2 -16 47.9 14.7
 -9 -2 16 38.3 9.7
 -9 2 16 58.19 15.3
 -9 2 16 56.39 15.7
 -9 2 16 47.6 14.1
 -8 -2 16 1.8 4.9
 -8 -2 16 9 6.4
 8 -2 -16 -0.6 6.8
 -8 -2 16 10.6 8
 -8 2 16 -5.8 4.4
 -8 2 16 6.5 7.7
 8 2 -16 -5.6 4.3
 -8 2 16 1.1 6.7
 -7 -2 16 158.58 19.4
 7 -2 -16 190.18 25.5
 7 -2 -16 235.08 29.5
 -7 -2 16 181.58 24.2
 -7 2 16 147.89 22.9
 7 2 -16 163.38 23.4
 -7 2 16 138.09 22.3
 -7 2 16 195.28 26.6
 -6 -2 16 281.37 24.9
 6 -2 -16 212.98 27.4
 -6 -2 16 222.98 19.4
 6 -2 -16 269.87 32.6
 -6 2 16 237.28 28.7
 6 2 -16 316.57 32.3
 -6 2 16 263.77 31.4
 6 2 -16 220.48 20.1
 -5 -2 16 104.29 15
 5 -2 -16 91.19 17.6
 -5 -2 16 90.09 15.3
 5 -2 -16 107.39 19.9
 -5 2 16 89.89 18.4
 5 2 -16 100.69 17.7
 5 2 -16 109.89 15.9
 -5 2 16 97.99 18.6
 4 -2 -16 80.49 16
 -4 -2 16 56.79 12.3
 4 -2 -16 20.9 9.4
 -4 -2 16 42.1 9.6
 4 2 -16 56.39 11.9
 -4 2 16 30.9 11
 4 2 -16 44.2 12.2
 -4 2 16 48.9 13.1
 -3 -2 16 3.8 5.4
 3 -2 -16 -3.2 5.2
 3 -2 -16 0.9 5.9
 -3 2 16 12.5 7.9
 3 2 -16 4.9 5.9
 3 2 -16 0 4.5
 -3 2 16 4.6 6.1
 -2 -2 16 36.8 9.2
 2 -2 -16 44.9 12.8
 2 -2 -16 57.09 13.6
 -2 -2 16 48.4 11.3
 2 2 -16 67.89 13.3
 -2 2 16 77.29 17.3
 -2 2 16 43.3 12.8
 2 2 -16 47.4 10.8
 1 -2 -16 87.39 17.8
 -1 -2 16 137.99 18.4
 1 -2 -16 90.29 16.8
 -1 -2 16 117.59 17.4
 1 2 -16 124.99 17.8
 -1 2 16 137.79 21.3
 -1 2 16 100.89 18.3
 1 2 -16 120.79 17.3
 0 -2 -16 156.18 22.7
 0 -2 16 156.08 20.2
 0 -2 16 146.79 19.1
 0 2 16 158.58 22.7
 0 2 -16 151.08 20
 0 2 -16 143.29 19.2
 0 2 16 148.59 22.2
 1 -2 16 314.97 26.4
 -1 -2 -16 392.26 30.4
 1 -2 16 314.77 25
 1 2 16 353.96 30.1
 -1 2 -16 394.56 28.6
 1 2 16 401.76 31.6
 2 -2 16 140.59 20.4
 -2 -2 -16 132.09 21.5
 2 -2 16 133.29 18
 2 2 16 135.09 21.5
 -2 2 -16 158.68 21.9
 2 2 16 125.69 21.2
 3 -2 16 9.5 8
 -3 -2 -16 23.1 10.4
 3 -2 16 36.9 10.3
 -3 2 -16 19.3 9.5
 3 2 16 21.3 9.8
 3 2 16 12.9 8.2
 4 -2 16 404.56 29.8
 4 -2 16 404.56 32.6
 -4 -2 -16 427.56 34.1
 4 2 16 385.66 33.6
 -4 2 -16 416.86 34.9
 4 2 16 420.96 34.6
 5 -2 16 799.12 51.59
 5 -2 16 862.91 48.3
 -5 -2 -16 839.92 52.59
 5 2 16 809.92 53.09
 -5 2 -16 782.72 51.99
 5 2 16 792.72 52.39
 6 -2 16 18.9 8.4
 6 -2 16 15.4 10.5
 -6 -2 -16 27.4 13.1
 6 2 16 28 12.1
 6 2 16 18.5 11.4
 -7 -2 -16 -2.5 6.5
 7 -2 16 -7.6 4.4
 7 -2 16 3.2 5.8
 7 2 16 2.1 5
 7 2 16 1.3 9.4
 -7 2 -16 1.7 8.8
 8 -2 16 -5.1 6.9
 -8 -2 -16 -1.7 8.2
 8 -2 16 6.1 7.1
 -8 2 -16 1.7 8.9
 8 2 16 5.6 9.4
 8 2 16 -4.3 6.7
 9 -2 16 128.89 21.8
 -9 -2 -16 85.69 20.4
 9 -2 16 134.19 26.5
 -9 2 -16 144.49 28.1
 9 2 16 135.49 26.4
 10 -2 16 -4.9 5.5
 -10 2 -16 6.4 10.6
 10 2 16 -5.1 8.7
 11 -2 16 0.4 6.8
 11 -2 16 4.6 12.1
 -11 2 -16 -0.3 10.4
 11 2 16 -2.5 8.4
 -14 -3 16 12.5 8
 14 -3 -16 18.5 20.1
 14 3 -16 -0.4 8.9
 -14 3 16 13.1 12.8
 13 -3 -16 4.5 10.2
 -13 -3 16 17.6 8.7
 -13 3 16 -1.3 8.7
 13 3 -16 13.3 12
 12 -3 -16 -2.9 7.4
 -12 -3 16 0.2 5.2
 12 3 -16 4.2 8.1
 -12 3 16 2.4 7.5
 -12 3 16 -7.6 7.1
 11 -3 -16 118.69 23.6
 -11 -3 16 143.89 17.9
 -11 -3 16 132.39 17.1
 -11 3 16 170.78 28.3
 -11 3 16 102.99 22.1
 11 3 -16 100.19 21.7
 -11 3 16 132.29 25.2
 -10 -3 16 54.29 17.4
 -10 -3 16 74.59 12.6
 10 -3 -16 73.29 19
 -10 3 16 78.29 19.4
 10 3 -16 76.69 19.5
 -10 3 16 114.69 21.9
 -10 3 16 79.29 19.6
 9 -3 -16 9.3 8.7
 -9 -3 16 5 4.9
 -9 -3 16 5.9 7.5
 -9 -3 16 3.4 5.2
 -9 3 16 4.8 7.9
 -9 3 16 14.2 9.8
 9 3 -16 1 6.8
 -9 3 16 3.6 8.5
 8 -3 -16 -0.1 6.6
 -8 -3 16 0.6 4.6
 -8 -3 16 6 7.7
 -8 -3 16 5.8 4.9
 -8 3 16 -8.9 4.3
 -8 3 16 10 8.7
 8 3 -16 8.5 7.8
 -8 3 16 -6.2 4.2
 -7 -3 16 70.99 11.4
 -7 -3 16 61.09 10.6
 -7 -3 16 71.99 15.2
 7 -3 -16 60.19 16.2
 -7 3 16 69.29 16.6
 7 3 -16 56.99 14.1
 -7 3 16 67.79 16.6
 -7 3 16 73.49 16.9
 -6 -3 16 38.8 8.5
 6 -3 -16 57.69 14
 6 -3 -16 65.79 15.4
 -6 -3 16 47.1 12.3
 6 3 -16 44.7 10
 -6 3 16 39.4 12.9
 -6 3 16 37.6 12.5
 6 3 -16 46 12.5
 5 -3 -16 200.28 27.4
 5 -3 -16 254.67 30.6
 -5 -3 16 266.77 23.8
 -5 -3 16 260.47 19.2
 5 3 -16 269.27 24
 5 3 -16 242.58 19.7
 -5 3 16 286.97 32.2
 -5 3 16 266.37 31.4
 4 -3 -16 133.19 21.8
 4 -3 -16 179.58 24.9
 -4 -3 16 159.58 17.8
 -4 -3 16 162.38 25
 -4 3 16 231.48 28.3
 4 3 -16 147.99 18.2
 4 3 -16 179.28 21.9
 -4 3 16 121.59 20.7
 3 -3 -16 234.88 30.4
 -3 -3 16 191.18 22
 3 -3 -16 263.37 30.2
 -3 3 16 238.38 29.9
 3 3 -16 223.68 20.2
 3 3 -16 201.88 21.8
 -3 3 16 227.38 28.9
 2 -3 -16 373.46 32.5
 -2 -3 16 516.85 30.3
 -2 -3 16 492.35 30.1
 2 -3 -16 419.76 34.8
 2 3 -16 425.86 29.2
 -2 3 16 404.06 33.7
 -2 3 16 445.86 34.7
 2 3 -16 464.85 30.4
 -1 -3 16 33.8 9
 1 -3 -16 30.4 10.9
 1 3 -16 19.8 7.7
 1 3 -16 26 8.3
 -1 3 16 38.6 12.4
 -1 3 16 33.6 11.7
 0 -3 16 77.49 12.4
 0 -3 -16 89.89 17.4
 0 -3 16 98.59 15.8
 0 3 16 71.39 16.3
 0 3 -16 68.69 13.7
 0 3 -16 77.29 12.7
 0 3 16 96.29 17.8
 1 -3 16 93.99 13.6
 -1 -3 -16 67.49 15
 1 -3 16 103.79 16.9
 1 3 16 84.09 17.2
 -1 3 -16 42.4 11.1
 1 3 16 77.69 17.3
 2 -3 16 42.4 11.3
 2 -3 16 51.49 10
 -2 -3 -16 48.8 13.2
 2 3 16 35.6 12
 -2 3 -16 48.8 12.1
 2 3 16 25.3 11.1
 -3 -3 -16 31.6 11.3
 3 -3 16 15.9 6.2
 3 -3 16 30.4 10.6
 3 3 16 10.4 9.2
 -3 3 -16 23.7 10
 3 3 16 2 6.8
 4 -3 16 121.09 21.4
 4 -3 16 169.18 19.7
 -4 -3 -16 155.28 23.4
 4 3 16 134.49 24.2
 4 3 16 164.58 25.3
 -4 3 -16 144.89 23.3
 -5 -3 -16 548.85 41.1
 5 -3 16 596.14 42.1
 5 -3 16 507.55 33.2
 5 3 16 612.94 44.1
 -5 3 -16 555.84 42.3
 5 3 16 485.05 40.4
 -6 -3 -16 0.4 8.8
 6 -3 16 2.4 4.9
 6 -3 16 6.1 8.2
 6 3 16 10.3 8.5
 -6 3 -16 1.7 7.2
 6 3 16 -7.4 4.8
 7 -3 16 -2.6 7.7
 7 -3 16 -2.2 4.1
 -7 -3 -16 2.3 8.3
 -7 3 -16 13.3 11
 7 3 16 14.9 11.9
 7 3 16 6.3 9.5
 8 -3 16 1.2 5.6
 -8 -3 -16 5.9 9.1
 8 -3 16 1.2 9
 -8 3 -16 1.5 9.8
 8 3 16 4.5 9.1
 9 -3 16 40.5 12.2
 9 -3 16 39.1 16.2
 9 3 16 18.5 12.6
 -9 3 -16 29.1 16.3
 10 -3 16 5.9 8.5
 10 -3 16 6.1 10.4
 10 3 16 -1.3 7.9
 -10 3 -16 -10 6.1
 -13 -4 16 2.2 4.6
 13 -4 -16 5.3 11
 -13 4 16 5.5 10.1
 13 4 -16 13 11
 -12 -4 16 12.2 5.7
 12 -4 -16 31.1 14.1
 -12 -4 16 6.6 5.6
 -12 4 16 30.9 16.6
 12 4 -16 -0.6 9.4
 -12 4 16 19 13.9
 -11 -4 16 43.6 7.9
 -11 -4 16 34.2 6.9
 11 -4 -16 7.7 10.4
 -11 4 16 22.6 14.3
 11 4 -16 38.4 13.9
 -11 4 16 44.9 16.6
 -11 4 16 26.9 14.1
 10 -4 -16 -3.5 7.7
 -10 -4 16 0 3.1
 -10 -4 16 4.9 4.1
 -10 4 16 1.9 8.1
 -10 4 16 14.3 11.1
 10 4 -16 0.4 7.2
 -10 4 16 4.2 8.8
 9 -4 -16 -2 6.4
 -9 -4 16 -0.9 3.2
 -9 4 16 5.1 9.1
 9 4 -16 3.3 7.7
 -9 4 16 -1.3 7.4
 8 -4 -16 15.1 10.4
 -8 -4 16 2.5 3.5
 -8 -4 16 10.4 4.3
 -8 4 16 -3.1 6.2
 -8 4 16 -0.4 6.7
 8 4 -16 12.4 8.8
 -8 4 16 1.4 8.4
 -7 -4 16 10.3 4.5
 7 -4 -16 34.1 12.1
 -7 -4 16 9.3 7.8
 -7 -4 16 19.3 5.4
 -7 4 16 15.6 10.5
 -7 4 16 14.7 10.4
 -7 4 16 14 10
 7 4 -16 23.9 9.8
 -6 -4 16 33.6 6.9
 6 -4 -16 22.6 11
 -6 -4 16 36.6 11.2
 -6 -4 16 38.6 7.1
 6 -4 -16 19.6 11.1
 -6 4 16 34.2 13.7
 6 4 -16 27.2 9.9
 -6 4 16 14.6 9.7
 6 4 -16 40.3 9.6
 -6 4 16 44.5 14.5
 -5 -4 16 15.2 5.2
 5 -4 -16 -0.7 6.2
 5 -4 -16 3.7 8.1
 -5 -4 16 3.4 5.4
 5 4 -16 9.8 7.2
 -5 4 16 9.9 8.6
 5 4 -16 8.9 5.2
 -5 4 16 0.9 6
 -4 -4 16 2.4 4.6
 4 -4 -16 1.6 6.4
 -4 -4 16 1.9 4
 4 -4 -16 9.9 8.8
 4 4 -16 1.5 4.5
 -4 4 16 8 8.3
 -4 4 16 10.9 8
 4 4 -16 9.8 6.8
 3 -4 -16 124.79 21.3
 -3 -4 16 96.49 15.2
 3 -4 -16 95.19 18.2
 -3 -4 16 62.39 11.4
 3 4 -16 119.39 15.4
 -3 4 16 82.79 18.3
 3 4 -16 77.39 13.3
 -3 4 16 73.39 16.6
 -2 -4 16 159.38 18.5
 2 -4 -16 195.98 26.2
 -2 -4 16 150.68 17.9
 2 4 -16 202.98 21.5
 2 4 -16 154.68 18.6
 -2 4 16 170.38 25.7
 -2 4 16 188.38 27.2
 1 -4 -16 28.5 11.7
 -1 -4 16 35.9 8.4
 -1 -4 16 43.3 12.1
 1 4 -16 45.6 10
 -1 4 16 34.8 11.7
 1 4 -16 21.6 7.9
 -1 4 16 20 10.5
 0 -4 -16 5.3 7.4
 0 -4 16 7.9 5
 0 -4 16 1.2 4.8
 0 4 16 -4.2 5.2
 0 4 -16 2 5.2
 0 4 16 7.9 8.3
 -1 -4 -16 135.99 22.2
 1 -4 16 133.19 15.5
 1 4 16 155.88 26.2
 1 4 16 138.59 24.3
 -1 4 -16 188.78 23.5
 2 -4 16 76.59 10.9
 -2 -4 -16 44.4 13.6
 2 -4 16 61.19 13.7
 -2 4 -16 65.19 14.2
 2 4 16 50.09 14.4
 2 4 16 63.29 16.7
 3 -4 16 -1.6 2.9
 -3 -4 -16 -4.2 6
 3 -4 16 2.9 7.4
 -3 4 -16 -1.3 6.4
 3 4 16 -7.8 3.9
 3 4 16 1.1 7.1
 -4 -4 -16 56.09 14.7
 4 -4 16 60.99 15.9
 4 -4 16 59.89 10
 -4 4 -16 46.8 14.6
 4 4 16 47 15.1
 5 -4 16 4 5.1
 5 -4 16 7.2 10
 -5 -4 -16 16.3 8.8
 5 4 16 7.1 7.8
 5 4 16 9.1 9.3
 -5 4 -16 13.5 10.6
 6 -4 16 56.59 10.4
 -6 -4 -16 15.6 10.8
 6 -4 16 51.49 15.3
 6 4 16 16.4 11.9
 6 4 16 19.6 12.1
 -6 4 -16 24.2 12.4
 7 -4 16 129.89 23.5
 -7 -4 -16 120.09 24.1
 7 -4 16 147.39 18.5
 -7 4 -16 99.29 23.3
 7 4 16 103.19 22.7
 8 -4 16 -0.7 4.6
 8 -4 16 -1.5 8.8
 8 4 16 3.1 10.1
 9 -4 16 10.4 7.2
 9 -4 16 4.6 6
 9 -4 16 14.9 12.8
 -9 4 -16 22.9 15.5
 9 4 16 8.2 12.1
 12 -5 -16 -1.3 8.6
 -12 5 16 12.5 11.5
 12 5 -16 11.9 11
 -12 5 16 8.3 14.1
 -11 5 16 20.6 14.6
 11 5 -16 -0.4 7.1
 -11 5 16 19.7 10.4
 10 -5 -16 17.8 12.1
 10 5 -16 12.1 10.8
 -10 5 16 5.2 8.6
 -10 5 16 0.5 11.7
 -10 5 16 6.7 12.3
 9 -5 -16 135.89 25.1
 -9 5 16 126.09 24.6
 -9 5 16 172.38 28.2
 -9 5 16 111.99 24.6
 9 5 -16 155.38 24.4
 8 -5 -16 62.59 17.7
 -8 5 16 106.99 24.6
 -8 5 16 128.49 23.8
 8 5 -16 88.09 18.1
 -8 5 16 110.79 24.8
 7 -5 -16 5.1 8.1
 -7 5 16 17.8 12
 -7 5 16 13.7 10
 -7 5 16 16.5 11.5
 7 5 -16 11.2 8.2
 6 -5 -16 4.2 8
 -6 5 16 8.8 9.9
 6 5 -16 -5 4.5
 -6 5 16 6 9.3
 -6 5 16 11.6 10.4
 5 -5 -16 7.5 9
 -5 -5 16 21.7 3.7
 5 -5 -16 18.8 9.9
 -5 -5 16 12.8 3.6
 -5 5 16 33.6 12.9
 5 5 -16 16.2 5.4
 5 5 -16 32.4 9.4
 -5 5 16 -2.8 5.9
 -4 -5 16 167.28 12.2
 -4 -5 16 155.68 19.5
 4 -5 -16 138.59 24.2
 4 -5 -16 220.88 30
 4 5 -16 180.18 21.4
 -4 5 16 149.69 25
 4 5 -16 149.39 13.7
 -4 5 16 166.68 26
 3 -5 -16 100.39 19.5
 -3 -5 16 104.39 14.9
 -3 -5 16 103.59 12.8
 3 5 -16 88.49 12.7
 -3 5 16 116.79 21.2
 3 5 -16 104.99 15.7
 -3 5 16 141.09 23.5
 -2 -5 16 2.7 4
 -2 -5 16 0.9 4.3
 2 -5 -16 2.9 7
 -2 5 16 5.1 7.5
 -2 5 16 7.9 8.3
 2 5 -16 13.7 5.9
 2 5 -16 8 5.8
 1 -5 -16 191.78 26.5
 -1 -5 16 164.18 14.5
 -1 -5 16 160.08 19.5
 -1 5 16 211.78 28.8
 -1 5 16 173.08 26.2
 1 5 -16 184.28 21.7
 0 -5 -16 -3.1 5.3
 0 -5 16 2 5.6
 0 -5 16 16.1 5.4
 0 5 16 12.6 9.9
 0 5 -16 3.8 5.9
 0 5 16 4.6 8.2
 1 -5 16 86.89 15.9
 1 -5 16 110.89 9.6
 1 5 16 81.99 17.8
 1 5 16 78.49 19.4
 -1 5 -16 82.19 16
 2 -5 16 12.6 7
 -2 -5 -16 36.1 12.8
 2 -5 16 30.9 5.6
 -2 5 -16 10.4 7.9
 2 5 16 7.1 8.6
 3 -5 16 125.59 8.8
 3 -5 16 99.49 18.3
 3 5 16 115.79 22.4
 3 5 16 82.69 19.3
 -3 5 -16 130.89 22.2
 -4 -5 -16 13.1 10.3
 4 -5 16 13 3.5
 4 -5 16 4.6 6.7
 4 5 16 20.6 12.5
 4 5 16 10.2 9.5
 -4 5 -16 4.4 8.7
 -5 -5 -16 46.6 13.9
 5 -5 16 42.8 14.8
 5 -5 16 46.6 5.9
 5 5 16 -3.1 12
 -5 5 -16 61.49 17
 5 5 16 42.5 15.7
 6 -5 16 20 13.5
 6 -5 16 30.7 5.2
 6 -5 16 26.8 4.9
 6 5 16 7.2 10.3
 -6 5 -16 18.7 12.4
 7 -5 16 -0.9 2.9
 7 -5 16 0.3 2.9
 -7 5 -16 -0.6 8
 7 5 16 -5.4 7.4
 8 -5 16 -1.7 3.3
 8 -5 16 0.1 3.1
 8 -5 16 5.6 11.4
 -8 5 -16 -2.4 8.9
 8 5 16 1 8.5
 11 -6 -16 -0.7 7
 -11 6 16 3.8 11.2
 -11 6 16 3 11.7
 11 6 -16 5.5 9.6
 10 -6 -16 15.2 12.1
 -10 6 16 -2.9 8.5
 10 6 -16 17.2 11.7
 -10 6 16 4.1 11.4
 9 -6 -16 -7.5 6.8
 -9 6 16 3.1 10.7
 -9 6 16 4.3 8.7
 9 6 -16 -9.8 4.1
 -9 6 16 -4.5 9.4
 8 -6 -16 15.1 11
 -8 6 16 9.9 11.3
 -8 6 16 -3.3 6
 -8 6 16 2.3 10.8
 8 6 -16 -0.9 5.7
 7 -6 -16 88.49 19.1
 -7 6 16 94.99 20.5
 -7 6 16 113.29 23.9
 -7 6 16 57.19 17
 7 6 -16 83.49 16.7
 6 -6 -16 -0.3 6.7
 -6 6 16 3.1 9.2
 -6 6 16 -2.6 7.5
 -6 6 16 -6.9 5.4
 6 6 -16 -2.6 5
 5 -6 -16 13.5 10.4
 -5 6 16 18.4 12
 -5 6 16 8.2 10
 5 6 -16 1 5.9
 -4 6 16 18.1 12
 4 6 -16 16 4.8
 4 6 -16 14 7.5
 -4 6 16 27.2 12.1
 -3 -6 16 177.58 11.5
 -3 6 16 175.38 27.4
 3 6 -16 197.98 17.2
 -3 6 16 226.08 32.9
 3 6 -16 192.58 15.2
 -2 -6 16 8 5
 2 6 -16 13.6 6.5
 -2 6 16 11.7 10.8
 -2 6 16 1.6 7.8
 -1 -6 16 25.6 7.9
 1 -6 -16 21.4 11.3
 1 6 -16 39.6 9.6
 -1 6 16 26 12.7
 0 -6 -16 26.7 12.1
 0 -6 16 46.8 10.6
 0 6 16 19.4 11.7
 0 6 16 50.99 15
 0 6 -16 30 9.6
 1 -6 16 5.4 6.9
 1 6 16 2.7 6.7
 1 6 16 6.6 9.8
 -1 6 -16 8.1 7.9
 -2 -6 -16 15.5 11.3
 2 -6 16 0.6 5.6
 2 6 16 5.3 8.9
 -2 6 -16 27 9.9
 2 6 16 -6.3 5.7
 3 -6 16 46.2 13
 3 6 16 47.1 16.1
 3 6 16 48.8 16.8
 -3 6 -16 59.99 14.7
 4 6 16 62.99 17.4
 -4 6 -16 36.8 13
 5 -6 16 57.09 16.1
 5 6 16 71.09 19.9
 -5 6 -16 45.7 16.3
 6 -6 16 -7.4 5.9
 -6 6 -16 4.3 10.1
 6 6 16 19.9 10.4
 7 -6 16 21.5 14.1
 7 6 16 -4.4 9.1
 -7 6 -16 -3.8 9.1
 9 -7 -16 3.1 8.2
 -9 7 16 16.4 14.1
 9 7 -16 13.8 10.2
 -9 7 16 -8.9 8.5
 8 -7 -16 -6.6 6.6
 -8 7 16 -5.3 9.7
 8 7 -16 3.9 8.7
 -8 7 16 -8.4 9.4
 7 -7 -16 2.6 8.7
 -7 7 16 -4.8 5.7
 -7 7 16 4.3 11.9
 -7 7 16 10.8 11.3
 7 7 -16 -2.2 4.7
 -6 7 16 1.4 10.5
 6 7 -16 2.3 6.4
 -6 7 16 7.3 10.9
 -6 7 16 55.49 16.8
 -5 7 16 115.09 23.1
 5 7 -16 90.89 15.7
 -5 7 16 120.69 24
 -5 7 16 112.89 23.8
 4 7 -16 55.89 10.7
 -4 7 16 47 16.9
 -4 7 16 55.59 18
 -4 7 16 51.09 16.5
 -3 7 16 7.3 10.2
 3 7 -16 11.2 6
 3 7 -16 6.2 3.7
 -3 7 16 5.8 8.3
 2 7 -16 93.99 12.4
 -2 7 16 107.69 22.6
 2 7 -16 79.09 9.1
 -2 7 16 81.19 20.3
 -1 -7 16 4.5 4.7
 -1 7 16 12.3 11.7
 -1 7 16 6 8.7
 1 7 -16 7.6 6
 0 -7 16 20.6 8.4
 0 7 16 47.8 16.7
 0 7 16 52.49 16.7
 0 7 -16 39.2 10
 1 -7 16 28 9.5
 1 7 16 8.9 11.6
 -1 7 -16 17.9 9.4
 2 -7 16 20.6 9.8
 -2 7 -16 47 13.6
 2 7 16 20 13.4
 3 -7 16 13.3 9.3
 -3 7 -16 6 8.3
 3 7 16 6.7 9.2
 4 -7 16 38.9 13.4
 -4 7 -16 4.3 9.4
 -5 7 -16 11.4 11.6
 5 7 16 6.3 10.3
 5 8 -16 19.8 7.8
 -5 8 16 3.2 12.1
 4 8 -16 15.1 6.1
 -4 8 16 2.2 10.2
 3 8 -16 -0.8 2.3
 -3 8 16 -5.3 7.9
 -2 8 16 15.6 12.6
 2 8 -16 37.9 5.8
 1 8 -16 -1.5 4.6
 -1 8 16 0.9 10.6
 0 -8 16 89.79 12.2
 0 8 16 105.89 23.9
 0 8 -16 84.49 14.9
 1 -8 16 2 5.4
 -1 8 -16 0 6.6
 1 8 16 1.5 10
 14 0 -17 -1.1 9.9
 -14 0 17 -8 5.2
 -13 0 17 9.3 9.8
 13 0 -17 -4 6.7
 12 0 -17 -4 6.6
 -12 0 17 -3.2 6.4
 -11 0 17 2.3 7.2
 -11 0 17 -3.3 6
 11 0 -17 -6.6 5.5
 -11 0 17 -1.3 6.1
 10 0 -17 -4.9 4.1
 -10 0 17 -3.4 4.9
 -10 0 17 9 8.7
 -9 0 17 1.3 6.7
 9 0 -17 -7.2 4.8
 -9 0 17 5.7 8.2
 -9 0 17 -6.6 5.1
 8 0 -17 0.2 7.1
 -8 0 17 2.2 6.7
 -8 0 17 12.3 9
 -8 0 17 -5.6 3.5
 7 0 -17 4.8 5.9
 7 0 -17 2.9 6.4
 -7 0 17 0.3 6.3
 -7 0 17 6.8 7
 6 0 -17 -0.2 5.9
 -6 0 17 0.9 6.4
 -6 0 17 -0.4 5.5
 6 0 -17 8.2 7.6
 -5 0 17 7.7 6.3
 -5 0 17 0.1 5.5
 5 0 -17 0.8 5.6
 5 0 -17 2.8 5.7
 4 0 -17 -3.1 4.7
 4 0 -17 4.7 6.1
 -4 0 17 2.6 5.5
 -4 0 17 1.4 5
 -3 0 17 -2.3 5
 -3 0 17 -0.4 4.9
 3 0 -17 2 5.8
 3 0 -17 -1.2 5.8
 -2 0 17 -3.1 4.7
 -2 0 17 0.9 5.5
 2 0 -17 6.2 6.5
 2 0 -17 8 6.9
 1 0 -17 -3.4 4.5
 -1 0 17 2 5.2
 1 0 -17 1.1 5.4
 -1 0 17 5.3 6.4
 0 0 17 -3.2 4.3
 0 0 17 6.7 6.4
 0 0 -17 -4.3 4.2
 1 0 17 1.6 5.1
 -1 0 -17 -1 5.2
 2 0 17 -3.9 4.3
 2 0 17 -6.2 4
 -2 0 -17 -0.2 5.5
 3 0 17 0.7 5.5
 3 0 17 -4.7 4.4
 -3 0 -17 -3 5.3
 4 0 17 2.1 6.6
 -4 0 -17 -2.7 5.3
 4 0 17 -6.5 4
 5 0 17 0.6 7.5
 5 0 17 -7.7 3.4
 -5 0 -17 -1.2 7.2
 6 0 17 3.4 6.9
 -6 0 -17 1.2 6.8
 6 0 17 0.8 7.5
 7 0 17 -4.5 5.5
 7 0 17 -1 6.2
 -7 0 -17 7.4 9.8
 8 0 17 6.4 8
 -8 0 -17 -9.7 4.1
 8 0 17 2.3 9
 9 0 17 -3.3 9.3
 -9 0 -17 1.1 10.1
 9 0 17 -7.4 5.5
 10 0 17 4.8 12
 10 0 17 -3.4 13
 -10 0 -17 -3.3 7.8
 11 0 17 -12.9 5.4
 -14 -1 17 14.3 10.4
 -14 1 17 3 9.2
 -13 -1 17 26.4 10.9
 13 -1 -17 8.1 11.6
 -13 1 17 4.2 7.7
 13 1 -17 24.6 13.4
 12 -1 -17 -3.9 6.6
 -12 -1 17 -1.5 2.8
 -12 1 17 4.4 7.4
 12 1 -17 -6 7.3
 -12 1 17 14.2 10.1
 -11 -1 17 6.4 8.8
 -11 -1 17 -2.1 6.4
 11 -1 -17 -6.6 4.9
 -11 1 17 -0.3 7.9
 11 1 -17 6 8.6
 -11 1 17 12.1 10.2
 -11 1 17 0.5 8.6
 10 -1 -17 20.8 11.4
 -10 -1 17 42.2 20.9
 -10 -1 17 24.2 10.1
 -10 1 17 37.1 12.9
 -10 1 17 24.3 11.8
 -10 1 17 18.1 10.8
 10 1 -17 41.3 14.6
 -9 -1 17 476.75 33.6
 -9 -1 17 484.45 38.7
 9 -1 -17 430.16 37.1
 -9 1 17 474.95 36.3
 -9 1 17 392.36 33.6
 9 1 -17 471.05 38.5
 -9 1 17 416.16 37
 8 -1 -17 91.39 28.5
 -8 -1 17 105.59 20.4
 -8 -1 17 95.39 16.5
 -8 1 17 86.99 17.9
 -8 1 17 150.38 23.7
 8 1 -17 150.18 24.7
 -8 1 17 156.88 23.8
 7 -1 -17 157.88 22.8
 -7 -1 17 110.99 22.5
 -7 -1 17 150.48 20.4
 7 -1 -17 108.29 20.9
 -7 -1 17 134.59 23.2
 -7 1 17 102.39 18.8
 7 1 -17 113.69 20.1
 -7 1 17 158.98 24.4
 7 1 -17 123.99 18.8
 -6 -1 17 9 7.6
 6 -1 -17 16.4 9.6
 6 -1 -17 15.7 10.1
 -6 -1 17 17.1 8.3
 6 1 -17 30.7 9.8
 6 1 -17 40.6 13
 -6 1 17 17 9.7
 -6 1 17 38.1 11.9
 5 -1 -17 12 8.1
 -5 -1 17 7.9 6.4
 5 -1 -17 -6.2 4.1
 5 1 -17 0.2 5.4
 5 1 -17 12.5 8.2
 -5 1 17 11.1 8.3
 -5 1 17 6.8 7.2
 4 -1 -17 606.24 41.3
 4 -1 -17 585.54 39.1
 -4 -1 17 547.85 38.1
 -4 -1 17 603.04 37.4
 -4 1 17 571.04 39
 4 1 -17 669.03 41
 4 1 -17 614.04 37.6
 -4 1 17 540.55 39.4
 -3 -1 17 30.3 9.8
 -3 -1 17 48.3 11.9
 3 -1 -17 15.1 8.8
 3 -1 -17 40.5 12.3
 3 1 -17 31.8 10.7
 -3 1 17 16.5 8.8
 -3 1 17 31.6 11.2
 3 1 -17 42.2 12
 -2 -1 17 34.5 11.1
 2 -1 -17 29.4 11.2
 -2 -1 17 33.7 10.2
 2 -1 -17 52.29 13.5
 2 1 -17 32.6 11
 -2 1 17 45 12.6
 2 1 -17 32.2 10.1
 -2 1 17 29.8 10.3
 1 -1 -17 37.1 11.6
 1 -1 -17 36.4 11.3
 -1 -1 17 47.4 12.2
 -1 -1 17 33.7 10.3
 1 1 -17 40.5 11.2
 -1 1 17 56.19 13.7
 -1 1 17 27.4 10.5
 1 1 -17 36.8 11.3
 0 -1 17 105.19 17.8
 0 -1 -17 146.19 21.3
 0 -1 17 91.59 16.3
 0 1 -17 104.79 17.6
 0 1 17 121.89 19.9
 0 1 17 101.49 18.5
 0 1 -17 86.49 16.4
 -1 -1 -17 37.2 12
 1 -1 17 17.5 8.1
 1 -1 17 26.5 10.6
 1 1 17 11.6 8
 -1 1 -17 35.6 11.2
 1 1 17 16.9 9.2
 2 -1 17 48.5 13.8
 -2 -1 -17 72.09 16.1
 2 -1 17 45.9 11.8
 -2 1 -17 64.19 15
 2 1 17 71.09 16.2
 2 1 17 51.99 12.9
 3 -1 17 96.79 17.4
 3 -1 17 65.69 15.3
 -3 1 -17 104.69 19.2
 3 1 17 88.49 19.2
 3 1 17 75.69 16
 4 -1 17 -1.6 5.2
 4 -1 17 1.4 6.8
 -4 -1 -17 15.5 10.3
 4 1 17 11.7 9.5
 4 1 17 3.6 8.7
 -4 1 -17 24.1 11.8
 5 -1 17 303.77 27.9
 -5 -1 -17 342.47 38.4
 5 -1 17 306.37 35.6
 5 1 17 357.56 32.2
 5 1 17 316.47 35.8
 -5 1 -17 373.46 32.4
 6 -1 17 26.8 9.9
 6 -1 17 19.1 11.2
 -6 -1 -17 16.9 10.4
 6 1 17 13.9 10.5
 6 1 17 -0.1 7
 -6 1 -17 3.3 8.1
 -7 -1 -17 34.9 13.5
 7 -1 17 8.7 8.8
 7 -1 17 -4.6 5.5
 -7 1 -17 2.7 7.8
 7 1 17 11 9.1
 7 1 17 7.1 9.7
 8 -1 17 41.4 15.4
 8 -1 17 17.4 10.2
 -8 -1 -17 53.29 16.3
 -8 1 -17 16.7 12.2
 8 1 17 82.99 19.8
 8 1 17 29.9 14.7
 9 -1 17 8.3 10.1
 9 -1 17 3.2 11.6
 -9 -1 -17 0.9 8.1
 9 1 17 10.1 12.7
 -9 1 -17 1.6 9.3
 9 1 17 -3.6 7.7
 10 -1 17 1.9 7.8
 10 -1 17 2.3 9.8
 -10 1 -17 11 10.5
 10 1 17 -6.8 7
 14 -2 -17 32.5 26.6
 -14 -2 17 40.9 13.6
 -14 2 17 45.4 15.5
 14 2 -17 13.2 11.4
 13 -2 -17 22.1 13.2
 -13 -2 17 0.6 6.1
 13 2 -17 14.8 12.5
 -13 2 17 -6 8.5
 -12 -2 17 6.7 7.6
 12 -2 -17 6.5 10.4
 -12 2 17 3.8 9.8
 12 2 -17 0.5 8
 -12 2 17 3.9 8.8
 -11 -2 17 13.1 9.4
 -11 -2 17 35.6 10.8
 11 -2 -17 17.1 11.9
 -11 -2 17 34.2 9.9
 -11 2 17 21.4 13.3
 11 2 -17 16.2 10.8
 -11 2 17 21.8 10.3
 -11 2 17 12.7 10.9
 -10 -2 17 1.4 5.7
 10 -2 -17 11.6 9.9
 -10 -2 17 6.9 6.2
 -10 2 17 14.7 8.6
 10 2 -17 9.3 9
 -10 2 17 7 9.9
 -10 2 17 -1.7 7.3
 -9 -2 17 5.5 6.1
 -9 -2 17 17.4 10.5
 -9 -2 17 11.9 7.3
 9 -2 -17 8.5 9.3
 -9 2 17 3 7.9
 9 2 -17 15.5 10.2
 -9 2 17 -4 7
 -9 2 17 12 10
 -8 -2 17 8 8
 -8 -2 17 3.9 5.5
 8 -2 -17 4.5 7.4
 -8 -2 17 8 6.1
 -8 2 17 -8.7 4.1
 -8 2 17 14.1 9.2
 -8 2 17 5.4 7.3
 8 2 -17 0.5 6.9
 -7 -2 17 50.29 11.3
 -7 -2 17 52.59 13.9
 7 -2 -17 45 13.1
 -7 -2 17 52.19 11.7
 7 -2 -17 63.69 15
 7 2 -17 20.8 10.1
 -7 2 17 79.19 17.6
 -7 2 17 71.39 15.8
 7 2 -17 56.29 12.1
 -7 2 17 39 12
 6 -2 -17 229.88 29.7
 -6 -2 17 237.68 27.2
 -6 -2 17 263.77 21.5
 6 -2 -17 269.97 31.4
 -6 2 17 247.78 30
 6 2 -17 258.37 29.6
 6 2 -17 271.67 22.5
 -6 2 17 300.07 33.1
 -5 -2 17 84.49 13.8
 -5 -2 17 80.69 15.3
 5 -2 -17 120.79 19.9
 5 -2 -17 85.49 17.6
 5 2 -17 64.99 14.6
 -5 2 17 74.69 16.1
 5 2 -17 74.59 13.6
 -5 2 17 73.79 16.3
 4 -2 -17 69.49 16.1
 -4 -2 17 65.19 13.6
 4 -2 -17 62.09 14.9
 -4 2 17 74.49 17
 4 2 -17 63.09 13.8
 4 2 -17 63.79 13.1
 -4 2 17 90.59 17.5
 3 -2 -17 -4.1 4.8
 3 -2 -17 -1 5.5
 -3 -2 17 -0.6 4.6
 3 2 -17 18.6 8.3
 3 2 -17 5.4 6.3
 -3 2 17 5.4 6.9
 -3 2 17 4.3 6.4
 -2 -2 17 249.68 21.9
 -2 -2 17 221.98 23.8
 2 -2 -17 202.08 26.4
 2 -2 -17 198.48 26.6
 -2 2 17 204.58 26.5
 2 2 -17 222.38 24.1
 -2 2 17 154.08 22.6
 2 2 -17 176.38 22
 1 -2 -17 306.27 32.3
 -1 -2 17 308.07 24.5
 1 -2 -17 261.27 31
 -1 -2 17 287.47 23.8
 -1 2 17 252.17 30.9
 1 2 -17 281.77 23.9
 -1 2 17 286.47 32.4
 1 2 -17 300.77 24.8
 0 -2 17 3.9 5.6
 0 -2 -17 5.6 6.8
 0 -2 17 1.2 4.4
 0 2 17 4.5 6.4
 0 2 -17 8.8 6.8
 0 2 17 1.3 6.4
 0 2 -17 5.8 6.4
 1 -2 17 4.4 5.2
 1 -2 17 -2.8 4.5
 1 2 17 -5.7 4.5
 1 2 17 1.4 6.5
 -1 2 -17 9.8 7.1
 -2 -2 -17 67.39 15.6
 2 -2 17 23 8.8
 2 -2 17 33.6 11
 2 2 17 16.5 10
 -2 2 -17 30.8 11
 2 2 17 37.5 11.7
 3 -2 17 36.7 12.4
 -3 -2 -17 37.7 11.5
 3 -2 17 38.3 9.8
 -3 2 -17 15.4 9.5
 3 2 17 21.4 10.6
 3 2 17 26.4 11.7
 -4 -2 -17 17.7 10.6
 4 -2 17 23.5 11.4
 4 -2 17 14.4 7.6
 -4 2 -17 2.7 7.4
 4 2 17 5.8 8.6
 4 2 17 11 8.6
 5 -2 17 36 11.7
 5 -2 17 63.39 13.8
 -5 -2 -17 47 14.4
 5 2 17 46.2 13.6
 -5 2 -17 39.3 13.8
 5 2 17 59.59 17.4
 6 -2 17 59.19 15.9
 6 -2 17 22.6 8.6
 -6 -2 -17 51.89 15.4
 6 2 17 44.9 15.4
 -6 2 -17 61.29 16.3
 7 -2 17 4.4 9.5
 -7 -2 -17 29.5 13.1
 7 -2 17 20.7 9.4
 7 2 17 14 11.3
 7 2 17 15 10.8
 -7 2 -17 49.3 15.9
 8 -2 17 54.09 12.7
 8 -2 17 75.69 19
 -8 -2 -17 29.9 14
 8 2 17 72.99 19.3
 8 2 17 37.3 12.8
 -8 2 -17 30.6 15.7
 9 -2 17 142.39 28.7
 9 -2 17 114.39 20.6
 -9 2 -17 136.79 28.6
 9 2 17 116.29 24.3
 10 -2 17 -1.3 9.3
 10 -2 17 -9.4 4.6
 -10 2 -17 12.6 12.3
 10 2 17 -2.8 8.6
 14 -3 -17 -7.9 6.3
 -13 -3 17 -3.7 5
 13 -3 -17 5.3 9.7
 -13 3 17 8.1 10.3
 13 3 -17 12.5 12
 12 -3 -17 -3.3 9.4
 -12 -3 17 2.1 6.5
 12 3 -17 0.8 8
 -12 3 17 0.1 8
 -12 3 17 6.6 10.6
 -11 -3 17 113.29 15.8
 11 -3 -17 89.49 19.5
 -11 -3 17 76.59 13.2
 -11 3 17 84.69 20.7
 -11 3 17 152.68 26.6
 -11 3 17 63.79 18.1
 11 3 -17 73.59 18.2
 -10 -3 17 34 13.1
 -10 -3 17 66.99 12.1
 10 -3 -17 45.9 15.4
 -10 -3 17 47.8 10.1
 -10 3 17 14.6 11.7
 -10 3 17 62.29 17.7
 10 3 -17 25 12
 -10 3 17 40.2 13.9
 -9 -3 17 -0.3 7.1
 9 -3 -17 16.3 10.6
 -9 -3 17 5 5.9
 -9 -3 17 7.2 6.1
 -9 3 17 12.1 9.9
 -9 3 17 15.2 11
 -9 3 17 5.6 8.5
 9 3 -17 14.8 9.7
 -8 -3 17 4.1 5.4
 8 -3 -17 -1.9 6.6
 -8 -3 17 -2.9 5.1
 -8 -3 17 1.5 4.8
 -8 3 17 5.2 8.5
 -8 3 17 10.8 9.1
 8 3 -17 5.7 7.3
 -8 3 17 8.1 8.9
 -7 -3 17 9.7 5.7
 7 -3 -17 2.9 7.5
 7 -3 -17 20.1 11
 -7 -3 17 14.8 7.7
 -7 -3 17 3.2 4.8
 7 3 -17 4.7 6.7
 -7 3 17 4.9 7.9
 -7 3 17 -4.2 5.1
 7 3 -17 4.4 5.3
 -7 3 17 1.2 7.7
 -6 -3 17 111.09 18.4
 6 -3 -17 115.59 20.8
 6 -3 -17 105.89 21.2
 -6 -3 17 86.69 13.2
 -6 3 17 98.39 19.4
 6 3 -17 136.19 20.9
 6 3 -17 109.89 15.7
 -6 3 17 124.29 21.7
 5 -3 -17 8.9 7.9
 -5 -3 17 9.4 5.5
 -5 -3 17 -4.3 3.9
 5 -3 -17 5.2 7.5
 -5 3 17 9.3 7.9
 5 3 -17 -0.2 4.5
 5 3 -17 5.5 6.6
 -5 3 17 9.3 8.4
 -4 -3 17 42.3 10
 4 -3 -17 35.9 12.1
 4 -3 -17 39.4 13.6
 -4 -3 17 34.5 9.3
 4 3 -17 36.9 10.9
 -4 3 17 37.7 12.1
 -4 3 17 42.5 13.1
 4 3 -17 23.6 8.1
 3 -3 -17 225.58 29.2
 -3 -3 17 175.98 20.7
 -3 -3 17 258.47 26.9
 3 3 -17 208.68 25
 3 3 -17 180.78 21.1
 -3 3 17 164.58 24.7
 -3 3 17 221.98 29.4
 2 -3 -17 5.5 7.4
 -2 -3 17 32.7 9.1
 2 -3 -17 18.2 10.3
 -2 -3 17 12.4 6.3
 -2 3 17 26.6 11.4
 2 3 -17 12.5 7.7
 -2 3 17 21.5 10.3
 2 3 -17 33.4 9.9
 1 -3 -17 261.67 31.3
 -1 -3 17 291.17 22.7
 -1 3 17 281.87 32.5
 1 3 -17 273.97 23.6
 1 3 -17 263.47 22.5
 -1 3 17 378.36 39.6
 0 -3 17 117.39 16.6
 0 -3 17 87.29 15.7
 0 -3 -17 119.69 20.9
 0 3 17 115.89 21.3
 0 3 17 121.09 21.2
 0 3 -17 94.89 14.6
 0 3 -17 95.59 16.5
 1 -3 17 3.7 5
 -1 -3 -17 -3 5.7
 1 -3 17 3 6.3
 1 3 17 4.4 7.8
 -1 3 -17 4.9 7.6
 1 3 17 6.1 6.5
 2 -3 17 33.3 9
 -2 -3 -17 32.8 11.3
 2 -3 17 36 10.2
 -2 3 -17 44.7 12.3
 2 3 17 47.5 14.7
 2 3 17 59.09 14.7
 -3 -3 -17 20.7 10.5
 3 -3 17 0.6 4.4
 3 -3 17 0.4 6.5
 3 3 17 1.7 7
 -3 3 -17 3.8 7
 3 3 17 -3.8 5.5
 4 -3 17 14.8 7.6
 -4 -3 -17 26.3 12
 4 -3 17 32 11.9
 4 3 17 14.7 10.9
 -4 3 -17 16.5 10.2
 4 3 17 23.3 12.5
 -5 -3 -17 14.4 10.1
 5 -3 17 17.8 7.4
 -5 3 -17 16.3 11.2
 5 3 17 30 13.8
 5 3 17 18.5 11.4
 6 -3 17 -2.4 6.7
 -6 -3 -17 7.4 7.7
 6 -3 17 -1.6 4.5
 6 3 17 3.8 8.4
 6 3 17 -4.2 5.3
 -6 3 -17 1.7 7.3
 7 -3 17 2.9 6.5
 7 -3 17 9.7 11.6
 -7 -3 -17 7.1 10
 7 3 17 0.8 8.9
 7 3 17 7.1 12.1
 -7 3 -17 0.7 11.1
 8 -3 17 14.9 8.6
 8 -3 17 6.5 11.3
 -8 3 -17 8.6 11
 8 3 17 8.7 10.4
 9 -3 17 -12 4.9
 9 -3 17 -5.4 4.9
 9 3 17 -5.9 9.2
 -9 3 -17 -1.1 8
 10 -3 17 38.6 13.2
 10 -3 17 51.89 18.5
 10 3 17 79.89 25.9
 -10 3 -17 48.2 19.3
 13 -4 -17 -5.6 8.1
 -13 -4 17 1.9 4.5
 -13 4 17 6.7 11.7
 -12 -4 17 107.39 12.2
 12 -4 -17 101.39 21.2
 12 4 -17 93.99 22.6
 -12 4 17 94.79 23.1
 -11 -4 17 11.2 5.3
 11 -4 -17 1.8 8.2
 -11 -4 17 12.4 5.2
 11 4 -17 9.6 10
 -11 4 17 4.5 12.1
 -11 4 17 10.9 12.3
 -10 -4 17 2.1 4
 10 -4 -17 -4.1 6.9
 -10 -4 17 2.5 4
 -10 4 17 -8.5 4.9
 -10 4 17 -3.2 8.1
 10 4 -17 -4.4 6.5
 -10 4 17 14.8 11.1
 -9 -4 17 1.4 3.5
 9 -4 -17 -5.6 6.4
 -9 4 17 -9 4.7
 9 4 -17 1 7.2
 -9 4 17 2.7 8.8
 -9 4 17 16.1 11.7
 -8 -4 17 -2.6 6.1
 8 -4 -17 2.1 7.8
 -8 -4 17 -0.6 3.2
 -8 -4 17 5.2 4.4
 8 4 -17 -0.6 7
 -8 4 17 3.3 7.8
 -8 4 17 -5.4 7.4
 -7 -4 17 3.1 4
 -7 -4 17 -4.1 4.7
 -7 -4 17 0.4 3.2
 7 -4 -17 7.3 9.6
 -7 4 17 2.4 8.1
 7 4 -17 -6.2 4.4
 -7 4 17 5.4 8.2
 -7 4 17 6.5 8.8
 -6 -4 17 -3.2 4
 -6 -4 17 7.7 4.8
 6 -4 -17 3.9 8
 6 -4 -17 1.5 6.6
 -6 -4 17 6.3 4.4
 -6 4 17 8.3 8.8
 6 4 -17 10.1 5.3
 6 4 -17 2.7 6.1
 -6 4 17 -1.8 6.5
 -5 -4 17 68.59 10.3
 5 -4 -17 46.3 14.5
 -5 -4 17 43.2 11.5
 5 -4 -17 55.49 14.7
 -5 4 17 50.49 13.9
 5 4 -17 43.1 9.5
 -5 4 17 41 13.7
 5 4 -17 78.09 15.7
 -4 -4 17 -3.4 3.5
 -4 -4 17 -2.5 3.4
 4 -4 -17 1.7 6.9
 4 4 -17 7.6 6
 -4 4 17 4.1 7.4
 4 4 -17 6.6 5.8
 -4 4 17 -2.8 6
 -3 -4 17 4.3 4.9
 -3 -4 17 1.9 4.7
 3 -4 -17 -3.4 5.6
 3 -4 -17 10.3 9.7
 3 4 -17 4.7 6
 3 4 -17 11.3 6.2
 -3 4 17 6 8.5
 -3 4 17 7.1 8.8
 -2 -4 17 7.5 5.7
 2 -4 -17 4.1 7.8
 -2 -4 17 3.7 4.5
 -2 4 17 5.2 7.9
 -2 4 17 -4.8 4.7
 2 4 -17 2.3 4.6
 2 4 -17 9.1 6.6
 1 -4 -17 390.76 32.2
 -1 -4 17 312.87 22.8
 -1 4 17 308.17 35.6
 1 4 -17 322.77 25.4
 -1 4 17 304.87 36.3
 1 4 -17 318.37 23.5
 0 -4 17 10.6 6.8
 0 -4 17 -0.2 4.1
 0 -4 -17 2.9 7.4
 0 4 17 8.5 8.1
 0 4 17 1.3 6.5
 0 4 -17 6.9 7
 1 -4 17 40 8.6
 -1 -4 -17 53.69 14.7
 -1 4 -17 38.3 11.2
 1 4 17 8.3 8.8
 1 4 17 41.1 12.7
 -2 -4 -17 9.1 9.4
 2 -4 17 5.2 6
 2 -4 17 -0.7 3.3
 2 4 17 -0.8 6.5
 -2 4 -17 9 7.7
 2 4 17 -8 4.7
 3 -4 17 -1.6 3.5
 3 -4 17 -2.5 4.7
 -3 -4 -17 -3.9 5.2
 -3 4 -17 7.3 7.8
 3 4 17 -0.1 6.9
 -4 -4 -17 13.2 7.7
 4 -4 17 -0.2 7.1
 4 -4 17 6 5.3
 -4 4 -17 2.7 7.4
 4 4 17 -6.3 6.6
 4 4 17 15.4 10.3
 -5 -4 -17 -11.2 5.7
 5 -4 17 -0.6 3.7
 5 -4 17 -0.7 8
 -5 4 -17 -0.7 6.4
 5 4 17 -2.7 6.6
 5 4 17 -8 4.8
 6 -4 17 -2.2 4.1
 -6 -4 -17 10.2 10.9
 6 -4 17 8.3 11.8
 -6 4 -17 7.8 8.6
 6 4 17 10.3 10.2
 7 -4 17 51.39 11.5
 7 -4 17 65.29 18.7
 -7 4 -17 63.59 19.4
 8 -4 17 102.89 22.8
 8 4 17 77.99 20
 -8 4 -17 104.99 24.2
 9 -4 17 50.19 17.7
 9 -4 17 51.49 12
 -9 4 -17 26.3 16.1
 12 -5 -17 36.1 15.8
 -12 5 17 34.6 17.2
 12 5 -17 11.7 11.6
 11 -5 -17 37.4 16.2
 11 5 -17 16.8 12.8
 -11 5 17 31.8 17.7
 -11 5 17 11.9 12.8
 10 -5 -17 58.59 17.2
 10 5 -17 25.3 13.4
 -10 5 17 14.4 12.4
 9 -5 -17 66.79 18.4
 -9 5 17 127.49 25.6
 -9 5 17 81.99 20.7
 9 5 -17 104.99 21.1
 8 -5 -17 4.3 8.3
 -8 5 17 -1.1 6.3
 -8 5 17 0.5 9
 -8 5 17 -3.6 7.7
 8 5 -17 2.6 7.8
 7 -5 -17 25.3 12.4
 7 5 -17 53.59 14.1
 -7 5 17 47.8 15.3
 -7 5 17 27.4 12.6
 -7 5 17 39.5 14.8
 6 -5 -17 6 9.6
 6 5 -17 -1.2 5.4
 -6 5 17 -9.3 5.2
 -6 5 17 4.1 8
 -6 5 17 -1.5 10.4
 -5 -5 17 49.9 6.8
 5 -5 -17 34.6 12.8
 5 -5 -17 43.1 13.5
 5 5 -17 51.39 12.2
 5 5 -17 64.29 9.7
 -5 5 17 61.99 16.3
 -5 5 17 60.89 16.2
 4 -5 -17 7.4 9
 -4 -5 17 3 4.1
 4 -5 -17 15.7 10.8
 4 5 -17 2.7 5.6
 -4 5 17 11.3 9.1
 4 5 -17 4.4 4.8
 -4 5 17 14 10.1
 -3 -5 17 15.4 6.2
 -3 -5 17 8.6 6.3
 3 -5 -17 21.7 11.3
 3 5 -17 2.7 5.2
 3 5 -17 7.1 6
 -3 5 17 -2.7 6.1
 -3 5 17 6.5 9.9
 -2 -5 17 76.19 12.8
 -2 -5 17 65.19 11.5
 2 -5 -17 73.89 16.5
 2 5 -17 50.39 10.4
 -2 5 17 42.8 14.1
 2 5 -17 69.79 12.7
 -2 5 17 62.29 17.2
 1 -5 -17 10.6 9.7
 -1 -5 17 4.4 6
 -1 -5 17 -3.3 3.2
 1 5 -17 2.2 4.3
 1 5 -17 -2.8 4.5
 -1 5 17 1.2 7.6
 0 -5 17 437.26 25.3
 0 -5 -17 379.06 35.3
 0 -5 17 484.65 32.2
 0 5 -17 445.66 31.5
 0 5 17 432.66 37.7
 0 5 17 458.35 51.59
 1 -5 17 17.3 5.4
 1 -5 17 21.3 9.6
 -1 -5 -17 23.5 11.7
 1 5 17 27.9 13.3
 -1 5 -17 12.9 8.1
 1 5 17 18.3 12
 2 -5 17 36 6.4
 2 5 17 15.9 11.1
 2 5 17 17.6 11.2
 -2 5 -17 41.9 12.8
 -3 -5 -17 54.59 15.9
 3 -5 17 48.1 7
 3 -5 17 47.9 12.8
 -3 5 -17 46.6 14.4
 3 5 17 31.4 14.4
 3 5 17 62.29 15.8
 4 -5 17 69.09 8.2
 4 -5 17 94.69 18.8
 -4 -5 -17 82.49 19.1
 -4 5 -17 107.39 20.7
 4 5 17 50.79 15.9
 4 5 17 46.8 20.2
 5 -5 17 11.8 4.3
 5 -5 17 6.7 10
 -5 5 -17 14 10.9
 5 5 17 14.6 12.3
 6 -5 17 67.79 18.9
 6 -5 17 72.69 8.8
 6 -5 17 79.39 9.2
 6 5 17 66.89 19.2
 -6 5 -17 57.39 16.9
 7 -5 17 0.6 3.2
 7 -5 17 -5.1 5.6
 7 -5 17 3.7 3.7
 7 5 17 6.6 10.3
 -7 5 -17 5.3 10.8
 8 -5 17 0 8.8
 8 -5 17 14.3 5.6
 8 -5 17 2.3 3.6
 8 5 17 10.3 12.1
 -8 5 -17 19.2 14.6
 10 -6 -17 -7.6 6.2
 10 6 -17 -2 6.9
 -10 6 17 2.5 12.8
 -10 6 17 6.5 13.1
 9 -6 -17 23.9 13.9
 -9 6 17 17.5 13.5
 9 6 -17 13.9 11.5
 -9 6 17 3.6 10.8
 8 -6 -17 2 8.1
 -8 6 17 4.9 10.2
 8 6 -17 -5.4 5.2
 -8 6 17 11.3 11
 -8 6 17 5.2 11.8
 7 -6 -17 5.1 8.1
 -7 6 17 3.7 10
 -7 6 17 -4.3 5.2
 -7 6 17 3.9 9.6
 7 6 -17 -5 4.9
 6 -6 -17 114.49 22.6
 -6 6 17 96.69 20.4
 -6 6 17 192.98 31.3
 -6 6 17 105.69 22
 6 6 -17 117.29 18.8
 -5 6 17 5.1 10.1
 5 6 -17 6.5 7.4
 -5 6 17 -2 7.5
 -5 6 17 7.2 9.5
 4 -6 -17 92.39 18.9
 -4 6 17 74.69 19.5
 4 6 -17 72.09 9.8
 4 6 -17 99.69 15.7
 -4 6 17 71.29 18.2
 3 -6 -17 80.19 17.9
 -3 -6 17 74.79 9.1
 -3 6 17 92.99 20.7
 3 6 -17 94.69 13
 3 6 -17 61.39 11.3
 -3 6 17 81.49 18.5
 2 -6 -17 90.59 19.2
 -2 -6 17 70.69 11.1
 2 6 -17 72.69 11.2
 -2 6 17 67.99 16.7
 2 6 -17 79.29 12.9
 -2 6 17 62.99 17.6
 -1 -6 17 6.8 5.8
 1 -6 -17 2.8 8.6
 -1 6 17 -7 6.8
 1 6 -17 -3.5 4.9
 -1 6 17 -0.7 6.1
 0 -6 -17 136.79 23.5
 0 -6 17 142.79 19
 0 6 17 106.39 22.9
 0 6 -17 94.59 16.3
 0 6 17 94.89 20.9
 -1 -6 -17 -0.5 6.6
 1 -6 17 -7.9 4.8
 1 6 17 6.2 8.5
 1 6 17 -2.4 6.6
 -1 6 -17 -1.3 5.8
 2 -6 17 129.29 20.8
 -2 6 -17 112.69 20
 2 6 17 75.19 18.9
 3 -6 17 -1.9 6.4
 -3 6 -17 3.1 7
 3 6 17 6.3 9.1
 -4 6 -17 8.4 10.1
 4 6 17 -4.1 9.2
 5 -6 17 79.59 18.3
 5 6 17 44.5 15.9
 -5 6 -17 98.59 21.8
 6 -6 17 -0.4 8.2
 -6 6 -17 -3.9 8.6
 6 6 17 -4.3 9.7
 8 -7 -17 88.19 21
 8 7 -17 35.1 13.5
 -8 7 17 47.7 17.6
 -8 7 17 40.7 18.6
 7 -7 -17 -8.3 5.7
 -7 7 17 -1 10.9
 -7 7 17 -15.6 6.9
 7 7 -17 -0.6 6.4
 6 7 -17 15.3 9
 -6 7 17 2.8 10.4
 -6 7 17 15 11.6
 -5 7 17 3.4 9.4
 -5 7 17 5.7 10.5
 5 7 -17 -4.9 4.1
 -5 7 17 -4.9 8.5
 -4 7 17 88.19 19.6
 -4 7 17 69.09 18.8
 -4 7 17 114.69 24.4
 4 7 -17 50.29 10.7
 -3 7 17 0.9 7.4
 3 7 -17 0.3 3.7
 3 7 -17 2.1 3.7
 -3 7 17 -2 7
 -2 -7 17 57.09 7.2
 -2 7 17 62.49 17.9
 2 7 -17 68.39 11.3
 -2 7 17 82.69 31.2
 -1 -7 17 5.7 4.9
 -1 7 17 3.9 10
 1 7 -17 10.3 6.9
 0 -7 17 47.5 10.9
 0 7 -17 57.89 12.9
 0 7 17 62.09 17.8
 1 -7 17 6 6.9
 1 7 17 -7.6 7.5
 -1 7 -17 10 8.1
 2 -7 17 82.09 16.5
 -2 7 -17 57.59 15.7
 2 7 17 49.9 16.9
 3 -7 17 3.6 7.6
 -3 7 -17 -3.5 7.5
 4 -7 17 19.1 13.2
 -4 7 -17 29.7 13.3
 4 7 17 16.7 13
 -3 8 17 3 11
 -3 8 17 4.3 12.4
 -2 8 17 55.69 17.4
 -1 8 17 3.7 10.2
 1 8 -17 -0.7 4.8
[truncated: 102,894 more chars]
