# Supplementary material for: [HgX2] Linear Group Enabled Ultraviolet Birefringent Crystal RbHg5Br11 with Strong Optical Anisotropy and Wide Bandgap
Source: Adv Sci (Weinh). 2025 Sep 9;12(45):e14304. doi: 10.1002/advs.202514304 (PMC12677596; doi:10.1002/advs.202514304)
Supplement: Supplementary file 2 — Supporting cif [file ADVS-12-e14304-s002.zip › Rb7Hg3Br13.cif]

data_rhb58
_audit_creation_date               2025-05-08
_audit_creation_method
;
Olex2 1.5
(compiled 2025.04.05 svn.rf049d14d for OlexSys, GUI svn.r7224)
;
_shelx_SHELXL_version_number       '2018/3'
_audit_contact_author_address      ?
_audit_contact_author_email        ?
_audit_contact_author_name         ''
_audit_contact_author_phone        ?
_publ_contact_author_id_orcid      ?
_publ_section_references
;
Dolomanov, O.V., Bourhis, L.J., Gildea, R.J, Howard, J.A.K. & Puschmann, H.
 (2009), J. Appl. Cryst. 42, 339-341.

Sheldrick, G.M. (2015). Acta Cryst. A71, 3-8.

Sheldrick, G.M. (2015). Acta Cryst. C71, 3-8.
;
_chemical_name_common              ?
_chemical_name_systematic          RbHgBr
_chemical_formula_moiety           'Br13 Hg3 Rb7'
_chemical_formula_sum              'Br13 Hg3 Rb7'
_chemical_formula_weight           2238.89
_chemical_melting_point            ?
loop_
  _atom_type_symbol
  _atom_type_description
  _atom_type_scat_dispersion_real
  _atom_type_scat_dispersion_imag
  _atom_type_scat_source
 'Br' 'Br' -0.2901 2.4595
 'International Tables Vol C Tables 4.2.6.8 and 6.1.1.4'
 'Hg' 'Hg' -2.3894 9.2266
 'International Tables Vol C Tables 4.2.6.8 and 6.1.1.4'
 'Rb' 'Rb' -0.9393 2.9676
 'International Tables Vol C Tables 4.2.6.8 and 6.1.1.4'

_shelx_space_group_comment
;
The symmetry employed for this shelxl refinement is uniquely defined
by the following loop, which should always be used as a source of
symmetry information in preference to the above space-group names.
They are only intended as comments.
;
_space_group_crystal_system        'orthorhombic'
_space_group_IT_number             62
_space_group_name_H-M_alt          Pnma
_space_group_name_Hall             '-P 2ac 2n'
loop_
  _space_group_symop_operation_xyz
 'x, y, z'
 '-x+1/2, -y, z+1/2'
 '-x, y+1/2, -z'
 'x+1/2, -y+1/2, -z+1/2'
 '-x, -y, -z'
 'x-1/2, y, -z-1/2'
 'x, -y-1/2, z'
 '-x-1/2, y-1/2, z-1/2'

_cell_length_a                     13.4808(17)
_cell_length_b                     26.463(3)
_cell_length_c                     9.4581(12)
_cell_angle_alpha                  90
_cell_angle_beta                   90
_cell_angle_gamma                  90
_cell_volume                       3374.1(7)
_cell_formula_units_Z              4
_cell_measurement_reflns_used      9917
_cell_measurement_temperature      296.15
_cell_measurement_theta_max        27.17
_cell_measurement_theta_min        2.29
_shelx_estimated_absorpt_T_max     0.112
_shelx_estimated_absorpt_T_min     0.089
_exptl_absorpt_coefficient_mu      39.038
_exptl_absorpt_correction_T_max    0.7456
_exptl_absorpt_correction_T_min    0.4333
_exptl_absorpt_correction_type     Multi-scan
_exptl_absorpt_process_details
;
SADABS-2016/2 (Bruker,2016/2) was used for absorption correction.
wR2(int) was 0.1342 before and 0.0579 after correction.
The Ratio of minimum to maximum transmission is 0.5811.
The \l/2 correction factor is Not present.
;
_exptl_absorpt_special_details     ?
_exptl_crystal_colour              'clear light white'
_exptl_crystal_colour_lustre       clear
_exptl_crystal_colour_modifier     light
_exptl_crystal_colour_primary      white
_exptl_crystal_density_diffrn      4.407
_exptl_crystal_density_meas        ?
_exptl_crystal_density_method      ?
_exptl_crystal_description         block
_exptl_crystal_F_000               3816
_exptl_crystal_size_max            0.12
_exptl_crystal_size_mid            0.11
_exptl_crystal_size_min            0.1
_exptl_transmission_factor_max     ?
_exptl_transmission_factor_min     ?
_diffrn_reflns_av_R_equivalents    0.0560
_diffrn_reflns_av_unetI/netI       0.0280
_diffrn_reflns_Laue_measured_fraction_full  0.999
_diffrn_reflns_Laue_measured_fraction_max  0.999
_diffrn_reflns_limit_h_max         16
_diffrn_reflns_limit_h_min         -16
_diffrn_reflns_limit_k_max         32
_diffrn_reflns_limit_k_min         -33
_diffrn_reflns_limit_l_max         11
_diffrn_reflns_limit_l_min         -11
_diffrn_reflns_number              38605
_diffrn_reflns_point_group_measured_fraction_full  0.999
_diffrn_reflns_point_group_measured_fraction_max  0.999
_diffrn_reflns_theta_full          25.242
_diffrn_reflns_theta_max           26.363
_diffrn_reflns_theta_min           2.287
_diffrn_ambient_temperature        296.15
_diffrn_detector_area_resol_mean   ?
_diffrn_measured_fraction_theta_full  0.999
_diffrn_measured_fraction_theta_max  0.999
_diffrn_measurement_device_type    'Bruker APEX-II CCD'
_diffrn_measurement_method         '\f and \w scans'
_diffrn_radiation_type             MoK\a
_diffrn_radiation_wavelength       0.71073
_diffrn_source                     ?
_diffrn_source_current             1.4
_diffrn_source_power               0.07
_diffrn_source_voltage             50.0
_diffrn_standards_number           0
_reflns_Friedel_coverage           0.000
_reflns_Friedel_fraction_full      .
_reflns_Friedel_fraction_max       .
_reflns_number_gt                  3070
_reflns_number_total               3520
_reflns_special_details
;
 Reflections were merged by SHELXL according to the crystal
 class for the calculation of statistics and refinement.
 
 _reflns_Friedel_fraction is defined as the number of unique
 Friedel pairs measured divided by the number that would be
 possible theoretically, ignoring centric projections and
 systematic absences.
;
_reflns_threshold_expression       'I > 2\s(I)'
_computing_cell_refinement         'SAINT V8.40B (?, 2016)'
_computing_data_collection         ?
_computing_data_reduction          'SAINT V8.40B (?, 2016)'
_computing_molecular_graphics      'Olex2 1.5 (Dolomanov et al., 2009)'
_computing_publication_material    'Olex2 1.5 (Dolomanov et al., 2009)'
_computing_structure_refinement    'SHELXL 2018/3 (Sheldrick, 2015)'
_computing_structure_solution      'SHELXT 2018/2 (Sheldrick, 2018)'
_refine_diff_density_max           1.310
_refine_diff_density_min           -0.919
_refine_diff_density_rms           0.135
_refine_ls_extinction_coef         .
_refine_ls_extinction_method       none
_refine_ls_goodness_of_fit_ref     1.056
_refine_ls_hydrogen_treatment      undef
_refine_ls_matrix_type             full
_refine_ls_number_parameters       112
_refine_ls_number_reflns           3520
_refine_ls_number_restraints       0
_refine_ls_R_factor_all            0.0292
_refine_ls_R_factor_gt             0.0231
_refine_ls_restrained_S_all        1.056
_refine_ls_shift/su_max            0.001
_refine_ls_shift/su_mean           0.000
_refine_ls_structure_factor_coef   Fsqd
_refine_ls_weighting_details      
 'w=1/[\s^2^(Fo^2^)+12.7150P] where P=(Fo^2^+2Fc^2^)/3'
_refine_ls_weighting_scheme        calc
_refine_ls_wR_factor_gt            0.0457
_refine_ls_wR_factor_ref           0.0476
_refine_special_details            ?
_olex2_refinement_description
;
;
_atom_sites_solution_hydrogens     .
_atom_sites_solution_primary       dual
_atom_sites_solution_secondary     ?
loop_
  _atom_site_label
  _atom_site_type_symbol
  _atom_site_fract_x
  _atom_site_fract_y
  _atom_site_fract_z
  _atom_site_U_iso_or_equiv
  _atom_site_adp_type
  _atom_site_occupancy
  _atom_site_site_symmetry_order
  _atom_site_calc_flag
  _atom_site_refinement_flags_posn
  _atom_site_refinement_flags_adp
  _atom_site_refinement_flags_occupancy
  _atom_site_disorder_assembly
  _atom_site_disorder_group
 Hg2 Hg 0.23601(2) 0.250000 0.28873(3) 0.04259(8) Uani 1 2 d S T P . .
 Hg1 Hg 0.45402(2) 0.45245(2) 0.69766(2) 0.04572(7) Uani 1 1 d . . . . .
 Rb4 Rb 0.81251(4) 0.46668(2) 0.38370(6) 0.04486(13) Uani 1 1 d . . . . .
 Br3 Br 0.33568(6) 0.250000 0.53023(8) 0.04515(18) Uani 1 2 d S T P . .
 Br8 Br 0.63901(4) 0.43094(2) 0.64256(6) 0.04515(13) Uani 1 1 d . . . . .
 Br6 Br 0.33902(4) 0.43144(2) 0.48508(6) 0.04687(14) Uani 1 1 d . . . . .
 Br1 Br 0.04212(6) 0.250000 0.35332(9) 0.0500(2) Uani 1 2 d S T P . .
 Rb2 Rb 0.36055(6) 0.250000 0.89130(8) 0.0519(2) Uani 1 2 d S T P . .
 Br7 Br 0.42396(4) 0.53905(2) 0.81355(7) 0.04971(14) Uani 1 1 d . . . . .
 Br4 Br 0.60735(6) 0.250000 0.67296(10) 0.0544(2) Uani 1 2 d S T P . .
 Rb1 Rb 0.51678(5) 0.33983(2) 0.42766(7) 0.05942(17) Uani 1 1 d . . . . .
 Rb3 Rb 0.65888(5) 0.34646(2) 0.91297(8) 0.06459(18) Uani 1 1 d . . . . .
 Br2 Br 0.26696(5) 0.16450(2) 0.18072(8) 0.06236(18) Uani 1 1 d . . . . .
 Br5 Br 0.41291(5) 0.37746(2) 0.87212(8) 0.0671(2) Uani 1 1 d . . . . .

loop_
  _atom_site_aniso_label
  _atom_site_aniso_U_11
  _atom_site_aniso_U_22
  _atom_site_aniso_U_33
  _atom_site_aniso_U_23
  _atom_site_aniso_U_13
  _atom_site_aniso_U_12
 Hg2 0.04843(17) 0.03364(15) 0.04572(17) 0.000 0.00044(14) 0.000
 Hg1 0.04352(12) 0.04004(12) 0.05360(14) -0.00559(10) -0.00211(10) 0.00420(9)
 Rb4 0.0433(3) 0.0431(3) 0.0481(3) 0.0013(2) 0.0049(2) 0.0000(2)
 Br3 0.0401(4) 0.0583(5) 0.0370(4) 0.000 -0.0025(3) 0.000
 Br8 0.0371(3) 0.0452(3) 0.0532(3) 0.0036(2) 0.0106(2) -0.0005(2)
 Br6 0.0461(3) 0.0478(3) 0.0467(3) -0.0013(2) -0.0074(3) 0.0030(3)
 Br1 0.0380(4) 0.0634(5) 0.0486(5) 0.000 0.0103(4) 0.000
 Rb2 0.0559(5) 0.0546(5) 0.0454(4) 0.000 -0.0109(4) 0.000
 Br7 0.0465(3) 0.0415(3) 0.0611(4) -0.0112(3) 0.0026(3) 0.0058(2)
 Br4 0.0486(5) 0.0477(5) 0.0670(5) 0.000 -0.0158(4) 0.000
 Rb1 0.0538(3) 0.0449(3) 0.0795(4) -0.0130(3) 0.0063(3) 0.0051(3)
 Rb3 0.0654(4) 0.0425(3) 0.0859(5) 0.0132(3) -0.0264(4) -0.0013(3)
 Br2 0.0742(4) 0.0372(3) 0.0757(4) -0.0164(3) -0.0039(4) 0.0128(3)
 Br5 0.0609(4) 0.0464(3) 0.0941(5) 0.0237(3) 0.0258(4) 0.0067(3)

_geom_special_details
;
 All esds (except the esd in the dihedral angle between two l.s. planes)
 are estimated using the full covariance matrix.  The cell esds are taken
 into account individually in the estimation of esds in distances, angles
 and torsion angles; correlations between esds in cell parameters are only
 used when they are defined by crystal symmetry.  An approximate (isotropic)
 treatment of cell esds is used for estimating esds involving l.s. planes.
;
loop_
  _geom_bond_atom_site_label_1
  _geom_bond_atom_site_label_2
  _geom_bond_distance
  _geom_bond_site_symmetry_2
  _geom_bond_publ_flag
 Hg2 Br3 2.6500(8) . ?
 Hg2 Br1 2.6842(9) . ?
 Hg2 Rb2 4.1168(10) 1_554 ?
 Hg2 Rb1 4.3097(7) 4_455 ?
 Hg2 Rb1 4.3097(7) 6_556 ?
 Hg2 Rb3 3.9442(7) 6_557 ?
 Hg2 Rb3 3.9442(7) 4_456 ?
 Hg2 Br2 2.5174(6) 7_565 ?
 Hg2 Br2 2.5174(6) . ?
 Hg1 Rb4 4.2523(7) 5_666 ?
 Hg1 Rb4 4.4113(8) 6_557 ?
 Hg1 Rb4 4.1932(7) 2_665 ?
 Hg1 Br8 2.6105(6) . ?
 Hg1 Br6 2.5990(6) . ?
 Hg1 Br7 2.5725(6) . ?
 Hg1 Br5 2.6396(7) . ?
 Rb4 Br8 3.5156(8) . ?
 Rb4 Br8 3.6014(8) 2_664 ?
 Rb4 Br6 3.6031(8) 5_666 ?
 Rb4 Br6 3.6281(9) 6_656 ?
 Rb4 Br7 3.6172(9) 2_664 ?
 Rb4 Br7 3.7582(9) 6_657 ?
 Rb4 Br7 3.6967(9) 5_666 ?
 Rb4 Br2 3.5775(9) 4 ?
 Rb4 Br5 3.5693(10) 6_657 ?
 Br3 Rb2 3.4315(12) . ?
 Br3 Rb1 3.5429(9) . ?
 Br3 Rb1 3.5430(9) 7_565 ?
 Br3 Rb3 3.5334(9) 4_456 ?
 Br3 Rb3 3.5334(9) 6_557 ?
 Br8 Rb1 3.5580(9) . ?
 Br8 Rb3 3.4075(9) . ?
 Br6 Rb1 3.4519(9) . ?
 Br6 Rb3 3.4474(9) 6_557 ?
 Br1 Rb2 3.4388(11) 6_557 ?
 Br1 Rb1 3.5819(9) 4_455 ?
 Br1 Rb1 3.5819(9) 6_556 ?
 Br1 Rb3 3.7255(9) 4_456 ?
 Br1 Rb3 3.7255(9) 6_557 ?
 Rb2 Br4 3.4670(13) 6_557 ?
 Rb2 Br4 3.9159(13) . ?
 Rb2 Rb3 4.7678(11) 7_565 ?
 Rb2 Rb3 4.7105(10) 6_557 ?
 Rb2 Rb3 4.7105(11) 4_456 ?
 Rb2 Br2 3.7689(10) 7_566 ?
 Rb2 Br2 3.7689(10) 1_556 ?
 Rb2 Br5 3.4508(8) . ?
 Rb2 Br5 3.4508(8) 7_565 ?
 Br7 Rb1 4.0146(10) 5_666 ?
 Br4 Rb1 3.5389(10) . ?
 Br4 Rb1 3.5390(10) 7_565 ?
 Br4 Rb3 3.4859(10) 7_565 ?
 Br4 Rb3 3.4859(10) . ?
 Rb1 Rb1 4.7542(13) 7_565 ?
 Rb1 Rb3 5.0578(11) 6_557 ?
 Rb1 Rb3 4.9769(11) . ?
 Rb1 Br2 3.5268(10) 4 ?
 Rb1 Br2 4.1000(11) 7_565 ?
 Rb3 Br2 4.1200(11) 4_556 ?
 Rb3 Br5 3.4377(10) . ?

loop_
  _geom_angle_atom_site_label_1
  _geom_angle_atom_site_label_2
  _geom_angle_atom_site_label_3
  _geom_angle
  _geom_angle_site_symmetry_1
  _geom_angle_site_symmetry_3
  _geom_angle_publ_flag
 Br3 Hg2 Br1 107.31(3) . . ?
 Br3 Hg2 Rb2 125.47(2) . 1_554 ?
 Br3 Hg2 Rb1 139.200(14) . 4_455 ?
 Br3 Hg2 Rb1 139.200(14) . 6_556 ?
 Br3 Hg2 Rb3 61.125(18) . 4_456 ?
 Br3 Hg2 Rb3 61.125(18) . 6_557 ?
 Br1 Hg2 Rb2 127.22(2) . 1_554 ?
 Br1 Hg2 Rb1 55.967(18) . 6_556 ?
 Br1 Hg2 Rb1 55.967(18) . 4_455 ?
 Br1 Hg2 Rb3 65.197(17) . 6_557 ?
 Br1 Hg2 Rb3 65.197(17) . 4_456 ?
 Rb2 Hg2 Rb1 81.145(16) 1_554 6_556 ?
 Rb2 Hg2 Rb1 81.145(16) 1_554 4_455 ?
 Rb1 Hg2 Rb1 66.951(19) 4_455 6_556 ?
 Rb3 Hg2 Rb2 139.520(11) 4_456 1_554 ?
 Rb3 Hg2 Rb2 139.520(11) 6_557 1_554 ?
 Rb3 Hg2 Rb1 78.577(16) 4_456 4_455 ?
 Rb3 Hg2 Rb1 78.577(16) 6_557 6_556 ?
 Rb3 Hg2 Rb1 121.056(16) 4_456 6_556 ?
 Rb3 Hg2 Rb1 121.056(16) 6_557 4_455 ?
 Rb3 Hg2 Rb3 80.66(2) 6_557 4_456 ?
 Br2 Hg2 Br3 105.410(19) . . ?
 Br2 Hg2 Br3 105.410(19) 7_565 . ?
 Br2 Hg2 Br1 104.70(2) 7_565 . ?
 Br2 Hg2 Br1 104.70(2) . . ?
 Br2 Hg2 Rb2 64.018(19) . 1_554 ?
 Br2 Hg2 Rb2 64.018(19) 7_565 1_554 ?
 Br2 Hg2 Rb1 114.63(2) . 6_556 ?
 Br2 Hg2 Rb1 54.91(2) . 4_455 ?
 Br2 Hg2 Rb1 54.91(2) 7_565 6_556 ?
 Br2 Hg2 Rb1 114.63(2) 7_565 4_455 ?
 Br2 Hg2 Rb3 156.30(2) 7_565 4_456 ?
 Br2 Hg2 Rb3 156.30(2) . 6_557 ?
 Br2 Hg2 Rb3 75.66(2) 7_565 6_557 ?
 Br2 Hg2 Rb3 75.66(2) . 4_456 ?
 Br2 Hg2 Br2 128.01(4) 7_565 . ?
 Rb4 Hg1 Rb4 84.512(13) 2_665 6_557 ?
 Rb4 Hg1 Rb4 75.762(9) 5_666 6_557 ?
 Rb4 Hg1 Rb4 116.955(15) 2_665 5_666 ?
 Br8 Hg1 Rb4 127.657(16) . 6_557 ?
 Br8 Hg1 Rb4 151.738(17) . 5_666 ?
 Br8 Hg1 Rb4 58.532(17) . 2_665 ?
 Br8 Hg1 Br5 99.29(2) . . ?
 Br6 Hg1 Rb4 151.825(17) . 2_665 ?
 Br6 Hg1 Rb4 117.045(18) . 6_557 ?
 Br6 Hg1 Rb4 57.563(16) . 5_666 ?
 Br6 Hg1 Br8 111.64(2) . . ?
 Br6 Hg1 Br5 101.40(2) . . ?
 Br7 Hg1 Rb4 58.986(17) . 2_665 ?
 Br7 Hg1 Rb4 59.711(16) . 5_666 ?
 Br7 Hg1 Rb4 58.220(17) . 6_557 ?
 Br7 Hg1 Br8 115.45(2) . . ?
 Br7 Hg1 Br6 115.23(2) . . ?
 Br7 Hg1 Br5 111.73(2) . . ?
 Br5 Hg1 Rb4 54.006(18) . 6_557 ?
 Br5 Hg1 Rb4 106.20(2) . 2_665 ?
 Br5 Hg1 Rb4 108.305(18) . 5_666 ?
 Hg1 Rb4 Hg1 124.805(14) 5_666 6_657 ?
 Hg1 Rb4 Hg1 107.541(15) 2_664 5_666 ?
 Hg1 Rb4 Hg1 95.489(14) 2_664 6_657 ?
 Br8 Rb4 Hg1 123.657(17) 2_664 6_657 ?
 Br8 Rb4 Hg1 68.877(16) . 6_657 ?
 Br8 Rb4 Hg1 72.498(15) . 5_666 ?
 Br8 Rb4 Hg1 158.268(19) . 2_664 ?
 Br8 Rb4 Hg1 70.129(14) 2_664 5_666 ?
 Br8 Rb4 Hg1 38.190(10) 2_664 2_664 ?
 Br8 Rb4 Br8 139.834(17) . 2_664 ?
 Br8 Rb4 Br6 76.002(18) 2_664 5_666 ?
 Br8 Rb4 Br6 64.319(17) 2_664 6_656 ?
 Br8 Rb4 Br6 65.431(17) . 5_666 ?
 Br8 Rb4 Br6 131.75(2) . 6_656 ?
 Br8 Rb4 Br7 74.759(16) 2_664 2_664 ?
 Br8 Rb4 Br7 140.34(2) . 2_664 ?
 Br8 Rb4 Br7 82.672(19) . 6_657 ?
 Br8 Rb4 Br7 76.510(19) . 5_666 ?
 Br8 Rb4 Br7 91.525(19) 2_664 6_657 ?
 Br8 Rb4 Br7 82.399(18) 2_664 5_666 ?
 Br8 Rb4 Br2 75.130(18) . 4 ?
 Br8 Rb4 Br5 67.90(2) . 6_657 ?
 Br6 Rb4 Hg1 89.992(16) 5_666 6_657 ?
 Br6 Rb4 Hg1 100.847(17) 5_666 2_664 ?
 Br6 Rb4 Hg1 69.746(14) 6_656 2_664 ?
 Br6 Rb4 Hg1 142.977(18) 6_656 6_657 ?
 Br6 Rb4 Hg1 37.503(11) 5_666 5_666 ?
 Br6 Rb4 Hg1 92.214(15) 6_656 5_666 ?
 Br6 Rb4 Br6 125.40(2) 5_666 6_656 ?
 Br6 Rb4 Br7 73.478(17) 5_666 5_666 ?
 Br6 Rb4 Br7 130.64(2) 5_666 2_664 ?
 Br6 Rb4 Br7 145.50(2) 6_656 6_657 ?
 Br6 Rb4 Br7 65.746(17) 6_656 5_666 ?
 Br6 Rb4 Br7 65.348(16) 5_666 6_657 ?
 Br7 Rb4 Hg1 76.088(15) 6_657 2_664 ?
 Br7 Rb4 Hg1 145.327(18) 5_666 6_657 ?
 Br7 Rb4 Hg1 117.155(19) 5_666 2_664 ?
 Br7 Rb4 Hg1 36.935(11) 5_666 5_666 ?
 Br7 Rb4 Hg1 35.584(11) 6_657 6_657 ?
 Br7 Rb4 Hg1 74.712(15) 2_664 6_657 ?
 Br7 Rb4 Hg1 144.861(18) 2_664 5_666 ?
 Br7 Rb4 Hg1 102.660(16) 6_657 5_666 ?
 Br7 Rb4 Hg1 37.554(11) 2_664 2_664 ?
 Br7 Rb4 Br6 73.511(16) 2_664 6_656 ?
 Br7 Rb4 Br7 138.602(17) 5_666 6_657 ?
 Br7 Rb4 Br7 138.821(18) 2_664 5_666 ?
 Br7 Rb4 Br7 76.613(19) 2_664 6_657 ?
 Br2 Rb4 Hg1 123.547(19) 4 2_664 ?
 Br2 Rb4 Hg1 108.211(19) 4 5_666 ?
 Br2 Rb4 Hg1 98.294(17) 4 6_657 ?
 Br2 Rb4 Br8 130.79(2) 4 2_664 ?
 Br2 Rb4 Br6 133.43(2) 4 5_666 ?
 Br2 Rb4 Br6 66.658(17) 4 6_656 ?
 Br2 Rb4 Br7 133.86(2) 4 6_657 ?
 Br2 Rb4 Br7 95.549(19) 4 2_664 ?
 Br2 Rb4 Br7 74.113(18) 4 5_666 ?
 Br5 Rb4 Hg1 140.39(2) 6_657 5_666 ?
 Br5 Rb4 Hg1 108.937(19) 6_657 2_664 ?
 Br5 Rb4 Hg1 36.752(12) 6_657 6_657 ?
 Br5 Rb4 Br8 146.99(2) 6_657 2_664 ?
 Br5 Rb4 Br6 114.50(2) 6_657 6_656 ?
 Br5 Rb4 Br6 119.15(2) 6_657 5_666 ?
 Br5 Rb4 Br7 72.093(18) 6_657 6_657 ?
 Br5 Rb4 Br7 128.79(2) 6_657 5_666 ?
 Br5 Rb4 Br7 73.653(19) 6_657 2_664 ?
 Br5 Rb4 Br2 62.188(19) 6_657 4 ?
 Hg2 Br3 Rb2 155.14(3) . . ?
 Hg2 Br3 Rb1 96.51(2) . 7_565 ?
 Hg2 Br3 Rb1 96.51(2) . . ?
 Hg2 Br3 Rb3 77.82(2) . 4_456 ?
 Hg2 Br3 Rb3 77.82(2) . 6_557 ?
 Rb2 Br3 Rb1 101.84(2) . 7_565 ?
 Rb2 Br3 Rb1 101.84(2) . . ?
 Rb2 Br3 Rb3 85.10(2) . 4_456 ?
 Rb2 Br3 Rb3 85.10(2) . 6_557 ?
 Rb1 Br3 Rb1 84.28(3) . 7_565 ?
 Rb3 Br3 Rb1 172.37(3) 4_456 . ?
 Rb3 Br3 Rb1 91.246(17) 4_456 7_565 ?
 Rb3 Br3 Rb1 91.246(17) 6_557 . ?
 Rb3 Br3 Rb1 172.37(3) 6_557 7_565 ?
 Rb3 Br3 Rb3 92.51(3) 4_456 6_557 ?
 Hg1 Br8 Rb4 83.277(18) . 2_665 ?
 Hg1 Br8 Rb4 135.72(2) . . ?
 Hg1 Br8 Rb1 79.595(18) . . ?
 Hg1 Br8 Rb3 93.92(2) . . ?
 Rb4 Br8 Rb4 96.771(16) . 2_665 ?
 Rb4 Br8 Rb1 95.31(2) . . ?
 Rb1 Br8 Rb4 162.87(2) . 2_665 ?
 Rb3 Br8 Rb4 90.23(2) . 2_665 ?
 Rb3 Br8 Rb4 130.31(2) . . ?
 Rb3 Br8 Rb1 91.18(2) . . ?
 Hg1 Br6 Rb4 84.933(19) . 5_666 ?
 Hg1 Br6 Rb4 138.37(2) . 6_556 ?
 Hg1 Br6 Rb1 81.83(2) . . ?
 Hg1 Br6 Rb3 110.08(2) . 6_557 ?
 Rb4 Br6 Rb4 94.760(16) 5_666 6_556 ?
 Rb1 Br6 Rb4 95.60(2) . 6_556 ?
 Rb1 Br6 Rb4 166.74(2) . 5_666 ?
 Rb3 Br6 Rb4 89.57(2) 6_557 5_666 ?
 Rb3 Br6 Rb4 111.54(2) 6_557 6_556 ?
 Rb3 Br6 Rb1 94.29(2) 6_557 . ?
 Hg2 Br1 Rb2 148.54(4) . 6_557 ?
 Hg2 Br1 Rb1 85.64(2) . 4_455 ?
 Hg2 Br1 Rb1 85.64(2) . 6_556 ?
 Hg2 Br1 Rb3 73.956(19) . 4_456 ?
 Hg2 Br1 Rb3 73.956(19) . 6_557 ?
 Rb2 Br1 Rb1 116.95(2) 6_557 4_455 ?
 Rb2 Br1 Rb1 116.95(2) 6_557 6_556 ?
 Rb2 Br1 Rb3 83.34(2) 6_557 4_456 ?
 Rb2 Br1 Rb3 83.34(2) 6_557 6_557 ?
 Rb1 Br1 Rb1 83.16(3) 4_455 6_556 ?
 Rb1 Br1 Rb3 159.26(3) 6_556 4_456 ?
 Rb1 Br1 Rb3 91.477(18) 6_556 6_557 ?
 Rb1 Br1 Rb3 159.26(3) 4_455 6_557 ?
 Rb1 Br1 Rb3 91.477(18) 4_455 4_456 ?
 Rb3 Br1 Rb3 86.50(3) 6_557 4_456 ?
 Hg2 Rb2 Rb3 107.743(18) 1_556 7_565 ?
 Hg2 Rb2 Rb3 108.812(19) 1_556 4_456 ?
 Hg2 Rb2 Rb3 108.812(19) 1_556 6_557 ?
 Br3 Rb2 Hg2 150.33(3) . 1_556 ?
 Br3 Rb2 Br1 140.23(3) . 6_657 ?
 Br3 Rb2 Br4 63.78(2) . . ?
 Br3 Rb2 Br4 74.30(3) . 6_557 ?
 Br3 Rb2 Rb3 97.19(2) . 7_565 ?
 Br3 Rb2 Rb3 48.363(15) . 6_557 ?
 Br3 Rb2 Rb3 48.363(15) . 4_456 ?
 Br3 Rb2 Br2 133.64(2) . 1_556 ?
 Br3 Rb2 Br2 133.64(2) . 7_566 ?
 Br3 Rb2 Br5 88.15(2) . . ?
 Br3 Rb2 Br5 88.15(2) . 7_565 ?
 Br1 Rb2 Hg2 69.45(2) 6_657 1_556 ?
 Br1 Rb2 Br4 76.45(3) 6_657 . ?
 Br1 Rb2 Br4 145.48(3) 6_657 6_557 ?
 Br1 Rb2 Rb3 147.133(10) 6_657 4_456 ?
 Br1 Rb2 Rb3 50.906(17) 6_657 7_565 ?
 Br1 Rb2 Rb3 147.133(10) 6_657 6_557 ?
 Br1 Rb2 Br2 74.22(2) 6_657 7_566 ?
 Br1 Rb2 Br2 74.22(2) 6_657 1_556 ?
 Br1 Rb2 Br5 83.762(19) 6_657 . ?
 Br1 Rb2 Br5 83.761(19) 6_657 7_565 ?
 Br4 Rb2 Hg2 76.03(2) 6_557 1_556 ?
 Br4 Rb2 Hg2 145.89(3) . 1_556 ?
 Br4 Rb2 Br4 138.08(2) 6_557 . ?
 Br4 Rb2 Rb3 146.928(11) 6_557 7_565 ?
 Br4 Rb2 Rb3 47.522(15) 6_557 4_456 ?
 Br4 Rb2 Rb3 99.68(2) . 4_456 ?
 Br4 Rb2 Rb3 46.051(16) . 7_565 ?
 Br4 Rb2 Rb3 47.522(15) 6_557 6_557 ?
 Br4 Rb2 Rb3 99.68(2) . 6_557 ?
 Br4 Rb2 Br2 78.33(2) 6_557 7_566 ?
 Br4 Rb2 Br2 78.33(2) 6_557 1_556 ?
 Rb3 Rb2 Rb3 102.884(15) 4_456 7_565 ?
 Rb3 Rb2 Rb3 143.44(2) 6_557 7_565 ?
 Rb3 Rb2 Rb3 65.63(2) 4_456 6_557 ?
 Br2 Rb2 Hg2 36.900(12) 7_566 1_556 ?
 Br2 Rb2 Hg2 36.900(13) 1_556 1_556 ?
 Br2 Rb2 Br4 131.871(19) 1_556 . ?
 Br2 Rb2 Br4 131.87(2) 7_566 . ?
 Br2 Rb2 Rb3 125.16(3) 7_566 4_456 ?
 Br2 Rb2 Rb3 85.710(18) 1_556 4_456 ?
 Br2 Rb2 Rb3 85.971(17) 1_556 7_565 ?
 Br2 Rb2 Rb3 125.16(3) 1_556 6_557 ?
 Br2 Rb2 Rb3 85.710(18) 7_566 6_557 ?
 Br2 Rb2 Rb3 124.93(2) 7_566 7_565 ?
 Br2 Rb2 Br2 73.79(2) 7_566 1_556 ?
 Br5 Rb2 Hg2 97.551(19) 7_565 1_556 ?
 Br5 Rb2 Hg2 97.551(19) . 1_556 ?
 Br5 Rb2 Br4 101.078(18) . 6_557 ?
 Br5 Rb2 Br4 78.375(18) . . ?
 Br5 Rb2 Br4 101.079(18) 7_565 6_557 ?
 Br5 Rb2 Br4 78.374(18) 7_565 . ?
 Br5 Rb2 Rb3 63.657(18) . 6_557 ?
 Br5 Rb2 Rb3 128.00(2) 7_565 6_557 ?
 Br5 Rb2 Rb3 128.00(2) . 4_456 ?
 Br5 Rb2 Rb3 46.085(16) 7_565 7_565 ?
 Br5 Rb2 Rb3 110.67(2) . 7_565 ?
 Br5 Rb2 Rb3 63.658(18) 7_565 4_456 ?
 Br5 Rb2 Br2 133.90(3) 7_565 7_566 ?
 Br5 Rb2 Br2 133.90(3) . 1_556 ?
 Br5 Rb2 Br2 61.305(17) . 7_566 ?
 Br5 Rb2 Br2 61.305(17) 7_565 1_556 ?
 Br5 Rb2 Br5 155.62(4) 7_565 . ?
 Hg1 Br7 Rb4 83.460(18) . 2_665 ?
 Hg1 Br7 Rb4 83.353(19) . 5_666 ?
 Hg1 Br7 Rb4 86.20(2) . 6_557 ?
 Hg1 Br7 Rb1 115.96(2) . 5_666 ?
 Rb4 Br7 Rb4 159.68(2) 2_665 5_666 ?
 Rb4 Br7 Rb4 91.081(16) 5_666 6_557 ?
 Rb4 Br7 Rb4 103.388(19) 2_665 6_557 ?
 Rb4 Br7 Rb1 156.83(2) 6_557 5_666 ?
 Rb4 Br7 Rb1 86.691(18) 2_665 5_666 ?
 Rb4 Br7 Rb1 85.270(18) 5_666 5_666 ?
 Rb2 Br4 Rb2 158.27(3) 6_657 . ?
 Rb2 Br4 Rb1 102.99(3) 6_657 . ?
 Rb2 Br4 Rb1 102.99(3) 6_657 7_565 ?
 Rb2 Br4 Rb3 85.29(2) 6_657 . ?
 Rb2 Br4 Rb3 85.29(2) 6_657 7_565 ?
 Rb1 Br4 Rb2 93.02(2) 7_565 . ?
 Rb1 Br4 Rb2 93.02(2) . . ?
 Rb1 Br4 Rb1 84.40(3) . 7_565 ?
 Rb3 Br4 Rb2 79.97(2) . . ?
 Rb3 Br4 Rb2 79.97(2) 7_565 . ?
 Rb3 Br4 Rb1 170.95(3) . 7_565 ?
 Rb3 Br4 Rb1 90.218(17) 7_565 7_565 ?
 Rb3 Br4 Rb1 170.94(3) 7_565 . ?
 Rb3 Br4 Rb1 90.218(17) . . ?
 Rb3 Br4 Rb3 94.15(3) 7_565 . ?
 Hg2 Rb1 Rb1 56.525(9) 6_656 7_565 ?
 Hg2 Rb1 Rb3 144.571(16) 6_656 6_557 ?
 Hg2 Rb1 Rb3 101.155(17) 6_656 . ?
 Br3 Rb1 Hg2 103.445(18) . 6_656 ?
 Br3 Rb1 Br8 128.12(3) . . ?
 Br3 Rb1 Br1 79.84(2) . 6_656 ?
 Br3 Rb1 Br7 145.94(2) . 5_666 ?
 Br3 Rb1 Rb1 47.861(13) . 7_565 ?
 Br3 Rb1 Rb3 44.302(14) . 6_557 ?
 Br3 Rb1 Rb3 92.08(2) . . ?
 Br3 Rb1 Br2 64.609(19) . 7_565 ?
 Br8 Rb1 Hg2 109.116(19) . 6_656 ?
 Br8 Rb1 Br1 146.04(2) . 6_656 ?
 Br8 Rb1 Br7 72.026(18) . 5_666 ?
 Br8 Rb1 Rb1 132.661(14) . 7_565 ?
 Br8 Rb1 Rb3 43.197(14) . . ?
 Br8 Rb1 Rb3 104.359(18) . 6_557 ?
 Br8 Rb1 Br2 136.44(2) . 7_565 ?
 Br6 Rb1 Hg2 159.75(2) . 6_656 ?
 Br6 Rb1 Br3 87.12(2) . . ?
 Br6 Rb1 Br8 75.857(19) . . ?
 Br6 Rb1 Br1 130.47(3) . 6_656 ?
 Br6 Rb1 Br7 70.535(18) . 5_666 ?
 Br6 Rb1 Br4 127.46(3) . . ?
 Br6 Rb1 Rb1 134.617(15) . 7_565 ?
 Br6 Rb1 Rb3 42.820(14) . 6_557 ?
 Br6 Rb1 Rb3 95.586(19) . . ?
 Br6 Rb1 Br2 137.09(2) . 4 ?
 Br6 Rb1 Br2 62.547(18) . 7_565 ?
 Br1 Rb1 Hg2 38.392(14) 6_656 6_656 ?
 Br1 Rb1 Br7 95.12(2) 6_656 5_666 ?
 Br1 Rb1 Rb1 48.421(15) 6_656 7_565 ?
 Br1 Rb1 Rb3 109.58(2) 6_656 6_557 ?
 Br1 Rb1 Rb3 132.14(2) 6_656 . ?
 Br1 Rb1 Br2 68.73(2) 6_656 7_565 ?
 Br7 Rb1 Hg2 91.952(17) 5_666 6_656 ?
 Br7 Rb1 Rb1 142.979(13) 5_666 7_565 ?
 Br7 Rb1 Rb3 109.358(17) 5_666 6_557 ?
 Br7 Rb1 Rb3 114.793(18) 5_666 . ?
 Br7 Rb1 Br2 82.069(18) 5_666 7_565 ?
 Br4 Rb1 Hg2 72.80(2) . 6_656 ?
 Br4 Rb1 Br3 66.89(2) . . ?
 Br4 Rb1 Br8 85.46(2) . . ?
 Br4 Rb1 Br1 90.44(2) . 6_656 ?
 Br4 Rb1 Br7 147.16(2) . 5_666 ?
 Br4 Rb1 Rb1 47.802(15) . 7_565 ?
 Br4 Rb1 Rb3 99.04(2) . 6_557 ?
 Br4 Rb1 Rb3 44.460(15) . . ?
 Br4 Rb1 Br2 129.65(2) . 7_565 ?
 Rb1 Rb1 Rb3 91.989(10) 7_565 6_557 ?
 Rb1 Rb1 Rb3 92.021(10) 7_565 . ?
 Rb3 Rb1 Rb3 95.227(14) . 6_557 ?
 Br2 Rb1 Hg2 106.10(2) 7_565 6_656 ?
 Br2 Rb1 Hg2 35.737(12) 4 6_656 ?
 Br2 Rb1 Br3 135.79(2) 4 . ?
 Br2 Rb1 Br8 75.237(19) 4 . ?
 Br2 Rb1 Br1 70.829(19) 4 6_656 ?
 Br2 Rb1 Br7 70.758(18) 4 5_666 ?
 Br2 Rb1 Br4 80.73(2) 4 . ?
 Br2 Rb1 Rb1 88.140(13) 4 7_565 ?
 Br2 Rb1 Rb1 88.401(12) 7_565 7_565 ?
 Br2 Rb1 Rb3 179.54(2) 4 6_557 ?
 Br2 Rb1 Rb3 147.41(2) 7_565 . ?
 Br2 Rb1 Rb3 84.33(2) 4 . ?
 Br2 Rb1 Rb3 52.205(17) 7_565 6_557 ?
 Br2 Rb1 Br2 128.24(2) 4 7_565 ?
 Hg2 Rb3 Rb4 131.576(18) 6_657 2_665 ?
 Hg2 Rb3 Rb2 86.225(17) 6_657 6_657 ?
 Hg2 Rb3 Rb2 84.642(15) 6_657 . ?
 Hg2 Rb3 Rb1 137.592(18) 6_657 . ?
 Hg2 Rb3 Br2 36.296(11) 6_657 4_556 ?
 Rb4 Rb3 Rb1 90.779(14) 2_665 . ?
 Br3 Rb3 Hg2 41.051(15) 6_657 6_657 ?
 Br3 Rb3 Rb4 132.47(2) 6_657 2_665 ?
 Br3 Rb3 Br1 72.53(2) 6_657 6_657 ?
 Br3 Rb3 Rb2 46.537(19) 6_657 6_657 ?
 Br3 Rb3 Rb2 100.878(19) 6_657 . ?
 Br3 Rb3 Rb1 111.99(2) 6_657 . ?
 Br3 Rb3 Br2 64.456(18) 6_657 4_556 ?
 Br8 Rb3 Hg2 169.18(2) . 6_657 ?
 Br8 Rb3 Rb4 46.464(14) . 2_665 ?
 Br8 Rb3 Br3 129.88(3) . 6_657 ?
 Br8 Rb3 Br6 80.64(2) . 6_657 ?
 Br8 Rb3 Br1 149.50(2) . 6_657 ?
 Br8 Rb3 Rb2 86.70(2) . 6_657 ?
 Br8 Rb3 Rb2 104.635(19) . . ?
 Br8 Rb3 Br4 88.62(2) . . ?
 Br8 Rb3 Rb1 45.624(16) . . ?
 Br8 Rb3 Br2 140.72(2) . 4_556 ?
 Br8 Rb3 Br5 71.532(18) . . ?
 Br6 Rb3 Hg2 92.086(18) 6_657 6_657 ?
 Br6 Rb3 Rb4 46.492(14) 6_657 2_665 ?
 Br6 Rb3 Br3 87.34(2) 6_657 6_657 ?
 Br6 Rb3 Br1 125.35(3) 6_657 6_657 ?
 Br6 Rb3 Rb2 96.77(2) 6_657 6_657 ?
 Br6 Rb3 Rb2 162.84(3) 6_657 . ?
 Br6 Rb3 Br4 143.15(3) 6_657 . ?
 Br6 Rb3 Rb1 123.51(2) 6_657 . ?
 Br6 Rb3 Br2 62.349(17) 6_657 4_556 ?
 Br1 Rb3 Hg2 40.847(15) 6_657 6_657 ?
 Br1 Rb3 Rb4 138.41(2) 6_657 2_665 ?
 Br1 Rb3 Rb2 103.594(19) 6_657 6_657 ?
 Br1 Rb3 Rb2 45.756(17) 6_657 . ?
 Br1 Rb3 Rb1 111.13(2) 6_657 . ?
 Br1 Rb3 Br2 63.113(19) 6_657 4_556 ?
 Rb2 Rb3 Rb4 117.424(17) 6_657 2_665 ?
 Rb2 Rb3 Rb4 126.586(16) . 2_665 ?
 Rb2 Rb3 Rb2 99.814(15) 6_657 . ?
 Rb2 Rb3 Rb1 68.874(17) 6_657 . ?
 Rb2 Rb3 Rb1 67.468(15) . . ?
 Br4 Rb3 Hg2 92.547(19) . 6_657 ?
 Br4 Rb3 Rb4 135.08(2) . 2_665 ?
 Br4 Rb3 Br3 72.81(2) . 6_657 ?
 Br4 Rb3 Br1 78.49(2) . 6_657 ?
 Br4 Rb3 Rb2 47.18(2) . 6_657 ?
 Br4 Rb3 Rb2 53.98(2) . . ?
 Br4 Rb3 Rb1 45.321(16) . . ?
 Br4 Rb3 Br2 128.78(2) . 4_556 ?
 Br2 Rb3 Rb4 95.428(16) 4_556 2_665 ?
 Br2 Rb3 Rb2 107.50(2) 4_556 . ?
 Br2 Rb3 Rb2 109.12(2) 4_556 6_657 ?
 Br2 Rb3 Rb1 173.655(19) 4_556 . ?
 Br5 Rb3 Hg2 119.28(2) . 6_657 ?
 Br5 Rb3 Rb4 80.275(17) . 2_665 ?
 Br5 Rb3 Br3 147.15(2) . 6_657 ?
 Br5 Rb3 Br6 123.73(2) . 6_657 ?
 Br5 Rb3 Br1 79.78(2) . 6_657 ?
 Br5 Rb3 Rb2 46.313(16) . . ?
 Br5 Rb3 Rb2 128.12(3) . 6_657 ?
 Br5 Rb3 Br4 84.80(2) . . ?
 Br5 Rb3 Rb1 62.192(18) . . ?
 Br5 Rb3 Br2 117.56(3) . 4_556 ?
 Hg2 Br2 Rb4 165.86(3) . 4_455 ?
 Hg2 Br2 Rb2 79.08(2) . 1_554 ?
 Hg2 Br2 Rb1 85.99(2) . 7_565 ?
 Hg2 Br2 Rb1 89.35(2) . 4_455 ?
 Hg2 Br2 Rb3 68.047(19) . 4_456 ?
 Rb4 Br2 Rb2 113.67(2) 4_455 1_554 ?
 Rb4 Br2 Rb1 85.926(18) 4_455 7_565 ?
 Rb4 Br2 Rb3 98.70(2) 4_455 4_456 ?
 Rb2 Br2 Rb1 98.95(2) 1_554 7_565 ?
 Rb2 Br2 Rb3 146.94(2) 1_554 4_456 ?
 Rb1 Br2 Rb4 94.77(2) 4_455 4_455 ?
 Rb1 Br2 Rb2 97.38(2) 4_455 1_554 ?
 Rb1 Br2 Rb1 161.84(2) 4_455 7_565 ?
 Rb1 Br2 Rb3 86.02(2) 4_455 4_456 ?
 Rb1 Br2 Rb3 75.95(2) 7_565 4_456 ?
 Hg1 Br5 Rb4 89.24(2) . 6_557 ?
 Hg1 Br5 Rb2 144.16(3) . . ?
 Hg1 Br5 Rb3 92.70(2) . . ?
 Rb2 Br5 Rb4 122.34(3) . 6_557 ?
 Rb3 Br5 Rb4 116.80(3) . 6_557 ?
 Rb3 Br5 Rb2 87.60(2) . . ?

_shelx_res_file
;
TITL rhb58_a.res in Pnma
    rhb58.res
    created by SHELXL-2018/3 at 16:35:44 on 08-May-2025
REM Old TITL rhb58 in Pnma
REM SHELXT solution in Pnma: R1 0.126, Rweak 0.004, Alpha 0.007
REM <I/s> 0.758 for 383 systematic absences, Orientation as input
REM Formula found by SHELXT: Br17 Rb3 Hg3
CELL 0.71073 13.4808 26.4632 9.4581 90 90 90
ZERR 4 0.0017 0.003 0.0012 0 0 0
LATT 1
SYMM 0.5-X,-Y,0.5+Z
SYMM -X,0.5+Y,-Z
SYMM 0.5+X,0.5-Y,0.5-Z
SFAC Br Hg Rb
UNIT 52 12 28

L.S. 20
PLAN  16
SIZE 0.1 0.12 0.11
TEMP 23
CONF
FREE Rb1 Hg1
FREE Rb3 Hg1
list 4
MORE -1
fmap 2 53
acta
REM <olex2.extras>
REM <HklSrc "%.\\rhb58.hkl">
REM </olex2.extras>

WGHT    0.000000   12.715000
FVAR       0.08613
HG2   2    0.236012    0.250000    0.288726    10.50000    0.04843    0.03364 =
         0.04572    0.00000    0.00044    0.00000
HG1   2    0.454018    0.452446    0.697658    11.00000    0.04352    0.04004 =
         0.05360   -0.00559   -0.00211    0.00420
RB4   3    0.812511    0.466679    0.383699    11.00000    0.04329    0.04314 =
         0.04813    0.00133    0.00491    0.00004
BR3   1    0.335679    0.250000    0.530226    10.50000    0.04015    0.05828 =
         0.03702    0.00000   -0.00254    0.00000
BR8   1    0.639007    0.430939    0.642558    11.00000    0.03706    0.04523 =
         0.05315    0.00361    0.01058   -0.00047
BR6   1    0.339018    0.431443    0.485080    11.00000    0.04610    0.04783 =
         0.04669   -0.00133   -0.00744    0.00299
BR1   1    0.042122    0.250000    0.353318    10.50000    0.03800    0.06345 =
         0.04864    0.00000    0.01034    0.00000
RB2   3    0.360550    0.250000    0.891303    10.50000    0.05586    0.05457 =
         0.04536    0.00000   -0.01089    0.00000
BR7   1    0.423959    0.539048    0.813552    11.00000    0.04651    0.04150 =
         0.06113   -0.01121    0.00257    0.00583
BR4   1    0.607352    0.250000    0.672958    10.50000    0.04859    0.04772 =
         0.06697    0.00000   -0.01577    0.00000
RB1   3    0.516781    0.339826    0.427660    11.00000    0.05384    0.04492 =
         0.07949   -0.01295    0.00631    0.00506
RB3   3    0.658885    0.346460    0.912969    11.00000    0.06542    0.04245 =
         0.08589    0.01321   -0.02644   -0.00129
BR2   1    0.266962    0.164497    0.180724    11.00000    0.07420    0.03720 =
         0.07569   -0.01639   -0.00390    0.01279
BR5   1    0.412907    0.377459    0.872121    11.00000    0.06086    0.04641 =
         0.09413    0.02372    0.02584    0.00674
HKLF 4


REM  rhb58_a.res in Pnma
REM wR2 = 0.0476, GooF = S = 1.056, Restrained GooF = 1.056 for all data
REM R1 = 0.0231 for 3070 Fo > 4sig(Fo) and 0.0292 for all 3520 data
REM 112 parameters refined using 0 restraints

END

WGHT      0.0000     12.7149

REM Highest difference peak  1.310,  deepest hole -0.919,  1-sigma level  0.135
Q1    1   0.4214  0.3599  0.7983  11.00000  0.05    1.31
Q2    1   0.6318  0.2500  0.5931  10.50000  0.05    0.79
Q3    1   0.6948  0.3573  0.8452  11.00000  0.05    0.78
Q4    1   0.5016  0.3576  0.3562  11.00000  0.05    0.71
Q5    1   0.2341  0.1557  0.2471  11.00000  0.05    0.67
Q6    1   0.4582  0.3801  0.9217  11.00000  0.05    0.66
Q7    1   0.3083  0.1617  0.1791  11.00000  0.05    0.49
Q8    1   0.3861  0.3803  0.8818  11.00000  0.05    0.47
Q9    1   0.3331  0.4170  0.5501  11.00000  0.05    0.46
Q10   1   0.6439  0.3562  0.9432  11.00000  0.05    0.46
Q11   1   0.1959  0.1228  0.3006  11.00000  0.05    0.45
Q12   1   0.5266  0.3323  0.7550  11.00000  0.05    0.45
Q13   1   0.2683  0.3417  0.7976  11.00000  0.05    0.45
Q14   1   0.7000  0.5140  0.2625  11.00000  0.05    0.45
Q15   1   0.5154  0.2500  0.7474  10.50000  0.05    0.44
Q16   1   0.5598  0.3407  0.4414  11.00000  0.05    0.43
;
_shelx_res_checksum                94423
_shelx_hkl_file
;
   0   0   1    0.10    0.20
   0   0   1    0.20    0.30
   0   0  -1    1.30    0.40
   0   0  -1    0.70    0.30
   0   0   2 2327.37  206.88
   0   0   2 2200.48  138.79
   0   0  -2 1887.11  189.68
   0   0  -3   -0.50    1.00
   0   0   3    1.10    1.10
   0   0  -3    1.40    1.00
   0   0  -3    0.50    0.60
   0   0   3    0.20    0.90
   0   0  -4 1131.89   68.19
   0   0   4 1119.69   68.39
   0   0   5    0.40    1.30
   0   0  -5   -0.10    1.00
   0   0  -5    2.80    1.80
   0   0   5   -1.10    1.80
   0   0  -5    0.80    1.90
   0   0   6  775.72   47.80
   0   0   6  753.82   48.00
   0   0  -6  783.72   48.00
   0   0  -6  825.52   48.10
   0   0  -6  772.92   47.40
   0   0  -7   -1.90    1.50
   0   0   7   -0.80    2.70
   0   0  -7   -3.30    2.60
   0   0   7   -2.00    2.20
   0   0  -7    0.00    2.40
   0   0  -8  137.39   11.10
   0   0   8  150.78   10.50
   0   0  -8  144.59   10.80
   0   0  -8  142.99    9.70
   0   0  -9   -0.50    2.10
   0   0   9   -1.30    2.70
   0   0  -9   -1.00    3.90
   0   0  -9    1.40    3.70
   0   0 -10  273.87   18.70
   0   0 -10  326.57   20.80
   0   0 -10  288.67   20.90
   0   0 -11    3.70    5.50
   0   0 -11    9.80    4.80
   0   0 -11    2.40    2.80
   1   0  -1  244.18   14.60
  -1   0   1  238.98   14.60
  -1   0   2    1.10    0.70
   1   0  -2    1.20    0.70
   1   0  -2    1.60    0.80
  -1   0  -2   -0.20    0.60
  -1   0   2    2.00    0.80
   1   0   2    2.30    0.60
   1   0   2    1.20    0.60
  -1   0  -2    0.10    0.60
  -1   0  -2    1.70    0.50
   1   0  -3  100.79    6.60
   1   0  -3  104.49    6.10
  -1   0   3   94.49    6.50
   1   0  -3   97.29    6.50
  -1   0  -3  104.69    6.20
  -1   0   3   82.59    6.50
   1   0   3  101.59    6.20
   1   0   3   85.09    6.40
   1   0   3  103.89    6.40
  -1   0  -3  103.79    6.40
  -1   0  -3   86.99    6.50
   1   0   4  455.45   27.40
   1   0   4  479.15   27.20
   1   0  -4  461.35   27.10
  -1   0   4  412.86   27.50
   1   0   4  430.76   27.50
  -1   0   4  414.26   27.40
  -1   0  -4  415.36   27.50
  -1   0  -4  460.65   27.20
   1   0  -4  458.15   27.60
  -1   0  -4  471.85   27.50
   1   0  -4  446.46   27.50
  -1   0   5 1533.65   94.89
   1   0   5 1604.94   94.89
  -1   0  -5 1565.24   94.79
  -1   0  -6    2.30    2.20
  -1   0   6    5.20    2.50
   1   0   6    1.60    2.30
   1   0  -6    2.70    1.40
  -1   0  -6    2.70    2.20
  -1   0  -6    7.40    1.60
   1   0  -6    3.70    2.30
   1   0   6    4.00    2.00
  -1   0   6    5.20    2.20
   1   0  -6    5.80    2.50
   1   0  -7  195.98   12.90
   1   0  -7  185.88   13.20
   1   0   7  176.58   12.60
   1   0   7  197.88   13.10
  -1   0  -7  177.68   13.00
  -1   0   7  197.68   13.20
   1   0  -7  192.38   12.00
  -1   0  -7  182.58   12.10
  -1   0  -7  191.58   12.90
  -1   0   7  188.18   12.70
  -1   0   8    8.30    3.20
   1   0  -8   13.20    3.80
   1   0   8   13.30    3.50
   1   0  -8   19.70    2.40
  -1   0  -8    9.20    2.40
  -1   0  -8   13.20    3.60
   1   0  -8   16.60    3.70
  -1   0  -8   16.90    4.00
   1   0  -9    7.00    2.30
   1   0   9    8.80    3.20
  -1   0  -9   16.00    4.30
  -1   0   9    4.40    3.40
  -1   0  -9    8.40    4.10
   1   0  -9    4.50    4.30
   1   0  -9    7.20    3.70
  -1   0 -10   32.80    6.30
   1   0 -10   36.60    4.00
  -1   0 -10   40.70    4.40
   1   0 -10   34.60    5.40
  -1   0 -10   36.00    5.70
   1   0 -11    4.70    2.70
  -1   0 -11    4.80    5.30
  -1   0 -11    6.50    5.00
   1   0 -11    3.60    4.50
   2   0   0   54.09    3.30
   2   0   0   51.89    3.30
  -2   0   0   53.59    3.30
  -2   0   0   49.30    3.30
   2   0   0   52.59    3.30
  -2   0   0   48.40    3.30
   2   0   1  473.85   34.60
   2   0   1  584.94   37.70
   2   0   1  511.55   94.49
  -2   0   1  456.05   36.40
  -2   0   1  462.15   35.10
   2   0  -1  495.95   35.30
  -2   0  -1  514.05   87.89
  -2   0   1  420.86   82.89
  -2   0  -1  536.15   35.20
   2   0  -1  417.46   35.80
  -2   0  -1  524.45   37.10
  -2   0  -2  241.48   14.80
   2   0   2  235.78   14.80
  -2   0   2  236.58   14.80
   2   0  -2  246.98   14.60
   2   0  -2  242.78   14.80
  -2   0  -2  243.98   14.80
  -2   0   3  947.21   56.79
  -2   0   3  930.61   56.89
  -2   0   4   44.20    4.00
   2   0  -4   44.30    3.80
  -2   0  -4   46.10    3.60
  -2   0  -4   51.19    3.90
   2   0   4   49.99    3.60
  -2   0  -4   49.70    4.00
   2   0  -4   51.09    3.20
   2   0   4   43.50    3.80
  -2   0  -5   11.90    2.30
   2   0   5   13.80    1.80
  -2   0  -5   14.00    1.80
  -2   0  -5    7.50    2.10
  -2   0   5    8.40    2.10
  -2   0   5   12.70    2.50
   2   0   5   13.40    2.10
   2   0  -5   10.00    2.20
   2   0  -5   12.00    1.30
  -2   0   6    6.60    2.80
   2   0  -6    9.50    1.40
  -2   0  -6    9.80    2.50
   2   0   6    8.80    2.30
   2   0  -6    5.90    2.40
  -2   0  -6    9.30    1.90
  -2   0  -6   10.50    2.80
  -2   0   6    9.60    2.40
   2   0   7   92.69    7.20
  -2   0  -7   96.09    7.90
   2   0  -7  107.29    7.80
  -2   0  -7   98.49    7.50
  -2   0  -7   98.79    7.00
  -2   0   7   85.09    7.50
  -2   0   7   90.79    8.00
   2   0   8  269.97   17.90
  -2   0  -8  253.07   17.40
  -2   0  -8  267.87   18.30
  -2   0  -8  278.37   18.30
  -2   0   8  273.57   18.00
   2   0  -8  265.97   17.00
   2   0  -8  308.17   18.00
  -2   0  -9  104.89    9.80
   2   0  -9  123.39    8.30
  -2   0  -9  122.69    8.90
  -2   0  -9  128.99   10.50
   2   0  -9  115.89    9.80
  -2   0   9  119.79    9.70
  -2   0 -10    8.20    4.70
   2   0 -10    2.00    2.20
  -2   0 -10    4.80    4.70
   2   0 -10   -0.80    3.80
   2   0 -11   24.90    3.40
  -2   0 -11   14.10    6.20
   2   0 -11   19.10    5.10
  -2   0 -11   21.10    5.70
   3   0   0    0.20    0.50
  -3   0   0   -0.10    0.50
   3   0   0    0.50    0.50
   3   0   0    0.10    0.60
  -3   0   0   -0.10    0.50
  -3   0   0   -0.70    0.50
  -3   0   1  471.85   28.90
  -3   0   1  478.15   28.90
  -3   0  -1  485.55   29.00
  -3   0   2 1738.83  117.09
  -3   0  -2 1946.31  120.59
  -3   0  -2 1831.82  115.89
   3   0  -2 1667.93  118.99
  -3   0   2 1560.14  119.09
  -3   0   2 1562.44  232.68
   3   0   2 1631.54  187.68
   3   0  -2 1792.62  117.39
  -3   0  -2 1847.72  200.98
   3   0   2 1875.91  119.59
   3   0   2 1885.91  116.49
   3   0   3 1799.42  117.69
   3   0  -3 1748.33  116.19
   3   0  -3 1488.85  115.19
  -3   0   3 1625.74  119.69
  -3   0  -3 1782.02  117.69
  -3   0  -3 1705.73  112.39
   3   0   3 1787.42  113.19
   3   0   3 1411.06  228.48
  -3   0   3 1587.74  114.09
  -3   0   3 1729.73  279.57
   3   0  -4    7.30    0.80
  -3   0   4    8.50    2.00
   3   0  -4    7.60    1.60
   3   0   4    7.30    1.40
   3   0   4    4.20    1.40
  -3   0  -4    7.30    1.40
  -3   0  -4    5.00    1.70
  -3   0  -4    5.50    1.50
  -3   0   4    5.90    1.70
   3   0   5  458.75   26.80
   3   0  -5  446.16   26.90
  -3   0   5  398.76   27.10
  -3   0  -5  447.36   27.00
  -3   0   5  442.06   27.20
  -3   0  -5  436.96   26.80
   3   0   5  419.36   26.90
   3   0  -5  452.55   26.30
  -3   0  -5  407.86   27.00
  -3   0   6 1517.45   95.99
  -3   0   6 1637.44   96.29
   3   0   6 1561.74   95.89
  -3   0  -6 1595.44   95.69
   3   0  -6 1679.93   95.89
  -3   0  -6 1520.15   95.99
  -3   0   7 1259.47   78.69
  -3   0  -7 1301.87   78.39
  -3   0  -7 1254.87   77.99
  -3   0  -7 1238.88   78.49
   3   0  -7 1402.76   78.29
   3   0   7 1242.18   78.19
  -3   0   7 1320.17   78.49
   3   0  -7 1284.77   77.59
   3   0   8  412.76   26.60
   3   0  -8  440.36   26.60
  -3   0   8  400.46   26.80
  -3   0  -8  447.36   26.90
  -3   0  -8  418.36   26.30
  -3   0  -8  402.16   27.00
  -3   0  -9   56.79    6.60
   3   0  -9   54.89    4.50
  -3   0  -9   47.30    6.50
   3   0  -9   67.09    6.10
  -3   0  -9   56.89    6.10
  -3   0   9   45.30    5.70
  -3   0 -10   -4.80    4.60
   3   0 -10   -0.50    2.00
   3   0 -10    2.70    3.70
  -3   0 -11   21.20    6.00
  -3   0 -11   17.80    6.10
   3   0 -11   23.90    4.90
   3   0 -11   31.40    3.40
  -4   0   0   24.90    2.10
   4   0   0   28.40    2.30
  -4   0   0   29.40    2.30
   4   0   0   24.30    2.10
  -4   0   0   28.60    2.10
   4   0   0   25.80    2.10
  -4   0   1 8059.49  591.24
   4   0   1 7705.93  587.84
   4   0   2 1994.10  259.37
   4   0   2 1826.12  120.49
  -4   0  -2 2106.99  290.17
   4   0  -2 1854.81  121.19
  -4   0  -2 1980.70  125.99
   4   0   2 1908.91  124.09
   4   0  -2 1575.04  122.89
  -4   0   2 1862.51  124.99
  -4   0  -2 1802.62  120.09
  -4   0   2 1743.03  121.19
  -4   0   2 1601.34  242.88
  -4   0   3  327.67   23.20
   4   0   3  378.16   23.00
   4   0  -3  385.76   22.90
   4   0   3  372.86   23.00
   4   0  -3  387.76   22.60
  -4   0  -3  389.26   23.00
  -4   0  -3  369.56   23.00
  -4   0  -4  573.34   34.30
   4   0  -4  579.94   33.80
  -4   0   4  539.85   34.50
  -4   0   4  552.14   34.40
   4   0   4  529.15   34.20
   4   0  -4  553.54   34.20
   4   0   4  573.44   34.20
  -4   0  -4  574.44   34.20
   4   0   5  515.75   34.50
  -4   0   5  534.35   34.80
  -4   0  -5  591.04   34.70
   4   0  -5  545.35   34.50
  -4   0   5  553.44   34.80
  -4   0  -5  574.44   34.50
   4   0  -5  585.74   33.90
  -4   0  -5  523.25   34.70
   4   0   5  609.64   34.50
   4   0  -5  583.64   34.10
   4   0   6   35.50    3.90
   4   0   6   44.90    4.00
  -4   0  -6   43.00    4.20
   4   0  -6   40.50    3.00
  -4   0  -6   34.00    4.40
   4   0  -6   45.70    3.50
  -4   0  -6   48.00    4.10
   4   0  -6   49.99    4.20
  -4   0   6   44.30    4.60
  -4   0   6   38.20    4.50
  -4   0   7   53.69    5.80
   4   0  -7   48.90    3.70
  -4   0  -7   48.30    4.70
   4   0   7   49.40    6.10
   4   0  -7   58.29    4.40
  -4   0  -7   51.09    5.50
  -4   0  -7   43.90    4.90
  -4   0   7   54.49    5.50
   4   0  -7   59.29    5.10
   4   0   8  422.36   26.30
  -4   0  -8  385.06   25.90
   4   0  -8  424.16   26.10
  -4   0  -8  402.96   26.60
   4   0  -8  452.05   25.50
  -4   0   8  394.76   26.40
  -4   0  -8  409.86   26.50
   4   0  -8  403.26   25.20
  -4   0   9   70.19    7.10
  -4   0  -9   62.89    8.20
   4   0  -9   75.69    6.00
  -4   0  -9   79.19    7.60
   4   0  -9   67.99    5.30
   4   0  -9   81.69    6.80
  -4   0 -10   39.40    6.50
  -4   0 -10   23.10    5.80
   4   0 -10   40.20    4.10
   4   0 -10   41.80    5.10
  -4   0 -11   35.80    6.90
   4   0 -11   34.30    4.50
   4   0 -11   35.30    5.40
  -4   0 -11   36.80    7.00
   4   0 -11   41.50    4.20
  -5   0   0    0.60    0.90
   5   0   0    1.50    0.90
  -5   0   0    0.10    1.00
   5   0   0    1.50    0.90
   5   0   0   -0.90    1.10
  -5   0   0    2.00    1.10
  -5   0   1  116.29    7.80
   5   0   1  113.29    7.80
   5   0   1  126.19    7.60
  -5   0   1  128.09    7.70
   5   0  -1  118.99    7.50
  -5   0  -1  122.29    7.90
  -5   0   1  119.09    7.60
   5   0  -1  119.49    7.60
  -5   0  -1  118.29    7.70
   5   0  -1  108.89    8.10
  -5   0  -2  211.48   12.90
   5   0  -2  212.08   12.60
  -5   0   2  192.68   13.00
   5   0  -2  204.78   12.80
   5   0   2  190.08   13.00
  -5   0  -2  222.88   13.10
  -5   0  -2  205.48   12.90
  -5   0   2  204.98   12.70
   5   0   2  210.78   12.90
  -5   0   3  354.16   22.60
   5   0  -3  386.96   22.80
  -5   0  -3  364.36   22.90
  -5   0   3  377.06   22.90
   5   0  -3  387.76   22.50
  -5   0  -3  369.76   22.90
   5   0   3  356.26   22.90
  -5   0  -3  369.26   23.00
   5   0   3  375.16   22.90
   5   0  -4  594.14   36.50
   5   0  -4  607.04   36.10
  -5   0  -4  573.04   36.50
   5   0   4  579.74   36.60
  -5   0   4  580.74   36.70
   5   0   4  615.54   36.60
  -5   0  -4  663.93   37.90
  -5   0  -4  593.74   36.60
  -5   0  -5   20.80    3.10
  -5   0  -5   18.90    3.00
  -5   0  -5   27.20    3.00
   5   0  -5   24.50    1.80
   5   0   5   25.80    2.80
  -5   0   5   26.70    3.40
   5   0  -5   19.90    2.70
   5   0   5   19.40    2.90
  -5   0   5   24.80    3.40
  -5   0   6  113.99    8.10
  -5   0  -6   96.49    7.90
  -5   0  -6   99.29    7.80
   5   0   6   98.99    7.30
   5   0   6   96.39    7.50
   5   0  -6   97.89    6.30
  -5   0  -6  106.29    7.40
  -5   0   6   94.79    8.00
   5   0  -6   99.79    7.30
   5   0  -7   12.40    1.30
  -5   0   7    4.70    3.40
  -5   0  -7    5.20    2.80
  -5   0   7    8.00    3.10
   5   0  -7    7.20    2.60
  -5   0  -7   16.00    3.80
   5   0   7    5.80    2.60
   5   0  -7   10.60    1.50
  -5   0  -7   11.80    2.70
  -5   0   8   31.00    4.70
   5   0  -8   37.90    3.00
   5   0  -8   31.90    4.20
  -5   0  -8   23.60    4.50
  -5   0  -8   38.40    5.20
  -5   0  -9   12.70    4.60
   5   0  -9   10.40    3.40
  -5   0  -9   15.10    4.60
  -5   0   9   11.60    4.00
  -5   0 -10    2.10    4.70
   5   0 -10    6.20    3.70
  -5   0 -10    7.10    5.20
  -5   0 -11   -2.10    5.00
   5   0 -11    4.00    3.90
  -5   0 -11    6.00    5.90
  -6   0   0   39.90    3.10
   6   0   0   39.90    3.20
  -6   0   0   34.30    3.00
   6   0   0   39.80    2.90
  -6   0   0   29.30    3.00
   6   0   0   34.20    3.00
   6   0   1 2851.61  316.37
  -6   0   1 2974.20  203.08
   6   0  -1 2977.30  338.17
   6   0   1 3263.47  204.98
   6   0  -1 3156.08  207.18
  -6   0   1 3180.88  202.28
  -6   0   1 2971.70  320.37
  -6   0  -1 3024.50  201.88
   6   0   1 2970.00  205.18
  -6   0  -1 3168.28  200.58
   6   0  -1 3037.00  198.88
   6   0   1 3184.38  340.67
   6   0  -2 5194.18  304.07
  -6   0   2 4597.64  307.67
   6   0   2 4832.22  308.07
  -6   0  -2 4941.81  311.37
  -6   0  -2 4766.02  303.57
   6   0   2 5076.09  453.45
  -6   0   2 4703.83  305.57
   6   0  -2 4643.34  310.37
  -6   0  -2 4826.32  463.65
   6   0   2 4962.20  305.17
  -6   0   2 3959.30  425.96
   6   0   3  231.58   15.30
  -6   0  -3  234.88   15.10
   6   0   3  232.58   15.20
  -6   0   3  247.18   15.20
   6   0  -3  240.98   14.60
  -6   0   3  237.48   14.80
  -6   0  -3  237.18   15.20
   6   0  -3  251.67   15.00
   6   0  -4   35.70    2.50
  -6   0   4   46.10    4.00
   6   0   4   32.20    3.50
  -6   0  -4   35.10    3.40
  -6   0  -4   28.70    3.30
  -6   0  -4   34.40    3.40
   6   0  -4   33.50    3.20
   6   0   4   38.50    3.40
   6   0   5   -0.60    1.70
  -6   0   5    3.60    2.40
  -6   0   5    2.90    2.40
  -6   0  -5    2.80    2.00
   6   0   5   -1.30    1.70
  -6   0  -5    0.10    1.80
  -6   0  -5    0.70    1.90
   6   0   6  172.98   11.80
   6   0  -6  180.08   11.60
  -6   0  -6  167.68   11.60
  -6   0  -6  169.68   12.30
  -6   0  -6  158.78   11.70
  -6   0   6  167.68   12.30
  -6   0  -6  189.48   12.10
   6   0   6  182.38   11.80
  -6   0   6  192.98   13.10
  -6   0  -7  470.75   26.70
  -6   0  -7  421.06   26.80
   6   0   7  415.56   26.40
   6   0   7  428.86   26.20
  -6   0   7  378.16   26.80
   6   0  -7  393.86   26.00
  -6   0   7  410.86   26.70
  -6   0  -8  253.27   16.90
   6   0  -8  249.38   16.10
  -6   0  -8  241.58   17.00
  -6   0   8  229.98   16.60
   6   0  -9   95.29    7.60
  -6   0  -9   73.19    8.20
  -6   0  -9   88.79    8.40
  -6   0   9   80.19    8.20
  -6   0 -10   15.10    5.40
   6   0 -10   21.50    4.10
  -6   0 -10    2.20    4.90
  -6   0 -11    1.30    5.60
  -6   0 -11   12.70    6.30
   6   0 -11    5.80    3.90
  -7   0   0    1.60    1.30
  -7   0   0    0.10    1.50
   7   0   0    7.80    1.40
   7   0   0    0.60    1.20
  -7   0   0    2.40    1.50
   7   0   0    0.30    1.50
  -7   0   1 1330.37   79.19
   7   0   1 1289.37   79.29
   7   0  -1 1301.17   79.39
  -7   0  -1 1329.67   79.19
  -7   0  -1 1300.87   79.19
  -7   0   1 1312.97   79.09
   7   0   2 2558.44  388.06
   7   0   2 2888.11  199.48
   7   0  -2 2942.51  191.68
   7   0  -2 3131.79  203.18
  -7   0  -2 2801.62  194.88
   7   0   2 3069.49  198.48
   7   0  -2 1857.51  345.87
  -7   0  -2 3024.10  193.28
  -7   0   2 2768.92  196.68
  -7   0   2 3469.75  358.96
  -7   0   2 2849.81  194.98
  -7   0  -3  319.57   20.60
  -7   0   3  335.47   20.50
  -7   0  -3  344.47   20.50
   7   0   3  319.97   20.40
   7   0   3  326.67   20.60
   7   0  -3  331.37   19.90
   7   0  -3  332.87   20.30
  -7   0   3  327.07   20.60
  -7   0   3  315.37   20.10
  -7   0  -3  323.77   20.50
   7   0  -4  307.37   19.10
  -7   0  -4  302.87   19.40
   7   0  -4  312.57   18.60
   7   0   4  314.87   19.50
  -7   0  -4  305.07   19.40
  -7   0  -4  307.37   19.40
   7   0   4  307.97   19.30
  -7   0   4  300.57   19.50
  -7   0   4  296.77   19.50
  -7   0  -5   81.39    6.70
  -7   0  -5   92.99    7.00
   7   0   5   80.99    7.30
   7   0  -5   84.19    6.30
   7   0   5   84.19    6.60
  -7   0  -5   83.99    6.60
  -7   0   5   95.09    7.00
   7   0  -6  190.68   12.30
   7   0   6  179.48   12.50
  -7   0   6  183.88   12.90
  -7   0  -6  178.38   12.60
  -7   0  -6  195.18   13.10
   7   0   6  200.68   12.60
  -7   0  -6  187.58   12.90
  -7   0   6  166.98   13.00
  -7   0  -7  178.38   12.50
   7   0   7  174.18   11.90
   7   0  -7  168.18   11.60
  -7   0   7  161.38   12.40
  -7   0  -7  173.98   12.70
  -7   0  -8  255.87   17.30
   7   0  -8  242.88   16.00
  -7   0  -8  253.37   17.00
  -7   0   8  226.38   16.80
   7   0  -9   -1.10    3.10
  -7   0  -9    0.40    4.50
  -7   0  -9   -3.50    4.60
  -7   0   9   -2.80    3.70
   7   0 -10   10.80    3.80
  -7   0 -10    7.10    4.50
  -7   0 -10    0.10    5.10
   8   0   0  161.28   10.70
  -8   0   0  163.38   10.50
  -8   0   0  157.58   10.40
   8   0   0  155.68   10.20
   8   0   0  158.08   10.20
  -8   0   0  153.18   10.40
  -8   0  -1   43.00    4.00
  -8   0  -1   46.40    4.00
   8   0   1   35.10    3.80
  -8   0   1   40.60    3.80
  -8   0   1   47.50    3.80
  -8   0  -1   39.50    3.80
   8   0  -1   48.60    3.50
   8   0  -1   39.10    4.10
   8   0  -1   43.50    3.60
  -8   0   1   35.80    3.80
  -8   0   2   12.10    2.30
  -8   0  -2   22.60    2.50
   8   0  -2    9.80    1.90
  -8   0  -2   10.90    2.40
   8   0  -2   13.10    1.70
   8   0   2   14.90    2.60
  -8   0   2   11.90    2.00
   8   0   2   14.00    2.20
  -8   0  -2   10.70    2.40
  -8   0   2    6.40    2.20
  -8   0   3   79.59    6.10
   8   0   3   78.59    6.20
   8   0   3   75.59    5.90
  -8   0   3   72.79    6.20
  -8   0  -3   73.49    6.10
  -8   0  -3   76.79    5.90
  -8   0   3   78.09    5.60
   8   0  -3   88.69    5.80
  -8   0  -3   74.49    6.20
   8   0  -3   81.99    5.30
   8   0  -4    1.70    1.00
   8   0   4    4.60    2.60
  -8   0  -4    3.40    2.40
  -8   0   4   -1.30    1.40
   8   0  -4   -1.20    1.80
  -8   0   4    1.70    2.30
  -8   0   4   -1.50    2.30
  -8   0  -4    4.30    2.20
   8   0   4   -1.60    1.70
  -8   0  -4    1.10    2.10
   8   0   5   -0.20    2.00
   8   0  -5   -2.40    1.90
  -8   0   5   -0.20    2.70
  -8   0   5    7.10    2.70
  -8   0  -5    3.80    2.80
   8   0   5    1.10    2.50
  -8   0  -5   -1.50    1.90
  -8   0  -5    2.40    2.40
  -8   0   6   23.70    4.40
  -8   0  -6   29.00    4.30
   8   0  -6   29.50    3.50
  -8   0   6   25.80    4.30
   8   0   6   21.80    3.60
  -8   0   6   33.00    4.50
   8   0  -7   86.99    7.00
  -8   0  -7   87.69    8.00
  -8   0   7   87.59    8.10
  -8   0  -7   69.09    8.10
   8   0   7   95.79    7.50
  -8   0   8    1.90    3.50
  -8   0  -8    5.10    4.00
  -8   0  -8    3.80    4.00
   8   0  -8    2.20    2.80
  -8   0  -9   54.89    6.70
  -8   0   9   28.60    5.40
  -8   0  -9   28.80    6.20
   8   0  -9   41.60    4.80
  -8   0 -10   43.00    6.80
  -8   0 -10   33.20    7.30
   8   0 -10   47.00    5.50
   9   0   0   -0.80    2.00
  -9   0   0   -1.30    1.70
  -9   0   0    1.40    1.90
  -9   0   0   -0.50    2.00
   9   0   0   -0.10    1.60
   9   0   1   38.00    3.40
  -9   0   1   27.50    3.40
   9   0  -1   33.70    3.90
   9   0  -1   37.40    3.30
  -9   0  -1   20.90    3.30
   9   0  -1   27.60    3.00
  -9   0   1   38.20    3.80
   9   0   1   30.40    3.70
  -9   0  -1   31.20    3.60
  -9   0   1   45.50    3.60
  -9   0  -1   35.60    3.70
  -9   0   2    7.70    2.20
  -9   0  -2    5.10    2.00
   9   0   2    6.40    2.60
  -9   0  -2    6.20    2.30
   9   0  -2    5.60    1.60
  -9   0   2    4.60    1.80
   9   0   2    3.30    1.80
  -9   0   2    1.60    2.20
   9   0  -2    9.20    2.00
  -9   0  -2    6.60    2.30
  -9   0   3   21.50    2.50
  -9   0  -3   23.70    3.30
   9   0   3   14.40    2.90
  -9   0   3   18.40    2.90
   9   0  -3   19.80    2.00
  -9   0  -3   16.50    2.80
  -9   0  -3   12.90    2.80
   9   0   3   11.50    2.60
   9   0  -3   18.30    2.60
  -9   0   3   13.20    2.90
  -9   0  -4   32.40    4.20
  -9   0   4   36.80    3.50
  -9   0   4   35.60    4.30
   9   0   4   44.70    4.40
   9   0  -4   33.60    3.00
   9   0  -4   37.30    3.70
  -9   0   4   38.60    4.30
   9   0   4   43.70    4.10
  -9   0  -4   40.70    4.40
  -9   0  -4   40.30    4.20
   9   0   5 1724.73  104.79
   9   0  -5 1737.63  104.59
  -9   0   5 1778.42  105.09
  -9   0  -5 1726.73  105.09
  -9   0   5 1690.23  105.09
  -9   0  -6  387.36   24.10
   9   0   6  378.26   23.70
  -9   0   6  344.37   24.10
   9   0  -6  373.26   23.30
  -9   0   7   16.90    4.40
  -9   0  -7   12.10    4.20
   9   0  -7   13.00    3.20
  -9   0  -7   24.40    4.90
   9   0   7   12.70    3.70
  -9   0   7   17.20    4.50
  -9   0  -8    2.40    4.20
  -9   0  -8    5.90    4.80
   9   0  -8   10.20    3.20
  -9   0   8    9.70    4.60
  -9   0   8    3.80    3.90
   9   0  -9   12.70    3.70
  -9   0  -9    8.00    5.50
  -9   0   9   14.30    4.80
  -9   0  -9   15.50    4.80
 -10   0   0 1917.81  115.59
  10   0   0 1875.61  115.79
 -10   0   0 1943.01  115.59
  10   0  -1   12.80    2.30
 -10   0   1   15.20    2.60
  10   0   1    9.00    2.70
  10   0   1   10.90    2.30
  10   0  -1   12.60    2.90
 -10   0   1   10.90    2.60
 -10   0   1    6.80    3.50
 -10   0  -1   13.90    3.00
 -10   0  -1   10.30    2.80
 -10   0  -1   14.80    2.90
 -10   0  -2  164.18   11.70
  10   0  -2  173.68   11.20
  10   0  -2  170.58   11.00
  10   0   2  177.98   11.40
 -10   0  -2  180.38   11.70
 -10   0   2  179.78   11.80
 -10   0   2  157.18   11.30
 -10   0  -2  156.08   11.50
  10   0   2  180.68   11.90
 -10   0   2  171.58   12.00
  10   0   3   25.10    3.10
 -10   0   3   23.20    3.40
  10   0   3   22.50    3.50
 -10   0  -3   15.90    3.50
  10   0  -3   15.60    2.10
 -10   0  -3   23.10    3.50
 -10   0   3   18.30    2.80
  10   0  -3   11.70    2.60
 -10   0   3   20.90    3.50
 -10   0  -3   17.40    3.40
  10   0  -4  135.39   10.40
 -10   0   4  155.18   11.20
 -10   0   4  166.38   11.30
  10   0  -4  159.88    9.80
 -10   0  -4  150.08   11.10
 -10   0   4  157.48   10.40
  10   0   4  161.58   10.90
  10   0  -5  102.09    7.70
  10   0   5  102.39    8.10
 -10   0  -5  108.49    8.70
 -10   0   5  106.59    8.60
  10   0  -5  102.69    6.50
  10   0   6   77.49    6.60
  10   0  -6   72.09    6.20
 -10   0  -6   83.19   10.50
 -10   0   6   64.69    6.90
  10   0  -7   51.69    5.00
  10   0   7   45.60    5.40
 -10   0   7   52.59    6.60
 -10   0  -7   46.10    5.80
 -10   0   7   52.99    6.30
 -10   0  -8   55.69    6.60
 -10   0   8   39.90    6.10
 -10   0   8   54.39    6.80
 -10   0  -8   48.10    6.70
  10   0  -8   46.60    5.00
 -10   0  -9    8.50    5.10
  10   0  -9   14.50    3.70
 -10   0   9    9.40    5.40
 -10   0  -9   18.30    6.20
 -11   0   0    1.30    2.40
  11   0   0   -0.20    2.00
  11   0   0    0.30    3.10
  11   0   0    0.00    2.10
 -11   0   0   -4.50    2.40
 -11   0   0    2.10    2.40
 -11   0  -1   78.29    6.10
 -11   0  -1   60.59    5.70
  11   0  -1   60.29    5.20
 -11   0   1   53.89    5.60
  11   0   1   59.29    5.30
  11   0  -1   65.09    5.30
 -11   0   1   75.49    5.80
 -11   0   1   57.49    5.60
 -11   0  -1   54.29    5.70
 -11   0  -2   61.49    5.70
 -11   0   2   64.79    5.80
  11   0  -2   59.79    5.10
  11   0   2   68.89    5.60
 -11   0   2   56.29    5.60
 -11   0   2   61.69    5.40
 -11   0  -2   55.39    5.60
 -11   0   3  459.35   28.10
 -11   0  -3  425.66   28.60
  11   0   3  465.05   28.40
 -11   0   3  417.76   28.90
  11   0  -3  459.15   28.10
  11   0  -3  466.65   27.70
 -11   0   3  460.85   28.60
  11   0  -4    7.30    1.70
  11   0   4    5.90    3.00
 -11   0   4    3.10    2.40
  11   0  -4    7.30    2.60
 -11   0   4    5.10    3.20
 -11   0  -4    2.60    3.20
  11   0   5    3.10    2.90
 -11   0   5    2.70    3.90
  11   0  -5    5.20    2.60
 -11   0  -5   -0.70    3.50
 -11   0   6    7.00    3.90
  11   0  -6    7.30    2.90
 -11   0  -6   10.70    4.30
  11   0   6   14.50    3.70
 -11   0   7    0.30    4.20
  11   0   7    5.60    3.70
 -11   0  -7    2.70    4.10
 -11   0   7   10.60    4.40
  11   0  -7   10.10    3.10
 -11   0   8    2.20    4.70
 -11   0  -8   16.90    5.40
 -11   0  -8    4.60    5.70
  11   0  -8    7.60    3.20
 -11   0   8    2.80    4.20
 -12   0   0   25.00    3.80
 -12   0   0   28.90    4.00
  12   0   0   22.50    3.30
 -12   0   1   91.39    7.70
 -12   0  -1   95.89    8.00
  12   0  -1   93.19    7.10
 -12   0  -1   99.69    8.10
 -12   0   1  103.99    8.10
  12   0  -1  101.39    7.30
  12   0   1   89.79    7.50
  12   0  -2  300.67   18.00
 -12   0  -2  272.27   18.80
  12   0   2  285.07   18.50
  12   0  -2  285.47   18.20
 -12   0   2  297.97   18.90
 -12   0   2  269.37   18.50
 -12   0  -3  113.39   10.00
  12   0  -3  118.29    8.40
 -12   0   3  113.49    8.60
  12   0  -3  114.19    7.80
  12   0   3  104.89    8.70
 -12   0   3  118.99    9.40
  12   0  -4   40.80    3.30
 -12   0   4   29.90    4.80
 -12   0  -4   29.00    4.90
  12   0  -4   39.80    4.20
  12   0   4   40.00    4.80
 -12   0   4   36.40    4.20
 -12   0   5    2.30    3.60
  12   0   5   -0.30    2.90
  12   0  -5    2.30    2.70
 -12   0  -5   -2.70    3.50
 -12   0  -6   11.40    4.50
  12   0   6   13.40    4.00
 -12   0   6    9.00    4.40
  12   0  -6   12.80    3.20
 -12   0  -7   19.00    5.20
  12   0   7   11.70    4.20
  12   0  -7   13.00    3.40
 -12   0   7    2.20    4.40
 -12   0   7   13.80    4.90
 -12   0  -8    8.80    6.00
 -12   0  -8    5.50    5.20
  12   0  -8    0.80    3.20
 -12   0   8    8.40    5.10
 -13   0   0    1.50    3.20
 -13   0   0    3.80    3.10
  13   0   0   -0.70    2.40
  13   0   1    5.30    2.80
  13   0  -1    0.00    2.40
 -13   0  -1    6.00    3.40
 -13   0   1    5.80    3.30
  13   0  -1    1.20    2.40
 -13   0   1    2.90    2.90
  13   0  -2   60.39    5.20
 -13   0   2   53.69    5.60
  13   0   2   44.90    5.20
  13   0  -2   61.39    5.00
 -13   0   2   50.09    5.90
 -13   0  -2   64.19    6.30
  13   0  -3  432.56   26.40
 -13   0   3  411.86   26.90
 -13   0   3  444.96   27.40
  13   0   3  426.46   27.10
  13   0  -3  429.36   26.70
 -13   0  -3  413.16   27.40
 -13   0   4  200.58   13.50
  13   0  -4  195.38   13.40
 -13   0   4  190.48   14.20
  13   0  -4  200.08   12.60
  13   0   4  218.78   14.00
 -13   0  -4  181.08   14.40
 -13   0   5  170.68   13.20
  13   0  -5  165.38   11.90
 -13   0  -5  184.48   13.30
 -13   0   6  103.29   10.00
  13   0   6  126.59   10.30
 -13   0  -6  144.19   11.30
  13   0  -6  120.59    9.10
 -13   0   7  234.58   17.00
  13   0  -7  220.68   15.00
 -13   0  -7  218.88   16.80
  14   0   0   32.00    4.00
 -14   0   0   24.10    4.50
 -14   0   1    0.30    3.20
  14   0   1    0.80    2.80
 -14   0   1   -3.80    3.40
  14   0  -1   -2.30    2.40
 -14   0  -1    2.40    3.60
 -14   0  -2   32.00    5.10
 -14   0   2   34.30    5.00
  14   0  -2   37.00    3.90
  14   0  -2   26.50    3.90
 -14   0   2   33.90    4.60
  14   0   2   35.50    4.60
 -14   0   3   38.50    5.50
 -14   0  -3   45.50    5.90
  14   0   3   42.90    5.20
  14   0  -3   42.90    4.00
  14   0  -3   40.40    4.50
 -14   0   3   41.50    5.00
 -14   0  -4   12.30    4.30
 -14   0   4    8.80    4.20
 -14   0   4   17.10    3.70
  14   0   4   10.20    3.90
  14   0  -4   11.30    3.20
  14   0  -5    1.30    3.00
 -14   0   5   -6.20    4.00
 -14   0   5    0.30    2.60
 -14   0  -5    0.10    4.30
  14   0   5   -0.80    3.80
  14   0  -6    5.40    3.20
 -14   0  -6    3.20    4.60
  14   0   6    2.70    4.10
 -14   0   6    1.80    4.50
 -15   0   0   -1.40    3.70
  15   0   0    5.50    3.10
  15   0   1    9.90    3.40
 -15   0  -1    4.30    4.00
 -15   0   1    4.30    4.10
  15   0  -1    6.60    3.00
 -15   0  -2   97.49    9.00
 -15   0   2  105.99    9.00
 -15   0   2   91.49    8.90
  15   0   2  101.49    8.50
  15   0  -2  103.49    7.80
 -15   0   3   54.19    6.30
 -15   0  -3   45.40    6.10
  15   0  -3   53.39    4.70
 -15   0   3   45.50    5.70
  15   0  -3   55.29    5.20
  15   0   3   45.60    5.70
 -15   0   4  112.79    9.40
 -15   0   4  115.59   10.10
 -15   0  -4   99.09    9.80
  15   0   4  121.69    9.90
  15   0  -4  116.39    8.90
 -15   0  -5   21.90    5.50
 -15   0   5   19.00    5.40
  15   0   5   22.50    4.90
  15   0  -5   24.50    3.80
 -15   0   5   11.30    3.50
 -16   0   0   22.70    5.30
  16   0   0   25.40    4.10
 -16   0  -1   47.40    6.60
 -16   0   1   70.99    7.20
  16   0  -1   65.49    6.00
  16   0   1   59.99    6.20
  16   0   2   12.10    4.00
 -16   0   2   11.60    4.80
  16   0  -2   15.90    3.40
 -16   0  -2    5.60    4.60
 -16   0   3   46.60    6.50
 -16   0  -3   40.70    6.40
 -16   0   3   36.20    5.50
  16   0   3   53.59    6.00
   0  -1  -1   43.10    2.70
   0  -1   1   45.20    2.50
   0  -1   1   44.80    2.60
   0   1   1   33.00    2.60
   0  -1   1   35.70    2.60
   0   1  -1   40.80    2.60
   0   1  -2   -0.10    0.70
   0   1  -2    0.30    0.60
   0   1   2    0.10    0.70
   0   1   2    1.50    0.60
   0  -1   2    0.40    0.50
   0  -1  -2    0.00    0.60
   0  -1  -2   -0.20    0.40
   0  -1   2   -0.20    0.40
   0   1  -2    0.30    0.40
   0  -1  -2   -0.50    0.70
   0  -1   2    1.00    0.70
   0   1   3  820.92   50.39
   0  -1   3  860.61   50.29
   0   1  -3  812.72   50.29
   0  -1   4    0.10    1.30
   0   1   4    0.60    1.40
   0  -1  -4    0.80    1.40
   0   1  -4    2.00    1.50
   0  -1  -4    0.60    1.40
   0   1  -4    0.20    0.80
   0  -1   4    0.20    1.00
   0  -1   4    0.70    0.80
   0   1  -4    0.30    1.20
   0  -1  -4    3.00    0.90
   0   1   4   -0.10    1.20
   0   1  -5   93.89    6.50
   0   1  -5   86.39    6.50
   0  -1   5   86.59    6.60
   0   1  -5   92.09    5.90
   0  -1  -5   86.79    5.90
   0   1   5   86.59    6.60
   0   1   5   85.79    6.40
   0  -1  -5   82.29    6.40
   0  -1  -5   84.09    6.60
   0  -1   5   97.39    6.30
   0   1   6   -2.10    2.20
   0   1  -6    1.00    2.30
   0  -1  -6    2.20    2.10
   0  -1   6   -1.80    2.10
   0   1  -6   -1.50    2.10
   0  -1  -6   -1.30    1.20
   0   1  -6    1.10    1.30
   0   1   6    0.60    1.90
   0  -1  -6    2.00    2.40
   0  -1   6   -1.10    1.80
   0  -1  -7   53.49    4.60
   0   1  -7   66.39    5.90
   0  -1  -7   63.09    5.90
   0   1  -7   49.80    4.50
   0  -1   7   68.19    6.00
   0  -1   7   52.39    5.10
   0   1   7   48.30    5.70
   0  -1  -7   82.19    6.30
   0   1  -7   63.99    5.70
   0   1   7   56.79    5.30
   0  -1  -8   -0.10    1.80
   0  -1  -8   -0.10    3.20
   0   1  -8    4.80    3.30
   0   1  -8    1.50    1.90
   0  -1   8    1.80    2.70
   0   1   8    1.10    2.90
   0  -1  -8    8.30    3.60
   0   1  -8   -0.90    3.20
   0  -1   9   25.60    4.20
   0  -1  -9   21.90    4.90
   0  -1  -9   22.40    3.10
   0   1  -9   16.10    4.60
   0   1   9   21.10    4.20
   0  -1  -9   26.80    4.80
   0   1  -9   25.00    3.20
   0   1  -9   22.40    4.50
   0   1 -10   -5.20    3.90
   0  -1 -10   -1.40    2.30
   0  -1 -10    2.80    4.40
   0   1 -10   -1.90    4.10
   0  -1 -10    5.60    4.70
   0   1 -11    3.00    2.90
   0   1 -11    0.40    4.40
   0  -1 -11    1.00    3.20
   0  -1 -11   -4.90    5.10
   0  -1 -11    4.80    4.70
   0   1 -11   -7.70    5.30
  -1  -1  -1   66.49    3.90
   1  -1   1   57.69    3.90
  -1  -1  -1   63.59    3.90
   1  -1   1   65.19    3.90
   1   1  -1   62.79    3.90
   1   1   1   60.39    3.90
  -1  -1   1   63.29    3.90
   1   1   1   64.39    3.90
   1  -1  -1   60.39    3.90
  -1   1  -1   64.49    3.90
   1  -1  -1   61.19    4.00
   1   1  -2    5.70    1.00
   1   1  -2    5.40    0.90
   1   1  -2    6.20    0.50
  -1   1   2    3.90    0.90
  -1  -1  -2    4.20    0.90
   1  -1   2    4.70    0.70
  -1  -1  -2    5.10    0.80
  -1  -1  -2    4.90    0.70
  -1   1   2    4.30    0.90
   1  -1   2    7.00    0.80
   1   1   2    5.20    0.70
  -1   1  -2    5.10    0.70
  -1   1  -2    5.70    1.00
   1   1   2    5.20    0.90
  -1   1  -2    5.20    0.80
   1  -1  -2    2.80    0.80
  -1  -1   2    9.60    1.10
  -1  -1   2    4.40    0.80
   1   1  -3  665.23   38.20
  -1   1   3  571.54   38.30
  -1   1   3  622.64   38.30
   1  -1   3  631.14   38.10
  -1  -1  -3  612.64   38.20
   1  -1   3  634.44   38.20
   1   1  -3  657.33   38.30
   1  -1  -3  658.83   38.40
  -1   1  -3  616.44   38.20
  -1  -1   3  602.64   38.30
   1  -1  -3  625.04   38.30
   1   1   3  617.54   38.30
  -1  -1   3  667.13   38.20
  -1   1   4 1895.91  134.59
   1   1  -4 1817.22  126.79
  -1   1   4 2130.19  129.09
   1  -1   4 1845.32  124.29
   1   1  -4 1808.32  127.39
  -1  -1  -4 1714.13  127.79
  -1   1   4 2200.68  323.77
   1  -1   4 1990.00  299.97
   1  -1   4 2060.79  132.39
  -1  -1  -4 1791.92  125.09
   1   1  -4 2180.58  289.77
  -1  -1   4 1959.60  125.89
   1   1   4 1769.52  125.09
  -1  -1   4 1866.71  132.59
   1   1   4 2047.00  133.39
  -1   1  -4 1911.71  125.39
  -1   1  -4 1823.62  127.99
   1  -1  -4 1716.43  127.09
   1  -1  -4 1775.42  128.89
  -1  -1   4 2202.18  310.37
  -1   1  -4 2074.09  276.77
  -1   1   5  387.76   25.30
  -1  -1  -5  428.86   24.80
  -1   1   5  405.36   25.20
   1   1  -5  405.06   24.60
   1  -1   5  373.86   25.20
   1   1  -5  401.86   25.30
  -1  -1  -5  418.46   25.20
   1  -1   5  401.56   25.00
  -1  -1  -5  398.46   25.30
   1   1  -5  383.76   25.10
   1  -1   5  438.96   24.80
   1  -1  -5  429.56   24.70
  -1   1  -5  389.76   24.80
   1   1   5  397.56   25.10
  -1  -1   5  380.56   25.30
  -1   1  -5  425.16   25.20
  -1  -1   5  405.26   25.50
   1  -1  -5  427.46   25.50
   1  -1  -5  405.06   25.30
  -1   1  -5  404.86   25.20
   1   1   5  386.76   25.30
  -1  -1  -6   89.59    7.70
  -1   1   6   91.89    7.80
   1  -1   6  102.49    7.40
  -1  -1  -6  107.09    6.90
   1   1  -6   97.19    7.80
   1  -1   6  111.89    7.80
  -1  -1  -6   98.69    8.20
   1   1  -6  101.59    6.70
   1   1  -6   98.69    7.50
  -1   1   6   93.99    7.50
  -1   1  -6  104.99    7.70
   1   1   6  105.49    7.50
   1  -1  -6  111.19    7.80
   1   1   6   99.69    7.80
  -1   1  -6  101.69    6.90
   1  -1  -6  105.79    6.80
  -1   1  -6  110.79    7.70
  -1  -1   6  110.89    7.90
   1  -1  -6   94.79    7.90
  -1  -1   6  100.09    7.40
   1   1  -7  276.77   16.80
  -1   1   7  235.38   16.60
  -1  -1  -7  243.28   16.10
  -1  -1  -7  284.97   17.10
   1   1  -7  260.07   16.00
   1  -1   7  236.58   16.50
  -1   1   7  229.48   16.90
   1   1  -7  275.77   17.20
  -1  -1  -7  236.78   16.90
   1  -1  -7  274.77   16.90
   1  -1  -7  259.57   15.90
  -1  -1   7  267.67   17.60
   1   1   7  238.18   16.90
  -1   1  -7  256.17   16.10
  -1  -1   7  252.87   16.60
  -1   1  -7  240.58   16.80
   1   1   7  256.17   16.70
   1  -1  -7  287.07   17.30
  -1   1  -7  255.27   16.90
  -1  -1  -8   66.49    7.00
  -1   1   8   81.19    6.90
  -1  -1  -8   71.59    7.00
  -1  -1  -8   69.49    5.80
   1   1  -8   73.79    5.60
   1   1  -8   75.09    6.60
   1  -1   8   71.09    6.30
   1   1  -8   80.39    7.30
  -1   1  -8   63.59    6.70
  -1   1  -8   62.19    6.60
   1  -1  -8   76.89    5.50
   1   1   8   81.19    6.80
   1  -1  -8   92.79    7.20
   1  -1  -8   59.69    7.10
  -1  -1   8   73.69    6.50
  -1   1  -8   66.39    5.70
   1   1  -9   50.59    5.50
  -1   1   9   50.89    5.70
  -1  -1  -9   46.70    6.00
   1   1  -9   46.40    6.20
  -1  -1  -9   49.00    4.60
   1   1  -9   46.30    4.30
  -1  -1  -9   44.80    6.10
   1  -1   9   46.10    5.30
  -1   1  -9   38.60    5.60
   1  -1  -9   41.00    6.10
  -1   1  -9   51.59    6.00
   1  -1  -9   52.09    5.80
   1   1   9   41.90    5.40
   1  -1  -9   44.70    4.20
  -1  -1   9   35.00    4.90
  -1   1  -9   42.70    4.50
   1   1 -10    4.00    3.90
  -1  -1 -10   -2.30    2.50
  -1  -1 -10    1.70    4.40
   1   1 -10    0.20    2.30
  -1  -1 -10    2.40    4.50
  -1   1 -10    1.70    4.60
   1  -1 -10    1.60    4.00
  -1   1 -10    0.80    4.50
   1  -1 -10    1.70    2.40
  -1   1 -10    1.30    2.70
  -1  -1 -11    6.50    5.10
  -1  -1 -11    5.10    5.50
   1   1 -11   -0.20    4.20
   1  -1 -11    3.30    4.50
  -1   1 -11    7.80    4.90
  -1   1 -11    4.30    5.20
   1  -1 -11   10.10    3.00
   2  -1   0    9.60    1.00
   2  -1   0   11.10    0.90
  -2  -1   0   11.60    0.90
  -2   1   0    9.30    0.90
   2   1   0    8.10    0.90
  -2  -1   0    9.90    0.80
  -2   1   0   12.10    1.00
   2   1   0    9.40    0.80
   2   1   0   10.20    0.80
   2  -1   0   10.80    0.90
  -2  -1   0    8.80    0.90
  -2   1   1 1400.66  144.39
  -2   1   1 1141.59   83.79
   2  -1   1 1174.48  129.89
   2  -1   1 1252.37   83.29
  -2   1   1 1219.88   82.39
  -2  -1  -1 1288.57  130.79
  -2  -1  -1 1303.37   83.19
   2   1  -1 1336.67   81.09
   2   1   1 1343.57   83.09
   2  -1  -1 1308.87  170.08
  -2   1  -1 1286.17   81.69
   2   1   1 1285.87   81.09
  -2   1  -1 1345.47   84.19
  -2   1  -1 1266.17  134.99
  -2  -1   1 1203.68   80.79
   2  -1  -1 1223.58   84.29
   2   1   1 1466.75  134.69
  -2  -1   1 1178.58   82.09
  -2  -1   1 1237.98  126.19
   2  -1  -1 1241.58   82.39
   2  -1   2  216.68   13.80
  -2  -1  -2  230.88   13.80
  -2  -1  -2  223.78   13.80
   2   1  -2  227.28   13.80
   2  -1   2  236.58   13.80
  -2   1   2  220.98   13.90
  -2   1  -2  220.78   13.80
  -2   1  -2  223.28   13.80
   2   1   2  219.48   13.80
   2   1   2  233.08   13.80
   2  -1  -2  227.98   13.80
   2  -1  -2  224.88   13.90
  -2  -1   2  222.08   13.80
  -2   1   3 2107.09  299.47
   2   1  -3 2076.19  131.19
   2  -1   3 2094.59  133.29
   2  -1   3 2073.69  274.57
  -2   1   3 2068.09  132.39
  -2  -1  -3 2013.90  132.39
  -2   1   3 1865.81  136.09
  -2  -1  -3 1956.50  128.19
   2   1  -3 1712.53  129.59
   2  -1   3 2032.70  128.29
  -2   1  -3 2047.00  132.29
   2   1   3 1988.20  133.89
  -2  -1   3 1882.81  128.89
  -2  -1   3 1588.04  245.78
   2  -1  -3 1980.10  273.37
   2  -1  -3 1894.31  132.79
  -2  -1   3 1900.11  134.49
   2   1   3 2202.78  134.39
   2   1   3 2488.95  243.18
   2  -1  -3 1710.33  129.99
  -2   1  -3 2338.57  229.68
  -2  -1  -4   97.29    7.00
   2   1  -4   99.49    6.90
  -2   1   4   95.79    7.30
   2  -1   4  100.09    7.10
   2   1  -4  103.49    6.40
  -2  -1  -4   97.69    7.10
  -2   1   4  103.99    7.20
   2  -1   4  104.19    6.80
  -2  -1  -4   99.19    6.80
   2   1   4  111.49    6.80
  -2   1  -4  105.39    7.10
  -2  -1   4   90.29    7.00
  -2   1  -4  114.49    7.10
  -2   1  -4  108.19    6.80
   2  -1  -4  102.29    7.10
   2   1   4  107.29    7.00
  -2  -1   4  104.19    7.30
   2  -1  -4  111.19    6.50
   2   1  -5   30.00    3.70
  -2  -1  -5   37.70    3.70
   2  -1   5   39.80    3.50
   2   1  -5   37.80    3.60
  -2   1   5   43.90    4.00
   2  -1   5   41.00    3.40
  -2  -1  -5   38.90    3.30
   2   1  -5   41.10    2.80
  -2   1   5   32.10    3.90
  -2   1  -5   36.50    3.30
   2  -1  -5   40.70    2.90
  -2  -1   5   41.40    3.90
  -2   1  -5   40.10    3.80
  -2  -1   5   34.10    3.80
  -2   1  -5   45.30    4.10
   2   1   5   40.10    3.70
   2  -1  -5   44.70    3.90
  -2  -1  -6   10.50    2.60
   2   1  -6   13.30    3.00
   2  -1   6   11.50    2.10
  -2  -1  -6    9.80    1.90
   2   1  -6   10.90    2.90
   2  -1   6    9.70    2.40
  -2   1   6   15.10    3.10
  -2   1   6   13.30    2.70
   2   1  -6   13.00    1.50
  -2  -1  -6   17.00    2.80
   2   1   6    7.60    2.20
  -2  -1   6   11.50    2.80
  -2  -1   6   12.30    2.50
   2  -1  -6   11.90    2.80
  -2   1  -6   12.40    2.10
   2  -1  -6   11.10    1.50
  -2   1  -6   11.20    2.90
  -2   1   7   62.39    5.60
  -2  -1  -7   59.39    4.90
   2  -1   7   62.59    5.50
  -2  -1  -7   71.19    6.10
  -2   1   7   69.09    6.40
   2   1  -7   55.69    4.50
   2   1  -7   72.59    5.70
  -2  -1  -7   59.69    5.80
  -2  -1   7   64.79    6.10
  -2   1  -7   68.39    6.00
   2   1   7   60.59    5.50
  -2  -1   7   57.39    5.60
   2  -1  -7   64.19    4.50
  -2   1  -7   51.49    5.60
  -2   1  -7   54.39    5.00
   2  -1  -7   54.49    5.60
  -2   1   8   51.99    5.80
  -2  -1  -8   66.09    6.40
   2   1  -8   56.19    4.60
   2   1  -8   66.89    5.90
  -2  -1  -8   61.99    6.50
  -2  -1  -8   59.59    5.20
   2   1   8   54.49    5.70
  -2   1  -8   67.19    6.50
   2  -1  -8   67.99    6.10
   2  -1  -8   58.09    4.60
  -2   1  -8   48.30    5.70
  -2  -1   8   58.79    5.90
  -2   1  -8   55.39    5.10
   2  -1   9   63.19    6.50
  -2   1   9   52.09    6.20
  -2  -1  -9   68.79    5.80
   2   1  -9   69.69    5.30
   2   1  -9   70.69    6.50
  -2  -1  -9   65.69    7.10
  -2  -1  -9   81.69    7.50
   2  -1  -9   57.49    6.40
  -2  -1   9   69.89    6.60
  -2   1  -9   51.39    6.50
   2  -1  -9   61.89    5.20
  -2   1  -9   75.09    6.20
  -2   1  -9   63.69    7.10
   2   1 -10   14.80    4.30
  -2  -1 -10   10.70    4.90
  -2  -1 -10   31.00    5.80
   2   1 -10   20.90    3.00
  -2   1 -10   22.80    5.20
  -2  -1  10   18.20    5.30
  -2   1 -10   25.80    5.50
   2  -1 -10   19.40    3.00
   2   1 -11   52.29    4.80
  -2  -1 -11   50.59    7.20
   2   1 -11   53.09    6.30
  -2  -1 -11   41.50    7.30
  -2   1 -11   47.10    7.40
  -2   1 -11   46.60    7.00
   2  -1 -11   55.79    5.00
   2  -1 -11   56.99    6.60
   3  -1   0    0.10    0.60
  -3   1   0   -0.30    0.50
  -3  -1   0    0.60    0.50
   3  -1   0    0.70    0.60
   3  -1   0    0.20    0.70
  -3  -1   0    1.40    0.60
  -3   1   0    0.10    0.60
  -3   1   0    0.50    0.70
   3   1   0    0.10    0.60
  -3  -1   0    0.90    0.50
   3   1   0    1.40    0.50
   3   1   0    1.00    0.50
   3  -1   1   90.59    5.60
   3   1  -1   87.69    5.50
  -3  -1  -1   90.39    5.60
  -3   1   1   83.89    5.50
  -3   1   1   85.79    5.70
  -3  -1  -1   82.99    5.60
   3  -1   1   78.49    5.60
   3   1  -1   91.29    5.40
  -3   1   1   85.39    5.60
   3  -1   1   90.99    5.70
  -3  -1  -1   90.29    5.60
   3  -1  -1   90.79    5.60
   3   1   1   86.59    5.60
  -3  -1   1   88.79    5.60
  -3  -1   1   92.89    5.50
   3  -1  -1   92.79    5.50
  -3  -1   1   85.69    5.60
  -3   1  -1   84.89    5.70
  -3   1  -1   92.69    5.60
   3   1   1   87.79    5.60
  -3  -1  -2    0.00    0.70
   3   1  -2    0.50    0.30
   3   1  -2    0.90    0.70
   3  -1   2    0.30    0.70
  -3   1   2    0.10    0.60
  -3   1   2   -0.10    0.80
  -3  -1  -2    0.10    0.60
   3  -1   2    0.70    0.80
  -3  -1   2    0.70    0.40
   3   1   2    0.70    0.80
  -3   1  -2    1.50    0.80
  -3   1  -2    2.70    0.80
  -3   1  -2    1.10    0.70
   3  -1  -2    0.00    0.80
   3  -1  -2    0.50    0.50
   3   1   2    2.50    0.80
  -3  -1   2    1.60    0.80
   3   1  -3   23.80    2.00
   3  -1   3   20.70    2.00
   3  -1   3   15.50    1.80
  -3   1   3   21.30    2.20
  -3  -1  -3   17.60    1.90
  -3   1  -3   20.10    2.80
  -3  -1   3   19.00    2.00
  -3   1  -3   17.00    1.90
   3  -1  -3   19.30    2.10
   3  -1  -3   20.30    1.70
   3   1   3   17.50    1.80
  -3  -1   3   19.30    2.20
   3   1   3   17.50    2.10
  -3   1   4    3.40    1.70
   3  -1   4    2.10    1.30
   3   1  -4    1.60    1.30
   3   1  -4    2.00    0.50
  -3   1   4   -0.60    1.60
  -3  -1  -4    2.50    1.20
   3  -1   4    1.00    1.20
  -3  -1  -4    3.80    1.80
  -3  -1  -4    1.30    1.30
  -3   1  -4    5.20    1.40
   3   1   4   -0.20    1.10
   3  -1  -4    2.50    1.10
  -3  -1   4    1.00    1.60
   3   1   4    1.70    1.40
   3  -1  -4    2.70    1.50
  -3  -1   4    2.30    1.50
  -3   1  -4    2.30    1.50
  -3   1  -4    0.00    1.40
  -3  -1  -5   57.19    4.40
  -3  -1  -5   44.10    3.80
   3   1  -5   45.10    3.00
   3  -1   5   47.50    3.80
   3  -1   5   42.40    3.80
   3   1  -5   48.20    4.00
  -3   1   5   42.70    4.60
  -3   1   5   48.60    4.50
  -3  -1  -5   41.00    4.20
   3   1   5   39.90    3.90
  -3   1  -5   48.10    4.50
  -3  -1   5   43.70    4.40
  -3   1  -5   40.10    3.90
   3  -1  -5   44.10    3.10
   3   1   5   44.60    3.80
  -3  -1   5   48.10    4.30
   3  -1  -5   44.80    4.10
  -3   1  -5   46.80    3.80
  -3  -1  -6   63.79    5.70
   3  -1   6   66.19    5.10
   3  -1   6   55.99    5.20
  -3  -1  -6   63.29    5.80
   3   1  -6   64.19    4.30
   3   1  -6   75.19    6.00
  -3   1   6   67.29    5.90
  -3  -1  -6   62.49    5.10
  -3   1   6   76.09    6.20
  -3  -1   6   70.69    6.20
  -3  -1   6   64.49    5.60
  -3   1  -6   69.29    5.80
   3   1   6   64.19    5.50
  -3   1  -6   62.09    5.00
   3  -1  -6   64.19    5.50
  -3   1  -6   60.79    5.40
   3  -1  -6   62.39    4.40
  -3  -1  -7   20.70    2.90
  -3   1   7   14.80    3.50
  -3  -1  -7   22.10    4.00
   3   1  -7   17.10    3.20
   3  -1   7   19.50    3.20
   3   1  -7   20.80    2.10
  -3   1   7   15.20    3.60
  -3  -1  -7   18.50    3.50
   3  -1  -7   24.10    2.20
  -3  -1   7   26.20    3.70
   3   1   7   18.30    3.10
  -3  -1   7   25.30    4.20
   3  -1  -7   16.60    3.30
  -3   1  -7   22.40    3.00
  -3   1  -7   29.20    3.90
  -3   1  -7   21.00    3.60
   3   1  -8   28.50    2.70
  -3  -1  -8   26.50    3.40
   3   1  -8   21.60    3.70
  -3   1   8   33.30    4.50
  -3  -1  -8   16.50    4.10
   3  -1   8   19.30    3.50
  -3  -1  -8   25.60    4.40
  -3  -1   8   24.30    3.90
   3  -1  -8   36.50    4.30
   3   1   8   27.40    4.10
   3  -1  -8   28.70    2.70
  -3   1  -8   25.20    3.40
  -3   1  -8   24.20    4.50
  -3   1  -8   24.90    4.30
  -3  -1  -9   38.50    6.30
  -3   1   9   57.29    6.20
  -3  -1  -9   66.09    6.80
   3   1  -9   59.79    5.70
   3   1  -9   48.30    4.40
  -3   1  -9   48.10    6.40
   3  -1  -9   53.89    4.50
   3  -1  -9   49.99    5.70
  -3   1  -9   71.79    7.10
  -3   1  -9   51.29    5.30
   3   1 -10   -4.80    3.30
   3   1 -10   -0.60    2.00
  -3  -1 -10   -1.90    4.30
  -3  -1 -10    2.80    4.80
   3  -1 -10    2.20    2.00
  -3   1 -10    4.70    4.80
  -3   1 -10    4.70    4.60
  -3  -1  10    7.30    3.70
   3   1 -11    3.70    4.00
  -3  -1 -11   -1.50    5.30
   3   1 -11    9.20    2.50
  -3  -1 -11    0.80    5.40
   3  -1 -11   -0.40    4.10
   3  -1 -11   11.50    2.60
  -3   1 -11   13.10    5.80
  -3   1 -11   22.10    6.00
  -4  -1   0   44.10    3.20
   4  -1   0   49.30    3.30
  -4  -1   0   49.70    3.40
   4   1   0   44.90    3.20
   4   1   0   45.40    3.40
   4  -1   0   52.59    3.50
  -4   1   0   49.10    3.50
   4  -1   0   48.90    3.30
  -4   1   0   45.50    3.30
   4   1   0   46.70    3.10
  -4  -1   0   42.00    3.30
   4  -1   1 3771.22  350.36
   4  -1   1 4103.59  355.26
  -4   1   1 3866.41  350.96
   4   1   1 3732.53  399.06
   4  -1  -1 4316.47  370.16
  -4  -1   1 4162.38  343.77
   4  -1   2  372.16   22.20
  -4  -1  -2  373.06   22.20
   4  -1   2  360.56   22.20
   4   1  -2  354.76   21.90
   4   1  -2  370.56   22.10
  -4   1   2  359.76   22.20
  -4   1   2  329.07   22.20
  -4   1   2  355.16   22.00
  -4  -1  -2  375.06   22.20
   4   1   2  360.66   22.10
  -4  -1   2  362.36   21.90
  -4   1  -2  363.66   22.20
  -4  -1   2  362.06   22.10
  -4   1  -2  382.46   22.30
  -4  -1   2  337.27   22.20
   4  -1  -2  356.86   22.00
  -4   1  -2  371.66   22.20
   4   1   2  374.76   22.20
   4  -1  -2  371.66   22.20
   4   1  -3  394.96   24.80
   4  -1   3  414.06   24.90
   4  -1   3  396.76   24.90
  -4   1   3  419.76   25.00
  -4  -1  -3  407.86   25.00
  -4  -1  -3  411.36   24.90
  -4   1  -3  386.26   24.90
  -4  -1   3  406.26   24.90
   4   1   3  397.76   25.00
  -4   1  -3  402.56   24.90
   4   1   3  424.86   24.90
   4  -1  -3  413.96   24.90
  -4   1  -3  403.06   25.00
   4  -1  -3  414.96   24.60
   4  -1   4    8.80    1.60
  -4  -1  -4   13.80    2.00
   4   1  -4   12.20    1.80
  -4  -1  -4   19.60    2.10
  -4   1   4   17.30    2.40
  -4   1   4   14.30    2.50
   4  -1   4   11.10    1.90
   4   1   4   10.00    1.80
  -4  -1   4    8.00    2.10
   4  -1  -4   11.20    2.00
   4  -1  -4   11.50    1.40
   4   1   4   13.20    2.00
  -4   1  -4   13.30    1.90
  -4   1  -4   10.50    1.90
  -4  -1   4   14.70    2.30
   4   1  -5   27.20    2.90
   4  -1   5   22.00    2.70
  -4  -1  -5   31.90    3.00
  -4  -1  -5   27.10    3.40
   4   1  -5   27.00    2.10
   4  -1   5   24.70    2.90
  -4   1   5   24.50    3.20
  -4   1   5   19.30    3.20
  -4  -1  -5   32.50    3.40
   4  -1  -5   31.70    2.60
   4  -1  -5   26.30    3.10
  -4  -1   5   32.60    3.70
   4   1   5   29.90    3.20
  -4   1  -5   33.30    3.10
  -4  -1   5   23.20    3.20
   4   1   5   27.30    2.90
  -4   1  -5   26.70    3.50
  -4  -1  -6  101.19    7.70
  -4  -1  -6   91.39    7.20
  -4   1   6   94.89    8.00
   4   1  -6  107.49    6.60
  -4   1   6  104.19    7.90
   4   1  -6   91.09    7.20
   4  -1   6  103.99    7.50
   4  -1   6  105.59    7.20
   4   1  -6  102.39    6.40
  -4  -1  -6   95.09    7.60
  -4   1  -6   95.69    7.20
   4  -1  -6  108.19    6.90
  -4  -1   6   93.09    7.90
   4  -1  -6  105.89    6.50
  -4   1  -6   97.79    7.90
   4  -1  -6  107.49    7.50
  -4  -1   6   99.49    7.70
  -4   1  -6   98.29    7.50
   4   1   6   98.09    7.50
  -4   1   7   10.20    3.60
  -4  -1  -7    4.90    2.90
   4  -1   7    6.80    2.30
  -4   1   7    5.00    2.70
   4  -1   7    2.70    2.50
   4   1  -7    2.60    2.40
   4   1  -7    4.00    1.60
  -4  -1  -7    3.50    2.10
  -4  -1  -7    2.50    3.30
   4   1  -7    1.70    1.10
   4  -1  -7    7.60    2.70
  -4   1  -7    5.10    3.70
  -4   1  -7    6.60    3.00
   4  -1  -7    3.50    1.20
  -4  -1   7   -0.20    3.00
   4   1   7    5.00    2.70
   4  -1  -7    5.00    2.00
  -4  -1   7    3.20    2.90
  -4   1  -7    8.80    3.50
   4   1  -8    5.30    2.00
  -4  -1  -8    3.90    3.00
  -4  -1  -8    8.20    3.90
  -4   1   8    6.20    3.40
   4   1  -8    6.40    1.40
  -4  -1  -8    4.80    2.60
   4   1  -8    1.00    2.70
   4  -1   8    3.40    3.00
  -4   1  -8    9.50    3.90
   4  -1  -8    5.40    1.50
  -4   1  -8    4.90    3.60
   4  -1  -8    3.10    3.00
   4   1   8    5.60    2.90
  -4   1  -8    5.10    2.70
   4  -1  -8   10.70    2.40
  -4  -1   8    3.20    2.90
  -4  -1  -9   14.70    4.40
   4   1  -9   11.90    1.90
  -4  -1  -9   15.50    4.80
   4   1  -9   16.90    3.50
  -4   1   9   16.00    4.20
   4   1  -9   12.00    2.50
   4  -1  -9   12.40    2.80
  -4   1  -9   14.40    4.40
   4  -1  -9   11.00    3.70
  -4   1  -9   10.40    7.20
   4   1 -10   15.40    2.20
   4   1 -10   16.10    2.80
  -4  -1 -10    7.30    5.30
  -4  -1 -10   11.80    4.60
   4   1 -10   17.50    4.00
   4  -1 -10   22.40    2.60
  -4   1 -10   15.40    5.30
   4  -1 -10   16.10    4.70
  -4   1 -10   10.00    5.20
  -4  -1  10   11.10    4.20
   4  -1 -10   16.20    3.20
   4   1 -11    3.50    2.40
  -4  -1 -11    5.10    4.90
   4   1 -11    3.10    3.80
   4   1 -11    2.60    1.80
  -4  -1 -11    0.20    5.70
  -4   1 -11   -5.00    4.90
  -4   1 -11   10.80    5.80
   4  -1 -11    3.10    4.20
   4  -1 -11    3.20    2.10
   4  -1 -11    3.10    3.00
  -5  -1   0    3.40    1.00
   5  -1   0   -0.10    0.90
  -5  -1   0    1.50    1.00
  -5  -1   0   -0.30    0.80
  -5   1   0    1.10    1.00
   5   1   0    0.70    0.80
  -5   1   0    2.70    1.20
  -5   1   0    0.70    1.00
   5  -1   0   -1.40    1.20
   5   1   0    1.20    0.80
   5   1   0   -0.90    1.00
   5  -1   0    1.50    1.00
   5  -1   1  159.38   10.80
   5   1  -1  172.08   10.40
   5   1  -1  164.78   10.30
  -5   1   1  168.18   10.50
  -5   1   1  164.18   10.60
  -5   1   1  167.78   10.70
   5  -1   1  160.78   10.50
  -5  -1  -1  174.98   10.60
  -5  -1  -1  169.78   10.50
   5  -1   1  174.38   10.50
  -5  -1  -1  168.48   10.60
  -5   1  -1  153.28   10.70
  -5   1  -1  175.18   10.60
   5  -1  -1  160.18   10.50
   5   1   1  165.08   10.60
  -5  -1   1  176.48   10.50
  -5  -1   1  172.58   10.40
  -5  -1   1  154.98   10.50
   5   1   1  168.48   10.50
   5  -1  -1  171.68   10.40
   5  -1  -1  170.18   10.70
  -5   1  -1  165.08   10.70
  -5   1   2   14.40    2.10
  -5  -1  -2   18.00    2.00
  -5  -1  -2   20.80    2.20
   5  -1   2   14.50    2.00
  -5  -1  -2   17.50    2.00
  -5   1   2   20.50    1.90
  -5   1   2   19.10    2.10
   5  -1   2   23.30    2.20
   5   1  -2   19.50    1.90
   5   1  -2   22.20    1.60
   5   1   2   19.60    2.20
  -5  -1   2   19.20    2.10
   5  -1  -2   20.40    1.80
  -5   1  -2   19.70    2.20
  -5  -1   2   21.90    1.80
  -5   1  -2   18.00    2.20
  -5   1  -2   20.90    2.10
   5   1   2   24.50    2.10
  -5  -1   2   16.80    2.00
   5  -1  -2   17.50    2.00
  -5   1   3 1520.65   90.99
  -5  -1   3 1505.85   90.89
   5   1  -4  136.89    8.70
   5  -1   4  133.29    8.90
  -5   1   4  133.79    9.10
  -5  -1  -4  123.29    9.20
   5  -1   4  128.99    8.80
  -5  -1  -4  128.99    8.80
   5  -1  -4  136.39    8.30
   5   1   4  135.19    9.00
  -5  -1   4  133.59    9.00
   5   1   4  132.89    8.80
  -5   1  -4  139.09    8.80
   5  -1  -4  138.49    8.90
  -5   1  -4  128.59    9.00
  -5   1  -4  132.09    8.90
   5  -1   5  133.39    9.30
   5   1  -5  130.99    9.20
  -5   1   5  131.09    9.70
  -5  -1  -5  147.89    9.60
  -5  -1  -5  144.89    9.70
   5  -1   5  144.89    9.30
  -5   1   5  128.59    9.80
  -5  -1  -5  136.99    9.30
  -5   1  -5  149.59    9.30
  -5  -1   5  132.09    9.60
  -5   1  -5  133.19    9.40
  -5  -1   5  127.99   10.10
  -5   1  -5  152.98    9.60
   5   1   5  134.69    9.30
   5  -1  -5  145.39    8.70
   5   1   5  134.09    9.40
  -5   1   6    3.80    2.70
   5   1  -6    3.40    2.10
  -5  -1  -6    3.60    2.30
  -5  -1  -6   -0.50    2.70
   5  -1   6    1.60    2.00
  -5  -1  -6    0.80    2.40
   5  -1   6    1.80    2.20
  -5   1   6    2.70    2.70
  -5   1  -6   -0.10    2.50
  -5   1  -6    1.90    2.10
   5  -1  -6   -2.40    2.10
  -5   1  -6    0.80    2.80
  -5  -1   6    3.00    2.60
   5   1   6   -0.80    1.90
  -5  -1   6    0.90    2.40
   5   1   6    1.70    2.00
   5  -1  -6    1.20    1.20
   5  -1  -6    3.00    0.90
  -5  -1  -7    7.20    2.50
  -5   1   7    6.40    3.20
  -5   1   7    3.20    2.90
   5   1  -7    8.10    2.50
  -5  -1  -7    5.60    3.20
   5  -1   7    7.50    2.60
   5  -1   7    4.90    2.50
  -5  -1  -7    7.90    3.50
   5  -1  -7    9.50    1.30
  -5   1  -7    6.40    3.10
  -5  -1   7   10.40    3.50
   5  -1  -7   10.40    1.70
  -5   1  -7    7.40    3.40
  -5   1  -7    9.90    2.70
  -5  -1   7   10.10    3.00
   5   1   7    6.80    2.80
   5  -1  -7    6.50    2.80
  -5  -1  -8    2.90    3.50
  -5  -1  -8    4.60    3.80
   5   1  -8    0.80    2.60
  -5   1   8    2.50    3.30
  -5   1  -8   -3.40    2.90
   5  -1  -8    0.50    1.20
  -5  -1   8   -0.20    3.10
  -5   1  -8   -1.90    3.70
   5  -1  -8   -0.30    1.60
   5  -1  -8   -3.60    2.70
  -5   1   9   30.80    5.30
  -5  -1  -9   45.20    6.30
  -5  -1  -9   45.60    6.20
   5   1  -9   41.40    4.80
  -5   1  -9   44.50    5.90
   5  -1  -9   40.20    5.00
   5  -1  -9   46.80    3.70
  -5   1  -9   39.70    5.80
   5  -1  -9   37.50    3.20
  -5  -1 -10   39.60    6.40
  -5  -1 -10   34.10    6.50
   5   1 -10   31.20    4.60
  -5   1 -10   29.70    6.30
  -5  -1  10   23.50    4.90
   5  -1 -10   29.30    3.00
  -5   1 -10   26.80    5.70
   5  -1 -10   24.80    2.60
  -5  -1 -11    5.30    5.90
   5   1 -11    4.10    3.80
  -5  -1 -11   14.60    5.90
   5  -1 -11    9.80    4.30
  -5   1 -11   15.60    6.10
  -5   1 -11    2.40    5.60
  -6   1   0    1.20    1.20
  -6  -1   0    2.90    1.10
   6   1   0    0.90    1.20
   6   1   0    0.60    0.90
  -6  -1   0    0.80    1.20
   6   1   0    0.40    1.00
   6  -1   0    0.80    1.20
  -6  -1   0   -0.50    1.10
   6  -1   0    0.60    1.00
  -6   1   0    1.20    1.10
  -6   1   0   -0.50    1.20
   6  -1   0   -1.40    1.00
   6   1  -1  395.56   23.90
  -6  -1  -1  395.66   24.10
  -6   1   1  384.46   24.20
   6   1  -1  372.06   24.20
  -6  -1  -1  410.26   24.10
  -6   1   1  399.06   24.10
   6   1  -1  413.36   23.90
   6  -1   1  382.66   24.00
   6  -1   1  377.06   24.20
  -6   1   1  383.86   24.00
   6  -1   1  389.36   24.00
  -6  -1  -1  402.86   24.10
  -6   1  -1  367.36   24.10
   6   1   1  397.46   24.00
   6   1   1  408.26   24.20
  -6  -1   1  407.46   24.10
  -6  -1   1  396.56   24.00
   6  -1  -1  405.36   23.90
   6  -1  -1  399.46   24.30
  -6  -1   1  378.06   24.00
   6  -1  -1  383.56   24.00
  -6   1  -1  386.26   24.20
  -6   1  -1  375.96   24.10
   6  -1   2   91.19    6.20
  -6  -1  -2   91.39    6.30
  -6   1   2   84.99    6.30
  -6  -1  -2   97.09    6.30
   6   1  -2   90.99    6.00
  -6   1   2   88.19    6.00
   6   1  -2   89.99    5.70
   6  -1   2   85.59    6.30
  -6  -1  -2   91.39    6.30
  -6   1   2   87.89    6.40
   6  -1  -2   90.59    5.90
  -6  -1   2   85.79    5.90
  -6  -1   2   97.69    6.20
   6  -1  -2   96.39    6.10
   6   1   2   95.49    6.20
   6   1   2   91.69    6.30
  -6   1  -2  100.19    6.50
  -6   1  -2   92.79    6.20
  -6   1  -2   79.59    6.20
  -6  -1   2   81.19    6.20
  -6   1   3   98.69    8.00
   6  -1   3  110.29    7.50
  -6  -1  -3  103.09    7.40
  -6   1   3  112.19    7.60
   6   1  -3  109.39    7.20
   6   1  -3  107.59    6.80
  -6  -1  -3  101.79    7.40
  -6   1   3  108.29    7.20
   6  -1   3  102.29    7.50
  -6  -1  -3  126.19    8.70
  -6  -1   3  112.29    7.00
   6   1   3  113.49    7.50
  -6   1  -3  110.89    7.60
  -6   1  -3  111.39    7.50
  -6  -1   3  108.29    7.90
   6  -1  -3  112.39    7.00
   6  -1  -3  114.69    7.40
  -6   1  -3  116.99    7.70
  -6  -1   3  111.99    7.50
   6  -1   4    0.30    1.70
  -6   1   4    1.60    1.90
  -6  -1  -4    0.70    1.60
   6   1  -4   -1.40    1.40
  -6  -1  -4    1.50    1.70
  -6  -1  -4    0.60    1.60
   6  -1   4    1.20    1.60
  -6  -1   4    0.30    1.80
   6   1   4   -0.20    1.50
  -6   1  -4    0.10    1.60
  -6   1  -4    3.30    2.00
   6   1   4    3.80    1.70
  -6   1  -4    0.10    1.60
   6  -1  -4    1.00    0.90
   6  -1  -4   -0.10    1.50
  -6  -1  -5   13.90    2.80
   6  -1   5   19.10    2.70
  -6  -1  -5   16.00    2.70
  -6   1   5   15.30    3.10
  -6   1   5   18.20    3.00
   6  -1   5   19.00    2.80
   6   1  -5   17.70    2.50
   6  -1  -5   22.80    2.80
   6  -1  -5   17.60    1.60
  -6   1  -5   14.80    2.40
  -6  -1   5   16.30    3.00
  -6  -1   5   25.80    3.40
   6   1   5   17.40    2.80
  -6   1  -5   14.10    2.60
   6   1   5   20.50    2.80
  -6   1  -5   18.30    3.00
  -6   1   6   63.19    5.90
   6   1  -6   61.99    4.70
  -6  -1  -6   52.39    4.90
  -6  -1  -6   48.30    4.90
  -6  -1  -6   58.39    5.60
  -6   1   6   55.19    5.50
   6  -1   6   44.90    4.40
   6  -1   6   50.79    4.80
  -6   1  -6   48.00    4.50
  -6   1  -6   49.00    5.00
  -6  -1   6   58.39    6.10
   6  -1  -6   48.80    3.50
  -6   1  -6   39.20    5.00
  -6  -1   6   47.60    5.10
   6  -1  -6   51.39    4.70
   6   1   6   49.60    4.80
  -6   1  -6   55.49    5.00
   6   1   6   45.10    4.50
   6   1  -7   16.30    2.90
   6  -1   7   15.30    3.30
  -6  -1  -7   11.90    3.60
  -6  -1  -7    9.40    3.90
  -6   1   7   15.50    3.80
   6  -1   7   15.90    3.20
   6   1   7   10.50    3.40
   6  -1  -7   10.80    3.00
  -6  -1   7   15.60    3.80
  -6   1  -7   12.50    3.80
  -6  -1   7   11.10    3.40
  -6   1  -7   13.00    3.50
  -6  -1  -8   34.80    4.90
  -6  -1  -8   34.30    5.90
  -6   1   8   33.50    4.90
   6   1  -8   30.80    4.00
  -6  -1   8   30.50    4.70
  -6   1  -8   24.10    4.70
   6  -1  -8   26.90    4.20
  -6   1  -8   31.40    5.10
  -6  -1  -9   12.20    5.00
  -6  -1  -9    5.70    4.30
   6   1  -9    5.70    3.20
  -6   1   9    9.30    4.20
  -6   1  -9   14.90    5.00
   6  -1  -9    7.20    3.50
  -6   1  -9   12.90    5.10
  -6  -1   9    2.40    4.10
  -6  -1 -10    4.70    5.00
  -6  -1 -10   -3.00    4.50
   6   1 -10    2.80    3.30
  -6  -1  10    5.50    4.00
  -6   1 -10   -0.80    4.90
  -6   1 -10   -3.60    4.60
   6   1 -11    8.30    3.90
  -6  -1 -11   10.00    6.20
  -6  -1 -11   13.20    5.50
  -6   1 -11   12.40    5.80
  -6   1 -11    4.60    6.00
   6  -1 -11   12.80    4.30
   7   1   0   -0.40    1.40
   7   1   0    1.10    1.10
   7  -1   0    0.30    1.40
  -7  -1   0    1.80    1.30
   7  -1   0   -1.50    1.10
  -7  -1   0    0.80    1.40
  -7   1   0    0.10    1.20
  -7   1   0    1.10    1.50
   7  -1   0    0.50    1.20
   7   1   0   -0.40    1.10
  -7   1   0    0.20    1.30
  -7  -1   0    0.20    1.40
  -7  -1  -1  440.76   26.20
  -7  -1  -1  421.26   26.10
  -7   1   1  437.76   26.20
   7  -1   1  445.06   26.10
  -7   1   1  433.56   26.40
  -7  -1  -1  435.36   26.30
   7   1  -1  410.16   26.30
   7  -1   1  418.66   26.10
   7   1  -1  422.56   26.00
  -7   1   1  423.26   26.30
   7  -1   1  413.36   26.30
   7   1  -1  426.76   25.90
  -7  -1   1  423.66   26.10
  -7  -1   1  431.26   26.20
  -7  -1   1  434.66   26.00
   7  -1  -1  439.06   26.00
   7  -1  -1  443.16   26.40
   7   1   1  393.86   26.20
  -7   1  -1  424.56   26.20
   7   1   1  420.06   26.00
  -7   1  -1  390.36   26.10
   7  -1  -1  416.06   26.00
   7  -1   2  465.85   30.60
  -7  -1  -2  481.05   30.40
   7   1  -2  491.95   29.90
  -7   1   2  485.25   30.40
  -7   1   2  486.05   30.20
   7  -1   2  493.75   30.50
  -7  -1  -2  491.05   30.40
  -7   1   2  498.15   30.40
   7   1  -2  518.65   30.20
  -7  -1  -2  530.15   30.50
   7  -1  -2  503.65   30.20
  -7  -1   2  478.45   30.40
  -7   1  -2  505.75   30.40
  -7  -1   2  479.45   30.10
  -7   1  -2  487.95   30.40
  -7   1  -2  471.65   30.40
   7   1   2  509.25   30.50
  -7  -1   2  490.75   30.30
   7  -1  -2  515.75   30.10
  -7   1   3  199.68   13.10
  -7  -1  -3  206.38   13.10
   7  -1   3  193.38   13.10
  -7  -1  -3  197.88   13.10
  -7  -1  -3  211.48   13.00
   7   1  -3  203.78   12.40
  -7   1   3  200.48   12.70
  -7   1   3  191.78   13.10
   7   1  -3  205.38   12.80
   7  -1  -3  188.98   12.80
   7   1   3  184.28   13.10
   7  -1  -3  209.08   12.50
  -7   1  -3  209.38   13.10
  -7  -1   3  203.08   13.10
  -7  -1   3  209.08   13.00
  -7   1  -3  205.98   13.10
   7   1   3  196.28   12.90
  -7  -1   3  202.28   12.60
  -7   1  -3  211.58   13.20
  -7  -1  -4    8.80    2.20
   7  -1   4   12.20    2.40
  -7   1   4    9.00    2.60
   7   1  -4   11.30    2.00
   7  -1   4    7.00    2.20
  -7   1   4   10.80    2.60
  -7  -1  -4   16.30    2.50
  -7  -1  -4   14.70    2.70
   7  -1  -4   13.90    1.50
   7  -1  -4   12.00    2.50
  -7  -1   4   14.30    2.60
  -7   1  -4    7.30    2.20
  -7   1  -4   14.40    2.40
   7   1   4   12.50    2.20
   7   1   4   10.90    2.40
  -7   1  -4    9.90    2.60
  -7  -1   4   10.70    2.40
  -7  -1  -5   29.60    3.50
  -7  -1  -5   33.00    3.70
  -7   1   5   32.00    4.00
  -7  -1  -5   29.10    3.60
   7  -1   5   40.50    3.80
  -7  -1   5   32.30    3.90
   7   1   5   27.40    3.70
   7  -1  -5   28.90    3.40
   7   1   5   30.20    3.50
  -7   1  -5   39.40    4.20
   7  -1  -5   30.80    2.40
  -7   1  -5   31.30    3.80
  -7   1  -5   29.90    3.60
  -7   1   6  116.79   10.40
   7  -1   6  142.09   10.10
   7   1  -6  160.38    9.60
   7  -1   6  147.49    9.90
  -7  -1  -6  156.68   10.40
  -7   1   6  136.19   10.40
  -7  -1  -6  136.49   10.00
  -7  -1   6  129.79   10.20
   7   1   6  138.89    9.90
   7  -1  -6  130.99    9.70
  -7   1  -6  134.89   10.20
  -7  -1   6  138.19   10.40
   7   1   6  134.49   10.10
  -7   1  -6  154.88   10.20
  -7   1  -6  134.39   10.00
   7   1  -7  163.98   11.40
   7  -1   7  187.38   12.00
  -7  -1  -7  176.08   12.40
  -7  -1  -7  170.18   12.60
  -7   1   7  151.38   12.40
  -7   1  -7  180.68   12.40
  -7   1  -7  183.68   12.70
   7  -1  -7  159.48   11.60
  -7  -1   7  166.18   12.40
  -7  -1  -8   98.19    9.10
  -7  -1  -8  107.09    9.10
   7   1  -8   86.69    7.40
  -7  -1   8  100.29    8.60
   7  -1  -8   80.99    7.50
  -7   1  -8   97.09    8.90
  -7   1  -8  102.29    8.60
  -7   1   9   11.40    4.30
  -7  -1  -9    9.20    5.00
  -7  -1  -9    8.30    4.70
   7   1  -9   13.10    3.50
   7  -1  -9   13.90    3.60
  -7  -1   9   11.30    4.30
  -7   1  -9   14.10    5.40
  -7   1  -9   11.10    4.80
  -7  -1 -10    4.90    5.40
   7   1 -10    1.90    3.40
  -7  -1 -10    2.10    4.60
  -7   1 -10    8.70    5.10
  -7   1 -10    5.30    5.50
   7  -1 -10    5.40    3.70
   8  -1   0    3.10    1.90
  -8  -1   0    1.60    1.70
   8  -1   0    4.50    1.70
   8   1   0    3.60    2.00
  -8  -1   0    4.80    1.80
   8   1   0    3.70    1.40
  -8   1   0    4.70    2.00
   8   1   0    5.60    1.60
  -8   1   0    4.00    1.80
  -8   1   0    6.80    1.80
   8  -1   0    4.10    1.60
  -8  -1   0    7.80    1.90
  -8   1   1  135.39    9.40
   8  -1   1  125.09    9.60
  -8   1   1  136.59    9.60
  -8  -1  -1  157.98    9.60
   8   1  -1  137.59    9.10
   8  -1   1  137.69    9.70
  -8  -1  -1  155.68    9.70
  -8   1   1  147.79    9.70
   8   1  -1  149.88    9.30
   8  -1   1  134.69    9.40
   8   1  -1  141.49    9.70
  -8  -1  -1  139.49    9.50
   8  -1  -1  153.58    9.40
   8  -1  -1  146.39    9.30
  -8   1  -1  143.69    9.50
  -8  -1   1  144.19    9.40
   8   1   1  137.89    9.70
  -8   1  -1  137.29    9.60
   8   1   1  140.29    9.60
  -8  -1   1  146.39    9.60
  -8  -1   1  153.58    9.70
   8  -1  -1  142.59    9.80
  -8   1  -1  140.79    9.70
  -8  -1  -2   49.50    4.40
  -8  -1  -2   53.59    4.30
   8   1  -2   48.10    3.90
  -8  -1  -2   54.29    4.50
   8  -1   2   48.00    4.60
   8  -1   2   49.30    4.30
   8   1  -2   46.70    3.60
  -8   1   2   54.79    4.50
  -8   1   2   52.89    4.60
   8  -1  -2   51.69    3.80
   8   1   2   51.19    4.20
  -8   1  -2   41.20    4.20
  -8  -1   2   52.49    4.40
   8  -1  -2   50.99    4.10
  -8   1  -2   47.10    4.50
  -8  -1   2   48.00    4.30
   8   1   2   45.20    4.30
  -8   1  -2   49.80    4.40
  -8  -1   2   45.50    3.90
  -8  -1  -3   87.79    6.80
  -8  -1  -3   87.59    6.80
  -8   1   3   95.59    7.00
   8  -1   3   83.99    6.90
   8  -1   3   86.59    6.70
   8   1  -3  101.89    6.00
  -8   1   3   86.79    6.50
  -8   1   3   87.69    7.00
   8   1  -3   98.99    6.50
  -8  -1  -3   88.79    6.90
   8  -1  -3   90.99    6.60
  -8  -1   3   93.19    6.90
   8   1   3   91.59    6.70
   8   1   3   89.49    7.00
  -8  -1   3   92.69    6.30
   8  -1  -3  102.99    6.20
  -8   1  -3   85.79    7.00
  -8  -1   3   99.19    7.00
  -8   1  -3   92.79    7.00
  -8   1  -3   86.49    6.90
   8   1  -4  599.14   37.20
  -8   1   4  614.34   37.70
   8   1  -4  634.44   36.70
  -8  -1  -4  618.24   37.60
  -8  -1  -4  578.14   37.60
  -8   1   4  631.44   37.70
  -8   1   4  593.74   37.10
  -8  -1  -4  640.64   37.60
   8  -1   4  608.14   37.50
   8   1   4  605.14   37.50
  -8  -1   4  620.74   37.60
  -8   1  -4  621.34   37.60
  -8   1  -4  587.94   37.60
  -8  -1   4  574.84   36.90
   8  -1  -4  611.54   36.90
  -8  -1   4  619.64   37.60
   8   1   4  597.74   37.60
  -8   1  -4  606.54   37.60
   8  -1  -4  621.04   37.30
   8  -1   5  149.79   10.90
  -8  -1  -5  160.28   10.90
  -8   1   5  146.29   11.10
  -8  -1  -5  164.48   11.00
   8  -1   5  146.59   10.60
  -8  -1  -5  150.18   10.60
   8   1  -5  161.98   10.30
  -8   1   5  151.38   11.00
  -8   1  -5  163.88   11.10
  -8   1  -5  153.78   10.70
   8  -1  -5  159.68   10.50
   8  -1  -5  157.98    9.60
   8   1   5  143.99   10.80
   8   1   5  154.78   10.60
  -8  -1   5  145.89   11.00
  -8   1  -5  160.08   10.90
   8  -1   6   25.60    3.60
  -8   1   6   29.30    6.50
  -8  -1  -6   27.20    4.10
  -8   1   6   22.10    4.30
  -8   1   6   22.10    4.10
   8   1  -6   19.60    3.00
  -8  -1   6   21.30    4.00
   8   1   6   17.00    3.20
  -8  -1   6   19.80    4.00
   8  -1  -6   33.50    3.60
  -8  -1   6   22.30    4.00
  -8   1  -6   31.20    4.00
  -8  -1  -7   16.80    3.80
   8  -1   7   18.20    3.50
   8   1  -7   19.10    3.20
  -8   1   7   17.00    4.30
  -8   1  -7   25.60    5.40
  -8  -1   7   17.40    4.10
   8  -1  -7   22.00    3.50
  -8   1  -7   17.50    3.80
  -8  -1  -8    7.00    4.60
  -8   1   8    1.50    3.60
   8  -1   8    4.60    3.20
  -8  -1  -8    0.00    4.00
   8   1  -8    2.90    2.70
  -8   1  -8    0.10    4.50
   8  -1  -8    4.30    3.10
  -8  -1   8    3.10    3.70
  -8   1  -8   -0.40    3.80
  -8  -1  -9   49.30    6.70
   8   1  -9   37.10    4.80
  -8   1   9   38.50    6.30
  -8  -1  -9   51.19    7.20
   8  -1  -9   42.70    5.20
  -8   1  -9   54.49    7.30
  -8   1  -9   50.29    6.80
  -8  -1   9   53.29    6.30
   8   1 -10   45.30    5.20
  -8  -1 -10   44.50    6.70
  -8  -1 -10   45.00    7.30
  -8   1 -10   42.60    7.20
  -8   1 -10   38.30    7.20
   8  -1 -10   39.90    5.30
   9  -1   0    2.60    2.00
  -9   1   0    1.10    2.10
   9  -1   0    0.60    1.80
   9  -1   0    4.50    1.90
  -9  -1   0   -1.80    1.80
  -9  -1   0   -0.30    1.70
  -9   1   0    2.80    1.80
  -9   1   0    0.00    1.90
   9   1   0   -0.60    1.50
  -9  -1   0   -1.30    1.80
   9   1   0   -0.20    1.60
   9   1   0   -2.10    2.00
   9  -1   1   -1.30    1.70
  -9  -1  -1    2.60    1.90
  -9   1   1    4.50    1.90
   9  -1   1    2.40    1.80
   9  -1   1    2.20    1.80
   9   1  -1    2.30    1.40
  -9   1   1    4.20    2.10
   9   1  -1    2.60    1.70
   9   1  -1    3.60    2.20
  -9   1   1    5.90    2.30
  -9  -1  -1    0.70    2.00
  -9  -1  -1    1.00    1.90
  -9   1  -1   -2.00    1.90
  -9  -1   1   -0.40    1.90
   9  -1  -1    3.20    1.80
   9  -1  -1    1.60    1.60
  -9  -1   1    2.40    1.80
   9   1   1   -0.60    2.10
   9  -1  -1    4.00    2.40
  -9   1  -1    2.90    2.20
  -9   1  -1    2.40    1.90
  -9  -1   1    2.10    1.90
   9   1   1    0.80    1.60
   9   1  -2    3.50    1.80
   9  -1   2    5.30    2.20
  -9  -1  -2    9.30    2.20
  -9  -1  -2    3.60    2.20
  -9   1   2    5.20    2.10
   9   1  -2    5.40    1.40
  -9   1   2    3.10    2.30
  -9   1   2    6.70    2.00
   9  -1   2    4.80    2.30
  -9  -1  -2   10.50    2.40
  -9   1  -2    7.30    2.50
  -9   1  -2    6.00    2.20
   9  -1  -2    3.40    1.90
   9   1   2    8.60    2.10
  -9  -1   2    4.30    2.20
  -9   1  -2    6.90    2.10
   9   1   2    9.00    2.70
  -9  -1   2    4.40    2.20
   9  -1  -2    9.40    1.80
  -9  -1   2    5.10    1.80
  -9  -1  -3   23.50    3.30
   9  -1   3   25.30    3.20
   9  -1   3   17.40    2.80
  -9  -1  -3   19.50    3.10
  -9  -1  -3   19.50    3.10
  -9   1   3   15.90    3.10
  -9   1   3   19.80    3.10
   9   1  -3   25.10    2.20
  -9  -1   3   17.10    3.00
  -9  -1   3   26.40    3.40
  -9  -1   3   30.60    2.80
  -9   1  -3   18.80    3.30
   9  -1  -3   23.40    2.30
  -9   1  -3   27.80    3.50
   9   1   3   21.20    2.90
  -9   1  -3   22.50    3.30
   9  -1  -3   29.50    3.00
   9   1   3   24.50    3.20
   9   1  -4   37.20    3.60
  -9   1   4   37.80    3.50
  -9   1   4   39.40    4.50
  -9  -1  -4   33.10    4.10
  -9  -1  -4   26.60    3.60
   9  -1   4   36.30    4.20
   9   1  -4   36.60    2.70
   9  -1   4   24.90    3.60
  -9  -1  -4   36.00    4.10
  -9   1   4   30.20    4.00
   9   1   4   34.40    4.10
  -9   1  -4   27.90    3.80
   9  -1  -4   38.90    3.00
  -9   1  -4   45.70    4.60
   9   1   4   35.40    4.00
   9  -1  -4   29.90    3.60
  -9  -1   4   34.80    3.20
  -9   1  -4   36.50    3.90
  -9  -1   4   31.10    4.00
   9  -1   5   89.89    7.00
  -9   1   5   89.29    7.50
   9   1  -5   81.09    6.40
  -9  -1  -5   86.89    7.50
  -9   1   5   91.09    7.70
   9  -1  -5   89.69    6.60
  -9   1  -5   86.19    7.40
  -9  -1   5   73.09    7.00
  -9  -1   5   80.29    7.30
   9  -1  -5   85.99    5.50
   9   1   5   82.39    6.90
  -9  -1  -6    9.90    3.60
   9   1  -6    5.10    2.50
   9  -1   6    9.30    2.90
  -9   1   6    3.40    3.50
  -9  -1   6    5.60    3.40
   9  -1  -6    3.50    2.60
  -9  -1   6   13.80    3.70
  -9   1  -6    7.50    3.70
   9   1   6    8.00    2.80
   9  -1   7    5.80    3.30
   9   1  -7    4.10    2.70
  -9  -1  -7    5.90    4.20
  -9   1   7   -2.50    3.80
  -9   1   7    7.90    3.90
  -9  -1  -7    4.20    3.80
  -9  -1   7    8.70    3.80
   9  -1  -7   12.20    3.10
  -9   1  -7   13.30    4.70
  -9   1  -7    8.20    6.80
  -9  -1   7    9.60    3.90
  -9   1   8   28.60    5.80
   9   1  -8   23.30    3.70
  -9   1   8   22.80    5.00
  -9  -1  -8   20.20    5.60
   9  -1   8   26.80    4.50
  -9  -1  -8   25.10    4.90
  -9  -1   8   27.50    5.40
   9  -1  -8   27.90    4.00
  -9  -1   8   22.70    4.90
  -9   1  -8   34.30    5.50
  -9   1  -8   30.90    6.00
  -9  -1  -9    0.00    5.20
   9   1  -9    8.30    3.20
  -9  -1  -9    6.50    4.40
  -9  -1   9    7.20    4.40
  -9   1  -9    8.70    4.90
   9  -1  -9    3.60    3.40
  -9   1  -9    7.50    5.30
  10  -1   0  355.96   21.60
 -10  -1   0  344.67   22.00
  10   1   0  341.97   21.50
 -10   1   0  361.76   21.90
  10   1   0  352.06   21.50
 -10   1   0  347.47   22.00
  10   1   0  349.47   22.10
  10  -1   0  319.57   22.10
 -10  -1   0  350.16   21.80
 -10  -1   0  317.07   21.80
 -10   1   0  337.57   21.90
  10  -1   0  364.56   21.60
 -10  -1  -1    9.70    2.80
 -10   1   1    9.20    2.40
  10  -1   1   11.90    2.30
 -10  -1  -1    4.10    2.30
  10  -1   1    8.20    2.30
  10   1  -1    7.10    1.90
 -10  -1  -1    7.00    2.50
 -10   1   1    4.00    2.40
  10   1  -1   10.60    2.70
 -10   1   1   13.20    3.00
  10   1  -1    8.10    2.10
  10  -1   1    0.80    2.40
  10  -1  -1    7.40    2.70
 -10  -1   1   10.80    2.60
 -10  -1   1    4.50    2.30
 -10   1  -1    7.90    2.60
  10   1   1    3.10    2.20
  10  -1  -1    8.20    2.00
  10  -1  -1    6.10    2.10
 -10  -1   1   10.90    2.60
 -10   1  -1    1.60    2.20
  10   1   1   11.60    2.30
 -10   1  -1   10.00    2.70
  10   1  -2   27.00    2.70
 -10   1   2   26.40    3.20
 -10  -1  -2   27.30    3.60
 -10  -1  -2   26.50    3.60
  10  -1   2   29.60    3.40
  10   1  -2   25.00    2.90
 -10   1   2   21.30    3.50
 -10   1   2   22.70    3.40
  10  -1   2   21.70    3.50
 -10  -1  -2   22.30    3.40
  10  -1  -2   25.00    2.70
 -10  -1   2   28.60    3.50
  10   1   2   25.40    3.20
 -10   1  -2   25.20    3.60
 -10   1  -2   19.10    3.30
 -10  -1   2   27.00    3.20
  10   1   2   21.80    3.30
  10  -1  -2   22.20    3.00
 -10   1  -2   25.20    3.40
 -10  -1   2   22.90    3.80
  10  -1   3  126.69   10.30
  10  -1   3  138.99   10.20
 -10  -1  -3  151.88   10.50
  10   1  -3  155.18    9.50
 -10   1   3  145.79   10.00
 -10   1   3  146.79   10.50
  10   1  -3  148.79    9.90
 -10  -1  -3  144.49   10.50
 -10  -1  -3  137.59   10.40
 -10   1   3  144.79   10.50
 -10   1  -3  151.28   10.50
  10  -1  -3  157.88    9.60
  10   1   3  143.79   10.20
 -10  -1   3  148.49   10.50
 -10  -1   3  148.19    9.90
 -10  -1   3  152.28   10.40
  10  -1  -3  152.38   10.10
 -10   1  -3  155.78   10.70
  10   1   3  140.29   10.50
 -10   1  -3  150.08   10.60
 -10  -1  -4    8.60    3.20
  10  -1   4    8.90    3.00
  10   1  -4   10.40    2.50
 -10   1   4   20.90    3.60
 -10   1   4    9.60    3.50
 -10   1   4   13.20    3.40
  10   1  -4   15.20    1.70
  10   1   4   17.00    3.10
 -10  -1   4   15.10    2.50
 -10  -1   4   16.50    3.30
  10  -1  -4   10.80    2.70
 -10  -1   4   20.30    3.60
 -10   1  -4   13.70    3.30
  10  -1  -4   12.40    1.90
  10   1  -5   42.10    4.20
 -10  -1  -5   40.70    4.90
 -10   1   5   45.40    5.30
  10  -1   5   44.60    4.80
 -10   1  -5   48.30    5.50
  10  -1  -5   42.90    4.40
  10  -1  -5   45.80    3.30
  10   1   5   48.10    4.90
 -10  -1   5   37.50    5.00
 -10  -1  -6    2.40    3.40
  10  -1   6   -1.70    2.70
 -10   1   6   -1.80    3.50
  10   1  -6    2.50    2.40
  10   1   6    1.40    3.00
 -10  -1   6    2.10    4.30
  10  -1  -6   -0.90    2.60
 -10   1   7    7.80    4.40
  10  -1   7   10.00    3.60
 -10   1   7    8.40    4.10
  10   1  -7   15.40    3.10
 -10  -1  -7   11.80    4.50
  10  -1  -7   14.00    3.30
 -10   1  -7   16.60    4.50
 -10  -1   7    5.50    4.00
 -10  -1   7   15.40    4.50
 -10   1   8    5.40    4.60
 -10  -1  -8    3.20    5.20
  10  -1   8   -3.40    3.50
  10   1  -8   -0.60    2.80
 -10  -1  -8    1.20    3.90
 -10   1   8    9.80    4.40
 -10   1  -8    5.60    4.70
  10  -1  -8    2.40    3.10
 -10   1  -8    3.40    5.10
 -10  -1   8   -0.60    3.90
 -10  -1   8    1.90    4.40
 -10  -1  -9    2.80    4.70
 -10   1   9   10.00    5.60
 -10  -1  -9    3.30    5.80
  10   1  -9    4.60    3.30
 -10  -1   9    5.80    4.60
 -10  -1   9    8.70    5.10
 -10   1  -9    0.90    4.90
  10  -1  -9    8.90    3.60
 -10   1  -9    7.80    5.80
 -11  -1   0    0.30    2.50
  11  -1   0    1.00    2.10
 -11  -1   0    4.20    2.60
 -11   1   0    0.70    2.60
  11  -1   0    4.10    2.20
 -11  -1   0    6.50    2.50
  11   1   0    0.50    1.90
 -11   1   0    0.60    2.60
  11  -1   0    0.20    4.40
 -11   1   0    7.70    2.70
  11   1   0    2.10    2.60
  11   1  -1  286.67   17.90
 -11  -1  -1  282.97   18.40
  11   1  -1  284.27   17.80
  11  -1   1  296.37   18.10
 -11   1   1  274.37   18.30
 -11  -1  -1  283.37   18.40
 -11   1   1  287.57   18.40
  11   1  -1  249.48   19.20
 -11   1   1  287.67   18.50
 -11  -1  -1  265.47   18.30
 -11   1  -1  270.37   18.40
 -11  -1   1  249.48   18.20
 -11  -1   1  302.17   18.40
 -11  -1   1  282.17   18.20
 -11   1  -1  295.97   18.60
  11   1   1  287.17   18.00
  11  -1  -1  293.97   18.00
 -11   1  -1  280.87   18.50
  11  -1  -1  297.87   17.90
 -11   1   2  243.88   17.40
  11   1  -2  268.07   16.60
  11   1  -2  272.87   16.90
 -11   1   2  256.57   17.10
 -11   1   2  250.47   17.40
  11  -1   2  263.77   17.10
 -11  -1  -2  277.57   17.50
 -11  -1  -2  267.77   17.50
  11  -1  -2  277.07   16.70
 -11  -1   2  265.97   17.40
 -11  -1   2  260.77   17.00
 -11   1  -2  252.77   17.50
 -11   1  -2  253.67   17.40
  11   1   2  267.17   17.20
 -11  -1   2  283.37   17.40
  11  -1  -2  276.97   17.00
  11   1  -3    6.40    1.80
 -11   1   3    2.50    2.40
  11  -1   3    9.00    2.80
  11   1  -3    4.50    2.30
 -11   1   3    3.00    3.00
 -11  -1  -3    4.10    3.00
 -11  -1   3    1.40    3.00
 -11   1  -3    9.10    3.30
 -11  -1   3    2.80    2.40
  11  -1  -3    3.30    1.90
 -11  -1   3    3.70    2.80
  11  -1  -3   -1.20    2.20
  11   1   3    6.70    2.70
 -11   1   4  239.78   16.70
 -11   1   4  245.98   16.10
  11   1  -4  254.67   15.40
  11  -1   4  241.38   16.40
  11   1  -4  261.97   16.00
 -11  -1  -4  258.17   16.80
  11  -1  -4  254.07   15.50
 -11  -1   4  226.88   16.50
  11  -1  -4  245.08   16.10
 -11   1  -4  255.37   16.90
 -11  -1   4  238.88   15.90
  11   1   4  250.97   16.40
 -11  -1  -5   25.60    4.40
  11  -1   5   16.80    3.50
  11   1  -5   15.50    3.00
 -11   1   5   19.80    4.20
  11   1   5   23.40    3.90
  11  -1  -5   20.40    3.40
  11  -1  -5   23.10    2.10
 -11   1  -5   18.70    4.50
  11   1  -6    6.60    2.70
  11  -1   6    7.50    3.30
 -11  -1  -6    4.10    3.70
 -11   1   6    4.00    4.00
  11  -1  -6    9.80    3.10
  11   1   6   12.90    3.70
 -11   1  -6    5.10    4.00
 -11  -1   6    7.10    3.80
 -11   1   7   26.40    5.10
 -11   1   7   17.60    5.10
  11   1  -7   15.90    3.30
  11  -1   7   10.70    4.00
 -11  -1  -7   14.90    4.70
  11  -1  -7   20.00    3.70
 -11  -1   7   24.40    5.00
 -11  -1   7   16.90    4.70
 -11   1  -7   10.50    4.80
  11   1  -8   -2.60    2.80
 -11  -1  -8    3.60    4.70
  11  -1   8    0.80    3.90
 -11  -1  -8   10.50    5.60
 -11   1   8    4.30    4.80
 -11  -1   8    1.40    4.30
 -11  -1   8    2.80    4.50
  11  -1  -8   -0.70    3.20
 -11   1  -8    4.20    5.30
 -11   1  -8   -1.00    4.70
 -12  -1   0    3.50    3.00
 -12   1   0    9.20    3.20
  12  -1   0    3.20    2.50
  12  -1   0    0.70    2.20
 -12  -1   0    4.10    2.80
 -12   1   0    4.80    2.90
  12   1   0    8.20    2.40
 -12   1   1   39.30    4.50
  12   1  -1   33.50    3.70
 -12   1   1   34.10    4.60
  12   1  -1   34.00    3.80
 -12  -1  -1   44.10    4.80
  12  -1   1   35.20    4.10
 -12  -1  -1   29.90    4.30
  12  -1  -1   42.60    4.00
 -12   1  -1   31.00    4.60
 -12  -1   1   44.80    4.60
 -12  -1   1   30.60    4.40
  12   1   1   36.20    4.00
 -12   1  -1   40.00    4.80
  12  -1  -1   43.40    4.10
 -12   1   2   35.40    4.20
  12  -1   2   39.10    4.20
  12   1  -2   36.30    3.50
  12   1  -2   32.50    3.60
 -12  -1  -2   29.20    4.20
 -12   1   2   24.00    4.30
 -12  -1   2   33.10    4.00
  12  -1  -2   32.60    3.50
  12  -1  -2   27.60    3.80
 -12   1  -2   34.90    4.70
 -12  -1   2   36.30    4.50
  12   1   2   32.80    3.90
  12   1  -3   82.59    5.80
 -12   1   3   68.69    6.90
 -12   1   3   84.29    6.80
  12   1  -3   77.49    6.30
  12  -1   3   89.89    7.20
 -12  -1  -3   86.89    9.50
  12   1   3   81.39    6.90
 -12  -1   3   75.19    7.00
 -12  -1   3   74.89    6.60
 -12   1  -3   66.09    7.20
  12  -1  -3   80.49    6.40
  12  -1  -3   78.69    6.80
  12  -1   4    3.20    3.10
 -12  -1  -4   -1.20    3.10
 -12   1   4   -0.20    2.60
  12   1  -4    1.40    2.40
  12   1  -4    1.50    1.60
 -12   1   4    2.10    3.40
 -12   1  -4    4.10    3.50
  12  -1  -4    7.10    2.80
  12   1   4    1.80    2.90
 -12  -1   4   -2.60    2.40
 -12  -1   4    0.30    3.20
  12  -1  -4    0.50    1.70
  12   1  -5    2.50    2.60
 -12  -1  -5   -4.60    3.30
  12  -1   5   -0.70    3.00
 -12   1   5    1.80    3.70
  12   1   5    2.40    3.20
  12  -1  -5    4.70    2.80
 -12  -1   5    0.20    3.40
  12  -1  -5   -0.60    1.40
 -12   1  -5   -2.20    3.60
 -12   1   6   -2.00    3.90
  12  -1   6   -0.70    3.20
  12   1  -6   -4.40    2.50
 -12  -1  -6   -1.40    4.10
  12   1   6    6.60    3.60
 -12   1  -6    0.80    3.70
 -12  -1   6   -2.80    3.80
  12  -1  -6    4.00    3.00
 -12   1   7    3.80    4.60
 -12  -1  -7    0.80    4.50
 -12   1   7    2.80    4.60
  12   1  -7   -1.00    2.70
  12  -1   7    7.00    3.80
 -12   1  -7   -2.10    4.50
 -12  -1   7    4.70    4.40
  12  -1  -7    4.40    3.20
 -12  -1   7    7.80    4.40
  12   1  -8   -0.90    3.00
 -12   1   8    3.60    5.10
 -12  -1  -8    2.40    5.00
 -12  -1  -8    8.90    6.20
 -12   1  -8    4.20    6.00
 -12   1  -8   -1.50    4.90
 -12  -1   8    6.10    4.90
 -12  -1   8    1.10    4.40
  12  -1  -8    9.30    3.40
 -13   1   0    0.10    3.00
  13   1   0    2.90    2.50
 -13  -1   0    0.40    2.80
  13  -1   0    2.00    2.50
 -13  -1   0    1.60    3.00
 -13   1   0    2.80    3.10
  13  -1   1    3.30    2.70
 -13   1   1    3.60    3.10
 -13  -1  -1    0.90    3.10
 -13   1   1    4.90    3.20
  13   1  -1   -1.60    2.20
  13  -1  -1    3.00    2.40
 -13  -1   1    6.80    3.30
  13  -1  -1    1.20    2.60
 -13  -1   1    2.60    2.70
  13   1   1    2.20    2.70
 -13   1  -1    2.50    3.10
 -13   1   2   39.00    5.30
  13  -1   2   40.90    4.70
 -13  -1  -2   34.20    5.00
  13   1  -2   44.60    4.30
  13   1  -2   47.40    4.10
 -13   1   2   44.50    4.90
  13  -1  -2   35.40    4.30
 -13   1  -2   36.40    5.10
  13  -1  -2   48.00    4.20
  13   1   2   35.10    4.50
 -13  -1   2   43.00    5.20
 -13  -1   2   48.50    4.90
  13  -1   3   11.10    3.40
  13   1  -3    6.70    2.60
 -13  -1  -3   11.40    3.70
  13   1  -3   10.70    2.30
 -13   1   3   11.30    3.90
 -13   1   3    6.90    3.20
 -13   1  -3   10.50    3.90
  13  -1  -3    7.50    2.40
  13   1   3   12.50    3.30
  13  -1  -3   10.70    3.10
 -13  -1   3   11.20    3.70
 -13  -1   3    9.00    3.20
  13  -1   4   25.90    4.50
 -13   1   4   26.10    4.90
  13   1  -4   37.10    4.00
 -13   1   4   35.50    4.40
 -13  -1  -4   32.70    4.80
  13  -1  -4   24.10    4.00
  13   1   4   26.40    4.40
 -13  -1   4   41.60    5.20
 -13   1  -4   34.50    5.00
 -13  -1   4   30.40    4.00
  13  -1  -4   32.70    3.20
  13  -1   5    4.40    3.40
 -13   1   5    2.50    3.90
 -13  -1  -5    0.20    4.00
  13   1  -5    1.70    2.80
 -13   1   5    4.80    2.70
  13  -1  -5    0.10    1.50
  13   1   5    3.50    3.50
 -13  -1   5    2.30    2.20
  13  -1  -5   -5.50    2.80
 -13   1  -5    0.20    3.60
 -13  -1   5   -4.30    3.40
 -13   1   6   28.70    5.60
  13   1  -6   35.00    4.20
  13  -1   6   39.70    5.40
 -13  -1  -6   43.30    6.20
  13   1   6   31.50    5.20
  13  -1  -6   30.90    4.40
 -13   1  -6   37.70    6.00
 -13  -1   6   24.10    5.20
  13   1  -7    4.10    3.10
 -13  -1  -7    1.40    4.90
 -13   1   7    0.10    4.70
  13  -1   7    6.10    4.10
 -13  -1   7    8.70    4.80
  13  -1  -7    8.00    3.40
 -13  -1   7   -3.60    4.40
 -13   1  -7   10.20    5.30
 -14   1   0   26.00    4.60
 -14  -1   0   26.50    4.60
  14  -1   0   24.40    3.80
  14   1   0   21.90    3.60
 -14   1   1    2.60    3.70
  14   1  -1   -0.20    2.40
 -14   1   1    7.30    3.50
  14  -1   1    3.30    2.90
 -14  -1  -1   -0.40    3.40
 -14  -1   1    1.20    3.50
  14   1   1    1.60    2.80
  14  -1  -1   -0.60    2.60
 -14   1  -1   -0.30    3.40
 -14  -1   1    1.40    3.20
  14  -1  -1    3.10    2.90
 -14   1   2   45.20    5.30
 -14   1   2   33.20    5.30
 -14  -1  -2   34.40    5.20
  14   1  -2   38.70    4.40
  14   1  -2   43.90    4.20
  14  -1   2   44.90    5.10
  14   1   2   40.10    4.90
 -14   1  -2   37.20    5.30
 -14  -1   2   47.50    5.60
  14  -1  -2   47.90    4.40
 -14  -1   2   41.40    5.00
  14  -1  -2   41.70    4.60
  14  -1   3   18.90    4.00
 -14   1   3   13.50    4.40
 -14  -1  -3    9.30    4.00
  14   1  -3   24.20    2.90
 -14   1   3   15.10    3.80
  14   1  -3   17.50    3.20
 -14  -1   3   16.30    3.80
  14  -1  -3   12.10    3.30
 -14  -1   3   15.20    4.20
 -14   1  -3    9.90    4.30
  14  -1  -3   14.10    2.80
  14   1   3    9.20    3.70
  14  -1   4    2.30    3.50
 -14   1   4    0.80    3.30
  14   1  -4    2.50    2.80
 -14  -1  -4    4.90    4.00
 -14   1   4    2.20    4.10
  14  -1  -4    4.90    3.10
 -14   1  -4   -3.30    4.10
  14  -1  -4    2.10    2.10
  14   1   4    1.50    3.40
 -14  -1   4   -4.10    3.80
 -14  -1   4    2.00    3.00
  14  -1   5    2.50    3.80
  14   1  -5   -1.10    2.70
 -14   1   5    0.20    4.30
 -14   1   5    1.40    2.90
 -14  -1  -5    4.20    4.50
  14  -1  -5   -1.80    3.00
  14   1   5   -0.70    3.70
 -14  -1   5   -0.20    4.00
 -14   1  -5   -2.00    4.10
 -14  -1  -6   31.00    6.00
  14   1  -6   32.70    4.20
  14  -1   6   24.40    5.30
 -14   1   6   39.40    6.10
  14  -1  -6   37.80    4.60
 -14   1  -6   26.80    5.80
 -14  -1   6   38.50    5.80
  15   1   0    1.00    2.90
 -15   1   0    0.60    3.90
  15  -1   0   -0.10    2.90
 -15  -1   0   -2.70    3.50
  15   1  -1    8.70    3.10
 -15  -1  -1    6.10    4.10
  15  -1   1   16.90    3.70
 -15   1   1   12.10    4.30
  15  -1  -1   10.40    3.20
 -15   1  -1   17.30    4.40
  15   1   1    7.30    3.40
 -15  -1   1   17.20    4.30
 -15  -1  -2   14.70    4.40
  15  -1   2   16.90    4.00
 -15   1   2    8.70    4.50
  15   1  -2   12.70    3.10
 -15  -1   2    6.90    3.60
  15  -1  -2   13.00    3.60
  15  -1  -2   18.00    3.30
 -15   1  -2   17.30    4.80
 -15  -1   2   17.20    4.40
  15   1   2   18.40    3.90
 -15   1   3   22.10    4.50
  15   1  -3   28.20    3.80
 -15   1   3   25.60    5.20
 -15  -1  -3   22.00    5.10
  15  -1   3   24.60    4.50
 -15   1  -3   14.90    5.00
  15  -1  -3   31.60    4.20
  15   1   3   13.50    4.30
 -15  -1   3   21.20    4.80
  15  -1  -3   25.70    3.40
 -15  -1  -4   21.30    5.10
 -15   1   4   29.40    5.50
 -15   1   4   35.10    4.80
  15  -1   4   22.90    4.70
  15   1  -4   20.90    3.70
  15  -1  -4   23.90    3.20
 -15   1  -4   18.90    5.20
 -15  -1   4   32.30    4.50
 -15  -1   4   26.30    5.30
  15   1   4   33.30    5.20
  15  -1  -4   28.30    4.20
 -15   1   5   -0.10    4.70
 -15   1   5    4.10    3.30
  15  -1   5    6.00    4.30
  15   1  -5    2.30    3.00
 -15  -1  -5   -0.40    4.40
 -15   1  -5    4.10    4.80
 -15  -1   5   -2.40    4.20
  15  -1  -5    0.00    4.10
  15   1   5   -0.80    4.00
 -15  -1   5    3.50    2.90
 -16  -1   0   -3.50    3.80
  16  -1   0    5.40    3.40
 -16   1   0   -1.90    4.10
  16   1   0   -0.10    3.10
  16  -1   1    5.20    3.60
 -16   1   1    5.10    4.50
 -16  -1  -1    0.70    4.20
  16   1  -1    5.50    3.10
  16  -1  -1    7.20    3.30
  16   1   1    8.90    3.60
 -16   1  -1    1.80    4.40
 -16  -1   1    5.20    4.30
 -16   1   2   12.70    5.00
 -16  -1  -2   16.80    5.10
  16  -1   2    8.20    4.00
  16   1   2   18.50    4.20
  16  -1  -2   11.60    3.20
 -16   1  -2   15.00    5.00
 -16  -1   2   13.70    4.80
 -16  -1  -3   -3.70    4.30
 -16   1   3    3.70    4.10
  16  -1   3    4.80    3.90
 -16   1   3    0.10    4.60
 -16   1  -3    2.00    4.70
  16  -1  -3    1.00    2.70
  16  -1  -3    2.80    3.30
  16   1   3   -2.90    3.60
 -16  -1   3    4.50    3.80
 -16  -1   3   -3.10    4.30
   0   2  -1    0.40    0.30
   0  -2   1    0.60    0.30
   0   2  -1    0.30    0.20
   0  -2  -1    0.50    0.40
   0   2   1    0.60    0.40
   0  -2   1    0.70    0.30
   0   2  -1    0.40    0.20
   0  -2  -1    0.90    0.40
   0  -2   1    0.50    0.30
   0   2   1    1.30    0.50
   0   2  -1    1.80    0.30
   0  -2  -2  249.28   15.10
   0  -2   2  224.48   15.00
   0   2  -2  250.87   15.00
   0   2  -2  259.17   14.90
   0  -2   2  263.57   14.90
   0   2  -2  238.68   15.00
   0  -2   2  248.58   14.90
   0  -2  -2  242.78   15.10
   0   2   2  222.88   15.10
   0   2   2  245.68   15.10
   0  -2  -3   -0.20    1.10
   0  -2   3   -0.50    0.90
   0   2  -3   -0.80    0.60
   0   2   3   -0.20    1.00
   0  -2  -3   -1.60    1.10
   0  -2   3    0.10    0.60
   0   2  -3    0.40    1.00
   0  -2   3    0.20    0.80
   0   2   3    1.60    1.10
   0   2  -3    0.90    0.90
   0  -2  -4    3.30    1.50
   0   2  -4    0.00    0.80
   0   2   4    0.10    1.40
   0   2   4    2.00    1.50
   0  -2   4    3.20    1.20
   0  -2  -4    1.20    1.60
   0  -2   4    1.90    0.90
   0  -2  -4    1.80    0.90
   0   2  -4    5.60    1.50
   0   2  -4    0.00    1.40
   0  -2   4    2.80    1.40
   0  -2  -5   -1.40    1.80
   0  -2   5   -1.40    1.00
   0   2  -5   -0.80    1.50
   0  -2  -5   -0.70    1.10
   0  -2   5    0.80    1.60
   0   2  -5   -0.70    1.70
   0  -2  -5   -1.20    1.80
   0  -2   5    1.50    1.50
   0   2   5   -0.40    1.50
   0   2   5    2.90    1.90
   0   2  -5    0.30    1.00
   0   2   6  294.57   19.80
   0  -2  -6  334.07   20.40
   0   2  -6  304.47   19.60
   0  -2  -6  299.07   19.70
   0  -2   6  284.57   19.60
   0   2   6  310.17   19.60
   0  -2   6  300.47   19.40
   0   2  -6  300.57   19.00
   0  -2  -6  319.97   19.10
   0   2  -6  335.57   19.80
   0  -2  -7   -0.30    2.90
   0  -2   7    1.50    2.20
   0  -2  -7    1.50    2.90
   0   2  -7    2.80    2.70
   0   2  -7   -1.90    1.50
   0   2   7    3.50    2.50
   0   2  -7    0.60    2.50
   0   2   7   -2.10    2.60
   0  -2   7    2.30    3.10
   0  -2  -7    1.20    1.50
   0   2  -8    1.70    1.90
   0   2  -8    4.80    3.20
   0  -2  -8   -0.40    3.30
   0  -2  -8    4.20    1.90
   0  -2  -8    2.60    3.40
   0   2  -8    1.30    2.90
   0  -2   8    3.40    2.70
   0   2   8   -0.60    2.80
   0   2  -9   -2.60    2.10
   0  -2  -9   -2.00    3.40
   0   2  -9   -1.80    3.80
   0  -2  -9    4.50    3.90
   0   2   9   -1.60    2.80
   0  -2  -9   -0.30    2.00
   0   2  -9    5.50    3.70
   0  -2   9    2.40    3.10
   0   2 -10   39.60    5.90
   0  -2 -10   50.89    4.90
   0  -2 -10   57.89    7.50
   0  -2 -10   44.60    6.40
   0   2 -10   53.09    7.10
   0   2 -10   52.19    5.00
   0   2 -11   -6.60    2.50
   0   2 -11    0.60    5.20
   0   2 -11   -4.90    4.00
   0  -2 -11    0.20    4.60
  -1  -2   0    0.90    0.20
  -1   2   0    0.30    0.30
   1  -2   0   -0.20    0.30
   1  -2   0    0.30    0.20
   1  -2   0    0.30    0.30
   1   2  -1  143.79    8.70
   1  -2   1  141.49    8.80
   1  -2   1  139.49    8.80
  -1   2   1  139.69    8.80
  -1  -2  -1  145.39    8.80
   1  -2   1  152.18    8.80
   1  -2  -1  144.09    8.90
  -1  -2   1  142.99    8.70
  -1   2  -1  149.79    8.80
  -1  -2   1  136.69    8.70
  -1   2  -1  139.79    8.80
  -1   2  -1  143.09    8.80
   1   2   1  144.89    8.80
   1  -2  -1  140.19    8.80
  -1  -2   1  147.79    8.70
   1   2  -2  280.97   16.60
   1  -2   2  282.97   16.50
   1   2  -2  287.37   16.50
   1   2  -2  279.27   16.40
  -1   2   2  261.97   16.70
  -1  -2  -2  287.17   16.50
  -1  -2  -2  266.77   16.60
  -1  -2  -2  261.97   16.60
   1  -2   2  275.67   16.50
  -1   2   2  250.17   16.70
   1  -2  -2  244.48   16.60
  -1  -2   2  264.87   16.60
  -1   2  -2  282.17   16.50
  -1   2  -2  277.87   16.50
  -1  -2   2  266.77   16.50
  -1   2  -2  242.88   16.50
   1   2   2  274.37   16.60
  -1  -2   2  280.77   16.30
  -1  -2  -3  562.64   35.40
  -1   2   3  585.14   35.50
   1   2  -3  577.64   35.40
  -1   2   3  565.04   35.50
  -1  -2  -3  604.14   35.40
   1   2  -3  572.04   35.30
   1  -2   3  573.04   35.20
  -1   2  -3  565.84   35.30
   1  -2  -3  571.44   35.40
   1   2   3  607.34   35.40
  -1  -2   3  576.04   35.40
  -1  -2   3  600.54   35.30
   1   2   3  571.24   35.30
  -1   2  -3  596.14   35.30
   1  -2  -3  597.64   35.60
   1  -2   4  372.76   23.50
   1   2  -4  402.46   23.50
  -1   2   4  389.26   23.60
   1   2  -4  382.86   23.10
  -1   2   4  330.97   23.60
   1  -2   4  391.66   23.20
   1   2  -4  375.46   23.50
  -1  -2  -4  335.77   23.50
  -1  -2  -4  392.36   23.20
  -1  -2  -4  419.56   23.60
   1  -2   4  373.26   23.30
  -1   2  -4  397.96   23.20
  -1   2  -4  347.37   23.40
   1   2   4  379.16   23.60
   1  -2  -4  389.46   23.60
  -1  -2   4  349.96   23.80
   1  -2  -4  399.36   23.80
  -1   2  -4  414.96   23.50
   1  -2  -4  392.86   23.10
  -1  -2   4  369.56   23.40
   1   2   4  370.86   23.50
  -1  -2  -5  265.07   16.10
  -1   2   5  240.08   16.60
  -1   2   5  249.48   16.50
   1   2  -5  266.27   15.90
   1  -2   5  252.87   16.20
   1  -2   5  253.37   16.50
  -1  -2  -5  300.87   16.60
   1  -2   5  262.27   16.00
   1   2  -5  262.37   16.60
   1   2  -5  267.07   16.40
  -1  -2  -5  253.67   16.60
  -1   2  -5  259.27   16.40
   1  -2  -5  244.48   16.50
   1   2   5  248.28   16.50
   1  -2  -5  280.77   15.90
   1  -2  -5  272.27   16.70
  -1  -2   5  256.77   16.30
  -1   2  -5  254.97   16.40
  -1   2  -5  256.07   16.00
  -1  -2   5  227.28   16.40
   1   2   5  242.08   16.40
   1   2  -6    6.10    2.50
   1  -2   6    4.50    1.60
  -1  -2  -6    3.00    2.30
  -1   2   6    1.70    2.20
  -1  -2  -6    6.10    2.70
   1  -2   6    7.10    2.40
   1   2  -6    5.20    2.30
  -1  -2  -6    8.10    1.70
  -1   2   6    3.20    2.00
   1   2  -6    4.30    1.30
   1  -2   6    3.60    1.80
  -1   2  -6    0.00    2.30
  -1   2  -6    8.10    2.30
   1  -2  -6    4.60    2.60
   1  -2  -6    5.80    1.40
   1  -2  -6    3.10    2.40
  -1   2  -6    3.40    1.50
  -1  -2   6    4.50    2.00
   1   2   6    4.20    2.50
  -1  -2   6    1.80    2.30
   1   2   6    4.50    2.10
  -1  -2  -7    2.30    2.70
  -1   2   7    4.20    2.60
  -1  -2  -7    2.90    1.70
   1  -2   7    4.80    2.30
   1   2  -7    4.50    3.00
  -1  -2  -7    2.90    3.10
   1   2  -7    4.30    1.60
   1   2  -7    1.60    2.50
  -1   2   7    1.80    2.60
   1  -2  -7    1.10    2.70
   1  -2  -7    7.30    1.70
   1   2   7    3.60    3.00
  -1   2  -7    1.70    2.80
  -1   2  -7    1.70    1.80
   1  -2  -7    3.60    2.90
   1   2   7    4.00    2.50
  -1   2  -7    0.80    2.70
  -1  -2   7    0.10    2.10
   1   2  -8  439.06   28.50
  -1  -2  -8  484.65   29.60
   1  -2   8  431.66   29.00
   1   2  -8  486.05   29.20
   1   2  -8  483.35   29.80
  -1  -2  -8  472.85   29.70
  -1  -2  -8  470.45   28.70
  -1   2  -8  496.85   29.60
  -1  -2   8  441.36   29.10
   1  -2  -8  501.85   30.00
  -1  -2   8  428.36   30.30
   1  -2  -8  471.05   29.40
   1   2   8  413.66   29.20
  -1   2  -8  465.95   28.70
  -1   2  -8  460.05   29.40
   1  -2  -8  476.15   28.50
   1   2  -9   35.00    4.70
  -1  -2  -9   37.60    5.50
  -1  -2  -9   35.20    5.60
   1   2  -9   28.60    5.40
  -1   2   9   36.20    4.90
   1  -2   9   33.40    4.50
  -1  -2  -9   26.30    3.60
   1   2  -9   32.80    3.50
   1  -2  -9   32.20    3.50
  -1   2  -9   30.50    5.30
  -1   2  -9   31.50    5.00
   1  -2  -9   30.80    5.00
  -1   2  -9   24.90    3.70
   1   2 -10   23.50    5.50
  -1  -2 -10   14.20    3.10
  -1  -2 -10   13.20    5.00
   1   2 -10   23.80    4.60
  -1  -2 -10   16.60    5.30
   1   2 -10   15.30    3.00
  -1  -2  10   18.30    4.10
   1  -2 -10   16.70    3.00
  -1   2 -10   21.20    3.50
   1  -2 -10   10.00    4.50
  -1   2 -10   17.10    5.30
  -1   2 -10   22.00    5.50
   1   2 -11   -2.30    2.50
   1   2 -11   -3.20    4.00
  -1  -2 -11    1.90    5.00
  -1  -2 -11   -7.00    4.70
   1  -2 -11   -0.20    4.60
  -1   2 -11   -2.30    5.00
  -1   2 -11    0.80    4.50
   1  -2 -11   -1.00    2.50
  -2   2   0 2364.06  204.28
   2  -2   0 2515.15  208.78
   2   2   0 2352.56  183.48
   2   2   0 2047.10  174.68
   2  -2   1  126.89    7.90
  -2   2   1  131.79    8.00
   2   2  -1  129.19    7.80
   2  -2   1  127.69    8.00
  -2  -2  -1  128.79    7.90
   2  -2   1  131.89    8.00
  -2  -2  -1  125.89    7.90
  -2   2   1  124.09    7.90
  -2  -2   1  122.09    7.90
  -2  -2   1  132.59    7.80
  -2   2  -1  129.39    7.90
   2  -2  -1  115.99    7.90
   2  -2  -1  123.39    7.90
   2   2   1  131.69    7.90
  -2  -2   1  139.99    7.80
  -2   2  -1  128.59    8.00
   2   2  -2 3387.56  272.57
   2  -2   2 3523.55  286.37
  -2  -2  -2 3969.40  297.07
  -2   2   2 3107.69  208.98
  -2   2   2 2930.51  299.87
   2  -2  -2 2800.02  285.47
   2  -2  -2 3040.80  205.28
   2   2   2 3835.12  294.37
  -2   2  -2 3527.45  288.87
  -2  -2  -3 1614.94  237.28
  -2  -2  -3 1646.04  107.59
   2  -2   3 1607.84  225.28
  -2   2   3 1478.85  259.77
   2  -2   3 1706.73  107.29
   2   2  -3 1542.75  108.49
  -2  -2  -3 1624.14  111.39
  -2   2   3 1611.14  116.99
   2  -2   3 1662.93  111.69
   2   2  -3 1396.46  237.18
  -2   2   3 1716.63  112.49
   2  -2  -3 1253.87  214.58
   2   2   3 1827.02  113.99
  -2   2  -3 1655.83  107.29
  -2   2  -3 1689.23  111.19
  -2  -2   3 1534.25  112.29
  -2   2  -3 1505.85  225.88
  -2  -2   3 1770.62  262.57
  -2  -2   3 1525.55  106.89
   2   2   3 1541.15  107.49
   2  -2  -3 1501.25  110.59
  -2   2   4  812.12   48.90
  -2  -2  -4  762.42   48.70
   2  -2   4  803.92   48.50
  -2   2   4  789.72   48.90
   2   2  -4  797.22   48.50
  -2   2  -4  816.52   48.70
   2  -2  -4  824.32   48.70
  -2  -2   4  804.82   48.60
  -2   2  -4  764.32   48.50
  -2  -2   4  836.72   48.80
   2   2  -5    0.30    1.60
   2  -2   5    4.00    1.60
   2  -2   5    2.70    1.30
  -2   2   5    1.30    1.90
  -2  -2  -5    0.90    1.90
  -2  -2  -5    3.30    1.70
   2   2  -5    2.30    2.00
   2   2  -5    4.30    1.00
  -2  -2  -5    5.10    1.40
  -2   2   5    1.90    1.90
   2  -2  -5    3.00    1.00
  -2   2  -5    2.60    1.40
   2  -2  -5    1.20    1.80
  -2  -2   5    1.80    2.00
  -2   2  -5    0.60    1.50
  -2  -2   5    3.50    1.70
   2   2   5    4.40    1.80
  -2   2  -5    1.10    1.90
   2  -2   6   88.59    6.10
   2   2  -6   83.99    6.90
   2  -2   6   70.19    6.20
   2   2  -6   76.19    5.50
   2   2  -6   90.29    6.40
  -2   2   6   92.39    7.10
  -2  -2  -6   78.99    6.00
  -2   2   6   82.19    6.80
  -2  -2  -6   74.89    6.70
  -2  -2  -6   82.39    6.70
   2   2   6   82.99    6.50
  -2  -2   6   84.49    6.40
  -2  -2   6   81.99    7.00
   2  -2  -6   93.59    6.80
  -2   2  -6   90.79    6.70
   2  -2  -6   85.59    5.60
  -2   2  -6   83.89    6.10
  -2   2  -6   95.09    6.80
   2   2  -7  270.67   16.10
  -2  -2  -7  219.48   15.70
  -2   2   7  220.78   15.60
   2   2  -7  238.48   15.30
  -2  -2  -7  251.57   15.80
  -2   2   7  232.88   15.90
  -2  -2  -7  236.38   15.00
   2  -2   7  235.88   15.30
   2   2   7  211.58   15.30
   2  -2  -7  248.68   15.60
  -2   2  -7  211.78   15.60
  -2   2  -7  234.78   15.00
   2  -2  -7  236.98   14.60
  -2   2  -7  235.68   15.50
  -2  -2   7  232.08   15.40
   2   2  -8  525.25   31.60
   2  -2   8  506.45   31.60
   2   2  -8  494.65   30.90
  -2  -2  -8  531.25   32.20
  -2  -2  -8  540.05   32.20
  -2   2   8  478.55   31.90
  -2   2  -8  522.75   32.00
  -2  -2   8  507.15   34.60
   2   2   8  495.95   31.80
   2  -2  -8  497.15   30.90
  -2   2  -8  501.05   32.00
  -2  -2   8  472.35   31.60
  -2   2  -8  491.05   31.30
   2  -2  -8  531.05   31.90
  -2   2   9  355.86   24.60
   2  -2   9  364.26   24.30
  -2  -2  -9  352.46   23.80
   2   2  -9  404.86   24.20
   2   2  -9  370.86   23.40
  -2  -2  -9  400.16   25.10
   2  -2  -9  415.46   24.60
  -2  -2   9  374.46   24.40
  -2   2  -9  367.96   23.90
   2  -2  -9  375.06   23.40
  -2   2  -9  420.36   25.10
  -2   2  -9  357.36   24.80
  -2  -2 -10  144.69   12.50
   2   2 -10  156.28   11.50
   2   2 -10  138.69   10.20
   2  -2 -10  144.29   10.20
  -2  -2  10  151.98   11.70
   2  -2 -10  166.78   12.20
  -2   2 -10  170.18   12.80
  -2   2 -10  163.68   12.20
   2   2 -11    9.80    4.30
   2   2 -11    7.60    2.70
  -2  -2 -11    4.20    5.20
  -2  -2 -11   10.20    5.90
  -2   2 -11   12.40    5.70
   2  -2 -11   13.40    5.00
   2  -2 -11   16.60    3.70
  -2   2 -11   13.00    5.30
  -3  -2   0   -0.10    0.50
  -3   2   0    4.60    0.80
   3   2   0    1.00    0.50
  -3   2   0    1.10    0.70
   3  -2   0    0.40    0.60
  -3  -2   0    0.40    0.50
  -3  -2   0    0.70    0.50
   3  -2   0   -0.30    0.60
  -3   2   0    0.70    0.60
   3   2   0   -0.20    0.50
   3  -2   0    1.80    0.70
  -3  -2  -1   43.10    2.90
  -3   2   1   42.60    3.00
   3  -2   1   42.90    3.10
   3  -2   1   46.80    3.10
   3  -2   1   41.90    3.00
  -3  -2  -1   47.60    3.00
   3   2  -1   44.20    2.80
   3   2  -1   39.50    3.00
   3   2  -1   50.19    2.80
  -3   2   1   42.30    3.00
  -3   2   1   43.70    3.10
  -3  -2   1   43.30    2.90
  -3  -2   1   44.30    3.00
  -3  -2   1   40.90    2.80
   3   2   1   41.50    3.00
   3  -2  -1   41.50    2.90
  -3   2  -1   40.10    3.10
  -3   2  -1   43.10    3.10
  -3   2  -1   40.10    3.10
  -3  -2  -2    8.80    1.20
  -3  -2  -2    6.50    1.10
   3   2  -2   12.50    1.10
   3  -2   2    8.00    1.20
  -3   2   2   11.80    1.20
  -3   2   2   13.50    1.50
   3  -2   2    8.50    1.20
  -3   2  -2    8.80    1.20
   3   2   2   10.10    1.30
  -3   2  -2    6.80    1.20
  -3   2  -2    6.90    1.10
   3  -2  -2    9.10    1.10
   3   2   2    7.10    1.20
   3  -2  -2   10.90    1.30
  -3  -2   2   11.10    1.20
   3  -2   3  390.06   24.20
  -3  -2  -3  380.06   24.20
   3  -2   3  388.46   24.10
  -3  -2  -3  391.16   24.10
   3   2  -3  417.46   24.00
   3  -2  -3  404.56   24.20
  -3  -2   3  378.36   24.10
   3   2   3  402.76   24.10
  -3   2  -3  387.16   24.30
   3   2   3  384.86   24.20
  -3   2  -3  415.26   24.20
   3  -2  -3  406.96   24.10
  -3  -2   3  381.76   24.30
  -3   2   4  102.49    7.50
   3   2  -4   96.09    6.80
  -3  -2  -4  104.29    7.00
  -3  -2  -4  103.59    6.90
   3  -2   4  107.49    7.00
  -3  -2  -4  106.69    7.20
   3  -2   4  104.09    6.90
  -3   2   4   98.09    7.20
  -3   2  -4  100.19    6.90
  -3  -2   4  111.79    7.20
   3  -2  -4  118.29    7.20
  -3   2  -4  109.69    7.00
  -3   2  -4  101.29    7.10
   3  -2  -4   99.19    6.90
   3   2   4   99.39    7.00
  -3  -2   4  102.69    7.20
  -3  -2  -5  102.09    7.60
  -3  -2  -5  101.29    7.10
   3   2  -5  100.29    7.10
  -3   2   5  108.79    7.80
   3  -2   5  107.69    7.10
  -3   2   5  103.69    7.80
   3   2  -5  109.29    6.50
   3  -2   5  104.89    7.30
  -3   2  -5  114.99    7.50
   3  -2  -5  109.79    7.60
  -3  -2   5   95.19    7.30
   3   2   5  102.49    7.30
  -3   2  -5   98.89    7.50
  -3   2  -5  104.39    7.20
  -3  -2   5   98.19    7.60
  -3  -2  -6   -0.80    2.30
  -3   2   6   -4.30    2.50
   3  -2   6    2.50    1.70
  -3  -2  -6    3.00    2.30
   3   2  -6    1.60    1.00
  -3   2   6   -1.20    2.10
   3   2  -6    0.10    1.90
  -3  -2  -6    0.10    1.60
   3  -2   6    2.30    2.00
  -3  -2   6    2.70    2.10
  -3   2  -6   -1.70    1.60
  -3   2  -6    0.40    2.30
  -3   2  -6   -0.40    1.90
   3  -2  -6    0.90    1.10
   3  -2  -6   -0.30    2.30
  -3  -2   6    1.10    2.40
   3   2   6    2.70    2.20
   3   2  -7    7.00    1.40
  -3   2   7    4.90    2.90
  -3  -2  -7    0.90    2.90
   3  -2   7    4.90    2.20
   3   2  -7    4.00    2.40
  -3  -2  -7    7.80    3.30
  -3   2   7    9.70    3.10
  -3  -2  -7    5.90    2.10
   3  -2   7    7.40    2.60
  -3  -2   7    7.40    3.50
  -3  -2   7    5.80    2.60
  -3   2  -7    5.90    3.00
  -3   2  -7    5.50    2.20
   3  -2  -7    5.30    3.00
  -3   2  -7    2.40    2.70
  -3  -2  -8   24.50    4.30
   3   2  -8   32.60    3.80
   3   2  -8   21.70    2.50
   3  -2   8   20.10    3.40
  -3  -2  -8   21.40    3.20
  -3   2   8   19.50    4.00
  -3  -2  -8   22.20    4.60
  -3   2  -8   34.70    3.70
   3  -2  -8   27.90    2.60
  -3   2  -8   22.90    4.30
   3   2   8   27.40    4.20
   3  -2  -8   30.20    4.30
  -3  -2   8   15.30    3.60
  -3   2  -8   19.80    4.20
  -3  -2  -9    5.00    4.00
   3   2  -9    1.80    3.00
  -3   2   9   -3.50    3.30
   3  -2  -9   -0.40    3.50
   3  -2  -9    3.00    1.80
  -3  -2   9    0.70    3.00
  -3   2  -9    6.60    4.30
  -3   2  -9   -0.20    2.60
  -3   2  -9   -2.80    3.70
   3   2 -10   22.90    4.30
  -3  -2 -10   31.90    6.00
   3   2 -10   28.80    3.10
  -3  -2 -10   20.80    5.00
   3  -2 -10   26.70    3.10
   3  -2 -10   31.20    5.10
  -3   2 -10   26.10    5.60
  -3  -2  10   24.50    4.70
  -3   2 -10   26.80    5.50
   3   2 -11   -0.20    3.80
  -3  -2 -11   -2.20    5.10
  -3  -2 -11    4.60    5.60
   3   2 -11   -4.50    2.00
  -3   2 -11   -2.60    5.10
  -3   2 -11    2.10    5.30
   3  -2 -11   -3.00    4.20
   3  -2 -11    1.20    2.30
   4   2   0  605.74   35.70
  -4   2   0  611.74   35.70
  -4  -2   0  589.74   35.60
  -4   2   0  577.54   35.70
   4  -2   0  606.74   35.70
   4  -2   0  554.24   35.80
  -4  -2   0  604.34   35.60
   4  -2   0  561.84   35.60
   4  -2   1 3706.23  339.17
  -4   2   1 3880.01  346.17
  -4  -2  -1 3431.66  233.48
  -4  -2  -1 3841.82  332.57
  -4   2   1 3526.25  235.48
   4  -2   1 3222.98  325.57
   4   2  -1 3905.51  328.77
   4  -2   1 3817.62  236.38
   4  -2   1 3611.74  235.38
  -4  -2   1 4334.57  326.67
   4   2   1 3708.63  318.17
   4  -2  -1 4139.29  360.16
   4  -2  -1 3982.90  238.48
  -4   2  -1 3505.25  232.28
  -4   2   2  105.59    6.70
  -4   2   2   93.19    7.00
   4  -2   2  100.99    6.90
   4   2  -2  109.79    6.40
  -4  -2  -2  108.79    6.90
   4  -2   2  112.49    7.00
  -4   2   2  117.19    7.00
   4   2  -2  107.09    6.60
  -4  -2  -2  100.59    6.80
  -4  -2   2  101.99    6.50
  -4  -2   2   96.89    6.80
  -4   2  -2  105.49    6.90
   4   2   2  110.29    7.10
   4  -2  -2  106.69    6.70
  -4   2  -2  111.39    7.10
   4  -2  -2  104.49    6.80
  -4  -2   2   98.49    6.70
   4  -2   3  137.19    8.80
   4  -2   3  131.19    8.80
  -4   2   3  123.79    8.90
  -4  -2  -3  135.19    8.80
   4   2  -3  140.59    8.60
  -4  -2  -3  136.09    8.80
  -4   2  -3  130.59    8.80
  -4  -2   3  134.39    8.80
   4  -2  -3  145.49    8.50
   4   2   3  130.39    8.80
  -4   2  -3  142.69    8.80
   4  -2  -3  139.69    8.80
  -4  -2  -4   34.50    3.20
  -4   2   4   39.20    3.60
  -4  -2  -4   29.90    2.90
  -4   2   4   22.00    3.20
   4  -2   4   30.10    3.00
   4   2  -4   33.90    2.80
   4  -2   4   28.00    2.90
   4  -2  -4   32.20    2.70
  -4  -2   4   32.90    3.30
  -4  -2   4   28.40    3.00
   4  -2  -4   20.40    2.80
  -4   2  -4   26.70    2.80
  -4   2  -4   37.70    3.10
  -4   2  -4   32.50    3.10
   4   2   4   40.30    3.20
   4   2   4   37.00    3.20
  -4  -2  -5    5.80    2.10
  -4  -2  -5    5.00    2.10
   4  -2   5    3.20    1.60
   4  -2   5    3.90    1.80
   4   2  -5    5.70    1.70
  -4   2   5    3.30    2.30
  -4   2   5    3.20    2.20
  -4  -2  -5    8.00    1.90
  -4   2  -5    6.90    2.20
  -4   2  -5    3.70    1.70
   4   2   5    5.90    2.00
  -4   2  -5    4.90    1.80
  -4  -2   5    3.60    2.10
  -4  -2   5    4.60    2.00
   4  -2  -5    2.80    2.10
  -4   2  -5    5.60    2.10
   4   2  -6   22.60    2.80
  -4  -2  -6   20.30    3.40
  -4   2   6   13.00    3.40
  -4  -2  -6   24.50    3.40
  -4   2   6   18.50    3.40
   4  -2   6   27.60    3.10
   4  -2   6   19.50    2.80
  -4  -2  -6   23.50    3.00
  -4  -2   6   30.90    3.80
  -4   2  -6   26.90    3.20
  -4   2  -6   20.20    3.20
   4  -2  -6   28.80    2.80
  -4  -2   6   26.40    3.40
   4  -2  -6   26.20    2.10
   4  -2  -6   27.80    3.40
  -4   2  -6   17.00    3.40
   4   2   6   24.30    3.30
   4   2  -7  216.68   12.10
  -4  -2  -7  204.38   13.40
  -4   2   7  189.18   13.70
  -4  -2  -7  195.88   13.50
   4   2  -7  180.08   11.80
   4  -2   7  175.18   12.80
   4   2  -7  188.58   12.70
  -4  -2  -7  193.08   12.80
   4  -2   7  192.48   12.70
  -4   2   7  201.58   13.50
  -4  -2   7  191.68   13.50
  -4  -2   7  178.88   13.10
  -4   2  -7  192.08   13.30
   4   2   7  177.28   12.90
   4  -2  -7  190.88   12.00
   4  -2  -7  204.28   12.60
   4  -2  -7  208.08   13.10
  -4   2  -7  191.38   13.40
  -4  -2  -8   -1.10    3.60
  -4  -2  -8    2.10    2.40
  -4  -2  -8    1.50    3.30
   4   2  -8    0.90    1.20
  -4   2   8   -1.00    3.20
   4  -2   8   -0.50    2.70
   4   2  -8   -0.20    2.50
  -4  -2   8    1.30    2.80
  -4   2  -8    4.20    3.60
   4  -2  -8    3.20    3.10
  -4   2  -8   -2.10    3.20
  -4   2  -8    5.00    2.70
   4  -2  -8    1.10    2.30
   4   2  -9   60.19    5.70
  -4  -2  -9   55.29    7.00
   4   2  -9   64.39    4.80
   4   2  -9   51.09    4.20
  -4   2   9   60.39    6.60
  -4  -2  -9   48.30    6.30
  -4  -2   9   51.69    6.10
  -4   2  -9   52.19    6.40
   4  -2  -9   66.99    6.30
  -4   2  -9   62.49    6.80
   4  -2  -9   53.39    4.50
   4  -2  -9   69.69    5.40
   4   2 -10    4.80    1.60
   4   2 -10   -3.40    3.10
  -4  -2 -10   -0.50    4.70
   4   2 -10    2.10    2.10
  -4  -2 -10    5.10    4.50
  -4   2 -10    0.40    4.80
  -4   2 -10   -1.50    5.10
   4  -2 -10    4.90    3.00
   4  -2 -10    6.50    4.00
  -4  -2  10    8.60    3.90
   4  -2 -10    0.90    1.90
  -4  -2 -11  157.98   13.70
  -4  -2 -11  149.59   13.60
  -4   2 -11  165.78   14.00
   4  -2 -11  142.09   10.40
   4  -2 -11  161.48   12.60
   4  -2 -11  181.18   11.40
  -4   2 -11  156.38   13.40
  -5  -2   0   -0.20    0.90
   5  -2   0   -0.50    1.00
  -5  -2   0   -1.50    0.80
   5   2   0   -0.40    0.70
  -5  -2   0   -0.30    0.90
   5   2   0    0.70    1.00
   5   2   0    0.20    0.70
  -5   2   0    1.20    1.20
   5  -2   0   -0.20    0.90
  -5   2   0    1.50    1.00
   5  -2   1   29.10    2.50
   5   2  -1   26.50    2.20
  -5  -2  -1   25.70    2.30
  -5   2   1   24.30    2.30
  -5   2   1   25.50    2.60
   5  -2   1   30.70    2.90
   5   2  -1   27.80    2.00
   5  -2   1   20.90    2.20
  -5  -2  -1   27.00    2.30
  -5  -2  -1   27.00    2.30
  -5  -2   1   31.70    2.40
  -5   2  -1   25.20    2.40
  -5  -2   1   25.10    2.20
  -5   2  -1   31.10    3.50
   5   2   1   26.10    2.30
   5  -2  -1   29.80    2.70
   5  -2  -1   26.50    2.30
   5  -2  -1   27.40    2.30
  -5  -2   1   30.80    2.30
  -5   2  -1   24.60    2.50
   5   2   1   22.90    2.40
  -5   2   2  571.04   36.20
  -5   2   2  557.64   36.30
  -5   2   2  564.24   36.40
   5   2  -2  596.64   36.10
  -5  -2  -2  629.54   36.30
   5  -2   2  582.64   36.40
   5   2  -2  603.34   35.90
  -5  -2  -2  610.44   36.30
  -5  -2  -2  588.14   36.30
  -5   2  -2  601.84   36.40
   5  -2  -2  581.34   36.30
   5   2   2  594.14   36.30
  -5   2  -2  590.44   36.40
  -5  -2   2  612.04   36.20
  -5  -2   2  594.24   36.30
   5   2   2  610.24   36.30
   5  -2  -2  620.94   36.10
  -5   2  -2  611.74   36.30
  -5  -2   2  614.94   36.00
   5   2  -3  321.17   19.00
   5  -2   3  300.17   19.20
  -5   2   3  296.67   19.00
  -5   2   3  312.27   19.30
   5  -2   3  301.97   19.20
  -5  -2  -3  306.87   19.20
  -5  -2  -3  318.07   19.20
  -5  -2   3  316.07   19.20
   5   2   3  324.87   19.10
   5   2   3  311.97   19.20
  -5   2  -3  297.07   19.10
   5  -2  -3  322.47   18.90
  -5   2  -3  298.37   19.20
   5  -2  -3  310.67   19.20
  -5   2  -3  309.57   19.30
  -5  -2   3  292.97   19.20
  -5  -2  -4  688.93   42.20
   5  -2   4  668.73   42.20
  -5  -2  -4  678.13   42.30
   5   2  -4  688.23   42.00
   5  -2   4  692.83   42.20
  -5   2   4  715.23   42.40
  -5  -2   4  684.23   42.30
   5  -2  -4  709.03   41.90
   5   2   4  733.83   42.20
  -5   2  -4  686.03   42.30
  -5   2  -4  685.33   42.20
  -5   2  -4  707.73   42.40
   5  -2  -4  707.13   42.20
   5   2   4  655.73   42.30
   5   2  -5  950.30   59.09
  -5  -2  -5  959.80   59.59
  -5   2   5  972.60   59.89
  -5   2   5  982.40   59.69
  -5  -2  -5  984.60   59.39
  -5  -2  -5  987.00   59.39
   5  -2   5 1000.70   59.29
   5  -2   5  939.61   59.39
   5  -2  -5 1016.50   58.89
  -5   2  -5 1024.50   59.29
   5   2   5  984.10   59.49
  -5   2  -5  953.80   59.39
   5  -2  -5  986.00   59.39
  -5  -2   5  916.11   59.49
  -5   2  -5  991.30   59.49
   5   2   5 1004.90   59.29
  -5  -2   5  944.51   59.59
  -5  -2  -6  753.42   46.50
   5  -2   6  758.62   46.40
  -5   2   6  676.03   46.80
   5   2  -6  777.12   46.30
  -5  -2  -6  726.33   46.70
   5  -2   6  761.82   46.30
  -5  -2   6  765.52   46.60
   5   2   6  810.22   47.00
   5  -2  -6  769.12   45.90
  -5   2  -6  762.42   46.40
  -5   2  -6  708.23   46.60
  -5  -2   6  766.22   46.70
  -5   2  -6  787.42   46.60
  -5   2  -6  733.03   46.60
   5  -2  -6  801.52   46.40
   5  -2   7   37.90    4.20
   5  -2   7   35.40    4.10
  -5  -2  -7   43.00    4.30
  -5  -2  -7   56.69    5.20
  -5  -2  -7   29.90    4.80
  -5   2   7   46.80    5.50
  -5   2   7   50.39    5.40
   5   2  -7   35.70    4.00
  -5   2  -7   34.90    3.90
  -5   2  -7   31.70    4.50
   5  -2  -7   39.30    3.10
   5  -2  -7   46.10    3.60
   5  -2  -7   40.30    4.40
  -5   2  -7   39.60    4.40
  -5   2  -7   35.70    4.80
   5   2   7   44.10    4.80
  -5  -2   7   44.60    5.20
  -5  -2   7   41.70    4.60
   5  -2   8    0.10    2.80
   5   2  -8    1.70    2.50
  -5  -2  -8    1.10    3.50
  -5  -2  -8    0.20    3.00
   5  -2   8    5.00    2.70
   5  -2  -8    2.00    3.00
  -5   2  -8    5.10    3.50
  -5   2  -8    4.40    3.90
   5  -2  -8    0.30    1.90
   5  -2  -8    1.90    1.30
  -5  -2   8    4.40    3.20
  -5  -2  -9   12.40    4.90
  -5   2   9    9.40    4.10
   5   2  -9   13.20    3.40
  -5   2  -9   21.40    4.90
   5  -2  -9   29.10    4.30
   5  -2  -9   18.80    2.10
  -5  -2   9   16.70    4.10
   5  -2  -9   21.80    2.80
  -5   2  -9   11.30    4.60
  -5  -2 -10   45.80    6.70
   5   2 -10   46.10    5.20
  -5  -2 -10   36.70    6.70
  -5   2 -10   51.19    6.90
  -5   2 -10   39.60    6.80
   5  -2 -10   44.60    4.20
   5  -2 -10   40.10    4.20
   5  -2 -10   54.89    5.90
  -5  -2  10   54.59    6.30
  -5  -2 -11    9.50    5.80
  -5  -2 -11   17.90    6.30
   5   2 -11    7.90    5.90
   5  -2 -11   15.90    4.80
   5  -2 -11   16.10    3.60
  -5   2 -11   13.30    6.10
  -5   2 -11   21.60    6.10
   5  -2 -11   21.00    2.80
  -6  -2   0  113.19    7.10
   6  -2   0  112.29    7.20
  -6  -2   0  111.89    7.20
   6   2   0  104.99    7.00
  -6  -2   0  109.99    7.30
  -6   2   0  110.89    7.40
   6  -2   0  119.19    7.50
  -6   2   0  105.89    7.30
   6   2   0  111.89    7.00
   6  -2   0  104.39    7.20
   6   2   0   98.89    7.30
   6  -2   1  304.77   19.40
  -6   2   1  315.57   19.40
   6  -2   1  339.07   19.30
   6   2  -1  310.77   19.00
  -6  -2  -1  309.77   19.20
  -6  -2  -1  317.97   19.20
  -6   2   1  310.17   19.30
   6  -2   1  319.87   19.20
   6   2  -1  306.47   19.00
  -6  -2  -1  323.27   19.30
  -6   2   1  307.17   19.20
   6   2  -1  299.37   19.30
  -6   2  -1  314.87   19.30
   6  -2  -1  326.57   19.20
   6  -2  -1  304.17   19.10
   6  -2  -1  303.07   19.40
  -6  -2   1  302.87   19.10
   6   2   1  293.77   19.30
  -6   2  -1  307.77   19.40
   6   2   1  310.87   19.10
  -6   2  -1  305.57   19.30
  -6  -2   1  308.87   19.20
  -6  -2  -2  109.59    7.30
   6   2  -2  112.89    7.00
   6   2  -2  107.69    6.80
  -6   2   2  109.09    7.30
  -6   2   2  105.79    7.10
   6  -2   2  106.99    7.30
  -6   2   2  107.49    7.40
  -6  -2  -2  109.99    7.20
  -6  -2  -2  107.09    7.30
   6  -2  -2  115.89    7.10
   6  -2  -2  109.99    7.20
   6   2   2  103.59    7.30
  -6  -2   2  108.89    7.20
   6   2   2  108.49    7.20
  -6   2  -2  111.09    7.30
  -6  -2   2  101.19    6.90
  -6   2  -2  107.99    7.40
  -6   2  -2   96.09    7.30
  -6  -2   2  113.39    7.30
  -6   2   3  169.88   12.10
  -6  -2  -3  185.48   11.90
  -6  -2  -3  200.48   12.10
   6  -2   3  185.68   12.00
  -6  -2  -3  188.18   12.00
   6  -2   3  180.28   12.00
   6   2  -3  190.98   11.30
  -6   2   3  196.88   12.10
   6   2  -3  179.48   11.70
  -6   2   3  176.48   11.80
  -6  -2   3  187.78   12.00
  -6   2  -3  178.28   12.00
  -6   2  -3  200.98   12.20
  -6  -2   3  192.68   11.50
   6  -2  -3  193.28   11.60
   6  -2  -3  186.98   11.90
  -6   2  -3  178.88   12.00
   6   2   3  179.08   11.90
   6   2   3  195.18   12.10
  -6  -2   3  178.58   12.00
   6   2  -4    4.80    1.50
  -6  -2  -4    2.00    1.80
   6  -2   4    2.60    1.70
  -6  -2  -4    3.00    1.70
  -6   2   4    2.50    1.80
   6  -2   4    3.00    1.60
   6  -2  -4    2.50    1.10
   6   2   4    2.90    1.70
  -6   2  -4    2.30    2.00
   6  -2  -4    2.10    2.00
  -6   2  -4    5.40    1.90
   6   2   4    5.20    1.90
  -6  -2   4    0.60    1.80
  -6   2  -4    2.20    1.80
   6  -2   5    9.10    2.30
  -6   2   5    7.70    2.70
  -6  -2  -5    7.90    2.30
   6   2  -5    5.30    1.80
   6  -2   5    9.00    2.30
  -6  -2  -5    8.60    2.30
   6  -2  -5    7.70    1.40
  -6   2  -5   10.60    2.30
   6  -2  -5    7.90    2.30
  -6  -2   5    9.50    2.50
   6   2   5   11.70    2.30
   6   2   5   10.90    2.50
  -6   2  -5   10.10    2.30
  -6   2  -5    9.20    2.60
   6   2  -6   32.10    4.10
  -6  -2  -6   31.50    4.10
   6  -2   6   29.10    3.70
  -6  -2  -6   25.50    4.20
  -6   2   6   30.60    4.50
  -6  -2  -6   34.80    3.70
  -6   2   6   33.60    4.50
  -6   2  -6   34.30    4.20
   6   2   6   38.00    4.00
  -6  -2   6   24.80    3.80
  -6   2  -6   47.80    4.30
   6  -2  -6   33.00    2.80
  -6  -2   6   31.20    4.10
  -6   2  -6   29.90    4.50
   6  -2  -6   33.80    3.80
  -6   2  -6   29.10    3.60
  -6  -2  -7  114.19    9.10
   6  -2   7  118.19    8.10
  -6   2   7  103.89    9.00
   6   2  -7  102.99    7.80
   6  -2   7  105.39    8.40
  -6  -2  -7  116.39    8.80
  -6  -2   7  106.49    8.70
  -6   2  -7   98.99    8.90
   6  -2  -7  109.09    6.80
   6  -2  -7  101.59    7.00
   6  -2  -7  112.09    8.40
  -6   2  -7  113.09    8.80
  -6  -2   7   97.09    8.80
  -6   2   8   43.40    6.10
   6   2  -8   63.69    5.20
   6  -2   8   58.79    5.70
  -6  -2  -8   56.19    6.20
  -6  -2   8   55.99    6.10
  -6   2  -8   62.59    6.80
   6  -2  -8   60.09    4.20
   6  -2  -8   59.59    5.70
  -6   2  -8   53.89    6.00
   6  -2  -8   55.19    3.90
  -6  -2  -9   53.59    6.30
   6   2  -9   42.70    4.60
  -6   2   9   36.40    5.70
  -6  -2  -9   41.10    6.10
   6  -2  -9   39.60    5.10
   6  -2  -9   36.50    3.30
  -6  -2   9   35.20    5.30
  -6   2  -9   44.00    6.30
   6   2 -10    1.20    3.10
  -6  -2 -10    7.90    4.90
  -6  -2 -10    3.30    5.30
  -6   2 -10   -2.80    4.40
   6  -2 -10    4.10    3.90
  -6  -2  10    6.30    4.10
  -6   2 -10    6.00    5.20
  -6  -2 -11   11.20    6.10
   6   2 -11   13.30    4.10
  -6  -2 -11   16.30    6.50
  -6   2 -11    7.70    5.80
  -6   2 -11   10.70    6.20
   6  -2 -11    9.50    4.60
  -7  -2   0    2.20    1.40
   7   2   0    0.00    1.10
  -7   2   0   -0.20    1.30
  -7   2   0    0.90    1.40
  -7  -2   0    1.00    1.30
   7   2   0    1.90    1.60
  -7   2   0    0.40    1.60
  -7  -2   0    0.30    1.40
   7  -2   0   -0.30    1.20
   7  -2   0    0.00    1.30
   7  -2   0   -1.60    1.60
   7   2   0    1.20    1.10
   7   2  -1  115.59    7.30
  -7  -2  -1  110.39    7.60
  -7  -2  -1  125.29    7.70
   7   2  -1  104.99    7.70
  -7   2   1  108.99    7.70
   7  -2   1  118.89    7.60
  -7  -2  -1  109.19    8.00
   7  -2   1  111.19    7.50
  -7   2   1  105.39    7.60
   7  -2   1  118.59    7.90
   7   2  -1  118.49    7.40
   7  -2  -1  118.19    8.00
  -7   2  -1  104.29    7.90
   7  -2  -1  114.29    7.50
   7   2   1  103.49    7.70
  -7   2  -1  117.09    7.80
  -7  -2   1   99.39    7.50
   7   2   1  113.69    7.50
  -7  -2   1  120.49    7.50
  -7  -2   1  114.59    7.70
   7  -2  -1  117.19    7.60
  -7   2  -1  114.49    7.70
   7   2  -2  316.97   19.20
  -7   2   2  300.67   19.30
   7  -2   2  318.57   19.60
  -7  -2  -2  302.77   19.40
   7   2  -2  311.87   19.00
  -7  -2  -2  300.27   19.40
  -7   2   2  301.17   19.50
   7  -2   2  314.57   19.50
  -7   2   2  319.37   19.60
  -7  -2  -2  319.07   19.50
  -7  -2   2  309.57   19.20
   7  -2  -2  297.27   19.30
   7  -2  -2  318.97   19.20
   7   2   2  312.87   19.50
  -7  -2   2  306.27   19.40
  -7   2  -2  313.37   19.50
  -7   2  -2  309.37   19.60
  -7  -2   2  312.07   19.80
  -7   2  -2  340.17   19.70
  -7   2   3    4.50    1.60
  -7  -2  -3    4.00    1.80
  -7   2   3    9.70    2.20
   7   2  -3    4.60    1.50
   7  -2   3    4.30    1.80
  -7  -2  -3    3.70    1.60
   7  -2   3    4.80    1.90
  -7  -2  -3    7.80    2.10
   7   2  -3    3.70    0.80
  -7   2   3    3.50    1.90
  -7   2  -3    1.40    1.80
  -7  -2   3    3.60    1.80
   7   2   3    1.90    1.50
   7  -2  -3    4.00    1.30
  -7  -2   3    0.20    1.70
  -7   2  -3    4.10    1.90
  -7   2  -3    1.60    1.80
   7  -2  -3    5.90    1.80
  -7  -2   3    2.20    1.20
   7   2   3    2.50    1.70
  -7  -2  -4  337.87   21.10
   7   2  -4  343.17   20.80
   7  -2   4  318.27   21.20
  -7   2   4  314.37   21.30
  -7  -2  -4  344.47   21.20
  -7  -2  -4  338.17   21.30
  -7   2   4  358.56   21.40
   7  -2   4  322.67   21.10
  -7   2  -4  334.47   21.30
  -7  -2   4  325.17   21.20
   7   2   4  337.57   21.10
  -7  -2   4  345.17   21.20
   7   2   4  347.57   21.30
  -7   2  -4  335.67   21.20
  -7   2  -4  346.57   21.40
   7  -2  -4  340.47   20.60
   7  -2  -4  343.97   21.10
  -7  -2  -5  212.48   13.60
  -7  -2  -5  213.18   13.80
   7   2  -5  192.98   13.20
  -7  -2  -5  209.88   13.70
   7  -2   5  213.18   13.60
   7  -2   5  203.78   13.70
  -7   2  -5  204.08   13.70
   7  -2  -5  211.08   13.50
  -7  -2   5  221.88   13.90
   7   2   5  211.98   13.60
  -7   2  -5  205.98   13.90
  -7  -2   5  194.58   13.90
   7  -2  -5  215.18   12.80
  -7   2  -5  196.78   13.60
   7   2   5  198.58   13.70
  -7  -2  -6   78.39    6.50
  -7  -2  -6   80.69    6.90
  -7   2   6   79.99    6.90
   7   2  -6   71.09    5.60
   7  -2   6   72.49    6.20
   7  -2   6   63.99    6.00
  -7   2   6   55.99    6.40
  -7  -2  -6   67.99    6.20
   7   2   6   78.89    6.50
  -7   2  -6   75.39    6.40
   7  -2  -6   71.79    4.80
  -7  -2   6   62.79    6.40
  -7  -2   6   79.79    6.60
  -7   2  -6   71.79    6.50
   7  -2  -6   67.09    6.00
  -7   2  -6   67.19    5.80
  -7  -2  -7  172.58   12.10
  -7   2   7  162.68   12.00
  -7  -2  -7  170.78   11.50
   7   2  -7  151.08   10.70
   7  -2   7  159.38   11.10
  -7   2  -7  160.38   12.00
  -7   2  -7  163.08   11.80
   7  -2  -7  138.09   10.90
  -7  -2   7  152.68   11.70
  -7  -2  -8    2.30    6.60
   7   2  -8    5.60    2.70
  -7   2   8    6.40    3.80
  -7  -2  -8    2.90    3.80
   7  -2  -8   11.10    3.30
  -7   2  -8    2.90    4.00
  -7  -2   8    9.00    3.70
  -7   2  -8    8.70    4.00
  -7  -2  -9   -3.50    4.60
  -7  -2  -9   -1.30    4.00
   7   2  -9    1.40    2.80
  -7   2  -9   -2.20    4.20
  -7   2  -9    2.20    4.70
  -7  -2   9    3.00    4.20
   7  -2  -9    0.60    3.20
   7   2 -10    6.50    3.40
  -7  -2 -10   -3.40    5.40
  -7  -2 -10   12.00    5.10
  -7   2 -10    2.70    5.20
  -7  -2  10   -3.40    3.70
   7  -2 -10    3.50    3.80
  -7   2 -10   -1.80    5.30
   8   2   0 2618.74  369.66
  -8  -2   0 2448.06  177.18
   8   2   0 2612.84  188.08
  -8  -2   0 2618.34  175.28
   8  -2   0 2755.72  188.48
  -8   2   0 2666.33  180.78
   8  -2   0 4000.90  509.15
   8   2   0 2574.54  184.48
   8  -2   1    3.20    1.70
  -8   2   1    5.60    2.00
   8   2  -1    4.50    1.40
   8  -2   1    3.70    1.70
   8   2  -1    0.60    1.80
   8   2  -1    0.80    1.20
  -8  -2  -1    1.20    1.70
  -8  -2  -1    2.20    1.70
   8  -2   1    5.90    2.10
  -8   2   1    0.60    1.60
  -8   2   1    3.70    1.90
  -8  -2  -1    3.10    1.70
  -8  -2   1    1.50    1.70
   8  -2  -1    3.10    1.90
  -8   2  -1    5.70    1.90
   8  -2  -1    5.00    1.50
   8   2   1    4.90    1.80
   8   2   1    4.80    1.70
   8  -2  -1    3.70    2.10
  -8  -2   1    1.90    1.50
  -8   2  -1    5.20    1.90
  -8   2  -1    3.10    1.90
  -8  -2   1    2.90    1.70
  -8  -2  -2  640.14   38.90
   8   2  -2  639.44   38.40
   8  -2   2  683.33   39.10
  -8   2   2  650.03   39.00
  -8   2   2  615.14   38.70
   8   2  -2  642.04   38.60
  -8   2   2  587.54   39.00
   8  -2   2  631.64   38.80
  -8  -2  -2  620.34   38.90
  -8  -2  -2  659.73   38.90
   8  -2  -2  626.44   38.80
   8   2   2  597.14   38.90
  -8   2  -2  629.24   39.00
  -8   2  -2  625.34   39.00
   8   2   2  654.43   38.80
  -8  -2   2  639.14   38.60
  -8  -2   2  626.54   38.90
  -8  -2   2  632.94   38.90
  -8   2  -2  657.13   39.10
   8  -2  -2  644.34   38.60
  -8   2   3  471.65   30.00
  -8   2   3  468.45   29.70
  -8   2   3  491.35   30.10
   8   2  -3  484.55   29.60
  -8  -2  -3  467.25   29.90
   8  -2   3  489.05   29.90
  -8  -2  -3  495.95   29.90
  -8  -2  -3  465.85   29.90
   8  -2   3  465.05   30.00
   8   2  -3  510.35   29.30
  -8   2  -3  503.85   30.10
  -8   2  -3  496.85   30.00
   8   2   3  472.75   29.80
   8  -2  -3  513.75   29.80
  -8  -2   3  487.95   29.90
  -8  -2   3  485.95   29.90
   8   2   3  457.95   30.00
   8  -2  -3  474.75   29.50
  -8   2  -3  464.45   30.00
  -8  -2   3  494.65   29.50
   8  -2   4   -0.60    1.90
  -8   2   4   -0.20    2.20
  -8   2   4    0.50    1.70
  -8  -2  -4    2.00    1.90
  -8   2   4    4.00    2.40
  -8  -2  -4    2.40    2.30
  -8  -2  -4    2.00    2.20
   8   2  -4   -0.50    1.60
  -8   2  -4    1.90    2.20
   8  -2  -4    3.20    2.00
  -8  -2   4    2.40    2.20
  -8  -2   4    1.80    2.30
  -8   2  -4    1.70    2.20
   8   2   4    2.10    2.00
  -8   2  -4    2.00    2.20
  -8  -2   4    1.20    1.20
   8   2   4    4.00    2.10
   8  -2  -4    1.70    1.30
  -8  -2  -5   45.90    4.50
  -8  -2  -5   40.00    4.20
  -8  -2  -5   32.20    4.10
   8   2  -5   41.50    5.10
  -8   2   5   36.70    4.70
  -8   2   5   43.50    4.70
   8  -2   5   32.10    4.10
   8  -2   5   46.60    4.30
  -8   2  -5   37.70    4.40
   8  -2  -5   38.10    4.10
  -8  -2   5   56.69    5.00
   8   2   5   39.30    4.40
  -8   2  -5   41.80    4.40
   8   2   5   45.60    4.50
   8  -2  -5   41.50    3.20
  -8  -2   5   37.90    4.40
  -8   2  -5   42.20    4.60
  -8   2   6    9.80    3.80
   8  -2   6    5.50    2.70
  -8  -2  -6    4.70    3.20
  -8   2   6    7.80    3.50
   8   2  -6    4.70    2.20
  -8   2  -6    6.00    3.30
  -8  -2   6    4.30    3.10
  -8  -2   6    6.70    3.10
   8  -2  -6    1.50    2.50
  -8  -2   6    4.20    3.10
   8  -2  -6    3.40    1.10
   8   2   6    0.50    2.60
   8  -2   7   22.30    3.60
  -8   2   7   15.40    4.10
  -8  -2  -7    6.50    3.90
   8   2  -7   19.90    3.00
  -8   2  -7   19.40    4.40
  -8  -2   7   19.40    4.10
  -8   2  -7   16.00    4.40
   8  -2  -7   16.90    3.40
  -8  -2  -8   52.19    6.20
   8  -2   8   51.29    5.70
  -8   2   8   65.19    6.90
   8   2  -8   63.09    5.40
  -8  -2  -8   66.49    7.30
  -8  -2   8   60.49    6.60
   8  -2  -8   66.49    5.90
  -8   2  -8   44.60    6.60
  -8   2  -8   62.89    6.60
  -8  -2  -9   94.69    9.50
  -8  -2  -9   94.09    9.70
   8   2  -9  114.59    8.20
  -8   2  -9  108.39    9.90
  -8   2  -9   95.89   10.00
  -8  -2   9  108.19   10.00
   8  -2  -9  100.19    8.50
  -8  -2 -10  118.29   10.60
  -8  -2 -10  115.69   11.20
   8   2 -10  111.79    8.90
   8  -2 -10  114.79    9.60
  -8   2 -10  117.89   11.10
  -8  -2  10  100.09   10.00
  -8   2 -10  116.09   11.00
   9  -2   0    0.20    1.70
  -9  -2   0   -0.70    1.80
   9  -2   0   -2.60    1.70
  -9   2   0    1.30    2.00
  -9   2   0   -2.80    2.00
  -9   2   0    2.50    1.90
  -9  -2   0    2.90    2.00
   9   2   0    0.90    1.50
   9  -2   0   -1.80    1.80
   9   2   0    1.00    2.00
  -9  -2   0   -1.70    1.70
  -9  -2  -1   58.69    5.40
   9  -2   1   69.19    5.30
  -9  -2  -1   74.49    5.60
  -9  -2  -1   73.09    5.60
  -9   2   1   74.09    5.50
   9  -2   1   72.39    5.80
  -9   2   1   72.39    5.60
   9   2  -1   62.19    4.90
  -9   2   1   62.89    5.70
   9  -2   1   61.69    5.30
   9   2  -1   64.19    4.90
   9   2  -1   61.49    5.60
   9  -2  -1   69.79    5.20
  -9  -2   1   69.19    5.50
  -9   2  -1   68.89    5.70
   9   2   1   63.59    5.60
  -9   2  -1   65.19    5.80
   9   2   1   67.39    5.10
   9  -2  -1   71.59    5.90
  -9  -2   1   68.59    5.50
  -9  -2   1   66.39    5.30
   9  -2  -1   66.69    5.20
  -9   2  -1   66.59    5.60
  -9  -2  -2    7.90    2.40
  -9  -2  -2    9.50    2.50
  -9   2   2    4.80    2.20
   9  -2   2    8.60    2.50
  -9  -2  -2   11.30    2.40
   9   2  -2    8.20    1.50
   9   2  -2    8.20    1.80
   9  -2   2   10.30    2.30
  -9   2   2   13.20    2.30
  -9   2   2    6.50    2.40
  -9   2  -2    7.00    2.60
  -9   2  -2    4.70    2.30
  -9  -2   2    4.80    2.30
  -9   2  -2   11.40    2.90
   9  -2  -2   12.90    2.30
  -9  -2   2   10.30    2.00
  -9  -2   2    6.80    2.20
   9  -2  -2   10.60    2.00
   9   2   2    6.40    2.10
  -9   2   3   51.49    5.00
  -9   2   3   50.99    4.30
   9   2  -3   47.90    4.10
  -9  -2  -3   60.09    4.90
  -9  -2  -3   54.59    4.80
   9  -2   3   48.60    4.50
  -9  -2  -3   49.10    4.70
   9   2  -3   45.40    3.60
   9  -2   3   48.00    4.70
  -9  -2   3   50.49    4.10
  -9  -2   3   48.60    4.60
  -9   2  -3   45.20    4.70
  -9   2  -3   47.70    4.80
   9  -2  -3   51.39    4.40
  -9   2  -3   51.79    4.90
   9   2   3   46.10    4.70
  -9  -2   3   47.20    4.60
   9   2   3   44.90    4.30
   9  -2  -3   43.30    3.90
  -9   2   4  437.86   30.30
  -9  -2  -4  490.05   30.30
  -9   2   4  486.45   29.90
  -9  -2  -4  482.05   30.30
   9  -2   4  498.45   30.40
   9   2  -4  494.05   30.00
  -9  -2  -4  478.55   30.20
   9  -2   4  500.75   30.20
  -9   2   4  481.95   30.40
   9   2   4  495.65   30.30
  -9   2  -4  457.55   30.30
   9  -2  -4  503.25   29.50
  -9  -2   4  487.65   29.50
  -9  -2   4  492.35   30.20
  -9   2  -4  491.65   30.40
   9   2   4  444.26   30.00
  -9  -2   4  509.75   30.40
  -9   2  -4  466.55   30.20
   9  -2  -4  493.85   30.00
  -9   2   5   42.30    4.90
   9  -2   5   35.40    4.10
  -9  -2  -5   43.70    4.80
   9   2  -5   40.20    3.80
  -9   2   5   47.00    5.10
  -9   2  -5   35.90    4.50
   9  -2  -5   42.60    4.30
   9   2   5   42.20    4.50
  -9  -2   5   39.70    4.60
  -9  -2   5   32.60    4.70
   9  -2  -5   39.50    3.20
   9   2  -6  200.38   13.50
  -9  -2  -6  220.38   14.50
   9  -2   6  219.68   14.10
  -9   2   6  199.28   14.70
  -9   2  -6  203.38   14.50
   9  -2  -6  195.88   13.80
  -9  -2   6  183.68   14.40
   9   2   6  219.28   14.10
  -9  -2   6  221.58   14.50
  -9   2   7    2.30    4.10
  -9   2   7   -6.80    3.20
  -9  -2  -7    0.20    4.10
   9   2  -7   -2.40    2.30
   9  -2   7   -1.30    2.80
  -9  -2  -7   -0.20    3.60
  -9  -2   7   -2.50    3.10
  -9  -2   7    1.50    3.60
  -9   2  -7    0.60    3.60
   9  -2  -7   -1.80    2.70
  -9  -2  -8   34.80    6.40
  -9   2   8   34.30    6.20
   9   2  -8   34.10    4.10
  -9  -2  -8   28.10    5.50
   9  -2   8   42.30    5.00
  -9   2   8   37.30    5.90
  -9   2  -8   43.10    6.40
  -9   2  -8   52.89    6.40
   9  -2  -8   38.40    4.70
  -9  -2   8   40.00    5.80
  -9  -2   8   26.80    5.20
   9   2  -9   -0.30    2.80
  -9  -2  -9    5.00    5.60
  -9  -2  -9   -1.10    4.40
  -9   2  -9   -0.60    5.10
  -9  -2   9   -2.00    4.00
  -9   2  -9    1.40    4.80
 -10   2   0   35.20    4.10
  10   2   0   37.20    3.40
  10  -2   0   35.20    3.70
 -10  -2   0   32.60    3.80
  10  -2   0   30.70    3.50
 -10   2   0   36.00    4.00
  10   2   0   36.80    4.10
  10  -2   0   28.60    3.90
 -10   2   0   37.20    4.00
 -10  -2   0   27.90    3.60
 -10  -2   0   39.90    4.10
 -10  -2  -1  110.89    8.00
 -10   2   1  102.79    7.90
  10   2  -1   99.69    8.20
  10  -2   1  123.39    7.80
 -10   2   1  111.09    8.10
  10  -2   1   99.99    8.20
 -10   2   1  106.29    8.20
 -10  -2  -1  109.19    8.00
  10   2  -1  106.79    7.40
  10  -2   1  106.99    7.70
  10   2  -1  115.89    7.50
 -10  -2   1  102.69    7.90
 -10   2  -1  101.29    8.00
  10  -2  -1  115.59    7.60
  10  -2  -1   95.19    8.30
  10  -2  -1  112.09    7.70
 -10  -2   1  107.09    7.80
 -10   2  -1   95.39    7.90
 -10   2  -1   92.69    8.10
  10   2   1  106.79    7.60
 -10  -2   1  110.89    7.90
  10   2   1  115.99    8.20
 -10  -2  -2   77.69    6.40
  10   2  -2   80.69    5.50
  10   2  -2   77.09    5.80
 -10   2   2   74.69    6.50
 -10  -2  -2   75.09    6.40
 -10   2   2   77.19    6.20
  10  -2   2   76.49    6.70
 -10   2   2   77.19    6.60
 -10  -2  -2   75.29    6.40
  10  -2   2   81.39    6.30
 -10   2  -2   84.39    6.80
 -10   2  -2   79.39    6.60
  10   2   2   79.49    6.10
 -10  -2   2   72.09    5.90
  10   2   2   64.39    6.20
 -10   2  -2   76.19    6.50
 -10  -2   2   77.69    6.40
  10  -2  -2   81.19    6.00
 -10  -2   2   80.29    6.50
  10  -2  -2   76.49    5.70
 -10   2   3   19.30    3.50
  10   2  -3   23.10    2.80
 -10   2   3   17.50    3.40
 -10  -2  -3   15.70    3.20
 -10  -2  -3   22.80    3.30
 -10  -2  -3   20.30    3.20
  10  -2   3   19.30    3.20
  10  -2   3   22.20    3.60
  10   2  -3   25.70    2.30
 -10   2   3   24.10    3.20
 -10   2  -3   22.00    3.50
 -10   2  -3   25.50    3.80
 -10  -2   3   18.20    3.80
  10  -2  -3   20.80    3.00
 -10   2  -3   16.00    3.40
  10   2   3   21.90    3.50
  10  -2  -3   20.00    2.50
  10   2   3   24.30    3.10
 -10  -2   3   19.50    3.20
 -10  -2  -4   73.89    6.20
 -10   2   4   63.39    5.60
 -10   2   4   58.39    6.20
  10  -2   4   66.39    5.90
  10   2  -4   69.39    5.40
 -10   2   4   72.79    7.10
  10   2   4   70.59    6.10
 -10  -2   4   72.09    6.10
  10  -2  -4   64.39    5.70
 -10  -2   4   76.49    6.50
 -10   2  -4   75.09    6.60
 -10  -2   4   65.89    5.30
  10  -2  -4   67.29    5.00
 -10  -2  -5    6.80    3.10
  10   2  -5    6.30    2.20
  10  -2   5    3.20    2.80
 -10   2   5    8.30    3.50
  10  -2  -5    7.40    2.80
 -10  -2   5    4.10    3.00
 -10   2  -5    5.30    3.10
 -10  -2   5    7.80    3.70
  10  -2  -5    4.90    1.50
  10   2   5    3.10    2.70
 -10  -2  -6   93.09    8.60
 -10   2   6  112.39    9.40
  10  -2   6  102.99    8.50
  10   2  -6  103.89    7.70
 -10   2  -6  102.79    9.70
  10   2   6  100.39    8.50
  10  -2  -6  119.29    8.30
 -10  -2  -7    4.70    3.90
 -10   2   7    4.30    4.20
 -10   2   7   -1.30    4.00
  10  -2   7   -0.60    3.00
  10   2  -7    7.40    2.70
 -10  -2   7    0.60    3.70
 -10   2  -7    1.60    4.20
  10  -2  -7    2.60    3.10
 -10  -2   7   -2.40    3.50
  10   2  -8   54.79    5.20
 -10  -2  -8   51.29    6.80
 -10  -2  -8   57.69    7.70
 -10   2   8   49.30    7.10
  10  -2   8   56.39    6.30
  10  -2  -8   52.79    5.80
 -10  -2   8   61.19    6.80
 -10   2  -8   64.19    7.20
 -10  -2   8   58.29    6.80
 -10   2  -8   51.99    7.20
 -10  -2  -9    3.40    4.80
  10   2  -9    4.90    3.00
 -10  -2  -9    1.20    5.70
 -10   2   9    7.50    5.60
  10  -2  -9    0.10    3.40
 -10   2  -9    8.00    5.90
 -10  -2   9    4.60    4.50
 -10  -2   9    5.10    4.80
 -10   2  -9   11.10    5.40
  11  -2   0    2.20    2.30
 -11  -2   0   -2.40    2.20
 -11   2   0    1.80    2.60
 -11   2   0    1.70    2.70
 -11  -2   0    1.30    2.60
 -11  -2   0   -1.60    2.20
  11   2   0    2.60    2.70
 -11   2   0    2.10    2.50
  11  -2   0    1.40    2.10
  11   2   0   -0.10    1.90
  11   2  -1  620.14   42.30
 -11  -2  -1  638.64   41.90
  11   2  -1  689.93   41.50
 -11  -2  -1  687.63   42.00
  11  -2   1  706.73   41.80
 -11   2   1  633.84   42.00
  11   2  -1  700.63   41.40
 -11   2   1  667.73   42.00
 -11  -2  -1  700.73   41.90
  11  -2   1  707.93   41.70
 -11   2   1  651.23   41.80
  11  -2  -1  685.83   41.70
 -11  -2   1  693.23   41.80
 -11  -2   1  702.93   41.90
  11  -2  -1  682.23   41.50
 -11   2  -1  680.13   42.50
 -11   2  -1  674.03   42.10
  11   2   1  692.03   41.60
 -11   2  -1  702.03   42.10
 -11  -2   1  651.23   41.90
  11   2  -2  116.29    7.80
 -11  -2  -2   99.59    9.00
  11   2  -2  122.49    7.60
 -11  -2  -2  113.09    8.50
 -11  -2  -2  107.79    8.50
  11  -2   2  112.19    8.30
 -11   2   2  106.19    8.30
 -11   2   2  110.39    8.70
 -11   2   2   95.19    9.00
 -11   2  -2  107.19    8.60
 -11  -2   2  106.89    8.00
 -11  -2   2  110.69    8.40
  11  -2  -2  114.79    7.80
 -11  -2   2  112.39    8.70
  11  -2  -2  112.69    8.10
 -11   2  -2   91.39    8.70
  11   2   2  111.09    8.20
 -11   2   3 1134.69   72.49
  11   2  -3 1194.98   72.19
 -11   2   3 1189.48   72.89
  11  -2   3 1237.28   72.69
  11   2  -3 1270.47   71.99
 -11  -2  -3 1179.28   72.79
 -11  -2   3 1164.88   72.29
 -11   2  -3 1192.08   72.89
 -11  -2   3 1176.58   72.69
  11   2   3 1232.68   72.59
 -11  -2   3 1118.69   72.79
  11  -2  -3 1198.88   72.09
  11  -2  -3 1212.98   72.49
 -11   2   4    2.90    2.60
  11  -2   4    9.60    3.10
 -11   2   4    6.20    3.50
 -11  -2  -4    1.20    3.10
  11   2  -4    6.00    2.30
 -11   2  -4   17.40    3.80
  11   2   4    7.00    2.90
 -11  -2   4    6.40    2.30
 -11  -2   4    5.00    3.00
  11  -2  -4    9.20    1.90
  11  -2  -4    3.30    2.60
 -11  -2  -5  133.49   10.60
 -11   2   5  133.09   11.30
  11   2  -5  139.09    9.80
  11  -2   5  155.98   10.60
  11  -2  -5  146.29    9.10
  11  -2  -5  140.49   10.10
 -11  -2  -6   -0.80    3.70
 -11   2   6   -1.00    3.80
  11   2  -6    0.20    2.30
  11  -2   6   -2.00    2.90
  11  -2  -6   -0.40    2.80
 -11  -2   6    6.70    3.70
 -11   2  -6    3.90    3.60
 -11  -2  -7   27.10    5.50
 -11   2   7   22.70    5.50
  11  -2   7   28.60    4.60
  11   2  -7   32.10    3.80
 -11   2   7   22.70    5.40
 -11   2  -7   26.50    5.50
 -11  -2   7   33.40    5.30
  11  -2  -7   33.30    4.40
 -11  -2   7   31.20    5.30
 -11  -2  -8   69.09    7.90
 -11  -2  -8   58.59    7.50
 -11   2   8   59.29    7.80
  11   2  -8   63.99    5.70
  11  -2   8   64.69    6.70
 -11  -2   8   73.29    7.60
 -11   2  -8   71.49    8.00
 -11  -2   8   70.09    7.50
  11  -2  -8   57.79    6.20
 -11   2  -8   45.70    7.80
 -12   2   0  124.39    9.70
 -12   2   0  122.99    9.80
  12  -2   0  128.89    9.10
 -12  -2   0  120.19    9.50
  12  -2   0  139.29    9.10
  12   2   0  127.19    8.90
 -12  -2   0  126.09    9.50
 -12   2   1    0.80    2.60
  12   2  -1    3.80    2.10
 -12  -2  -1   -5.00    2.50
 -12  -2  -1    0.20    2.80
  12  -2   1   -0.20    2.40
 -12   2   1    2.40    2.90
 -12  -2   1   -1.10    2.70
  12   2   1    5.90    2.50
  12  -2  -1   -0.50    2.40
  12  -2  -1   -1.20    2.20
 -12   2  -1    1.20    2.70
 -12   2  -1   -2.70    2.70
 -12  -2   1    0.30    2.60
 -12   2   2   92.59    7.80
  12  -2   2   86.69    7.20
 -12   2   2   85.29    7.30
  12   2  -2   90.99    6.50
  12   2  -2   93.19    6.70
 -12  -2  -2   72.69    7.10
  12  -2  -2   91.99    6.80
 -12  -2   2   91.89    7.10
 -12   2  -2   90.49    7.90
  12  -2  -2   83.49    7.10
  12   2   2   86.49    7.00
 -12  -2   2   85.89    7.50
  12   2  -3   18.50    2.40
 -12   2   3   19.70    4.60
 -12   2   3   15.90    3.40
  12   2  -3   17.40    2.80
  12  -2   3   18.40    3.50
 -12  -2   3   10.50    3.50
  12  -2  -3   15.40    2.60
  12  -2  -3   25.00    3.50
  12   2   3   19.00    3.40
 -12  -2   3   19.60    3.10
 -12   2  -3   15.90    4.40
  12   2  -4   20.30    3.10
 -12   2   4   23.00    3.70
 -12  -2  -4   20.20    4.00
  12  -2   4   26.80    4.00
 -12   2   4   19.40    4.20
  12  -2  -4   18.10    3.50
 -12  -2   4   28.00    3.50
  12  -2  -4   23.30    2.70
  12   2   4   30.70    4.10
 -12  -2   4   18.60    4.00
 -12   2  -4   17.50    4.50
 -12   2   5    0.30    3.70
  12  -2   5   -6.40    2.80
 -12  -2  -5   -0.40    3.50
 -12   2   5    0.70    2.40
  12   2  -5    2.70    2.40
  12   2   5   -0.50    3.20
 -12  -2   5   -3.90    3.10
  12  -2  -5   -0.20    1.50
 -12   2  -5    4.70    3.50
  12  -2  -5    1.90    2.90
  12   2  -6    1.60    2.60
 -12   2   6    5.00    4.40
  12  -2   6   -3.10    3.10
 -12  -2  -6    3.20    4.00
 -12   2  -6    9.30    4.40
  12  -2  -6    2.50    3.10
 -12  -2   6    5.30    3.90
  12   2  -7    4.30    2.80
 -12   2   7    7.00    4.70
 -12  -2  -7    6.50    4.50
  12  -2   7   -4.00    3.60
 -12  -2   7    8.90    4.40
 -12   2  -7    3.30    4.60
 -12  -2   7    2.10    4.70
  12  -2  -7   -2.90    3.10
  12  -2   8   28.30    5.30
  12   2  -8   23.50    3.80
 -12  -2  -8   34.30    6.90
 -12   2   8   20.60    6.00
 -12  -2  -8   27.60    5.60
 -12  -2   8   31.30    5.80
 -12   2  -8   25.70    5.70
 -12   2  -8   32.90    6.70
  12  -2  -8   31.30    4.50
 -12  -2   8   31.30    5.80
 -13  -2   0   -1.00    2.80
  13  -2   0   -0.70    2.50
  13  -2   0    0.40    2.60
 -13   2   0    1.40    3.30
  13   2   0    2.60    2.40
 -13  -2   0   -6.60    3.00
 -13   2   0    1.10    3.20
  13  -2   1    9.30    3.00
 -13  -2  -1    7.60    3.30
 -13   2   1    5.10    3.40
  13   2  -1    8.70    2.50
 -13   2   1    7.40    3.30
 -13  -2   1    3.90    3.50
 -13   2  -1    9.80    3.60
 -13  -2   1   11.80    3.30
  13   2   1    7.30    3.80
  13  -2  -1    8.50    2.70
  13  -2  -1    2.60    5.00
 -13   2   2    2.40    3.50
 -13   2   2    3.50    3.20
 -13  -2  -2    7.00    3.40
  13  -2   2    0.90    2.90
  13   2  -2    2.10    2.20
  13   2   2   -0.10    2.70
 -13   2  -2    3.50    3.60
 -13  -2   2    3.60    3.40
  13  -2  -2    2.50    2.30
  13  -2  -2    3.60    2.70
 -13  -2   2    4.90    2.90
 -13   2   3   15.80    4.20
  13   2  -3   11.90    2.90
 -13   2   3   13.80    3.70
  13  -2   3   19.00    3.70
 -13  -2  -3   17.80    4.10
 -13  -2   3   16.20    3.20
  13  -2  -3   21.20    3.50
 -13  -2   3   19.70    3.90
 -13   2  -3   18.40    4.40
  13  -2  -3   14.50    2.70
  13   2   3   10.90    3.50
  13  -2   4    7.70    3.40
 -13   2   4    7.00    4.00
 -13  -2  -4    3.40    3.70
 -13   2   4    9.90    3.40
  13   2  -4    3.30    2.50
  13   2   4    1.60    3.20
 -13  -2   4    3.10    2.70
 -13   2  -4    6.70    4.00
 -13  -2   4    8.00    3.80
  13  -2  -4    6.30    2.80
  13  -2  -4    2.70    2.90
 -13   2   5   40.90    4.60
  13  -2   5   51.69    5.70
  13   2  -5   38.20    4.30
 -13   2   5   38.80    5.80
 -13  -2  -5   38.80    5.60
 -13  -2   5   44.60    5.70
  13  -2  -5   45.20    4.90
  13   2   5   38.10    5.20
  13  -2  -5   43.90    3.80
 -13   2  -5   45.10    6.10
 -13   2   6   18.70    5.10
 -13  -2  -6   20.40    5.00
  13  -2   6   19.20    4.40
  13   2  -6   18.50    3.30
 -13  -2   6   17.70    4.70
  13  -2  -6   13.90    3.80
 -13   2  -6   13.00    5.10
  13   2  -7    0.10    2.70
 -13  -2  -7    1.60    4.90
  13  -2   7   -2.40    3.90
 -13   2   7   -1.20    4.80
 -13   2  -7    7.80    5.20
 -13  -2   7    1.60    4.40
  13  -2  -7    7.60    5.60
 -13  -2   7   -0.20    4.30
 -14  -2   0    5.70    3.60
  14  -2   0    3.60    2.80
 -14   2   0    4.10    3.90
  14   2   0    3.30    2.70
 -14  -2  -1   42.50    5.30
  14   2  -1   44.80    4.30
 -14   2   1   30.60    5.20
  14  -2   1   36.40    4.60
 -14  -2   1   43.00    5.10
 -14   2  -1   32.90    5.30
 -14  -2   1   30.50    4.70
  14  -2  -1   36.10    4.40
  14  -2  -1   35.40    4.20
  14   2   1   35.60    4.50
 -14   2   2    3.60    3.80
 -14   2   2    2.90    3.40
 -14  -2  -2   10.10    3.80
  14   2  -2    7.00    2.50
  14  -2   2   -0.30    3.20
  14   2   2    3.50    3.00
  14  -2  -2    8.70    3.20
 -14  -2   2    1.10    3.80
 -14   2  -2    9.70    4.10
 -14  -2   2    8.80    3.80
  14  -2  -2    8.50    2.80
  14  -2   3   61.49    6.40
  14   2  -3   74.39    5.90
 -14   2   3   66.39    7.10
 -14  -2  -3   61.79    6.80
  14   2   3   69.49    6.50
 -14   2  -3   48.20    6.50
  14  -2  -3   64.99    6.10
  14  -2  -3   64.99    5.60
 -14  -2   3   68.79    6.20
 -14  -2   3   60.69    6.60
  14  -2   4    0.80    3.70
 -14  -2  -4    2.80    3.80
 -14   2   4   -3.30    3.90
  14   2  -4    1.10    2.60
 -14   2   4    2.40    3.40
 -14  -2   4   -1.00    3.80
  14   2   4   -5.10    3.30
  14  -2  -4    2.20    3.10
 -14  -2   4   -4.10    2.80
  14  -2  -4   -0.40    2.10
 -14   2  -4    2.90    4.30
  14   2  -5   63.79    5.40
 -14   2   5   60.79    5.90
  14  -2   5   55.59    6.40
 -14   2   5   55.79    7.20
 -14  -2  -5   59.19    6.80
  14  -2  -5   64.59    4.90
 -14   2  -5   49.20    6.90
  14  -2  -5   65.99    6.10
 -14  -2   5   54.19    6.60
 -14  -2   5   67.69    5.40
  14  -2   6   36.60    5.50
 -14   2   6   24.50    5.80
  14   2  -6   24.20    3.60
 -14  -2  -6   24.10    5.60
 -14   2  -6   22.10    5.70
  14  -2  -6   27.20    4.70
 -14  -2   6   31.60    5.50
 -15  -2   0   -2.30    3.50
 -15   2   0    0.80    3.90
  15  -2   0   -2.10    3.00
  15   2   0    0.70    3.00
  15  -2   1    5.80    3.60
 -15  -2  -1    5.90    4.00
 -15   2   1    7.40    4.30
  15   2  -1    7.10    3.00
 -15   2  -1    5.60    4.20
 -15  -2   1    3.30    4.00
  15  -2  -1    7.10    3.10
  15  -2  -1    8.20    3.30
  15   2   1   10.00    3.40
 -15   2   2  261.77   16.50
  15  -2   2  226.88   15.70
 -15  -2  -2  234.38   16.10
 -15  -2   2  210.68   15.60
  15  -2  -2  217.18   14.90
 -15  -2   2  204.68   15.80
 -15   2  -2  221.08   16.30
  15   2   2  224.18   15.50
  15  -2  -2  243.78   17.40
  15  -2   3   45.50    5.50
 -15  -2  -3   29.40    5.40
 -15   2   3   33.90    5.10
 -15   2   3   44.90    6.00
 -15  -2   3   29.80    4.90
  15  -2  -3   39.60    6.00
 -15   2  -3   28.40    5.70
  15   2   3   48.30    5.40
  15  -2  -3   39.40    4.20
 -15  -2   3   50.09    5.90
  15  -2   4   65.69    6.90
 -15  -2  -4   62.19    7.30
 -15   2   4   66.49    7.60
 -15   2   4   67.59    6.90
  15  -2  -4   65.19    6.40
  15  -2  -4   68.59    5.70
 -15  -2   4   70.09    6.40
 -15  -2   4   72.99    7.30
 -15   2  -4   70.09    7.80
  15  -2   5   36.50    5.80
  15   2  -5   51.99    4.70
 -15   2   5   30.30    6.40
 -15  -2  -5   39.90    6.40
 -15   2   5   51.29    5.70
  15  -2  -5   40.80    5.20
 -15   2  -5   41.30    6.70
 -15  -2   5   58.09    6.60
 -16   2   0   14.00    4.80
 -16  -2   0   11.30    4.70
  16  -2   0   17.90    3.90
 -16   2   1   15.40    5.10
  16  -2   1   16.00    4.10
 -16  -2  -1    6.10    4.20
 -16   2  -1    9.80    4.80
 -16  -2   1    7.50    4.30
  16  -2   2    5.50    3.80
 -16  -2  -2   -3.70    4.20
 -16   2   2   -4.60    4.20
 -16  -2   2   -1.90    4.10
  16  -2  -2    0.80    3.00
  16  -2  -2    8.40    3.50
 -16   2  -2    2.80    4.50
  16  -2   3    0.90    3.80
 -16   2   3   -6.00    4.30
 -16  -2  -3   -2.80    4.40
  16  -2  -3   -2.60    3.20
 -16  -2   3    6.10    4.50
  16  -2  -3    5.20    2.80
 -16  -2   3    1.00    3.50
 -16   2  -3    2.20    4.80
   0  -3   0    0.30    0.20
   0   3   0   -0.20    0.10
   0  -3   0    0.40    0.40
   0   3   0   -0.40    0.30
   0  -3  -1 3120.69  241.98
   0   3   1 2930.21  241.48
   0   3  -2    2.80    0.60
   0  -3   2    0.40    0.50
   0  -3   2    1.20    0.50
   0  -3   2    0.40    0.60
   0   3   2    1.20    0.80
   0  -3  -2   -0.70    0.80
   0  -3  -2    0.30    0.80
   0   3   2   -0.20    0.70
   0   3  -2    0.20    0.50
   0   3  -2    0.40    0.60
   0  -3  -3 1150.08   80.29
   0   3   3 1082.69   84.29
   0  -3  -3  979.90  176.98
   0   3   3 1201.78   81.39
   0  -3  -3 1063.29   81.79
   0  -3   3 1172.18   76.59
   0  -3   3  978.00  168.68
   0  -3   3 1201.48   81.29
   0   3   3 1180.28  205.68
   0   3  -3 1130.99   78.89
   0   3  -3 1181.28   77.69
   0  -3  -4   -0.80    1.40
   0  -3   4    0.10    0.80
   0  -3   4    1.60    1.00
   0   3  -4   -0.40    0.80
   0   3  -4   -0.50    1.30
   0  -3  -4    0.80    0.90
   0   3   4   -2.40    1.20
   0   3   4    1.70    1.40
   0  -3  -4    1.60    1.50
   0  -3   4    2.20    1.60
   0   3  -4    0.40    1.10
   0  -3   5  286.17   18.20
   0  -3   5  272.97   18.00
   0  -3  -5  303.77   17.80
   0   3   5  272.47   18.30
   0   3  -5  283.97   18.20
   0   3   5  282.27   18.30
   0  -3  -5  298.77   18.50
   0  -3   5  305.07   17.80
   0  -3  -5  290.37   18.40
   0   3  -5  283.17   18.20
   0   3  -5  292.67   17.80
   0  -3   6   -1.40    1.20
   0   3  -6    0.00    2.10
   0   3  -6   -0.10    2.20
   0  -3   6   -1.10    1.60
   0  -3   6   -3.60    1.90
   0   3  -6    0.20    1.30
   0  -3  -6    1.40    2.50
   0   3   6    4.50    2.20
   0  -3  -6   -0.40    1.30
   0   3   6   -0.90    2.00
   0  -3  -6    0.50    2.10
   0   3  -7   -0.70    2.40
   0  -3  -7    1.20    3.00
   0  -3   7    0.00    2.10
   0   3  -7    0.90    2.70
   0  -3  -7    1.50    2.80
   0  -3  -7    2.20    1.60
   0   3   7    1.30    2.50
   0   3   7    4.30    2.80
   0   3  -7   -0.10    1.60
   0  -3  -8    0.70    1.80
   0  -3  -8    2.80    3.30
   0  -3  -8    0.00    3.50
   0   3   8    0.50    2.90
   0   3  -8   -1.00    3.20
   0  -3   8   -2.00    4.90
   0   3  -8    3.60    3.00
   0   3  -8   -3.10    1.80
   0  -3   8    0.70    2.50
   0   3  -9   97.99    8.20
   0  -3  -9   84.29    6.80
   0   3  -9   99.49    8.70
   0  -3  -9   87.19    8.30
   0  -3  -9   96.29    8.80
   0   3  -9   94.39    7.10
   0   3 -10   -5.00    3.60
   0  -3 -10   -2.00    2.30
   0   3 -10    2.80    4.60
   0   3 -10   -0.70    2.50
   0  -3  10   -5.20    3.10
   0  -3 -10    1.50    4.50
   0  -3 -10    9.10    4.70
   0  -3 -11    3.30    4.80
   0   3 -11   -2.30    4.20
   0   3 -11    4.40    5.30
   0   3 -11   -0.80    2.80
   1   3   0    0.30    0.20
  -1   3   0   -0.30    0.40
  -1   3   0   -0.30    0.40
   1  -3   0    0.20    0.30
   1  -3   0   -0.70    0.30
   1  -3   0    0.60    0.50
  -1   3   0    1.10    0.30
  -1  -3   0    0.30    0.20
  -1   3   1   18.30    1.60
   1  -3   1   19.80    1.50
   1   3  -1   21.10    1.50
  -1  -3  -1   19.40    1.50
   1  -3   1   18.60    1.40
   1  -3   1   20.80    1.50
  -1   3  -1   17.50    1.50
  -1  -3   1   21.00    1.40
   1  -3  -1   16.00    1.60
  -1   3  -1   19.80    1.40
   1  -3  -1   18.70    1.60
  -1  -3   1   21.40    1.30
  -1  -3  -2  250.97   15.50
  -1  -3  -2  273.07   15.50
   1   3  -2  262.37   15.40
  -1   3   2  242.88   15.60
   1  -3   2  263.97   15.40
   1   3  -2  258.77   15.20
   1  -3   2  250.87   15.30
   1   3  -2  270.07   15.30
  -1   3   2  229.98   15.50
   1   3   2  239.68   15.40
  -1  -3   2  248.68   15.30
   1  -3  -2  231.18   15.50
  -1   3  -2  268.17   15.40
  -1  -3   2  249.48   15.40
   1   3   2  235.58   15.40
  -1   3  -2  253.97   15.40
  -1  -3   2  249.38   15.20
  -1   3  -2  258.57   15.30
  -1   3  -2  229.98   15.40
  -1   3   3  605.74   37.20
  -1  -3  -3  589.84   37.10
   1   3  -3  646.84   37.10
   1  -3   3  628.94   36.90
   1   3  -3  614.44   36.90
  -1   3   3  621.34   37.30
   1  -3  -3  590.64   37.10
  -1  -3   3  604.54   37.00
   1   3   3  574.24   37.10
  -1   3  -3  599.44   37.00
  -1  -3   3  627.04   36.90
  -1   3   4 1134.99   70.19
  -1   3   4 1127.39   70.19
   1   3  -4 1157.08   69.89
  -1  -3  -4 1182.98   70.09
   1  -3   4 1177.68   69.99
   1   3   4 1091.79   69.99
   1  -3  -4 1174.08   70.09
  -1   3  -4 1144.59   69.99
  -1  -3   4 1226.28   70.29
   1   3  -5   45.30    4.50
  -1  -3  -5   51.69    4.60
   1  -3   5   56.49    4.00
  -1  -3  -5   51.49    4.10
  -1   3   5   59.69    5.00
   1   3  -5   54.69    4.50
  -1   3   5   48.40    4.80
   1  -3   5   55.59    5.30
   1  -3   5   59.29    4.80
   1   3  -5   53.19    3.90
   1  -3  -5   59.69    4.00
  -1  -3   5   51.69    4.60
   1   3   5   56.29    4.60
   1  -3  -5   54.59    4.90
  -1  -3   5   59.19    3.80
  -1   3  -5   60.19    4.70
   1   3   5   58.59    4.70
  -1  -3   5   46.40    4.20
  -1   3  -5   53.49    4.50
   1  -3  -5   56.79    4.90
  -1   3  -5   51.49    4.10
   1  -3   6  125.19    8.20
   1   3  -6  125.29    9.00
   1   3  -6  122.09    8.60
  -1  -3  -6  133.59    8.90
  -1  -3  -6  122.89    9.10
   1   3  -6  124.19    8.00
  -1   3   6  111.59    9.00
  -1  -3  -6  121.69    8.20
   1  -3   6  120.59    8.50
  -1   3   6  123.49    9.00
   1  -3  -6  128.89    8.10
  -1   3  -6  122.19    8.80
   1   3   6  119.19    8.80
  -1   3  -6  126.59    8.30
  -1   3  -6  111.49    8.70
  -1  -3   6  122.89    8.50
   1  -3  -6  137.39    9.40
   1   3   6  135.59    9.20
  -1  -3   6  119.59    8.90
   1  -3  -6  123.39    9.10
   1   3  -7   -0.30    2.20
  -1  -3  -7    3.70    3.10
   1   3  -7    2.30    1.50
   1   3  -7    2.00    2.70
   1  -3   7   -1.30    2.10
  -1  -3  -7    2.50    1.70
  -1   3   7    6.80    3.00
  -1   3   7    0.80    2.50
  -1  -3  -7    1.30    2.70
   1   3   7   -1.20    2.70
   1   3   7   -0.40    2.20
   1  -3  -7    3.90    2.80
  -1  -3   7    2.90    2.10
   1  -3  -7    0.50    1.50
   1  -3  -7    0.80    2.90
  -1   3  -7    1.50    1.70
  -1   3  -7    1.30    2.70
  -1   3  -7    3.10    2.60
  -1  -3   7   -0.20    2.80
   1   3  -8  167.38   11.30
   1   3  -8  154.08   10.40
   1   3  -8  182.58   12.10
  -1   3   8  145.79   11.50
  -1  -3  -8  149.09   10.50
  -1  -3  -8  160.48   11.90
   1  -3   8  163.08   11.10
  -1  -3  -8  163.08   11.90
   1   3   8  154.98   11.50
   1  -3  -8  184.18   12.40
  -1   3  -8  144.69   11.40
  -1  -3   8  150.88   11.10
  -1   3  -8  166.48   11.80
  -1   3  -8  157.38   10.70
   1  -3  -8  157.48   10.40
  -1  -3   8  140.99   11.60
   1  -3  -8  164.48   11.70
  -1  -3  -9   14.30    4.60
   1   3  -9   17.70    3.90
   1  -3   9   12.80    3.60
  -1  -3  -9   15.30    2.80
   1   3  -9   12.40    2.60
   1   3  -9   12.10    4.50
  -1  -3  -9   13.60    4.50
  -1   3  -9   21.70    4.50
   1  -3  -9   13.80    4.40
   1  -3  -9   16.30    2.60
  -1   3  -9    9.50    2.80
  -1  -3   9   13.90    3.50
  -1   3  -9    4.40    4.20
   1   3 -10   16.30    5.20
   1   3 -10    6.60    2.60
   1   3 -10   11.70    3.90
  -1  -3 -10   -2.50    4.30
  -1  -3  10   -0.10    3.30
  -1   3 -10    6.50    4.80
  -1   3 -10    4.70    4.10
   1  -3 -10    8.30    4.60
   1  -3 -10   11.70    2.90
  -1   3 -10    7.00    2.90
  -1  -3 -11  107.79   10.30
  -1  -3 -11   91.49    9.30
   1   3 -11   76.69    8.00
   1   3 -11   87.09    7.30
  -1   3 -11   77.39   13.60
   1  -3 -11   93.89    9.00
   1  -3 -11   96.79    7.40
  -1   3 -11   89.19    8.70
   2  -3   0  696.33   47.80
  -2  -3   0  638.74   41.70
   2   3   0  655.13   69.19
  -2   3   0  593.74  106.79
   2   3   0  634.54   42.20
  -2   3   0  635.34   45.10
   2   3   0  638.84   42.80
   2  -3   0  484.45   96.09
   2  -3   0  650.33   45.30
  -2   3   0  669.03   47.50
  -2   3   1  202.78   12.30
   2  -3   1  204.48   12.20
  -2   3   1  208.08   12.30
  -2  -3  -1  197.18   12.20
   2  -3   1  196.88   12.30
  -2   3  -1  203.08   12.20
  -2  -3   1  199.68   12.10
  -2  -3   1  200.88   12.10
  -2   3  -1  199.78   12.30
   2  -3  -1  193.78   12.30
   2  -3  -1  197.18   12.30
  -2   3  -1  194.38   12.30
   2   3   1  198.78   12.20
   2  -3   2   87.09    5.60
  -2  -3  -2   92.19    5.50
   2   3  -2   84.39    5.30
  -2  -3  -2   80.89    5.50
   2  -3   2   89.99    5.60
  -2   3   2   86.29    5.70
  -2   3  -2   85.49    5.60
   2  -3  -2   81.49    5.60
   2   3   2   83.29    5.50
  -2  -3   2   81.89    5.50
  -2  -3   2   92.29    5.50
  -2   3  -2   83.89    5.50
   2  -3  -2   89.49    5.70
  -2   3  -2   85.89    5.60
  -2   3   3  270.57   16.90
   2   3  -3  267.17   16.10
  -2   3   3  258.77   16.70
  -2  -3  -3  264.77   16.50
  -2  -3  -3  280.97   16.40
   2   3  -3  275.37   16.30
   2  -3   3  267.67   16.40
  -2  -3  -3  258.67   16.60
   2  -3   3  255.97   16.40
  -2  -3   3  277.27   16.10
  -2   3  -3  283.07   16.50
  -2  -3   3  260.37   16.50
  -2   3  -3  267.07   16.50
  -2   3  -3  278.57   16.40
   2   3   3  262.07   16.50
  -2   3  -3  256.77   16.50
   2  -3  -3  261.87   16.60
  -2  -3   3  251.57   16.50
   2   3  -4  186.48   11.30
  -2  -3  -4  192.68   12.00
  -2   3   4  183.08   12.20
   2   3  -4  202.48   12.10
  -2  -3  -4  186.68   11.60
  -2   3   4  189.08   12.20
   2  -3   4  168.18   11.70
   2  -3   4  181.48   11.60
  -2  -3  -4  193.88   11.90
   2   3  -4  191.28   11.70
  -2  -3   4  180.18   11.80
   2  -3  -4  179.28   12.00
  -2  -3   4  186.48   12.20
   2   3   4  191.88   11.90
  -2   3  -4  166.78   11.80
  -2   3  -4  182.98   11.70
  -2   3  -4  192.88   11.80
   2   3  -5   67.79    4.40
  -2  -3  -5   65.19    4.80
  -2  -3  -5   67.09    5.20
   2  -3   5   67.49    4.80
   2   3  -5   61.99    4.90
  -2  -3  -5   59.09    5.40
   2   3  -5   62.89    5.50
   2  -3   5   67.29    5.00
  -2   3   5   70.39    5.60
  -2   3   5   69.39    5.80
   2  -3  -5   61.19    5.70
  -2  -3   5   71.79    5.10
   2   3   5   65.39    5.10
  -2   3  -5   69.29    5.20
  -2  -3   5   62.09    5.30
  -2   3  -5   63.79    4.90
  -2   3  -5   66.69    5.30
   2   3  -6   96.79    6.60
   2  -3   6   81.49    6.50
  -2   3   6   84.49    6.90
   2   3  -6   94.99    7.40
   2   3  -6   91.29    5.90
  -2  -3  -6   92.09    6.90
  -2  -3  -6   98.49    6.40
  -2  -3  -6   75.49    7.10
  -2   3   6   87.19    7.50
   2  -3   6   90.79    6.30
   2   3   6  100.99    7.00
  -2  -3   6   84.39    6.70
   2  -3  -6   89.09    7.10
  -2   3  -6   86.59    6.90
  -2   3  -6   80.89    6.90
  -2  -3   6   81.79    7.00
   2  -3  -6   91.09    6.00
  -2   3  -6   93.39    6.40
   2   3  -7   12.20    1.80
   2   3  -7    6.80    3.10
  -2   3   7   12.60    3.00
   2   3  -7   14.40    2.80
   2  -3   7   16.70    2.50
  -2  -3  -7   10.40    2.30
  -2  -3  -7   11.10    3.40
  -2  -3  -7   14.30    3.30
   2  -3   7   19.20    3.00
  -2   3   7   11.10    3.40
  -2  -3   7   10.70    3.50
   2  -3  -7   13.70    3.20
   2  -3  -7   12.10    1.90
   2   3   7   11.40    2.80
  -2   3  -7   10.30    3.00
  -2  -3   7   11.90    2.70
  -2   3  -7   12.30    3.30
  -2   3  -7    7.40    2.30
  -2  -3  -8    0.60    2.10
   2   3  -8    3.10    2.70
  -2  -3  -8    1.10    3.20
   2  -3   8   -1.00    2.60
  -2   3   8    0.10    2.90
  -2  -3  -8   -3.90    3.50
   2   3  -8   -1.50    1.60
  -2   3  -8    2.30    2.20
   2  -3  -8   -1.10    1.60
  -2  -3   8    2.50    2.70
   2  -3  -8    1.60    3.40
  -2  -3   8   -3.60    3.10
   2   3   8    2.40    2.90
  -2   3  -8   -3.90    2.50
  -2   3  -8   -1.60    3.30
   2   3  -9   18.90    3.80
   2   3  -9   12.90    2.40
  -2   3   9   15.50    4.30
  -2  -3  -9   11.70    2.90
  -2  -3  -9   16.90    4.80
   2  -3   9   18.10    3.90
  -2  -3  -9   16.20    4.50
  -2   3  -9   16.90    4.40
  -2   3  -9   11.50    4.40
  -2   3  -9   10.00    3.00
  -2  -3   9   14.80    3.80
   2  -3  -9   19.90    2.60
   2  -3  -9   13.30    4.40
   2   3 -10   50.59    5.70
  -2  -3 -10   55.69    7.40
   2   3 -10   49.99    4.60
  -2  -3 -10   45.80    7.00
   2  -3 -10   51.29    6.50
  -2   3 -10   57.69    7.10
   2  -3 -10   55.99    4.70
  -2  -3  10   49.20    6.00
  -2  -3 -11   10.90    5.60
  -2  -3 -11   15.20    5.70
   2   3 -11   13.10    2.80
   2  -3 -11    0.80    4.80
  -2   3 -11    5.20    5.50
   2  -3 -11   12.50    2.90
  -2   3 -11   10.80    5.00
   3  -3   0    0.80    0.80
  -3  -3   0    0.40    0.50
  -3  -3   0   -0.20    0.50
  -3  -3   0    1.00    0.50
   3   3   0    0.50    0.60
  -3   3   0    0.10    0.60
  -3   3   0   -0.60    0.70
   3  -3   0    0.20    0.60
   3  -3   0    1.20    0.70
  -3   3   1  140.29    8.50
  -3  -3  -1  133.79    8.40
   3   3  -1  121.09    8.30
   3  -3   1  130.89    8.40
  -3   3   1  131.29    8.40
   3  -3   1  129.59    8.50
  -3  -3  -1  144.19    8.40
   3   3  -1  139.99    8.20
  -3   3   1  125.69    8.50
   3  -3   1  140.29    8.50
  -3  -3   1  131.89    8.30
   3  -3  -1  142.19    8.50
  -3   3  -1  139.89    8.50
  -3   3  -1  128.59    8.40
  -3  -3   1  131.69    8.30
  -3   3  -1  138.39    8.60
  -3  -3   1  137.59    8.20
   3  -3  -1  132.49    8.40
   3   3   1  139.69    8.40
  -3   3   2   85.49    5.90
   3  -3   2   89.19    5.90
  -3   3   2   86.69    5.90
  -3  -3  -2   77.89    5.80
   3  -3   2   86.89    5.80
   3  -3   2   95.59    5.90
   3   3  -2  101.69    5.60
  -3   3  -2   94.09    5.90
  -3   3  -2   87.19    5.90
  -3  -3   2   93.49    5.70
  -3   3  -2   88.89    5.90
   3  -3  -2   96.29    6.00
   3  -3  -2   81.99    5.80
   3   3   2   87.69    5.80
  -3   3   3 1049.30   63.89
   3  -3  -3 1082.89   63.79
  -3  -3   3 1066.59   63.79
  -3  -3   3 1060.79   63.89
   3  -3  -3 1020.80   63.89
  -3   3   4   95.39    7.40
  -3  -3  -4   93.39    6.90
   3  -3   4  100.59    6.70
   3  -3   4  104.49    6.70
   3   3  -4  109.39    6.60
  -3   3   4  113.09    7.30
  -3  -3  -4  102.79    6.70
  -3   3  -4   96.99    6.60
   3  -3  -4   98.59    6.80
  -3   3  -4   89.09    7.00
  -3  -3   4   95.99    6.90
  -3   3  -4  101.59    6.80
  -3   3  -4  102.49    6.80
   3  -3  -4  113.29    7.10
   3   3   4   92.89    6.90
  -3  -3   4   98.79    7.00
  -3   3   5 1967.70  120.59
  -3   3   5 2030.40  120.69
  -3  -3   5 1985.70  120.49
  -3   3   6 1798.32  106.59
  -3  -3  -6 1774.22  105.99
   3   3  -6 1845.12  105.99
   3  -3   6 1788.62  106.09
  -3  -3  -6 1645.04  106.29
  -3   3   6 1726.63  106.49
  -3   3  -6 1698.03  106.29
  -3   3  -6 1732.93  105.99
   3  -3  -6 1791.62  106.29
   3   3   6 1686.43  106.19
  -3  -3   6 1766.92  106.19
  -3  -3   6 1818.72  106.39
  -3   3   7  784.82   49.50
  -3   3   7  776.52   49.40
   3   3  -7  787.92   48.30
   3   3  -7  798.12   48.80
   3  -3   7  785.22   49.00
   3  -3   7  852.81   48.80
  -3  -3  -7  768.32   49.30
  -3  -3  -7  785.62   48.80
  -3  -3  -7  849.12   49.30
  -3   3  -7  772.82   48.80
   3   3   7  780.12   49.20
   3  -3  -7  806.02   48.40
  -3  -3   7  794.72   49.00
  -3   3  -7  777.42   49.20
  -3   3  -7  827.82   49.30
   3  -3  -7  846.82   49.30
  -3  -3  -8    1.70    3.20
   3   3  -8    4.20    2.70
   3  -3   8    5.50    3.30
  -3  -3  -8    1.90    3.50
  -3  -3  -8    1.30    2.20
   3   3  -8    2.40    1.50
  -3   3   8   -0.50    2.80
   3  -3  -8    0.50    1.50
   3   3   8    0.70    2.90
  -3  -3   8    4.60    2.80
   3  -3  -8    3.90    3.40
  -3   3  -8    1.50    3.20
  -3   3  -8    1.90    3.40
  -3   3  -8    1.30    2.30
  -3  -3   8   -1.20    3.80
  -3  -3  -9   45.90    6.00
  -3  -3  -9   37.30    6.00
   3  -3   9   35.50    4.90
   3   3  -9   41.70    3.60
  -3   3   9   41.10    5.70
   3   3  -9   35.70    4.50
   3  -3  -9   48.90    5.70
  -3   3  -9   41.50    5.40
  -3  -3   9   27.60    4.70
  -3   3  -9   46.50    6.10
  -3   3  -9   46.10    4.80
   3  -3  -9   43.20    3.70
  -3  -3 -10    5.20    4.80
  -3  -3 -10   -3.90    3.80
   3   3 -10   -0.80    3.20
   3   3 -10    0.70    1.90
   3  -3 -10   -0.70    2.00
  -3   3 -10    1.70    4.50
   3  -3 -10   -3.00    4.00
  -3   3 -10    4.10    4.60
  -3  -3  10   -6.60    3.20
  -3  -3 -11   11.60    5.40
   3   3 -11   21.00    2.80
  -3  -3 -11   15.60    5.90
   3   3 -11   21.80    4.40
  -3   3 -11   29.40    6.00
  -3   3 -11   16.60    5.80
   3  -3 -11   25.60    3.30
   3  -3 -11   19.80    5.20
  -4   3   0  900.21   54.39
   4  -3   1 1345.57  209.08
  -4   3   1 1122.59  194.38
  -4   3   1 1070.69   77.29
   4  -3   1  975.10   78.99
   4  -3   1 1021.20   78.49
  -4   3   1 1042.40   79.39
  -4  -3  -1 1085.69   76.99
   4  -3   1 1448.66  223.88
  -4  -3  -1  954.50   71.99
   4   3  -1 1069.99   72.09
  -4  -3  -1 1349.47  196.28
  -4   3  -1 1138.29   77.29
   4   3   1 1117.49  166.48
  -4   3  -1 1076.09   76.89
   4  -3  -1 1063.29   75.99
  -4  -3   1 1077.89   73.39
   4   3   1 1126.89   75.89
   4  -3  -1 1191.68   82.49
   4  -3  -1 1362.86  234.78
  -4  -3   1 1035.50  149.29
  -4  -3   1 1133.09   74.99
  -4   3   2  374.86   25.30
   4   3  -2  413.26   24.90
   4  -3   2  411.76   25.10
   4  -3   2  437.66   25.30
  -4  -3  -2  403.06   25.10
  -4   3   2  403.76   25.10
  -4   3  -2  414.26   25.20
  -4  -3   2  419.36   24.80
   4   3   2  389.66   25.30
   4   3   2  437.26   25.10
  -4   3  -2  388.86   25.50
   4  -3  -2  422.36   25.10
  -4  -3   2  431.56   25.00
   4  -3  -2  415.56   25.20
  -4  -3   2  407.06   25.10
   4  -3   3  453.05   28.20
  -4  -3  -3  479.05   28.10
   4  -3   3  463.35   28.10
  -4   3   3  459.05   28.30
  -4  -3  -3  438.66   28.10
   4   3  -3  444.46   27.90
   4   3   3  454.65   28.10
  -4  -3   3  463.45   28.10
   4  -3  -3  464.35   28.00
  -4   3  -3  463.85   28.20
  -4   3  -3  466.25   28.10
   4  -3  -3  473.15   28.20
  -4   3  -3  456.55   28.20
   4  -3   4  189.78   12.10
   4   3  -4  186.48   11.80
  -4   3   4  183.68   12.40
   4  -3   4  187.98   12.00
  -4  -3  -4  195.88   12.00
  -4  -3  -4  198.88   12.20
   4  -3  -4  181.88   12.20
  -4   3  -4  184.98   12.10
  -4   3  -4  196.48   12.00
   4   3   4  176.68   12.10
  -4   3  -4  177.98   12.10
   4  -3  -4  200.98   11.90
  -4  -3   4  186.78   12.20
  -4  -3   4  186.58   12.10
  -4  -3  -5  159.08   10.70
   4  -3   5  157.28   10.40
  -4  -3  -5  153.18   10.50
  -4   3   5  159.18   10.90
   4  -3   5  163.98   10.30
  -4   3   5  154.08   11.00
  -4  -3  -5  162.58   10.30
   4   3  -5  155.08   10.10
   4  -3  -5  155.58   10.50
   4   3   5  149.79   10.50
   4  -3  -5  160.18   10.20
  -4   3  -5  156.18   10.40
  -4   3  -5  166.28   10.60
  -4   3  -5  152.88   10.20
  -4   3  -5  157.88   10.70
  -4  -3   5  148.09   10.50
  -4  -3   5  150.08   10.60
  -4   3   6   18.90    3.70
  -4   3   6   16.80    3.10
  -4  -3  -6   18.60    3.20
   4  -3   6   18.90    2.70
   4   3  -6   17.70    2.50
  -4  -3  -6   18.00    2.90
  -4  -3  -6   19.60    2.70
   4  -3   6   19.50    2.70
  -4   3  -6   15.00    3.20
  -4  -3   6   20.00    3.40
   4   3   6   20.90    3.10
   4  -3  -6   17.10    3.00
  -4  -3   6   13.50    2.80
  -4   3  -6   18.00    2.60
  -4   3  -6   16.00    3.00
  -4   3  -6   18.00    2.70
   4  -3  -6   20.90    2.70
  -4   3   7  143.79   12.00
   4   3  -7  167.88   11.20
  -4  -3  -7  167.98   11.90
  -4  -3  -7  171.48   11.30
  -4   3   7  167.78   12.30
   4  -3   7  163.28   11.30
   4  -3   7  164.58   11.60
  -4  -3  -7  177.18   12.00
  -4  -3   7  165.38   11.60
   4  -3  -7  192.58   11.40
  -4   3  -7  189.48   12.10
  -4   3  -7  161.48   11.20
  -4   3  -7  163.38   12.00
   4  -3  -7  178.38   10.60
   4   3   7  148.89   11.70
   4  -3  -7  175.98   11.90
  -4  -3   7  149.29   11.90
   4  -3   8   58.69    5.70
  -4  -3  -8   65.19    6.30
  -4  -3  -8   69.29    6.40
   4  -3   8   66.79    6.20
  -4   3   8   71.29    7.00
   4   3  -8   70.69    5.90
  -4  -3  -8   57.99    6.70
  -4   3  -8   63.09    5.90
  -4  -3   8   62.59    6.20
   4  -3  -8   66.19    6.40
  -4   3  -8   74.19    6.80
   4  -3  -8   71.49    5.80
  -4   3  -8   74.69    7.00
   4  -3  -8   65.89    4.90
   4   3  -9   65.29    5.70
  -4  -3  -9   50.59    6.40
  -4  -3  -9   49.50    6.80
  -4   3   9   60.79    7.00
   4   3  -9   69.09    4.70
   4  -3  -9   58.99    6.40
   4  -3  -9   58.69    4.80
  -4   3  -9   56.39    6.90
   4  -3  -9   68.29    5.80
  -4   3  -9   60.79    6.70
  -4  -3   9   66.49    6.50
  -4  -3 -10    6.20    4.70
  -4  -3 -10    3.10    5.20
   4   3 -10    2.50    3.10
  -4   3 -10   -0.50    4.60
   4  -3 -10   -1.50    3.90
  -4   3 -10    3.10    5.10
   4  -3 -10    1.70    1.90
  -4  -3  10    4.10    3.80
   4  -3 -10    2.40    3.10
   4   3 -11   81.79    7.20
  -4  -3 -11   80.79    9.30
  -4  -3 -11   86.19    9.50
  -4   3 -11   82.89    9.00
   4  -3 -11   62.19    6.00
   4  -3 -11   82.69    8.00
   4  -3 -11  100.59    7.90
  -4   3 -11   67.89    8.70
  -5   3   0    1.00    1.10
  -5  -3   0    1.40    0.90
   5   3   0    1.50    1.00
  -5  -3   0    1.00    0.80
   5   3   0    0.40    0.70
   5  -3   0    0.40    1.00
  -5  -3   0    0.60    0.90
   5  -3   0   -0.60    1.00
  -5   3   0   -0.20    1.10
  -5   3   0    0.70    1.00
  -5   3   1   46.80    3.40
  -5   3   1   38.40    3.50
   5  -3   1   41.60    3.20
   5  -3   1   43.00    3.40
   5   3  -1   37.20    3.30
   5  -3   1   40.60    3.90
   5   3  -1   44.90    3.00
  -5  -3  -1   47.10    3.30
  -5   3   1   36.00    3.40
   5   3  -1   49.10    3.00
  -5  -3  -1   45.00    3.20
  -5  -3  -1   43.60    3.20
  -5  -3   1   48.30    3.30
  -5   3  -1   37.90    3.40
   5   3   1   45.00    3.20
  -5  -3   1   41.80    3.20
  -5   3  -1   38.00    3.60
   5  -3  -1   45.10    3.70
   5  -3  -1   43.80    3.30
   5  -3  -1   43.90    3.30
   5   3   1   45.90    3.40
  -5  -3   1   41.80    3.00
  -5   3  -1   40.50    3.50
  -5   3   2   17.00    2.10
   5  -3   2   17.00    1.90
   5  -3   2   11.10    1.60
  -5   3   2   13.80    1.70
   5   3  -2   14.90    1.40
  -5  -3  -2   12.30    1.70
  -5  -3  -2   13.20    1.70
   5  -3   2   16.30    1.80
  -5   3   2   12.70    1.90
  -5  -3   2   15.50    1.80
   5  -3  -2   14.40    1.60
   5   3   2    9.60    1.60
  -5   3  -2   14.90    1.90
  -5   3  -2   16.90    2.00
  -5  -3   2   14.70    1.70
  -5  -3   2   14.50    1.30
  -5   3  -2   15.60    1.90
   5   3   2   12.90    1.70
   5  -3  -2   12.70    1.80
  -5  -3  -3  626.94   36.80
  -5  -3  -3  606.44   36.80
   5  -3   3  604.74   36.90
   5  -3   3  613.34   36.90
  -5   3   3  572.44   36.70
   5   3  -3  622.04   36.60
  -5   3   3  583.84   36.90
  -5   3  -3  590.64   36.90
   5  -3  -3  607.24   36.80
  -5  -3   3  592.14   36.80
  -5   3  -3  618.54   37.00
   5   3   3  634.14   36.80
   5  -3  -3  609.24   36.60
   5   3   3  574.14   36.80
   5  -3   4    1.50    1.60
   5   3  -4    2.90    1.20
   5  -3   4    4.20    1.70
  -5   3   4   -0.80    1.80
  -5  -3  -4    3.60    1.60
  -5  -3  -4    1.00    1.40
  -5  -3   4   -1.10    1.60
  -5  -3   4    0.50    1.60
  -5   3  -4    2.00    1.60
  -5   3  -4    2.10    1.40
  -5   3  -4    1.20    1.70
   5  -3  -4    0.90    1.20
   5   3   4    0.50    1.50
   5  -3  -4    1.10    1.70
  -5   3   5  144.59   10.80
  -5  -3  -5  146.39   10.00
   5  -3   5  154.78   10.10
  -5   3   5  146.49   10.60
   5   3  -5  154.58    9.80
   5  -3   5  142.59   10.00
  -5  -3  -5  150.78   10.50
  -5  -3  -5  157.48   10.20
   5  -3  -5  156.88   10.30
   5   3   5  148.49   10.20
   5  -3  -5  158.78    9.70
  -5  -3   5  145.19   10.30
  -5   3  -5  156.68   10.10
  -5   3  -5  158.18   10.40
  -5  -3   5  146.19   10.30
  -5   3  -5  142.69   10.10
  -5  -3  -6  126.69    9.30
  -5  -3  -6  139.49    9.60
   5  -3   6  126.69    9.30
  -5  -3  -6  131.59    9.80
   5  -3   6  138.29    9.20
  -5   3   6  126.79   10.00
  -5   3   6  137.69   10.10
   5   3  -6  126.89    8.80
  -5  -3   6  118.59    9.50
  -5   3  -6  143.19    9.50
   5   3   6  125.59    9.40
  -5   3  -6  125.09    9.70
   5  -3  -6  151.68    8.80
  -5   3  -6  131.89    9.30
  -5  -3   6  135.69    9.50
   5  -3  -6  124.29    9.40
  -5   3   7   12.90    3.50
   5   3  -7   10.60    2.30
  -5   3   7    9.00    3.70
   5  -3   7    4.20    2.70
  -5  -3  -7    3.80    3.00
  -5  -3  -7    5.10    2.50
  -5  -3  -7    9.20    3.20
   5  -3   7    7.60    2.60
  -5   3  -7    6.50    2.60
   5  -3  -7    6.70    2.10
   5  -3  -7    7.30    2.90
  -5   3  -7    7.60    3.40
  -5  -3   7    9.90    2.90
  -5   3  -7    4.60    2.50
   5  -3  -7    7.40    1.40
   5   3   7    4.30    2.60
  -5   3  -7   11.80    3.40
  -5  -3   7   -1.20    3.10
  -5  -3  -8   -0.10    3.80
   5  -3   8    0.20    2.80
   5   3  -8   -3.10    2.30
  -5  -3  -8    2.70    3.50
  -5   3   8    1.00    3.30
   5  -3   8    0.20    2.50
  -5  -3   8   -3.20    2.80
   5  -3  -8    1.20    2.20
  -5   3  -8    5.80    3.90
   5  -3  -8    1.60    1.40
   5  -3  -8   -5.60    2.80
  -5   3  -8    2.30    3.50
   5   3  -9   63.69    5.60
  -5  -3  -9   53.79    6.50
  -5  -3  -9   48.60    6.90
  -5   3  -9   59.39    7.00
  -5   3  -9   56.69    6.50
  -5  -3   9   59.19    6.30
   5  -3  -9   65.99    6.50
   5  -3  -9   64.49    4.80
   5  -3  -9   69.89    5.70
  -5  -3 -10    6.30    4.90
  -5  -3 -10    2.00    5.30
   5   3 -10    6.20    3.30
  -5  -3  10    2.20    3.70
  -5   3 -10    7.30    5.10
   5  -3 -10    3.30    1.80
   5  -3 -10    0.80    4.00
  -5   3 -10   -3.60    4.70
   5  -3 -10    4.00    2.70
  -5  -3 -11    5.80    5.50
   5   3 -11    4.30    3.60
  -5  -3 -11   -3.30    5.30
   5  -3 -11   -0.40    4.30
  -5   3 -11   -5.00    5.20
  -5   3 -11    2.00    5.60
   5  -3 -11    0.80    1.90
   5  -3 -11   -1.20    2.60
  -6   3   0 3408.06  228.98
   6   3   0 3617.34  227.88
  -6   3   0 3599.34  371.56
  -6   3   0 3635.94  226.08
   6  -3   0 3193.68  365.96
  -6  -3   0 3447.35  220.08
  -6  -3   0 3373.36  222.18
   6   3   0 3363.86  222.78
   6  -3   0 3506.25  224.48
   6  -3   0 3426.66  230.28
  -6  -3  -1  252.87   15.60
   6   3  -1  261.87   15.40
   6  -3   1  246.98   15.70
  -6   3   1  244.48   15.80
   6   3  -1  242.08   15.70
  -6  -3  -1  242.68   15.60
  -6  -3  -1  255.27   15.60
  -6   3   1  248.48   15.70
  -6   3   1  246.78   15.60
   6  -3   1  243.88   15.60
   6  -3   1  233.58   15.70
   6   3  -1  263.97   15.30
  -6  -3   1  263.67   15.40
   6  -3  -1  251.27   15.60
  -6  -3   1  241.28   15.60
  -6   3  -1  261.07   15.70
   6   3   1  242.78   15.70
  -6   3  -1  259.57   15.80
   6  -3  -1  248.98   15.60
   6   3   1  244.58   15.50
  -6   3  -1  248.98   15.80
   6  -3  -1  253.87   15.90
  -6  -3   1  255.97   15.60
   6   3  -2  830.62   47.00
  -6   3   2  747.43   47.60
   6  -3   2  805.02   47.60
  -6   3   2  740.83   47.30
  -6   3   2  798.72   47.50
  -6  -3  -2  769.62   47.40
  -6  -3  -2  767.92   47.40
   6  -3   2  765.52   47.40
   6   3  -2  786.62   47.20
  -6  -3  -2  745.03   47.40
  -6  -3   2  793.42   47.60
  -6  -3   2  763.92   47.40
   6   3   2  785.12   47.50
  -6   3  -2  723.53   47.50
   6  -3  -2  807.92   47.40
   6   3   2  773.52   47.40
   6  -3  -2  805.42   47.30
  -6  -3   2  790.62   47.10
  -6   3  -2  801.22   47.50
  -6   3  -2  820.52   47.60
  -6   3   3   71.49    5.50
   6  -3   3   67.59    5.10
  -6   3   3   67.09    5.00
  -6   3   3   63.89    5.20
  -6  -3  -3   69.79    5.10
  -6  -3  -3   61.19    5.10
   6   3  -3   69.29    4.70
   6  -3  -3   65.49    5.00
  -6  -3   3   66.89    5.10
   6  -3  -3   67.89    4.70
  -6  -3   3   69.99    4.40
  -6   3  -3   64.79    5.10
  -6   3  -3   64.69    5.20
   6   3   3   65.39    5.00
   6   3   3   67.39    5.10
  -6   3  -3   68.19    5.40
  -6  -3   3   68.19    5.00
   6  -3   4  123.79    9.20
  -6   3   4  127.89    9.50
  -6  -3  -4  140.29    9.40
   6   3  -4  142.29    8.90
  -6  -3  -4  132.79    9.30
   6  -3   4  145.79    9.30
   6  -3  -4  140.89    9.30
  -6   3  -4  151.28    9.60
  -6  -3   4  133.29    9.20
  -6   3  -4  140.69    9.40
   6   3   4  139.69    9.20
   6  -3  -4  135.89    8.80
   6   3   4  128.99    9.30
  -6  -3   4  146.29    9.40
  -6   3  -4  138.49    9.20
   6   3  -5  196.58   12.60
  -6  -3  -5  212.18   13.10
  -6   3   5  192.28   13.40
   6  -3   5  188.58   13.00
   6  -3   5  196.38   13.20
  -6  -3  -5  219.38   13.20
  -6   3  -5  212.18   13.40
  -6   3  -5  194.08   13.20
  -6  -3   5  190.98   13.30
   6  -3  -5  202.78   12.50
  -6  -3   5  200.18   13.20
   6  -3  -5  206.88   13.10
  -6   3  -5  207.28   13.10
   6   3   5  181.28   13.10
   6  -3   6   15.10    2.70
  -6  -3  -6   14.00    3.10
  -6   3   6   18.50    3.50
  -6   3   6   13.50    3.40
  -6  -3  -6   11.90    3.20
   6  -3   6   17.70    3.10
  -6  -3  -6   12.40    2.70
   6   3  -6   15.20    2.40
  -6   3  -6   13.30    3.00
   6   3   6   12.40    3.00
  -6  -3   6   13.10    3.00
  -6   3  -6   15.40    3.00
  -6  -3   6    6.90    3.00
  -6   3  -6   14.60    2.80
   6  -3  -6   12.10    1.90
  -6   3  -6    6.40    3.20
   6  -3  -6   10.20    2.90
  -6   3   7    9.40    3.60
  -6  -3  -7    5.50    3.70
  -6  -3  -7   10.20    3.10
   6  -3   7    6.90    2.70
   6  -3   7   12.80    3.20
   6   3  -7   10.20    2.40
   6  -3  -7    8.70    3.20
   6  -3  -7    8.30    1.80
  -6   3  -7    4.00    3.70
  -6   3  -7   13.30    3.60
  -6  -3   7    9.20    3.50
  -6  -3   7   13.50    3.30
   6  -3  -7   11.50    1.40
  -6  -3  -8   -0.40    3.40
   6  -3   8    1.10    2.80
  -6  -3  -8    0.80    4.40
   6   3  -8    3.70    2.50
  -6   3   8   14.20    4.00
  -6   3  -8    2.10    3.20
   6  -3  -8    0.40    3.10
   6  -3  -8    1.40    1.20
   6  -3  -8    2.00    1.70
  -6   3  -8   -0.10    3.90
  -6  -3   8   -0.70    3.10
   6   3  -9   12.50    3.10
  -6  -3  -9   14.60    4.60
  -6  -3  -9   19.90    5.30
  -6  -3   9   17.80    4.20
  -6   3  -9    5.70    4.80
   6  -3  -9   12.80    1.80
   6  -3  -9   11.70    4.00
   6  -3  -9   18.30    2.30
  -6   3  -9   20.20    5.00
  -6  -3 -10   27.30    6.10
  -6  -3 -10   35.70    6.30
   6   3 -10   27.60    4.20
   6  -3 -10   33.00    2.80
  -6   3 -10   27.60    6.10
   6  -3 -10   35.30    3.10
  -6   3 -10   36.70    6.40
   6  -3 -10   33.20    5.30
  -6  -3  10   37.90    5.60
   7  -3   0   -0.50    1.40
   7  -3   0   -1.20    1.60
  -7  -3   0    0.90    1.20
  -7   3   0    4.90    1.80
  -7  -3   0    0.10    1.30
  -7   3   0   -1.00    1.40
   7   3   0   -0.60    1.00
  -7  -3   0   -0.20    1.40
  -7   3   0    0.80    1.30
   7   3   0    0.30    1.40
   7  -3   0    0.50    1.40
  -7  -3  -1   43.00    3.40
   7  -3   1   31.10    3.20
   7  -3   1   36.00    3.60
  -7  -3  -1   36.00    3.30
  -7   3   1   39.00    3.40
   7  -3   1   36.20    3.40
  -7   3   1   31.00    3.30
   7   3  -1   41.30    3.00
   7   3  -1   40.90    3.60
   7   3  -1   34.10    3.00
  -7  -3  -1   33.90    3.50
   7  -3  -1   40.40    3.50
   7   3   1   43.10    3.30
   7  -3  -1   34.50    3.70
  -7   3  -1   36.70    3.50
  -7   3  -1   33.30    3.70
   7   3   1   39.50    3.50
   7  -3  -1   42.60    3.40
  -7  -3   1   33.10    3.20
  -7  -3   1   47.20    3.40
  -7   3  -1   41.20    3.60
  -7  -3   1   44.90    3.20
   7  -3   2   83.09    6.00
  -7   3   2   80.39    6.10
  -7   3   2   76.29    6.20
   7   3  -2   83.69    5.50
   7  -3   2   76.99    5.90
  -7  -3  -2   84.49    6.00
  -7   3   2   82.39    5.80
   7  -3   2   86.99    6.20
   7   3  -2   86.09    5.40
  -7  -3  -2   89.69    6.00
  -7  -3  -2   82.09    5.90
   7  -3  -2   87.69    5.90
  -7   3  -2   90.29    6.40
  -7   3  -2   76.49    6.10
  -7  -3   2   75.99    5.90
  -7  -3   2   82.19    5.50
   7  -3  -2   89.89    5.80
   7   3   2   69.59    5.90
  -7   3  -2   72.09    6.00
   7   3  -3  107.39    7.00
  -7   3   3  100.39    7.60
   7  -3   3  107.59    7.60
  -7  -3  -3  103.19    7.30
  -7   3   3  104.19    7.30
  -7  -3  -3  103.29    7.40
   7  -3   3  119.19    7.50
  -7   3   3  104.29    7.70
  -7  -3  -3   98.29    7.40
   7   3   3   96.79    7.40
   7  -3  -3  101.09    7.40
  -7  -3   3  102.99    7.30
   7   3   3  113.79    7.40
  -7   3  -3  109.69    7.60
  -7   3  -3  112.39    7.80
  -7  -3   3  100.89    7.40
  -7   3  -3  103.89    7.50
  -7  -3   3  111.19    6.80
   7  -3  -3  107.99    7.00
   7  -3   4    0.80    1.80
  -7   3   4    0.80    2.30
  -7  -3  -4    3.20    1.90
   7  -3   4    2.70    2.10
   7   3  -4    0.00    1.40
  -7   3   4    2.40    2.20
  -7  -3  -4    0.80    1.80
  -7  -3  -4    1.60    2.00
  -7   3  -4    3.90    2.10
   7  -3  -4    0.80    1.30
  -7   3  -4    4.90    2.30
  -7  -3   4   -2.50    1.80
  -7   3  -4    0.70    2.00
   7  -3  -4    1.40    1.90
   7   3   4    2.70    1.90
   7   3   4    2.30    2.00
  -7  -3   4    1.10    1.90
   7  -3   5  608.94   40.60
   7   3  -5  672.43   40.20
  -7  -3  -5  637.04   40.60
   7  -3   5  672.63   40.60
  -7   3   5  653.03   40.90
  -7  -3  -5  695.63   40.70
   7   3   5  631.84   40.60
  -7   3  -5  662.93   40.60
   7  -3  -5  692.73   40.60
   7  -3  -5  659.63   40.00
  -7  -3   5  684.53   40.70
  -7  -3   5  642.34   40.90
  -7  -3   5  660.63   40.70
  -7   3  -5  638.44   40.70
  -7   3  -5  690.03   40.80
  -7  -3  -6  386.56   24.10
   7   3  -6  385.06   23.30
  -7   3   6  350.26   24.40
   7  -3   6  389.36   23.70
  -7  -3  -6  417.26   23.90
   7  -3   6  352.36   23.70
  -7   3   6  353.36   24.10
  -7  -3   6  400.16   24.70
  -7   3  -6  396.76   24.00
   7  -3  -6  387.46   22.90
  -7  -3   6  387.26   24.10
   7   3   6  357.66   23.90
   7  -3  -6  369.56   23.60
  -7   3  -6  351.16   23.60
  -7   3  -6  339.27   23.80
  -7   3   7  169.78   12.60
   7  -3   7  191.58   11.80
  -7  -3  -7  168.38   12.20
   7   3  -7  163.78   11.10
  -7  -3  -7  185.08   12.70
   7  -3  -7  165.28   11.80
   7  -3  -7  169.58   10.40
  -7  -3   7  152.68   12.30
   7  -3  -7  161.28   10.50
  -7   3  -7  165.98   12.50
  -7   3  -7  161.58   12.30
  -7  -3   7  165.08   12.10
  -7  -3  -8   11.30    4.00
   7   3  -8    9.80    2.70
  -7  -3  -8    9.60    4.50
  -7   3   8   10.10    4.10
   7  -3  -8    8.00    3.40
  -7   3  -8    3.90    4.30
  -7  -3   8   15.30    3.90
  -7   3  -8   14.00    4.20
   7  -3  -8    6.60    1.50
   7   3  -9   63.99    5.60
  -7  -3  -9   59.29    6.80
  -7  -3  -9   72.09    7.90
   7  -3   9   67.79    6.30
  -7   3  -9   53.49    6.90
   7  -3  -9   72.29    6.60
  -7  -3   9   61.39    6.80
  -7   3  -9   51.89    7.30
  -7  -3 -10    8.50    5.70
  -7  -3 -10   11.90    5.10
   7   3 -10    3.30    3.10
  -7   3 -10    5.80    4.60
   7  -3 -10    2.60    3.90
  -7   3 -10    1.70    5.40
  -7  -3  10    2.50    4.00
  -8  -3   0   12.80    2.10
  -8   3   0   13.50    2.40
   8  -3   0   13.80    2.20
   8   3   0   19.10    2.00
   8   3   0   12.80    2.40
  -8   3   0   17.20    2.70
  -8  -3   0   11.10    2.10
  -8   3   0   15.60    2.40
   8  -3   0    9.90    2.10
   8  -3   0   15.70    2.70
  -8  -3   0   17.20    2.30
   8   3  -1    6.20    1.50
  -8   3   1    2.30    1.80
  -8  -3  -1    9.60    2.00
  -8  -3  -1    5.50    1.80
  -8   3   1    5.40    1.80
   8  -3   1    5.90    2.20
   8  -3   1    3.80    1.80
  -8   3   1    5.90    1.90
  -8  -3  -1    3.80    1.80
   8   3  -1    6.30    2.00
   8  -3   1    6.10    1.90
   8   3  -1    8.70    1.40
  -8  -3   1    7.20    1.70
  -8   3  -1    3.80    2.00
  -8   3  -1    6.30    1.90
   8  -3  -1    6.20    1.90
   8  -3  -1    9.20    2.20
  -8  -3   1    7.40    1.90
  -8  -3   1    5.80    1.80
  -8   3  -1    5.80    2.10
   8   3   1    6.40    1.80
   8  -3  -1    7.30    1.70
   8   3   1    8.20    2.10
   8   3  -2    3.20    1.40
  -8   3   2    1.40    2.00
   8  -3   2    4.20    1.80
  -8  -3  -2    4.30    1.80
  -8  -3  -2    0.50    1.60
   8   3  -2    1.60    1.10
   8  -3   2    2.30    1.80
  -8  -3  -2    3.50    1.80
  -8   3   2    4.30    1.80
   8  -3   2    1.30    2.00
  -8   3   2    3.20    2.20
   8   3   2    4.80    1.70
  -8   3  -2    2.90    2.00
   8  -3  -2    2.80    1.60
  -8  -3   2    3.60    1.90
   8  -3  -2    3.70    1.90
  -8  -3   2    4.70    1.50
  -8  -3   2    2.30    1.80
   8   3   2    3.10    1.90
  -8   3  -2    1.50    1.90
  -8   3  -2    2.00    2.10
  -8  -3  -3    0.80    1.90
   8   3  -3    3.20    1.40
  -8  -3  -3    0.90    1.90
  -8   3   3    4.00    2.00
  -8   3   3    0.40    1.90
   8  -3   3    1.60    2.10
  -8  -3  -3    4.10    1.80
   8  -3   3    2.70    1.90
  -8   3  -3    3.30    2.10
  -8   3  -3    4.00    2.40
  -8  -3   3    5.30    2.00
   8  -3  -3    3.90    2.00
   8  -3  -3    4.40    1.60
   8   3   3    5.60    2.10
  -8  -3   3    3.10    1.30
  -8   3  -3    2.60    2.00
   8   3   3    4.30    1.90
  -8  -3   3    2.40    2.00
   8  -3   4  208.18   14.30
   8   3  -4  227.48   13.40
   8  -3   4  207.98   13.90
  -8   3   4  197.88   13.60
  -8  -3  -4  208.48   13.80
  -8   3   4  198.78   14.20
  -8  -3  -4  196.08   13.90
  -8  -3  -4  220.58   14.00
  -8   3  -4  200.98   14.00
  -8   3  -4  243.48   14.30
   8  -3  -4  203.88   13.70
   8   3   4  218.38   14.10
  -8   3  -4  209.08   13.90
  -8  -3   4  221.98   13.90
   8  -3  -4  218.48   13.30
  -8  -3   4  199.08   13.90
   8   3   4  216.28   13.80
   8  -3   5   -1.70    2.10
  -8  -3  -5   -2.00    2.20
  -8  -3  -5   -0.30    2.30
   8  -3   5    0.40    2.20
  -8   3   5    4.10    2.90
  -8   3   5   -0.60    2.70
  -8  -3  -5    3.20    2.60
   8   3  -5    0.70    1.70
  -8  -3   5    1.10    2.40
  -8   3  -5    4.00    2.50
  -8  -3   5    2.60    2.50
  -8   3  -5    2.30    2.80
   8   3   5    1.10    2.40
  -8   3  -5    0.30    2.10
   8  -3  -5    0.60    2.20
   8   3   5   -2.20    1.90
   8  -3  -5   -1.20    1.30
  -8   3   6   68.99    7.40
  -8   3   6  108.19    8.40
   8  -3   6   88.09    7.20
  -8  -3  -6   94.59    7.50
   8  -3   6   77.39    6.80
   8  -3  -6   79.79    6.80
   8  -3  -6   85.09    5.60
  -8   3  -6   66.79    6.90
  -8  -3   6   84.49    7.30
  -8  -3   6   82.89    7.20
  -8  -3   6   76.39    7.00
   8  -3   7    1.40    2.90
  -8  -3  -7    2.10    4.50
  -8  -3  -7    2.50    3.40
   8   3  -7   -0.30    2.20
  -8   3   7   -3.30    3.70
  -8   3  -7    1.60    4.00
   8  -3  -7    1.50    1.20
   8  -3  -7   -0.60    2.80
  -8   3  -7    4.50    3.70
  -8  -3   7    4.10    3.20
   8   3  -8   13.30    2.90
   8  -3   8   12.70    3.70
  -8  -3  -8   10.50    4.40
  -8   3   8   11.40    4.50
  -8  -3  -8    9.70    4.70
  -8   3  -8   21.70    5.10
  -8  -3   8   11.40    4.10
   8  -3  -8   16.10    3.80
  -8   3  -8    1.10    4.30
  -8  -3  -9   18.00    4.90
   8  -3   9   18.30    4.30
  -8  -3  -9   17.90    5.60
   8   3  -9   25.50    3.50
   8  -3  -9   10.70    4.70
  -8   3  -9   17.40    5.80
  -8   3  -9   19.20    5.10
  -8  -3   9   17.70    4.50
  -8  -3 -10   23.40    5.60
   8   3 -10   12.60    3.40
  -8  -3 -10   13.70    6.00
   8  -3 -10   17.40    4.60
  -8   3 -10    3.00    5.30
  -8   3 -10    3.20    5.70
  -8  -3  10   22.80    5.00
  -9  -3   0   -1.70    1.80
  -9   3   0    4.30    2.20
  -9   3   0   -1.10    1.90
   9   3   0    0.00    1.40
   9   3   0    3.70    2.20
   9  -3   0    3.20    1.90
  -9  -3   0    2.10    1.80
  -9   3   0    4.30    2.00
  -9  -3   0    2.20    1.90
   9  -3   0    0.80    1.80
   9  -3   0   -1.10    1.90
   9   3  -1   20.10    2.20
   9   3  -1   19.80    2.20
  -9   3   1   21.00    2.80
  -9  -3  -1   19.00    2.70
   9   3  -1   19.40    2.90
   9  -3   1   23.50    2.80
   9  -3   1   18.40    2.70
  -9  -3  -1   20.80    2.70
  -9   3   1   16.20    2.70
  -9  -3  -1   16.50    2.60
  -9   3   1   19.10    2.90
   9  -3   1   16.30    3.00
  -9   3  -1   18.00    2.80
   9  -3  -1   20.70    3.40
   9  -3  -1   14.00    2.50
   9  -3  -1   22.00    2.60
   9   3   1   18.60    3.00
  -9   3  -1   17.30    2.90
  -9  -3   1   17.10    2.60
  -9  -3   1   19.80    2.50
   9   3   1   17.50    2.40
  -9  -3   1   19.90    2.80
  -9   3  -1   13.50    2.80
  -9  -3  -2  234.18   14.40
   9  -3   2  227.48   14.30
  -9   3   2  199.98   14.40
  -9   3   2  218.28   14.60
   9   3  -2  216.38   13.90
  -9  -3  -2  220.98   14.40
   9   3  -2  223.08   13.80
   9  -3   2  223.98   14.40
  -9   3   2  219.88   14.30
   9  -3   2  217.98   14.70
  -9  -3  -2  209.08   14.40
  -9  -3   2  219.08   14.30
  -9   3  -2  222.68   14.70
   9  -3  -2  226.48   14.10
   9   3   2  239.48   14.30
   9  -3  -2  218.98   14.30
  -9  -3   2  224.38   14.10
  -9   3  -2  233.18   14.70
  -9  -3   2  215.18   14.40
  -9  -3  -3   59.39    5.50
   9  -3   3   75.39    6.10
  -9   3   3   66.49    5.60
   9   3  -3   67.59    5.10
  -9  -3  -3   66.09    5.80
  -9   3   3   83.69    6.20
  -9   3   3   71.99    6.20
   9  -3   3   65.49    5.70
  -9  -3  -3   62.79    5.70
  -9  -3   3   66.99    5.60
  -9  -3   3   68.49    5.70
   9  -3  -3   69.19    5.20
  -9   3  -3   71.59    5.90
   9   3   3   69.09    5.90
   9   3   3   64.49    5.50
   9  -3  -3   66.49    5.60
  -9   3  -3   86.19    6.50
  -9   3  -3   62.29    5.80
  -9  -3   3   70.09    5.10
   9   3  -4  948.31   56.29
   9  -3   4  954.40   56.79
  -9   3   4  874.61   56.89
   9  -3   4  876.61   56.79
  -9  -3  -4  938.01   56.79
  -9  -3  -4  914.81   56.69
  -9   3   4  957.80   56.99
  -9  -3  -4  958.90   56.79
  -9   3   4  893.21   56.59
   9   3   4  934.21   56.69
  -9   3  -4  927.81   56.89
   9  -3  -4  936.41   56.19
  -9   3  -4  964.50   56.99
   9   3   4  900.71   56.89
   9  -3  -4  925.91   56.59
  -9   3  -4  896.01   56.89
  -9  -3   4  938.91   56.09
  -9  -3   4  939.51   56.69
  -9  -3   4  967.10   56.89
   9  -3   5  112.89   10.80
  -9  -3  -5  110.29    8.50
   9   3  -5   94.29    7.40
   9  -3   5  102.89    8.10
  -9   3   5  100.89    8.80
  -9  -3   5  108.79    8.50
   9  -3  -5  103.49    7.90
   9   3   5  102.59    8.10
  -9  -3   5  123.89    8.40
   9  -3  -5  107.59    7.10
  -9   3  -5  108.39    8.80
   9  -3   6  112.09    8.90
   9   3  -6  105.09    8.10
  -9   3   6  119.99    9.90
  -9  -3  -6  122.69    9.40
  -9  -3   6  113.79    9.10
  -9  -3   6  114.69    9.90
  -9   3  -6  126.19    9.30
   9  -3  -6  117.19    7.50
   9  -3  -6  116.99    8.80
  -9  -3   6  112.69    9.40
  -9   3   7   -3.70    3.90
  -9  -3  -7    5.90    4.30
   9   3  -7   -0.40    2.20
  -9   3   7   -1.30    3.40
  -9  -3  -7   -4.40    3.40
   9  -3   7    1.70    3.00
  -9  -3   7   -5.40    3.10
  -9  -3   7    1.10    3.40
  -9   3  -7   -0.40    4.10
   9  -3  -7   -3.40    2.90
  -9   3   8  118.69   10.50
  -9  -3  -8  107.99    9.70
   9  -3   8  118.09    9.30
   9   3  -8  105.19    8.30
  -9  -3  -8  114.89   10.50
  -9  -3   8  118.19   10.00
  -9   3  -8  118.59   10.10
  -9  -3   8  123.09   10.30
   9  -3  -8  107.89    9.00
  -9   3  -8   99.29    9.90
   9   3  -9   17.60    3.30
  -9  -3  -9    7.00    4.90
   9  -3   9   15.10    4.30
  -9  -3  -9    4.10    5.40
  -9   3  -9   15.50    5.60
  -9   3  -9   12.70    6.00
  -9  -3   9   13.00    5.30
  -9  -3   9   19.10    5.60
   9  -3  -9   13.30    4.10
  10  -3   0   22.30    2.90
 -10  -3   0   19.90    3.00
  10  -3   0   22.60    3.50
 -10   3   0   22.30    3.30
 -10  -3   0   27.60    3.20
  10  -3   0   15.20    2.90
 -10   3   0   17.10    3.10
 -10   3   0   19.90    3.00
  10   3   0   23.00    3.40
 -10  -3   0   18.90    3.10
  10   3   0   23.00    2.60
 -10  -3  -1 1030.10   63.79
  10  -3   1 1092.89   63.79
 -10   3   1 1005.40   63.99
 -10   3   1 1011.00   63.89
  10  -3   1  950.50   63.99
 -10  -3  -1 1024.80   64.19
  10   3  -1 1061.89   63.49
 -10  -3  -1 1084.39   63.89
  10  -3   1 1077.29   63.79
  10   3  -1 1068.49   64.09
 -10   3   1 1062.69   64.09
 -10   3  -1 1012.80   63.99
 -10  -3   1 1124.39   63.89
  10   3   1  986.40   63.99
 -10  -3   1 1078.89   63.79
  10  -3  -1 1034.90   63.69
 -10   3  -1 1047.30   63.99
 -10  -3   1 1020.80   63.79
 -10   3  -1 1097.29   64.09
  10   3   1 1061.19   63.59
  10  -3  -1 1089.19   63.69
  10  -3  -1 1050.49   64.29
 -10  -3  -2  318.77   20.80
 -10  -3  -2  332.97   20.80
 -10  -3  -2  312.07   20.80
  10  -3   2  320.97   21.00
  10   3  -2  338.27   20.20
 -10   3   2  313.47   21.00
 -10   3   2  317.27   20.70
 -10   3   2  327.07   21.00
  10  -3   2  334.27   20.80
  10   3  -2  324.27   20.30
 -10   3  -2  354.16   21.00
  10   3   2  336.97   21.00
 -10   3  -2  340.47   21.20
 -10  -3   2  330.47   20.80
 -10  -3   2  321.77   20.70
  10  -3  -2  323.87   20.40
  10   3   2  328.67   20.60
  10  -3  -2  336.57   20.70
 -10   3  -2  330.37   21.10
 -10  -3   2  310.47   20.50
 -10  -3  -3  146.59   11.10
 -10  -3  -3  159.18   11.10
 -10  -3  -3  159.48   11.00
 -10   3   3  145.79   10.80
  10  -3   3  167.28   10.90
  10  -3   3  146.79   11.20
  10   3  -3  164.18   10.40
 -10   3   3  161.18   11.40
 -10   3   3  160.18   11.30
 -10   3  -3  135.39   11.60
  10  -3  -3  161.98   10.80
 -10  -3   3  161.88   11.00
 -10  -3   3  156.28   10.40
  10   3   3  165.58   11.80
  10   3   3  166.78   10.90
 -10   3  -3  158.58   11.30
 -10   3  -3  168.18   11.50
 -10  -3   3  169.28   11.60
  10  -3  -3  162.88   10.40
  10  -3   4  145.79   10.00
 -10   3   4  153.98    9.80
  10   3  -4  134.09    9.40
 -10   3   4  114.89   10.30
 -10  -3  -4  146.19   10.20
  10  -3  -4  131.49    9.10
 -10  -3   4  151.38    9.10
  10   3   4  133.29    9.80
  10  -3  -4  140.49    9.80
 -10  -3   4  131.99   10.10
 -10  -3   4  134.39   10.00
 -10   3  -4  135.69   10.20
 -10  -3  -5  112.19    8.60
 -10   3   5  116.49    9.30
  10  -3   5  105.09    8.60
  10   3  -5  100.49    7.70
  10  -3  -5  110.09    8.50
 -10  -3   5  104.79    8.60
  10   3   5  115.49    8.60
 -10  -3   5  125.99    9.00
 -10   3  -5  101.99    9.20
  10  -3  -5  115.99    7.40
  10   3  -6   10.60    2.60
 -10  -3  -6   19.00    4.10
  10  -3   6   14.40    3.60
 -10   3   6   11.10    4.40
  10  -3  -6   14.80    1.80
  10  -3  -6   12.80    3.30
 -10  -3   6   15.80    4.40
 -10   3  -6   17.40    4.50
 -10  -3   6   14.40    3.90
 -10   3   7   12.60    4.80
 -10  -3  -7   23.80    4.70
 -10   3   7   24.50    5.30
  10   3  -7   23.70    3.10
  10  -3   7   17.80    3.90
  10  -3  -7   16.30    3.80
 -10  -3   7   18.50    4.40
 -10   3  -7   14.20    4.80
 -10  -3   7   24.70    4.60
 -10   3   8  148.99   12.80
  10   3  -8  143.29    9.90
 -10  -3  -8  168.38   12.10
  10  -3   8  141.89   11.10
 -10   3  -8  141.69   11.70
  10  -3  -8  144.79   10.80
 -10   3  -8  135.79   12.10
 -10  -3   8  145.19   11.70
 -10  -3   8  114.39   11.20
 -10  -3  -9   48.20    6.70
  10   3  -9   48.30    4.70
 -10  -3  -9   34.20    6.90
 -10   3   9   50.49    7.30
  10  -3   9   41.20    6.00
  10  -3  -9   50.39    5.70
 -10   3  -9   39.30    7.20
 -10   3  -9   32.90    6.70
 -10  -3   9   42.70    6.30
 -10  -3   9   45.40    6.30
  11  -3   0   -0.10    2.30
 -11   3   0    3.50    2.80
  11  -3   0    0.70    2.20
 -11  -3   0   -1.40    2.20
 -11   3   0    4.20    2.70
 -11  -3   0    0.90    2.40
  11   3   0    0.70    1.90
 -11   3   0   -0.10    2.60
  11   3   0    2.00    2.60
 -11  -3   0    0.50    2.20
 -11   3   1   26.80    4.20
  11  -3   1   19.80    3.20
  11   3  -1   23.00    2.70
 -11  -3  -1   20.20    3.40
 -11   3   1   21.20    3.50
 -11  -3  -1   20.40    3.40
 -11  -3  -1   21.20    3.40
  11  -3   1   18.90    3.10
  11   3  -1   20.50    3.70
 -11   3   1   21.30    3.40
 -11  -3   1   23.70    3.40
 -11   3  -1   27.90    3.90
  11  -3  -1   28.10    3.20
 -11  -3   1   24.30    3.60
 -11   3  -1   16.40    3.40
  11  -3  -1   17.30    3.10
  11   3   1   23.00    3.00
 -11  -3   1   22.10    3.30
  11   3  -2  152.28   10.00
 -11   3   2  127.79   10.50
 -11  -3  -2  157.58   10.80
 -11   3   2  157.38   11.00
  11  -3   2  143.69   10.60
 -11  -3  -2  157.88   10.80
  11   3  -2  157.18    9.90
 -11  -3  -2  149.29   10.80
 -11   3  -2  144.89   11.00
  11  -3  -2  158.78   10.50
  11   3   2  157.48   10.40
 -11  -3   2  156.38   10.60
  11  -3  -2  153.08   10.10
 -11   3  -2  141.99   10.80
 -11  -3   2  145.69   10.30
 -11  -3   2  158.58   10.90
 -11   3   3   22.60    3.60
 -11  -3  -3   21.20    3.80
  11   3  -3   25.50    3.00
  11  -3   3   27.50    3.90
 -11   3   3   28.50    4.10
 -11  -3   3   21.40    3.90
 -11  -3   3   34.20    3.40
 -11   3  -3   32.90    4.60
  11   3   3   29.70    3.70
  11  -3  -3   25.20    3.60
 -11  -3   3   25.00    3.80
  11  -3   4   46.80    4.90
 -11   3   4   54.09    5.00
  11   3  -4   50.29    4.20
 -11   3   4   46.60    5.50
 -11  -3  -4   43.30    5.10
  11   3   4   43.80    4.70
 -11  -3   4   49.80    4.20
  11  -3  -4   46.20    3.90
  11  -3  -4   46.00    4.70
 -11  -3   4   40.20    4.80
 -11   3  -4   46.40    5.50
 -11  -3   4   40.60    5.70
  11  -3   5    4.40    3.10
  11   3  -5   -2.60    2.00
 -11   3   5   -0.70    3.60
 -11  -3  -5    2.20    2.90
  11  -3  -5    1.10    1.60
  11  -3  -5   -0.20    2.70
 -11  -3   5    2.40    3.10
 -11  -3  -6    4.50    3.90
  11  -3   6   -2.80    3.10
  11   3  -6    0.20    2.20
 -11   3   6    1.00    3.90
 -11   3  -6   -1.60    3.50
  11  -3  -6    0.00    1.30
  11  -3  -6    3.30    3.10
 -11  -3   6    0.00    3.50
  11  -3   7   11.50    4.00
  11   3  -7    6.70    2.70
 -11  -3  -7    5.40    4.10
 -11   3   7    7.80    4.90
 -11  -3   7   11.30    4.30
 -11  -3   7    8.30    4.10
 -11   3  -7    9.40    4.70
  11  -3  -7   10.90    3.70
 -11  -3  -8    3.60    4.60
  11  -3   8    1.80    3.80
 -11  -3  -8    7.00    5.40
  11   3  -8    0.70    2.60
 -11   3   8    0.10    5.00
 -11   3  -8   -4.40    5.30
  11  -3  -8    6.80    3.70
 -11   3  -8    0.40    4.80
 -11  -3   8    8.80    4.40
 -11  -3   8   -0.50    4.30
 -12  -3   0   40.80    4.50
  12  -3   0   35.70    4.20
 -12   3   0   40.20    4.80
  12   3   0   36.80    3.90
  12  -3   0   40.90    4.20
 -12   3   0   36.30    4.80
 -12  -3   0   34.70    4.40
 -12  -3  -1  191.38   12.70
  12  -3   1  190.58   12.50
  12   3  -1  179.58   12.00
  12  -3   1  185.18   12.30
 -12  -3  -1  182.08   12.80
 -12   3   1  178.28   13.00
  12   3   1  198.58   12.30
 -12   3  -1  175.38   12.90
  12  -3  -1  168.68   12.30
 -12  -3   1  169.58   12.50
 -12   3  -1  190.28   13.00
 -12  -3   1  175.38   12.60
  12  -3  -1  187.88   12.20
 -12  -3  -2    4.40    3.10
 -12   3   2    8.10    2.90
  12  -3   2   10.70    3.10
 -12   3   2   13.90    3.50
 -12  -3   2   10.60    3.10
 -12   3  -2    2.90    3.40
 -12  -3   2    4.80    2.60
  12  -3  -2    1.20    2.60
  12  -3  -2    9.50    2.50
  12   3   2    9.80    2.80
 -12   3   3   10.80    3.20
  12  -3   3    7.20    3.00
  12   3  -3    7.20    2.30
 -12   3  -3   13.10    4.00
  12  -3  -3    4.20    2.80
  12   3   3   12.20    3.10
 -12  -3   3    7.90    2.60
  12  -3  -3    8.90    2.40
 -12  -3   3   10.80    3.30
  12  -3   4  249.58   17.10
 -12   3   4  267.37   17.70
 -12  -3  -4  276.57   17.40
 -12   3   4  270.57   17.10
  12   3  -4  259.37   16.40
  12  -3  -4  234.68   16.80
 -12  -3   4  236.48   17.80
  12  -3  -4  258.57   16.30
 -12   3  -4  258.97   17.70
  12   3   4  258.27   17.10
 -12  -3  -5    0.60    3.70
  12   3  -5    2.50    2.30
 -12   3   5   -0.50    2.60
 -12   3   5    6.70    3.90
  12  -3   5   -3.70    2.90
  12  -3  -5   -1.40    2.80
 -12   3  -5    2.50    3.50
 -12  -3   5    3.00    3.40
  12  -3  -5    1.30    1.80
  12  -3   6   13.10    4.00
 -12  -3  -6    8.10    4.30
 -12   3   6    6.90    4.60
  12   3  -6   12.30    2.70
  12  -3  -6   14.30    3.70
 -12   3  -6   14.20    4.60
 -12  -3   6    7.40    3.90
  12  -3  -6   15.30    1.80
 -12   3   7   92.29    9.20
  12   3  -7   94.29    7.20
  12  -3   7   79.59    8.00
 -12  -3  -7   84.99    8.80
 -12  -3   7   91.99    9.00
 -12  -3   7  118.29    9.60
 -12   3  -7   97.99    9.30
  12  -3   8   12.30    4.50
 -12   3   8   13.30    5.90
 -12  -3  -8   17.80    6.10
 -12  -3  -8   15.90    5.50
  12   3  -8   16.20    3.20
  12  -3  -8   18.40    4.20
 -12   3  -8    2.00    5.40
 -12  -3   8    6.80    4.80
 -12  -3   8   16.50    4.80
 -12   3  -8   13.90    6.40
  13  -3   0    0.50    2.70
 -13  -3   0    2.00    3.30
  13  -3   0    2.40    2.70
  13   3   0   -2.20    2.30
 -13   3   0   -6.60    3.10
 -13  -3   0    0.80    2.90
  13  -3   1    3.30    2.90
  13   3  -1    2.30    2.40
 -13   3   1    2.70    3.10
 -13   3   1    1.50    3.30
 -13  -3  -1    3.90    3.20
  13  -3  -1    1.20    2.50
 -13  -3   1    7.00    3.70
  13  -3  -1    2.80    2.80
  13   3   1    2.40    2.60
 -13  -3   1    3.30    3.60
 -13   3  -1    5.20    3.50
 -13   3   2   40.40    5.00
 -13   3   2   28.70    4.60
 -13  -3  -2   44.50    4.90
  13  -3   2   34.20    4.60
  13  -3  -2   34.90    4.30
 -13  -3   2   39.20    4.40
 -13   3  -2   27.60    5.10
  13  -3  -2   39.50    4.20
 -13  -3   2   36.40    4.70
  13   3   2   34.70    4.30
  13  -3   3   18.20    3.90
 -13   3   3   16.40    4.40
  13   3  -3   20.70    2.90
 -13   3   3   18.20    3.80
 -13  -3  -3   14.30    4.00
  13   3   3   22.70    3.80
 -13  -3   3   20.20    3.50
  13  -3  -3   14.00    3.50
 -13  -3   3   23.90    4.10
 -13   3  -3   18.10    4.50
  13  -3  -3   19.20    3.00
  13  -3   4    5.20    3.30
 -13   3   4    3.20    3.90
 -13   3   4    2.10    3.10
  13   3  -4    0.80    2.30
 -13  -3  -4    6.90    3.70
  13  -3  -4   -1.90    2.90
 -13  -3   4    0.90    2.50
 -13  -3   4    3.20    3.40
 -13   3  -4    4.50    4.20
  13  -3  -4    1.80    2.10
  13  -3   5   15.20    4.10
  13   3  -5   11.40    2.70
 -13  -3  -5    8.20    4.20
 -13   3   5   18.10    4.80
 -13   3   5   10.20    3.40
  13  -3  -5   14.60    2.30
  13  -3  -5   13.20    3.60
 -13  -3   5    9.10    4.00
 -13   3  -5    6.80    4.50
 -13  -3  -6   84.69    8.20
  13  -3   6   73.09    7.70
 -13   3   6   86.49    8.70
  13   3  -6   92.49    6.70
  13  -3  -6   80.29    5.60
 -13  -3   6   80.99    7.90
 -13   3  -6   88.19    8.70
 -13   3   7   62.89    7.50
  13   3  -7   46.60    4.50
 -13  -3  -7   46.10    6.40
  13  -3   7   48.10    6.00
 -13  -3   7   45.40    6.30
  13  -3  -7   47.20    5.60
 -13   3  -7   43.80    7.20
  14  -3   0    2.60    2.90
  14  -3   0   -0.90    2.70
 -14   3   0    6.40    4.00
  14   3   0    1.60    2.60
 -14  -3   0    4.40    3.50
 -14  -3  -1   23.80    4.40
 -14   3   1   18.50    4.60
  14  -3   1   23.10    4.00
  14  -3  -1   29.10    3.80
  14   3   1   25.30    3.90
 -14  -3   1   28.10    4.20
 -14  -3   1   25.30    4.30
  14  -3  -1   22.20    3.90
 -14   3  -1   25.00    4.80
 -14  -3  -2    9.50    3.80
 -14   3   2   -0.40    3.40
 -14   3   2    7.60    4.20
  14  -3   2    6.70    3.40
 -14  -3   2    5.20    3.60
  14   3   2   14.30    3.50
 -14   3  -2    3.00    3.90
  14  -3  -2   10.00    2.80
  14  -3  -2    9.30    3.20
  14  -3   3   47.20    5.40
 -14   3   3   45.70    5.90
 -14  -3  -3   42.30    5.70
 -14   3   3   48.60    5.50
 -14   3  -3   38.50    5.90
 -14  -3   3   46.60    5.00
  14  -3  -3   48.60    4.50
  14  -3  -3   38.10    4.90
 -14  -3   3   43.20    5.40
  14  -3   4   -0.70    3.50
 -14   3   4    2.40    4.30
 -14   3   4    8.50    3.70
 -14  -3  -4    3.70    3.90
 -14   3  -4    3.90    4.50
  14  -3  -4    2.40    2.30
  14  -3  -4    5.10    3.60
 -14  -3   4    5.60    3.00
 -14  -3   4    5.00    3.80
  14  -3   5    8.00    4.10
 -14  -3  -5    0.30    4.20
 -14   3   5   -3.60    4.30
  14   3  -5    4.00    2.50
 -14   3   5    3.00    3.20
  14  -3  -5    4.60    3.40
 -14  -3   5    4.60    4.00
  14  -3  -5    0.90    3.30
 -14   3  -5    4.00    4.40
  14   3  -6    0.10    2.50
 -14  -3  -6    1.10    4.50
  14  -3   6    0.60    3.90
 -14   3   6    2.20    4.70
  14  -3  -6    3.90    3.40
 -14   3  -6    0.30    4.70
 -14  -3   6    3.30    4.20
 -15  -3   0   -6.40    3.50
 -15   3   0   -1.70    4.10
  15  -3   1    0.70    3.20
 -15  -3  -1   -3.50    3.40
 -15   3   1   -3.40    4.10
 -15   3  -1    1.20    4.00
  15  -3  -1   -1.30    3.10
 -15  -3   1   -2.30    3.50
  15  -3  -1    1.00    2.90
 -15   3   2  107.59   10.70
  15  -3   2  146.29   10.70
 -15  -3  -2  139.89   11.00
  15  -3  -2  131.09    9.80
 -15   3  -2  129.19   11.30
  15  -3  -2  139.29   10.00
 -15  -3   2  136.89   11.00
 -15  -3   2  129.09   10.30
 -15   3   3   25.90    5.50
 -15   3   3   32.70    5.10
 -15  -3  -3   32.30    5.50
  15  -3   3   35.40    5.20
 -15  -3   3   26.00    5.10
 -15  -3   3   42.40    4.90
  15  -3  -3   35.50    4.10
 -15   3  -3   34.30    5.80
  15  -3  -3   36.20    4.60
 -15   3   4    4.80    5.00
 -15  -3  -4   10.50    4.60
 -15   3   4    4.80    4.90
  15  -3   4   15.60    4.50
  15  -3  -4    8.70    2.70
 -15  -3   4   11.60    3.50
 -15   3  -4    8.30    4.90
 -15  -3   4    2.80    4.20
  15  -3  -4   14.20    3.80
 -15   3   5   21.60    4.70
 -15   3   5   16.70    5.50
 -15  -3  -5   21.50    5.30
  15  -3   5   27.40    5.20
  15  -3  -5   22.00    2.80
  15  -3  -5   17.80    4.10
 -15   3  -5   23.20    5.70
 -15  -3   5   15.10    4.90
 -16   3   0  414.06   27.90
  16  -3   0  435.76   27.10
 -16  -3   0  417.16   27.60
 -16   3   1   14.10    4.90
 -16  -3  -1    5.30    4.30
  16  -3   1   10.30    3.90
 -16  -3   1   15.60    4.60
 -16   3  -1    6.30    4.50
  16  -3  -1    7.00    3.40
  16  -3  -1    5.60    3.50
  16  -3   2  131.79   10.20
 -16   3   2   99.09   10.20
 -16  -3  -2  115.59   10.20
  16  -3  -2  127.09    9.30
 -16   3  -2  107.29   10.30
  16  -3  -2  126.19    9.70
 -16  -3   2  123.69   10.80
  16  -3   3   -0.10    3.90
 -16   3   3    3.90    4.90
 -16  -3  -3    2.90    4.50
 -16  -3   3    0.20    4.20
  16  -3  -3   -2.80    3.30
 -16  -3   3   -4.00    3.40
 -16   3  -3    6.00    4.80
  16  -3  -3   -4.90    2.60
   0  -4   0 1830.42  143.99
   0   4   1    3.10    0.70
   0  -4   1    0.70    0.30
   0  -4   1    0.30    0.30
   0  -4  -1    0.70    0.60
   0  -4   1    1.00    0.30
   0  -4   1    1.00    0.50
   0   4  -1   -0.50    0.50
   0   4  -1    0.20    0.30
   0   4   1   -0.10    0.50
   0  -4  -2 2094.89  127.69
   0  -4  -2 1692.83  127.49
   0  -4   2 2097.99  125.19
   0   4  -2 1951.10  170.48
   0   4   2 2089.69  216.18
   0  -4  -2 1787.12  196.88
   0   4   2 1975.10  127.39
   0  -4  -3   -0.90    1.10
   0  -4   3    0.30    1.00
   0   4  -3    1.10    0.90
   0   4  -3   -0.30    0.70
   0   4   3   -0.20    1.20
   0  -4  -3    0.30    1.20
   0  -4   3    0.20    0.70
   0   4   3   -0.10    1.00
   0  -4   3    0.20    0.70
   0   4  -3    1.30    1.00
   0   4  -4  193.78   12.00
   0   4   4  193.68   12.40
   0  -4  -4  199.48   12.50
   0  -4   4  194.48   12.10
   0   4  -4  187.38   12.20
   0   4   4  173.38   12.40
   0  -4  -4  181.28   12.50
   0   4  -4  199.78   12.30
   0  -4   4  205.28   11.90
   0  -4   5    0.20    1.30
   0  -4  -5   -1.80    1.80
   0  -4   5   -0.20    1.70
   0  -4  -5   -1.50    2.00
   0   4  -5   -0.30    1.10
   0   4   5    2.20    1.80
   0   4  -5    2.00    1.70
   0   4   5   -3.20    1.60
   0  -4  -5    0.00    1.10
   0   4  -5   -2.00    1.50
   0  -4   5   -0.30    1.10
   0  -4   6  263.97   16.00
   0   4  -6  251.37   16.10
   0   4  -6  266.27   16.50
   0  -4   6  253.77   16.60
   0   4   6  250.07   16.60
   0  -4  -6  259.57   16.00
   0  -4  -6  267.47   16.90
   0   4  -6  271.47   16.70
   0  -4  -6  263.07   16.80
   0  -4   6  241.98   16.20
   0   4   6  239.38   16.80
   0  -4   7   -3.10    3.90
   0   4   7    0.40    2.40
   0  -4   7    2.10    2.20
   0   4  -7   -1.30    2.40
   0   4  -7   -3.50    2.50
   0  -4  -7    2.40    1.60
   0   4   7    1.00    2.80
   0  -4  -7   -0.60    2.90
   0   4  -7    1.50    1.70
   0  -4  -7    0.70    2.90
   0  -4   8   21.10    3.90
   0   4  -8   21.30    2.80
   0  -4  -8   19.50    4.00
   0   4  -8   21.30    4.10
   0  -4  -8   23.70    4.50
   0  -4   8   16.40    3.20
   0   4  -8   22.80    3.80
   0  -4  -8   15.20    2.60
   0   4   8   15.20    3.40
   0   4  -9   -3.00    3.90
   0  -4  -9    1.10    4.00
   0   4  -9    0.30    2.20
   0  -4  -9    1.70    3.90
   0  -4   9    2.60    3.00
   0   4  -9    1.70    3.40
   0  -4  -9    1.80    2.40
   0   4 -10   66.89    6.90
   0  -4  10   64.19    6.60
   0  -4 -10   56.69    7.50
   0   4 -10   73.99    6.10
   0  -4 -10   71.39    5.90
   0   4 -10   71.59    8.20
   0   4 -11    1.80    4.10
   0   4 -11    1.70    5.00
   0  -4 -11    6.60    5.00
   0   4 -11   -0.80    2.80
   1  -4   0    0.90    0.60
  -1   4   0    0.30    0.40
  -1   4   0    0.50    0.40
  -1   4   0   -0.30    0.50
   1  -4   0    0.30    0.40
   1   4   0    1.20    0.30
  -1  -4   0    0.20    0.30
   1  -4   0    1.00    0.50
  -1  -4  -1    0.00    0.50
   1  -4   1    0.60    0.40
  -1  -4  -1    2.10    0.60
   1   4  -1    2.10    0.60
   1  -4   1    1.10    0.50
   1  -4   1    0.70    0.60
  -1   4   1    0.10    0.60
   1  -4  -1    0.70    0.70
  -1   4  -1    1.10    0.40
   1  -4  -1    3.50    0.80
   1   4   1    1.50    0.50
  -1  -4   1    0.60    0.50
  -1   4  -1    0.80    0.50
  -1  -4   1    0.30    0.20
  -1   4  -1   -0.90    0.50
   1   4  -2  337.77   20.30
  -1   4   2  296.97   20.60
  -1  -4  -2  313.37   20.40
   1   4  -2  349.87   20.20
   1  -4   2  341.17   20.30
   1  -4   2  344.57   20.40
   1   4  -2  350.96   20.40
   1   4  -2  340.57   20.20
   1  -4   2  354.96   20.30
  -1   4   2  318.87   20.60
  -1  -4  -2  336.97   20.50
   1   4   2  310.07   20.40
   1   4   2  362.66   20.50
  -1   4  -2  350.06   20.30
  -1   4  -2  311.97   20.40
  -1   4  -2  331.97   20.40
  -1  -4   2  330.37   20.30
  -1   4  -2  359.66   20.40
  -1  -4   2  343.87   20.20
   1  -4  -2  316.17   20.50
  -1  -4   2  314.47   20.20
   1   4  -3   25.50    2.00
  -1   4   3   17.80    2.50
  -1  -4  -3   25.30    2.50
   1  -4   3   25.90    2.20
  -1   4   3   32.90    2.80
   1   4  -3   24.00    2.10
   1   4  -3   24.90    2.30
  -1  -4  -3   28.70    2.50
   1  -4   3   24.00    2.10
   1  -4  -3   23.30    2.50
  -1   4  -3   30.60    2.40
   1   4   3   20.80    2.30
  -1   4  -3   26.70    2.10
  -1  -4   3   23.10    2.10
  -1   4  -3   28.10    2.30
  -1  -4   3   26.10    2.30
  -1   4  -3   30.40    2.40
   1   4   3   27.80    2.50
  -1  -4   3   25.50    1.90
   1   4  -4  545.95   32.00
   1   4  -4  563.34   32.30
  -1  -4  -4  510.85   32.40
  -1  -4  -4  519.45   32.40
  -1   4   4  520.15   32.50
   1   4  -4  548.05   32.10
  -1  -4  -4  536.15   32.10
  -1   4   4  495.55   32.50
   1  -4   4  523.55   32.00
   1  -4   4  522.05   32.10
   1   4   4  539.85   32.40
  -1  -4   4  550.74   31.90
  -1   4  -4  545.55   32.10
  -1  -4   4  521.45   32.10
   1  -4  -4  549.65   32.60
  -1   4  -4  547.55   32.20
   1  -4  -4  518.45   32.50
  -1   4  -4  486.05   32.20
  -1  -4   4  507.15   32.30
   1   4   4  491.55   32.40
   1   4  -5  148.69    9.80
  -1   4   5  132.69    9.80
  -1  -4  -5  147.39    9.30
  -1  -4  -5  147.99    9.90
  -1  -4  -5  135.69   10.00
   1   4  -5  142.49    9.60
  -1   4   5  137.59   10.10
   1   4  -5  158.48    9.20
   1  -4   5  135.79    9.50
   1  -4   5  154.38    9.30
  -1  -4   5  137.89    9.70
  -1  -4   5  155.08    9.10
   1   4   5  132.79    9.90
   1  -4  -5  144.89   10.40
  -1   4  -5  148.99    9.70
  -1   4  -5  133.89    9.70
  -1  -4   5  142.49    9.50
  -1   4  -5  145.59    9.40
   1  -4  -5  167.68   10.20
   1   4   5  139.09    9.80
  -1   4   6  250.07   18.10
   1  -4   6  280.27   17.70
  -1  -4  -6  281.37   17.50
   1   4  -6  287.67   18.10
   1   4  -6  274.97   17.30
   1   4  -6  305.47   17.80
  -1   4   6  252.87   18.10
  -1  -4  -6  273.47   18.20
   1  -4   6  303.47   17.50
  -1  -4  -6  287.17   18.20
  -1   4  -6  280.57   17.90
   1  -4  -6  276.87   18.20
   1   4   6  285.97   18.10
   1   4   6  264.87   17.90
   1  -4  -6  284.67   17.30
  -1   4  -6  276.77   18.40
  -1  -4   6  275.67   18.00
   1  -4  -6  304.67   18.40
  -1   4  -6  262.57   17.50
  -1  -4   6  285.87   17.70
   1   4  -7   10.70    1.90
  -1  -4  -7   12.60    3.40
  -1  -4  -7   13.40    2.20
   1  -4   7   12.00    2.60
  -1   4   7   11.80    3.30
  -1   4   7    7.60    3.00
  -1  -4  -7   16.70    3.50
   1   4  -7    8.20    2.60
   1   4  -7    8.50    3.00
   1  -4  -7   10.40    3.50
  -1   4  -7   12.80    2.30
  -1  -4   7    6.30    2.80
   1   4   7    7.70    2.90
  -1  -4   7   12.20    2.60
   1  -4  -7   10.20    3.40
   1  -4  -7    9.20    1.80
  -1   4  -7    6.80    3.00
   1   4   7    8.40    3.00
  -1  -4  -8  153.08   11.70
  -1  -4  -8  157.58   11.60
   1   4  -8  172.18   11.90
   1   4  -8  155.18   10.30
   1   4  -8  171.28   11.00
  -1   4   8  147.79   11.50
  -1  -4  -8  150.08   10.40
   1  -4   8  154.68   10.90
   1  -4  -8  150.08   10.20
   1   4   8  153.68   11.20
   1  -4  -8  156.78   11.60
  -1  -4   8  152.18   10.90
  -1  -4   8  154.38   11.50
  -1   4  -8  158.48   10.50
  -1   4  -8  144.59   11.10
  -1   4  -8  159.58   11.60
  -1  -4  -9    2.20    2.20
  -1  -4  -9   -1.40    3.80
  -1  -4  -9    0.60    4.00
   1  -4   9   -3.30    2.60
   1   4  -9    0.40    2.10
   1   4  -9    0.70    3.00
   1   4  -9    2.30    3.90
  -1   4  -9   -2.10    2.30
   1  -4  -9   -3.90    3.70
  -1   4  -9   -0.80    3.70
  -1  -4   9    0.80    3.00
   1  -4  -9    2.60    2.00
  -1   4  -9   -0.80    3.30
  -1  -4 -10   31.70    5.90
   1   4 -10   16.20    5.30
  -1  -4 -10   22.30    5.40
   1   4 -10   20.60    3.20
   1   4 -10   34.10    4.70
   1  -4  10   13.00    5.10
   1  -4 -10   19.60    5.00
  -1   4 -10   19.40    3.50
  -1   4 -10   20.10    4.80
   1  -4 -10   21.20    3.10
  -1  -4  10   18.20    4.10
  -1   4 -10   11.50    4.90
  -1  -4 -11   -2.60    5.10
  -1  -4 -11    2.30    5.30
   1   4 -11    2.10    2.60
  -1   4 -11   -1.80    5.40
   1  -4 -11    1.60    4.60
  -1   4 -11    3.20    4.30
   1  -4 -11    2.40    3.00
   2   4   0  133.89    7.50
   2  -4   0  116.19    7.70
   2  -4   0  116.89    7.70
  -2   4   0  125.29    7.60
  -2   4   0  124.49    7.70
   2  -4   0  127.99    7.70
  -2  -4   0  121.29    7.50
  -2   4   0  114.09    7.70
  -2  -4  -1  272.47   16.20
   2  -4   1  262.07   16.30
  -2   4   1  260.67   16.30
   2  -4   1  262.87   16.20
  -2   4   1  256.17   16.30
   2  -4   1  259.97   16.20
  -2   4  -1  276.47   16.30
   2   4   1  266.37   16.20
   2  -4  -1  280.87   16.30
  -2  -4   1  268.27   16.00
   2  -4  -1  253.87   16.30
  -2   4  -1  259.97   16.30
  -2  -4   1  270.77   16.00
  -2   4  -1  267.47   16.20
   2   4  -2  244.08   13.70
   2  -4   2  236.78   13.90
   2  -4   2  230.18   14.00
  -2   4   2  235.78   14.10
  -2  -4  -2  218.78   13.90
   2  -4   2  234.78   13.90
  -2   4  -2  228.38   14.00
   2  -4  -2  225.68   14.10
  -2  -4   2  231.98   13.80
  -2  -4   2  206.98   13.80
   2   4   2  214.18   13.90
   2  -4  -2  208.38   14.00
  -2   4  -2  223.78   14.00
  -2  -4   2  223.28   13.70
  -2   4  -2  229.48   13.90
   2  -4   3    0.80    0.90
  -2  -4  -3    0.70    0.90
   2  -4   3    1.50    1.00
  -2   4   3   -0.10    1.20
   2   4  -3    1.00    0.50
  -2  -4  -3   -2.60    1.10
  -2  -4  -3    1.00    0.90
   2   4  -3    0.20    0.70
  -2   4   3   -0.20    1.30
   2  -4  -3    0.80    1.30
  -2   4  -3    0.40    1.00
  -2   4  -3   -0.10    0.80
  -2   4  -3    0.90    1.00
  -2   4  -3    0.80    1.10
  -2  -4   3   -0.50    0.80
  -2  -4   3    1.80    1.10
  -2  -4   3    1.00    0.50
   2  -4   4    5.40    1.40
  -2   4   4    5.50    1.80
  -2  -4  -4    9.10    1.80
  -2  -4  -4    6.70    1.40
   2   4  -4    5.40    1.70
   2   4  -4    5.70    1.30
   2  -4   4    8.20    1.50
   2   4  -4    8.80    1.00
  -2   4   4   10.30    2.30
  -2  -4  -4    9.60    1.90
  -2   4  -4    8.60    1.40
  -2   4  -4    8.50    1.80
  -2  -4   4   10.70    1.60
  -2   4  -4    7.20    1.60
   2   4   4    9.10    1.80
  -2  -4   4    8.00    1.80
  -2   4  -4    8.90    1.50
  -2  -4   4    9.30    0.90
   2  -4  -4    5.70    1.90
  -2  -4  -5  153.98   10.90
   2   4  -5  127.59    9.30
  -2  -4  -5  141.69    8.80
   2   4  -5  133.99    8.50
   2  -4   5  136.09    8.80
  -2  -4  -5  133.99    9.20
   2  -4   5  124.89    8.90
   2   4  -5  129.49    8.80
  -2   4   5  125.19    9.30
  -2   4   5  130.49    9.40
  -2  -4   5  136.19    9.20
   2   4   5  143.79    9.20
  -2   4  -5  133.19    8.90
  -2   4  -5  129.29    9.10
   2  -4  -5  143.89    9.40
  -2   4  -5  133.89    9.10
  -2  -4   5  140.99    8.90
   2   4  -6  395.66   23.80
  -2  -4  -6  376.66   23.70
  -2   4   6  360.86   25.90
   2   4  -6  385.26   23.40
  -2  -4  -6  419.76   24.30
   2  -4   6  392.76   23.70
  -2  -4  -6  374.16   24.30
   2  -4   6  373.46   23.80
  -2   4   6  360.86   24.30
   2   4  -6  376.16   24.30
  -2  -4   6  392.96   24.20
   2  -4  -6  370.06   23.40
  -2  -4   6  376.96   24.20
  -2   4  -6  377.36   23.80
  -2   4  -6  383.86   24.10
   2  -4  -6  418.66   24.30
   2   4   6  373.76   24.10
  -2   4  -6  385.56   24.10
  -2   4   7   65.59    6.70
   2   4  -7   69.09    5.10
  -2  -4  -7   55.49    6.00
  -2  -4  -7   72.49    5.50
   2  -4   7   81.29    5.60
   2  -4   7   69.19    5.90
  -2  -4  -7   71.09    6.70
   2   4  -7   84.69    6.90
   2   4  -7   71.49    5.80
  -2   4   7   79.29    6.80
  -2   4  -7   86.29    6.70
   2  -4  -7   70.59    6.60
   2   4   7   61.79    6.80
  -2  -4   7   77.19    6.60
  -2   4  -7   63.19    5.60
   2  -4  -7   69.89    5.10
  -2  -4   7   66.49    6.00
  -2   4  -7   68.49    6.30
   2  -4   8   45.60    4.40
  -2  -4  -8   47.30    5.80
  -2  -4  -8   65.69    6.30
   2   4  -8   44.20    4.70
   2  -4   8   44.50    4.80
  -2   4   8   46.30    5.20
   2   4  -8   46.00    5.80
   2   4  -8   44.80    4.60
  -2  -4  -8   49.00    4.40
   2  -4  -8   43.80    3.90
  -2   4  -8   40.40    5.30
  -2  -4   8   57.19    5.90
   2   4   8   42.10    4.90
  -2   4  -8   46.60    4.60
  -2   4  -8   40.00    5.10
  -2  -4   8   49.80    4.90
   2  -4  -8   48.40    5.40
  -2  -4  -9   13.90    2.90
   2   4  -9   10.10    2.30
   2   4  -9   13.00    3.40
   2  -4   9   13.90    3.60
  -2  -4  -9    6.80    3.90
  -2  -4   9   14.00    3.60
   2  -4  -9   10.40    2.30
  -2   4  -9    4.40    4.40
  -2   4  -9   10.30    4.00
  -2   4  -9   13.00    3.10
   2  -4  -9   17.20    4.30
  -2  -4 -10    9.20    5.20
   2   4 -10    4.00    2.20
  -2  -4 -10   -2.60    4.70
   2   4 -10    2.80    3.30
   2  -4 -10    3.20    2.20
   2  -4 -10   -3.10    4.20
  -2   4 -10    5.60    3.50
  -2  -4  10    7.60    3.70
  -2   4 -10    7.10    4.40
  -2   4 -10    8.30    4.80
  -2  -4 -11   10.00    5.70
   2   4 -11    6.00    2.60
  -2  -4 -11   18.00    5.70
   2   4 -11    8.20    3.80
   2  -4 -11   10.40    5.10
   2  -4 -11   13.30    2.90
  -2   4 -11    6.30    6.30
  -2   4 -11    9.30    4.90
   3  -4   0    0.00    0.60
   3  -4   0    0.80    0.70
   3   4   0    0.40    0.50
  -3  -4   0    0.00    0.50
   3  -4   0   -0.20    0.80
  -3   4   0    1.40    0.80
  -3   4   0    2.20    0.70
   3  -4   1  241.28   14.30
  -3  -4  -1  247.78   14.20
   3   4  -1  222.38   14.00
  -3   4   1  201.08   14.20
  -3   4   1  225.88   14.20
   3  -4   1  225.68   14.20
  -3   4   1  233.18   14.20
  -3  -4  -1  240.48   14.10
   3  -4   1  223.78   14.20
  -3  -4   1  249.78   14.00
  -3   4  -1  227.98   14.30
   3   4   1  230.98   14.10
  -3  -4   1  233.08   14.00
   3  -4  -1  220.68   14.20
   3  -4  -1  231.58   14.20
  -3   4  -1  220.48   14.30
  -3   4  -1  235.58   14.20
  -3   4   2   71.69    5.20
   3  -4   2   73.99    5.20
   3  -4   2   70.89    5.10
  -3  -4  -2   82.99    5.10
  -3  -4  -2   75.59    5.10
  -3   4   2   67.99    5.20
   3   4  -2   76.19    4.70
   3  -4   2   78.69    5.10
  -3  -4   2   73.19    4.90
  -3  -4   2   80.39    4.90
  -3   4  -2   78.59    5.20
  -3   4  -2   80.39    5.10
  -3   4  -2   67.69    5.20
   3   4   2   82.09    5.10
   3  -4  -2   77.19    5.30
   3  -4  -2   86.39    5.20
   3  -4   3  199.58   12.60
  -3   4   3  212.58   12.90
   3  -4   3  197.18   12.60
   3   4  -3  190.88   12.30
  -3  -4  -3  205.18   12.60
  -3  -4  -3  207.88   12.70
   3   4   3  201.98   12.70
   3  -4  -3  222.38   12.90
  -3  -4   3  198.48   12.50
  -3   4  -3  216.08   12.70
  -3   4  -3  197.18   12.70
  -3  -4   3  182.98   12.60
   3  -4  -3  200.08   12.70
   3  -4   4  451.25   26.20
  -3  -4  -4  440.56   26.10
  -3   4   4  453.05   26.60
   3  -4   4  393.46   26.40
  -3  -4  -4  427.76   26.30
  -3   4   4  409.96   26.70
  -3  -4  -4  426.06   26.30
   3   4  -4  446.86   25.90
  -3   4  -4  422.86   26.20
  -3  -4   4  402.76   26.50
  -3   4  -4  437.16   26.30
   3  -4  -4  411.86   26.40
   3   4   4  427.26   26.30
  -3  -4   4  409.36   26.20
  -3   4  -4  442.26   26.10
   3  -4  -4  416.76   26.20
  -3   4  -4  419.46   26.30
   3  -4   5   12.40    2.10
  -3   4   5   12.50    2.80
   3  -4   5   10.60    2.00
   3   4  -5   13.20    1.80
  -3   4   5   13.60    2.70
  -3  -4  -5   12.90    2.40
  -3  -4  -5   12.60    2.50
  -3  -4  -5   10.80    1.90
   3  -4  -5   10.50    2.60
  -3  -4   5   14.00    2.20
   3   4   5   11.30    2.20
  -3   4  -5   17.00    2.30
  -3   4  -5   12.40    2.00
  -3  -4   5   13.20    2.50
  -3   4  -5   12.50    2.40
  -3  -4  -6  222.98   14.10
  -3  -4  -6  219.48   13.60
  -3   4   6  234.38   14.50
   3   4  -6  203.78   13.00
   3  -4   6  204.58   13.60
   3  -4   6  224.28   13.60
  -3  -4  -6  205.38   14.20
  -3   4   6  195.38   14.30
   3   4  -6  209.58   13.50
  -3   4  -6  214.48   14.50
  -3   4  -6  217.28   13.50
   3  -4  -6  196.08   13.90
  -3   4  -6  208.58   13.70
  -3  -4   6  217.98   13.80
  -3  -4   6  205.58   14.10
   3   4   6  202.78   13.90
  -3   4  -6  215.58   14.10
  -3  -4  -7   -0.10    2.70
   3  -4   7    1.60    2.20
   3  -4   7    0.30    2.00
  -3   4   7   -1.20    3.00
  -3  -4  -7    4.00    3.20
  -3  -4  -7   -1.10    2.10
   3   4  -7   -1.80    1.90
  -3   4   7   -3.10    2.70
   3   4  -7    0.80    1.20
  -3   4  -7   -4.00    2.40
   3   4   7   -0.40    2.40
   3  -4  -7    0.90    1.40
  -3  -4   7   -0.60    2.20
  -3   4  -7    1.70    2.00
  -3   4  -7   -0.10    1.90
  -3  -4   7    1.00    2.70
  -3   4  -7    3.60    3.10
   3  -4  -7   -2.30    2.80
   3  -4   8   81.99    6.70
   3   4  -8   86.39    7.00
  -3  -4  -8   84.99    7.80
  -3  -4  -8   82.69    8.10
   3  -4   8   81.29    7.20
   3   4  -8   85.09    5.90
  -3   4   8   84.29    7.60
  -3  -4  -8   84.19    6.80
  -3   4  -8   86.99    7.10
   3  -4  -8   99.69    8.00
  -3   4  -8   96.39    6.80
  -3   4  -8   92.49    7.80
  -3  -4   8   89.19    7.30
  -3   4  -8   86.99    7.80
  -3  -4   8  108.89    8.30
   3  -4  -8   79.49    6.10
  -3  -4  -9  125.99   10.70
   3  -4   9  117.19    9.60
   3   4  -9  132.89    9.10
  -3  -4  -9  127.59   10.20
   3   4  -9  108.29    8.00
  -3   4  -9  129.49    9.30
  -3   4  -9  116.59   10.10
  -3   4  -9  130.39   10.40
   3  -4  -9  115.39    8.20
  -3  -4   9  113.09    9.50
   3  -4  -9  155.68   10.30
   3   4 -10   22.50    3.90
  -3  -4 -10   19.50    5.10
  -3  -4 -10   36.80    6.40
  -3   4 -10    9.30    4.90
   3  -4 -10   20.00    5.00
   3  -4 -10   25.70    3.00
  -3  -4  10   31.30    4.70
  -3   4 -10   21.80    5.40
   3   4 -11   -4.20    2.80
  -3  -4 -11   -2.60    5.30
   3   4 -11    1.80    3.40
  -3  -4 -11   -4.30    5.10
  -3   4 -11   -0.60    5.20
  -3   4 -11   -6.90    4.40
   3  -4 -11   -3.00    2.20
   3  -4 -11   -1.60    4.50
  -4   4   0   99.39    6.60
  -4   4   0   98.99    6.60
  -4  -4   0  107.79    6.40
   4  -4   0   96.69    6.60
  -4   4   0   95.49    6.60
  -4  -4   0  102.69    6.30
  -4  -4   0   98.49    6.40
   4   4   0  101.19    6.50
   4  -4   0  104.89    6.70
   4  -4   0  101.49    6.60
  -4   4   1    0.60    0.90
   4  -4   1    2.20    1.10
  -4  -4  -1    2.10    0.80
  -4   4   1    3.10    1.10
   4  -4   1    2.60    1.00
  -4   4   1    1.60    1.10
  -4  -4  -1    0.70    0.80
   4  -4   1    1.70    1.10
   4   4  -1    1.70    0.80
  -4  -4   1    1.40    0.70
   4   4   1    1.30    0.90
  -4   4  -1    4.90    1.20
  -4  -4   1    1.40    0.60
  -4   4  -1    0.60    0.90
  -4  -4   1    1.50    0.70
  -4   4  -1    1.30    1.10
   4  -4  -1    1.30    0.90
   4  -4  -1    2.10    1.10
  -4   4   2  337.87   21.30
  -4   4   2  318.07   21.30
  -4  -4  -2  357.46   21.20
   4  -4   2  348.07   21.30
  -4  -4  -2  345.87   21.20
   4  -4   2  359.26   21.30
   4   4  -2  348.67   20.90
   4  -4   2  342.27   21.20
  -4   4   2  335.67   21.20
   4  -4  -2  338.07   21.20
  -4   4  -2  365.96   21.50
   4   4   2  337.87   21.20
  -4   4  -2  335.37   21.30
  -4  -4   2  361.26   21.00
   4  -4  -2  342.17   21.10
  -4   4  -2  339.27   21.30
  -4  -4   2  358.76   21.10
  -4  -4   2  345.77   20.80
  -4  -4  -3  319.57   19.60
  -4   4   3  287.57   19.60
  -4  -4  -3  312.17   19.50
   4  -4   3  308.57   19.60
   4   4  -3  327.17   19.20
   4  -4   3  302.97   20.40
   4   4   3  319.07   19.60
  -4   4  -3  321.47   19.70
  -4  -4   3  311.77   19.40
  -4   4  -3  333.77   19.50
  -4   4  -3  310.17   19.60
   4  -4  -3  323.57   19.70
   4  -4  -3  324.47   19.50
   4   4  -4   30.00    2.40
   4  -4   4   28.30    2.80
   4  -4   4   29.90    2.90
  -4  -4  -4   32.90    2.80
  -4   4   4   29.70    3.40
  -4  -4  -4   28.70    3.50
  -4  -4  -4   23.70    3.10
   4  -4  -4   28.00    2.80
  -4   4  -4   30.20    3.00
  -4  -4   4   26.50    2.90
  -4   4  -4   31.30    2.90
   4   4   4   23.30    2.70
   4  -4  -4   23.70    2.90
  -4  -4   4   22.90    2.80
  -4   4  -4   35.00    3.10
  -4  -4  -5  171.78   12.10
   4  -4   5  182.88   12.00
  -4   4   5  188.98   12.70
  -4  -4  -5  193.58   11.90
   4  -4   5  180.08   11.90
  -4   4   5  182.08   12.50
   4   4  -5  184.28   11.60
  -4  -4  -5  186.98   12.10
  -4   4  -5  176.68   12.20
  -4   4  -5  173.48   11.90
   4  -4  -5  186.18   11.90
  -4  -4   5  181.88   12.00
  -4   4  -5  196.38   11.90
  -4   4  -5  171.18   12.10
   4  -4  -5  185.58   12.20
   4   4   5  191.88   12.10
  -4  -4   5  185.08   12.20
   4  -4   6    1.70    1.80
  -4  -4  -6    1.70    2.40
  -4   4   6   -0.70    2.30
  -4  -4  -6    4.60    2.70
  -4  -4  -6    2.00    1.90
   4   4  -6   -0.10    1.60
   4  -4   6    0.10    1.70
  -4   4  -6    0.40    1.90
   4  -4  -6    3.00    2.50
  -4  -4   6    1.70    2.00
  -4   4  -6    1.10    2.50
  -4   4  -6    2.00    2.40
  -4  -4   6    1.20    2.40
   4   4   6    1.50    2.20
   4  -4  -6   -1.00    1.90
  -4   4  -6    0.90    1.90
  -4   4   7    4.50    4.70
  -4  -4  -7    6.20    2.90
  -4  -4  -7    4.90    2.20
  -4   4   7    6.50    3.30
   4  -4   7   14.40    2.80
   4  -4   7    5.60    2.40
  -4  -4  -7   -0.20    2.80
  -4  -4   7    2.90    2.40
   4   4   7    4.00    2.60
  -4   4  -7    6.10    2.30
  -4   4  -7    2.90    2.80
   4  -4  -7    6.00    2.50
   4  -4  -7    6.10    1.50
  -4   4  -7    7.90    3.40
   4  -4  -7    3.00    3.00
   4   4  -8    1.70    2.30
   4  -4   8    0.90    2.40
   4  -4   8    4.80    2.80
  -4  -4  -8    1.10    3.80
  -4  -4  -8    4.50    3.50
  -4   4   8    5.20    3.60
  -4   4  -8    5.60    2.70
   4  -4  -8    5.80    2.80
  -4  -4   8    3.20    2.90
   4  -4  -8    0.20    3.30
  -4   4  -8   -6.30    3.50
   4  -4  -8    1.00    1.50
  -4   4  -8   -0.40    3.30
   4   4  -9    5.80    2.70
  -4  -4  -9    2.30    4.50
  -4   4  -9    6.00    4.20
   4  -4  -9    5.50    3.80
  -4   4  -9   -1.70    3.90
   4  -4  -9   12.30    3.30
   4  -4  -9    3.70    1.80
  -4  -4   9    1.30    3.20
  -4  -4 -10    3.30    4.90
   4   4 -10    1.90    3.00
  -4  -4 -10   -0.20    4.50
  -4   4 -10   -2.40    4.20
   4  -4 -10    8.70    4.40
   4  -4 -10    4.60    3.40
  -4  -4  10    2.30    3.70
   4  -4 -10    6.30    2.00
  -4   4 -10    6.00    4.80
  -4  -4 -11   -3.00    5.30
  -4  -4 -11   -0.10    5.40
   4   4 -11   -0.40    3.20
  -4   4 -11    3.40    5.30
   4  -4 -11    2.40    2.20
   4  -4 -11   -1.40    3.50
   4  -4 -11    0.40    4.50
  -4   4 -11    1.70    5.20
  -5   4   0   -1.50    1.00
   5  -4   0    1.40    1.10
  -5   4   0    1.30    1.00
  -5  -4   0    1.10    0.90
   5  -4   0    1.10    1.40
   5  -4   0    0.70    1.10
  -5  -4   0   -0.80    0.80
   5   4   0    0.40    1.00
  -5   4   0   -1.00    1.00
  -5  -4   0    0.80    0.90
   5  -4   1  357.26   22.60
   5  -4   1  383.06   22.70
  -5  -4  -1  393.46   22.70
   5   4  -1  347.07   22.50
   5  -4   1  338.87   23.00
  -5   4   1  377.96   22.70
  -5   4   1  355.46   22.70
  -5  -4  -1  387.96   22.50
  -5   4   1  363.56   22.60
  -5  -4   1  356.76   22.40
   5  -4  -1  357.46   22.60
   5  -4  -1  381.06   22.60
  -5  -4   1  383.36   22.40
  -5   4  -1  360.26   22.80
  -5   4  -1  373.56   22.80
  -5   4  -1  379.06   22.70
  -5  -4   1  379.66   22.50
   5  -4  -1  358.56   22.80
   5   4   1  361.36   22.60
   5  -4   2   36.70    3.00
   5   4  -2   29.20    2.20
  -5  -4  -2   32.90    2.80
   5  -4   2   28.30    2.70
  -5   4   2   32.50    2.80
   5  -4   2   31.80    2.90
  -5   4   2   31.60    2.90
  -5  -4  -2   25.70    2.50
  -5   4   2   30.50    2.90
  -5  -4   2   29.10    2.20
   5  -4  -2   28.00    2.60
  -5   4  -2   32.20    3.00
  -5  -4   2   35.60    2.60
  -5   4  -2   23.10    2.70
  -5  -4   2   25.00    2.40
   5   4   2   30.80    2.80
  -5   4  -2   32.80    2.90
   5  -4  -2   33.10    2.90
  -5   4   3  195.98   13.10
  -5   4   3  212.58   13.30
  -5  -4  -3  214.78   13.10
   5  -4   3  203.58   13.20
  -5  -4  -3  203.48   13.10
   5   4  -3  216.68   12.80
   5   4   3  201.08   13.20
  -5   4  -3  216.88   13.40
  -5  -4   3  210.38   13.00
  -5   4  -3  218.88   13.20
  -5   4  -3  196.08   13.20
   5  -4  -3  207.48   13.00
   5  -4  -3  207.58   13.20
  -5  -4   3  195.88   13.00
   5   4  -4  199.08   11.80
  -5   4   4  175.28   12.30
   5  -4   4  186.58   12.20
   5  -4   4  170.38   12.20
  -5  -4  -4  191.78   12.10
  -5  -4  -4  198.08   12.20
  -5   4  -4  192.28   12.20
   5  -4  -4  192.38   11.90
  -5  -4   4  184.18   12.30
  -5  -4   4  194.28   12.20
   5  -4  -4  197.98   12.70
   5   4   4  185.08   12.20
  -5   4  -4  190.68   12.40
  -5   4  -4  182.18   12.30
  -5  -4  -5   71.89    5.50
   5  -4   5   67.69    5.40
  -5   4   5   67.19    6.40
  -5   4   5   71.29    5.90
  -5  -4  -5   68.89    6.00
  -5  -4  -5   75.89    5.50
   5  -4   5   67.79    5.40
   5   4  -5   73.39    5.00
  -5  -4   5   76.09    5.60
   5  -4  -5   65.29    5.70
   5  -4  -5   66.99    5.10
  -5   4  -5   65.59    5.80
   5   4   5   72.29    5.70
  -5   4  -5   71.89    5.40
  -5   4  -5   62.19    5.50
  -5  -4   5   61.99    5.60
  -5  -4  -6  155.18   10.60
  -5   4   6  137.99   10.80
   5  -4   6  149.19   10.10
   5  -4   6  141.29    9.90
  -5  -4  -6  132.29   10.30
  -5  -4  -6  143.19    9.90
   5   4  -6  152.68    9.60
  -5   4   6  136.69   10.70
   5  -4  -6  144.89    9.70
   5   4   6  130.69   10.20
   5  -4  -6  163.78   10.40
  -5  -4   6  148.89   10.20
  -5   4  -6  150.68   10.50
  -5  -4   6  151.98   10.40
  -5   4  -6  158.68   10.50
  -5   4  -6  140.29   10.50
  -5  -4  -7    4.70    3.30
   5  -4   7    0.70    2.30
  -5   4   7    0.20    2.70
  -5  -4  -7    1.10    2.20
  -5  -4  -7   -0.60    2.80
   5  -4  -7    4.00    2.20
   5  -4  -7    1.80    1.40
  -5   4  -7   -0.60    2.30
  -5  -4   7   -1.10    2.50
   5   4   7    1.50    2.80
  -5   4  -7    4.80    3.40
   5  -4  -7    1.50    3.00
  -5   4  -7   -4.00    2.00
  -5   4  -7    5.00    3.00
  -5  -4   7    1.00    3.00
   5   4  -8   40.50    4.00
   5  -4   8   42.50    4.70
  -5  -4  -8   51.59    6.10
  -5   4   8   37.80    5.40
  -5  -4  -8   32.90    4.80
   5  -4   8   34.70    4.20
  -5   4  -8   38.20    5.50
   5  -4  -8   39.50    3.30
  -5   4  -8   35.80    5.20
   5  -4  -8   38.30    5.10
   5  -4  -8   45.70    4.30
  -5  -4   8   40.90    4.80
  -5  -4  -9   12.30    4.70
   5   4  -9   15.50    3.10
  -5  -4  -9    3.20    4.30
   5  -4   9   10.00    3.30
   5  -4  -9   12.50    3.10
  -5   4  -9   10.40    5.10
   5  -4  -9   11.40    4.10
   5  -4  -9   10.00    1.90
  -5  -4   9    9.30    3.70
  -5   4  -9    5.60    4.20
  -5  -4 -10   23.40    5.90
   5   4 -10   21.20    3.80
  -5  -4 -10   27.30    5.90
   5  -4 -10   24.80    2.80
   5  -4 -10   19.00    4.90
   5  -4 -10   34.00    4.00
  -5   4 -10   32.40    5.60
  -5   4 -10   25.30    5.90
  -5  -4  10   26.50    4.80
  -5  -4 -11   -2.70    5.00
  -5  -4 -11   -3.80    5.80
   5   4 -11   -0.10    3.10
  -5   4 -11   10.10    5.80
   5  -4 -11    7.30    4.60
   5  -4 -11    5.40    2.70
   5  -4 -11    1.50    2.90
  -5   4 -11    4.90    5.80
  -6  -4   0  157.58    9.90
  -6  -4   0  159.18   10.00
   6   4   0  164.28    9.90
   6  -4   0  157.68   10.20
  -6  -4   0  152.08   10.00
  -6   4   0  148.19   10.20
  -6   4   0  153.98   10.20
   6  -4   0  163.88   10.40
   6   4   0  155.98   10.10
   6  -4   0  158.58   10.10
  -6   4   0  157.98   10.40
  -6  -4  -1  631.04   37.70
   6  -4   1  614.74   37.70
  -6  -4  -1  647.44   37.70
  -6   4   1  600.84   37.90
  -6  -4  -1  627.64   37.70
  -6   4   1  626.74   37.80
   6   4  -1  617.34   37.70
   6  -4   1  632.04   37.80
   6  -4   1  600.94   37.90
  -6   4  -1  618.94   37.80
   6  -4  -1  625.44   37.80
  -6  -4   1  587.34   37.60
  -6  -4   1  636.94   37.50
  -6   4  -1  578.44   37.90
   6   4   1  625.84   37.80
  -6   4  -1  625.64   37.90
  -6  -4   1  632.54   37.70
   6   4   1  634.84   37.60
   6  -4  -1  623.94   37.70
   6  -4  -1  604.34   38.00
  -6   4   2  250.17   16.10
   6  -4   2  246.08   15.90
   6  -4   2  241.88   16.00
   6   4  -2  262.77   15.60
   6  -4   2  244.88   16.00
  -6  -4  -2  268.97   15.90
  -6  -4  -2  251.27   15.90
  -6   4   2  238.58   15.90
  -6   4   2  248.08   16.00
  -6  -4   2  261.07   15.80
   6  -4  -2  257.27   15.80
  -6  -4   2  254.27   15.80
  -6  -4   2  261.77   15.60
  -6   4  -2  258.77   16.00
   6   4   2  272.57   15.90
   6   4   2  239.48   15.90
   6  -4  -2  244.48   15.90
  -6   4  -2  259.37   16.10
  -6   4  -2  262.07   16.20
  -6   4   3  828.32   50.79
  -6  -4  -3  802.02   50.79
   6   4  -3  824.12   50.39
  -6  -4  -3  847.32   50.79
   6  -4   3  867.21   50.89
  -6   4   3  805.82   50.89
  -6   4   3  801.02   50.99
   6  -4   3  830.62   50.79
  -6   4  -3  816.22   50.89
  -6  -4   3  830.22   50.69
   6  -4  -3  843.12   50.59
  -6  -4   3  860.71   50.29
   6  -4  -3  800.62   50.79
  -6  -4   3  829.22   50.69
  -6   4  -3  897.41   50.89
  -6   4  -3  874.51   50.99
   6   4   3  850.81   50.89
  -6   4   4  155.58   11.80
   6   4  -4  174.98   11.20
  -6  -4  -4  188.28   11.70
  -6  -4  -4  173.68   11.60
   6  -4   4  179.08   11.70
   6  -4   4  180.18   11.70
   6   4   4  182.78   11.80
  -6   4  -4  195.18   11.80
  -6  -4   4  168.18   11.60
   6  -4  -4  171.78   11.30
  -6   4  -4  190.28   12.00
  -6   4  -4  187.58   11.90
   6  -4  -4  172.18   11.70
  -6  -4   4  185.58   11.70
   6  -4   5   94.69    7.40
   6   4  -5  107.49    6.80
   6  -4   5   94.79    7.40
  -6  -4  -5  130.09    8.70
  -6  -4  -5  104.59    7.60
  -6   4   5   99.29    7.60
  -6  -4   5   96.39    7.60
  -6   4  -5  102.89    7.40
   6  -4  -5   99.39    7.50
   6   4   5   92.49    7.60
  -6   4  -5  109.69    7.90
  -6   4  -5   98.89    7.50
  -6  -4   5  100.09    7.50
   6  -4  -5  104.69    6.90
  -6   4   6    4.20    3.20
  -6  -4  -6    9.40    2.70
  -6  -4  -6    9.70    3.50
   6  -4   6    5.10    2.30
  -6   4   6    8.20    3.10
   6   4  -6   11.00    2.00
  -6  -4  -6    6.20    2.40
   6  -4   6    5.70    2.30
   6  -4  -6    5.10    1.80
  -6   4  -6   13.70    3.40
  -6  -4   6    7.30    2.90
  -6   4  -6    5.70    2.50
  -6   4  -6    7.20    3.00
   6   4   6    2.60    2.20
  -6   4  -6   11.40    2.80
   6  -4  -6   11.30    2.90
  -6  -4  -7  249.18   16.10
   6  -4   7  216.58   15.30
  -6  -4  -7  223.88   15.50
   6  -4   7  220.08   15.20
  -6   4   7  215.48   16.10
   6  -4  -7  239.28   14.60
  -6  -4   7  243.58   15.90
  -6   4  -7  249.38   15.90
  -6   4  -7  245.58   16.00
  -6  -4   7  214.48   15.40
   6  -4  -7  233.28   15.50
   6  -4   8  131.79   10.20
  -6  -4  -8  134.89   11.30
   6   4  -8  133.39    9.60
  -6   4   8  144.19   11.40
  -6  -4  -8  149.49   11.10
  -6   4  -8  149.99   11.30
   6  -4  -8  146.59   10.70
   6  -4  -8  133.09    8.90
  -6  -4   8  142.59   10.70
  -6   4  -8  155.08   11.30
   6  -4  -8  143.59    9.50
  -6  -4  -9   13.20    5.00
   6  -4   9   10.00    3.60
   6   4  -9   17.20    3.20
  -6  -4  -9    8.80    4.10
  -6   4  -9   23.10    5.20
   6  -4  -9   13.80    2.60
  -6  -4   9   13.70    4.00
  -6   4  -9   13.60    4.50
   6   4 -10   17.30    3.30
  -6  -4 -10   15.30    5.50
  -6  -4 -10   12.40    5.90
  -6   4 -10   12.20    5.50
  -6   4 -10    5.80    4.60
   6  -4 -10    9.20    4.40
  -6  -4  10   12.20    4.50
   6  -4 -10   10.40    2.50
   7  -4   0    0.30    1.40
   7  -4   0    0.30    1.30
  -7  -4   0   -1.00    1.10
  -7   4   0    2.20    1.70
   7   4   0    0.90    1.40
  -7  -4   0    1.60    1.40
  -7   4   0   -0.30    1.50
  -7  -4   0    0.60    1.30
   7  -4   0    1.10    1.50
   7   4   0    0.70    1.10
  -7   4   0    1.90    1.50
   7  -4   1   10.60    2.00
   7   4  -1   12.70    2.10
  -7  -4  -1   16.10    2.00
   7  -4   1   13.10    2.20
  -7   4   1   12.10    2.60
  -7   4   1   15.20    2.20
  -7  -4  -1   13.80    2.00
   7  -4   1    7.50    2.00
  -7   4   1   14.10    2.10
  -7   4  -1   11.70    2.60
   7   4   1   13.40    2.00
   7  -4  -1   15.60    2.00
  -7  -4   1   15.50    2.00
   7  -4  -1   12.30    2.20
  -7   4  -1    9.40    1.90
   7  -4  -1    9.30    1.90
  -7  -4   1   12.00    1.90
  -7   4  -1   12.40    2.20
  -7  -4   1   15.00    1.70
   7   4   1   12.80    1.80
  -7  -4  -2   92.99    6.80
  -7   4   2   86.29    6.80
   7   4  -2  100.19    6.40
  -7  -4  -2  100.99    6.80
   7  -4   2  100.29    6.90
  -7   4   2   97.69    6.90
   7  -4   2   99.49    6.80
   7  -4   2   94.09    6.90
  -7   4   2   98.99    7.20
  -7  -4  -2   92.89    6.80
  -7   4  -2   92.29    7.00
  -7  -4   2   94.69    7.00
  -7   4  -2   99.09    6.90
  -7  -4   2  103.29    6.80
  -7   4  -2  110.49    7.30
   7  -4  -2  102.89    7.20
   7  -4  -2   99.99    6.70
   7   4   2   95.09    6.90
  -7  -4   2   99.69    6.40
   7   4   2   92.79    6.70
  -7  -4  -3   13.90    2.20
  -7   4   3   10.60    2.20
  -7   4   3    9.80    2.40
   7   4  -3   10.70    1.50
  -7  -4  -3    7.60    1.90
   7  -4   3   10.30    2.10
   7  -4   3   10.70    2.30
  -7   4   3    8.90    2.10
  -7  -4  -3    9.40    2.00
  -7   4  -3   11.00    2.60
   7   4   3   12.70    2.20
  -7  -4   3   12.20    2.10
  -7   4  -3    8.80    2.20
  -7   4  -3   12.60    2.30
  -7  -4   3    9.20    1.30
  -7  -4   3    9.50    2.00
   7   4   3    7.50    2.00
   7  -4  -3   11.10    1.80
   7  -4  -3    9.70    2.20
  -7  -4  -4  491.25   31.70
  -7   4   4  514.45   31.90
   7  -4   4  514.15   31.80
   7  -4   4  495.65   31.70
  -7  -4  -4  525.45   31.70
  -7   4   4  494.95   32.00
   7   4  -4  520.55   31.30
  -7   4  -4  518.25   31.80
   7  -4  -4  511.45   31.30
  -7   4  -4  496.15   31.90
  -7  -4   4  500.25   31.60
   7  -4  -4  560.84   31.80
  -7  -4   4  533.15   31.70
  -7   4  -4  537.05   32.00
   7   4   4  491.05   31.80
  -7   4   5   91.09    7.80
   7  -4   5   95.99    7.50
  -7  -4  -5  104.79    7.60
   7  -4   5   91.79    7.30
  -7  -4  -5   84.39    7.20
   7   4  -5  106.99    6.70
  -7   4  -5  104.69    7.90
  -7  -4   5  110.69    7.60
  -7   4  -5  107.19    7.40
  -7   4  -5   96.89    7.50
   7   4   5   94.49    7.50
  -7  -4   5   90.99    7.60
   7  -4  -5   87.39    7.30
   7  -4  -5   92.69    6.60
  -7  -4   5   97.89    7.50
   7   4  -6  387.86   23.40
   7  -4   6  388.36   24.00
   7  -4   6  387.86   24.00
  -7   4   6  351.86   24.80
  -7   4   6  337.47   24.70
  -7  -4  -6  387.56   24.50
  -7  -4  -6  377.16   24.10
   7  -4  -6  388.56   23.30
  -7   4  -6  386.76   24.00
   7  -4  -6  366.26   24.00
  -7   4  -6  357.86   24.50
  -7  -4   6  369.86   24.10
  -7   4  -6  425.26   24.40
  -7  -4   6  376.86   24.50
   7  -4   7    6.20    3.00
  -7  -4  -7   12.60    4.20
  -7  -4  -7   16.80    3.80
  -7   4   7   16.80    4.30
   7  -4   7    9.70    3.80
  -7  -4   7   13.70    3.60
  -7   4  -7   17.90    4.10
  -7  -4   7   16.40    3.80
   7  -4  -7   14.90    3.50
  -7   4  -7   18.50    4.30
   7  -4  -7   18.30    2.20
  -7  -4  -8   29.10    4.90
   7   4  -8   27.60    3.20
  -7   4   8   26.00    4.80
  -7  -4  -8   18.20    5.00
   7  -4  -8   21.00    2.50
   7  -4  -8   22.80    4.30
  -7  -4   8   20.00    4.20
  -7   4  -8   26.80    5.30
  -7   4  -8   22.30    4.80
   7  -4  -8   23.40    2.20
   7  -4   9   -0.50    3.30
   7   4  -9    0.90    2.50
  -7  -4  -9    5.40    4.80
  -7  -4  -9    7.10    4.40
  -7   4  -9   -1.90    4.20
   7  -4  -9    2.10    3.70
  -7   4  -9    3.30    4.80
   7  -4  -9    2.10    1.30
  -7  -4   9    2.40    3.60
   7  -4  -9    1.10    1.60
  -7  -4 -10    5.40    4.80
  -7  -4 -10   16.10    6.10
   7   4 -10    5.00    3.00
  -7   4 -10   22.80    6.00
  -7  -4  10   19.20    4.60
   7  -4 -10   19.40    4.80
  -7   4 -10   -0.30    5.40
   8  -4   0  130.49    9.20
  -8  -4   0  140.59    9.30
  -8   4   0  143.89    9.70
   8   4   0  150.78    9.00
   8  -4   0  138.79    9.70
  -8  -4   0  131.79    9.10
  -8   4   0  121.89    9.40
   8   4   0  141.79    9.50
   8  -4   0  139.89    9.30
  -8   4   0  143.79    9.50
  -8  -4   0  138.09    9.20
   8  -4   1  156.28   10.80
   8  -4   1  180.98   11.00
  -8  -4  -1  156.98   10.80
  -8   4   1  185.08   11.20
   8   4  -1  178.78   10.50
  -8  -4  -1  163.68   10.80
  -8  -4  -1  158.98   10.80
   8   4  -1  170.48   11.00
   8  -4   1  165.98   11.20
  -8   4   1  157.48   11.00
  -8   4   1  157.28   10.90
  -8  -4   1  161.38   10.80
   8  -4  -1  164.78   10.80
   8  -4  -1  169.08   10.90
  -8   4  -1  158.68   11.20
  -8  -4   1  181.18   10.90
  -8   4  -1  163.18   11.00
  -8  -4   1  169.08   10.70
   8  -4  -1  162.38   11.30
  -8   4  -1  151.08   11.00
   8   4   1  159.88   11.00
   8  -4   2    6.00    2.20
   8   4  -2    9.90    1.50
  -8  -4  -2    7.70    2.00
   8  -4   2    9.20    2.00
  -8   4   2   12.70    2.60
  -8   4   2    7.40    2.00
  -8  -4  -2   10.90    2.20
  -8  -4  -2    6.80    2.00
   8  -4   2   11.30    2.20
  -8   4   2    8.20    2.30
  -8   4  -2   15.80    2.80
   8  -4  -2    7.50    2.00
  -8  -4   2    8.30    2.00
  -8   4  -2    8.50    2.10
  -8   4  -2   11.50    2.40
   8   4   2    8.40    2.10
   8   4   2    8.70    1.90
  -8  -4   2    6.60    1.90
  -8  -4   2    9.00    1.70
   8  -4  -2   10.60    1.90
   8  -4   3  317.77   20.50
  -8   4   3  301.87   20.60
  -8  -4  -3  314.97   20.40
  -8  -4  -3  310.67   20.40
  -8  -4  -3  326.27   20.40
   8  -4   3  303.07   20.40
  -8   4   3  327.87   20.40
   8   4  -3  333.57   20.00
  -8   4   3  303.07   20.70
  -8   4  -3  317.57   20.70
   8  -4  -3  328.17   20.40
  -8   4  -3  335.57   20.60
  -8  -4   3  328.87   19.90
  -8  -4   3  340.67   20.40
  -8  -4   3  333.07   20.30
   8   4   3  322.57   20.60
  -8   4  -3  342.67   20.80
   8   4   3  322.57   20.30
   8  -4  -3  346.27   20.20
  -8   4   4   35.50    5.00
  -8  -4  -4   27.90    3.40
  -8  -4  -4   26.90    3.30
  -8   4   4   33.70    3.70
   8   4  -4   32.80    2.80
  -8  -4  -4   28.40    3.50
   8  -4   4   28.00    3.40
  -8   4   4   24.20    3.70
   8  -4   4   24.40    3.40
  -8   4  -4   25.90    3.70
  -8  -4   4   31.20    3.60
  -8   4  -4   29.50    3.40
   8  -4  -4   29.50    3.60
  -8   4  -4   31.30    4.00
   8   4   4   22.90    3.20
  -8  -4   4   28.80    3.40
   8  -4  -4   30.60    2.90
  -8  -4  -5   71.89    6.30
   8  -4   5   70.59    6.50
  -8   4   5   66.19    6.70
   8  -4   5   77.79    6.30
  -8  -4  -5   75.99    6.30
  -8  -4  -5   78.49    6.30
  -8   4   5   86.59    7.10
   8   4  -5   75.49    5.50
  -8   4  -5   82.99    7.00
   8  -4  -5   62.19    5.40
  -8  -4   5   78.19    6.60
   8   4   5   73.49    6.50
   8  -4  -5   76.49    6.30
  -8   4  -5   84.79    6.70
  -8  -4   5   83.09    6.50
  -8   4  -5   82.49    6.60
   8  -4   6   19.40    3.60
   8  -4   6   21.20    3.50
  -8   4   6   19.10    4.50
  -8  -4  -6   23.00    3.90
   8   4  -6   21.70    2.70
  -8   4  -6   25.60    4.30
  -8  -4   6   18.70    3.70
   8  -4  -6   17.70    3.50
  -8  -4   6   20.80    3.70
  -8  -4   6   18.60    3.60
   8  -4  -6   21.20    2.30
   8  -4   7   -0.20    2.80
   8   4  -7    1.10    3.60
  -8  -4  -7   -1.30    3.70
  -8   4   7    1.50    3.50
   8  -4  -7    1.70    3.00
   8  -4  -7    0.20    1.50
  -8  -4   7    1.00    3.00
  -8   4  -7   -0.10    3.60
  -8   4  -7    0.10    4.00
   8   4  -8    4.20    2.40
  -8  -4  -8    4.90    3.60
   8  -4   8    2.30    3.00
  -8  -4  -8   -1.90    4.30
   8  -4  -8    3.50    1.20
  -8   4  -8    5.90    4.50
   8  -4  -8    4.90    3.50
   8  -4  -8    6.30    1.50
  -8  -4   8    3.60    3.60
  -8  -4  -9   16.10    5.00
   8  -4   9   19.40    4.40
  -8  -4  -9   36.90    6.40
   8   4  -9   22.90    3.30
   8  -4  -9   19.10    4.50
  -8   4  -9   21.60    5.50
  -8  -4   9   21.00    4.70
  -8   4  -9   11.50    5.60
  -8  -4 -10    8.90    4.70
  -8  -4 -10    9.00    6.00
   8   4 -10    5.80    3.00
  -8  -4  10    8.10    4.30
  -8   4 -10    3.90    5.40
  -8   4 -10    3.00    5.70
   8  -4 -10    5.30    4.40
   9   4   0    1.10    2.10
  -9   4   0    3.50    2.20
   9  -4   0    2.60    2.10
  -9  -4   0    1.70    1.90
   9   4   0    1.40    1.50
  -9  -4   0    0.30    1.80
  -9  -4   0    0.80    1.70
  -9   4   0    1.10    2.10
  -9   4   0   -1.90    2.10
   9  -4   0   -0.60    1.80
   9  -4   0    2.60    1.90
   9   4  -1   40.80    3.30
  -9   4   1   34.50    3.80
  -9  -4  -1   44.60    3.80
   9  -4   1   41.80    3.80
   9   4  -1   34.80    3.80
  -9  -4  -1   43.30    3.80
  -9  -4  -1   30.30    3.50
  -9   4   1   33.20    4.00
   9  -4   1   35.20    4.10
   9  -4   1   37.30    3.80
  -9   4   1   33.70    3.80
   9   4   1   40.30    4.00
  -9   4  -1   35.20    4.20
  -9  -4   1   29.80    3.50
   9   4   1   28.30    3.30
  -9  -4   1   41.00    3.70
   9  -4  -1   30.50    3.60
  -9   4  -1   38.60    3.90
  -9  -4   1   45.40    3.60
  -9   4  -1   42.90    4.20
   9  -4  -1   34.90    4.00
  -9   4   2  555.74   35.00
  -9  -4  -2  567.04   35.00
   9  -4   2  575.44   35.10
  -9  -4  -2  576.74   35.00
   9   4  -2  560.14   34.60
   9  -4   2  588.74   35.40
  -9  -4  -2  575.44   35.00
  -9   4   2  546.65   35.30
   9  -4   2  545.55   34.90
   9  -4  -2  568.94   35.00
  -9  -4   2  605.34   35.00
  -9  -4   2  581.54   35.00
   9  -4  -2  601.24   34.90
  -9  -4   2  564.94   35.30
  -9   4  -2  560.34   35.20
   9   4   2  586.74   34.90
  -9   4  -2  575.14   35.30
  -9   4  -2  558.54   35.30
   9   4   2  484.65   36.30
  -9  -4  -3   37.20    3.90
  -9   4   3   29.50    4.00
  -9  -4  -3   41.90    4.10
   9   4  -3   40.10    3.20
  -9  -4  -3   35.10    3.90
  -9   4   3   40.00    3.90
  -9   4   3   29.80    4.00
   9  -4   3   37.30    4.00
   9  -4   3   37.10    4.30
   9  -4  -3   28.70    3.70
  -9   4  -3   24.30    3.90
   9   4   3   35.50    3.90
  -9  -4   3   37.10    3.20
   9  -4  -3   44.50    3.60
  -9   4  -3   31.90    4.10
  -9  -4   3   31.70    3.60
  -9  -4   3   46.50    4.10
   9   4   3   37.90    3.80
  -9   4  -3   37.90    4.30
   9   4  -4   50.49    4.30
  -9  -4  -4   41.10    4.60
  -9   4   4   60.39    5.10
  -9  -4  -4   50.99    5.00
   9  -4   4   51.39    5.20
  -9  -4  -4   52.09    5.10
  -9   4   4   49.00    5.40
   9  -4   4   60.09    5.30
  -9   4   4   54.49    5.70
  -9  -4   4   49.60    4.80
  -9   4  -4   50.99    5.20
   9  -4  -4   54.89    5.10
  -9  -4   4   55.19    3.90
  -9   4  -4   66.49    5.70
   9  -4  -4   51.09    4.40
  -9   4  -4   57.49    5.30
  -9  -4   4   52.39    5.10
   9   4   4   62.29    5.50
   9  -4   5   24.70    3.50
   9  -4   5   26.70    3.90
  -9  -4  -5   14.50    3.40
   9   4  -5   21.50    2.60
  -9   4   5   22.00    4.30
   9  -4  -5   22.50    2.50
  -9  -4   5   17.40    3.70
   9  -4  -5   23.80    3.60
  -9   4  -5   17.60    3.90
  -9  -4   5   32.90    3.80
   9   4  -6   56.69    4.60
   9  -4   6   47.00    5.10
  -9  -4  -6   65.29    6.00
  -9   4   6   43.30    5.80
  -9   4  -6   57.89    6.10
  -9  -4   6   53.49    5.50
  -9  -4   6   48.60    5.60
  -9  -4   6   52.69    5.80
   9  -4  -6   57.09    4.20
   9  -4  -6   47.80    5.20
  -9  -4  -7  174.18   12.50
  -9   4   7  164.48   13.10
   9  -4   7  169.68   12.00
  -9   4   7  173.88   13.20
  -9  -4  -7  188.38   13.00
   9   4  -7  169.38   11.00
   9  -4  -7  152.48   11.90
  -9  -4   7  163.88   12.30
  -9  -4   7  145.09   12.20
  -9   4  -7  183.38   13.00
   9  -4  -7  162.68   10.50
   9  -4   8   37.20    4.80
  -9   4   8   23.90    6.00
  -9  -4  -8   32.20    5.30
  -9  -4  -8   39.90    6.20
   9   4  -8   25.20    3.40
  -9  -4   8   28.20    5.10
   9  -4  -8   28.90    4.70
  -9   4  -8   24.00    5.10
  -9   4  -8   38.70    6.10
  -9  -4   8   27.30    4.90
   9   4  -9   16.80    3.10
  -9  -4  -9   15.30    5.40
  -9  -4  -9   22.00    5.40
   9  -4   9   13.20    4.30
  -9   4  -9   18.20    5.40
  -9  -4   9   17.90    5.10
  -9   4  -9   14.30    5.90
   9  -4  -9   18.60    4.50
  -9  -4   9   12.50    4.40
 -10  -4   0  227.58   14.60
 -10   4   0  238.68   15.00
  10   4   0  203.68   14.90
 -10   4   0  206.08   14.80
 -10  -4   0  228.98   14.70
 -10   4   0  217.28   15.00
  10   4   0  242.58   14.40
  10  -4   0  211.58   15.10
  10  -4   0  236.08   14.70
 -10  -4   0  213.58   14.70
  10  -4   0  245.98   14.70
 -10   4   1  159.78   11.40
  10  -4   1  174.28   11.20
 -10   4   1  157.48   11.50
  10   4  -1  168.08   11.60
 -10  -4  -1  160.68   11.30
 -10   4   1  178.48   11.80
 -10  -4  -1  162.38   11.30
 -10  -4  -1  174.98   11.30
  10  -4   1  179.58   11.30
  10   4  -1  182.98   10.80
  10  -4   1  156.08   11.70
 -10   4  -1  168.38   11.90
  10  -4  -1  147.79   11.10
  10   4   1  131.59   11.40
 -10   4  -1  180.18   11.80
 -10   4  -1  156.58   11.40
 -10  -4   1  166.68   11.10
  10  -4  -1  171.68   11.90
  10   4   1  177.68   11.00
  10  -4  -1  160.78   11.10
 -10  -4   1  163.58   11.30
 -10  -4   1  189.88   11.40
  10  -4   2   76.39    5.90
 -10  -4  -2   82.29    6.10
 -10  -4  -2   72.69    6.00
  10  -4   2   67.29    5.90
 -10  -4  -2   70.19    5.90
  10  -4   2   63.29    6.20
 -10   4   2   78.89    6.20
 -10   4   2   73.29    6.30
 -10   4   2   64.09    6.00
 -10   4  -2   67.49    6.20
  10  -4  -2   65.89    5.80
 -10   4  -2   59.89    6.10
  10  -4  -2   73.09    5.60
 -10  -4   2   67.99    5.90
  10   4   2   73.19    5.70
 -10  -4   2   64.59    5.80
  10   4   2   71.89    6.20
 -10  -4   2   68.49    5.50
 -10   4  -2   69.39    6.10
 -10  -4  -3   20.20    3.40
  10  -4   3   20.30    3.60
 -10   4   3   18.50    3.60
 -10  -4  -3   18.30    3.10
 -10   4   3   13.70    3.50
  10  -4   3   16.00    3.00
 -10   4   3   25.10    3.20
  10   4  -3   17.30    2.30
 -10  -4  -3   19.20    3.30
  10  -4  -3   25.40    2.80
 -10  -4   3   19.00    2.50
  10  -4  -3   18.50    3.10
 -10   4  -3   23.00    3.70
 -10  -4   3   20.80    3.10
  10   4   3   17.20    3.10
 -10  -4   3   22.00    3.50
 -10   4  -3   24.60    3.80
  10   4  -4    1.20    1.70
  10  -4   4    5.50    2.80
 -10   4   4    2.40    2.70
 -10   4   4    4.40    2.60
 -10  -4  -4    4.30    2.70
 -10  -4   4    5.10    2.90
  10  -4  -4    6.30    2.80
 -10  -4   4    3.50    2.60
  10  -4  -4    5.50    1.90
 -10   4  -4    6.90    3.40
 -10  -4   4    5.70    1.70
 -10   4   5   42.50    5.50
  10   4  -5   44.90    4.00
 -10  -4  -5   38.50    5.00
  10  -4   5   42.80    4.70
  10  -4  -5   48.80    3.90
 -10  -4   5   51.89    5.40
  10  -4  -5   48.50    5.00
 -10  -4   5   54.09    5.10
 -10   4  -5   54.29    5.90
 -10   4   6    4.40    3.90
  10  -4   6    5.40    3.20
 -10  -4  -6    9.20    3.80
  10  -4  -6    3.40    1.60
 -10   4  -6    8.10    4.20
 -10  -4   6    6.80    3.30
  10  -4  -6    5.20    3.00
 -10  -4   6    5.70    3.40
  10  -4   7   33.50    4.70
 -10  -4  -7   32.40    5.70
 -10  -4  -7   29.50    4.90
 -10   4   7   34.20    5.80
 -10   4   7   19.60    5.80
  10   4  -7   32.70    3.40
 -10   4  -7   31.50    5.40
 -10  -4   7   18.80    4.50
  10  -4  -7   24.40    4.30
 -10  -4   7   32.70    4.90
  10   4  -8   -0.60    2.20
  10  -4   8    3.30    3.50
 -10  -4  -8    4.50    4.20
 -10  -4  -8   -2.20    4.80
 -10   4   8   -3.90    4.50
 -10  -4   8    1.00    3.80
 -10  -4   8    5.50    4.00
 -10   4  -8   -3.00    4.60
  10  -4  -8   -1.10    3.50
 -10   4  -8    3.70    5.20
 -10   4   9    2.80    5.50
 -10  -4  -9    4.60    5.50
 -10  -4  -9   -7.70    4.60
  10  -4   9    1.50    4.00
  10   4  -9    2.80    2.50
 -10  -4   9   -5.30    3.70
 -10  -4   9    5.80    4.50
 -10   4  -9   -3.90    4.90
 -10   4  -9    5.70    5.70
  10  -4  -9    1.80    3.80
  11   4   0    1.50    2.00
  11   4   0   -1.70    2.40
 -11  -4   0    0.50    2.40
 -11  -4   0   -1.80    2.30
  11  -4   0    2.40    2.20
 -11   4   0    2.10    2.80
 -11  -4   0    1.50    2.30
  11  -4   0   -1.40    2.20
 -11  -4  -1   16.30    3.00
  11  -4   1    8.00    2.60
  11   4  -1   13.20    3.20
 -11  -4  -1   11.20    2.90
 -11   4   1   14.20    3.40
  11  -4   1    7.20    2.80
 -11  -4  -1    8.70    2.80
 -11   4   1   10.40    2.90
 -11  -4   1    9.60    2.70
  11  -4  -1    9.50    2.70
  11   4   1   15.70    2.70
 -11   4  -1   15.10    3.40
  11  -4  -1   11.00    2.60
 -11  -4   1    9.80    2.80
 -11   4  -1   12.80    3.30
 -11  -4   1    6.70    2.70
  11  -4   2   11.80    2.80
 -11  -4  -2    3.10    2.60
 -11   4   2    3.80    2.70
 -11  -4  -2    4.30    2.80
 -11   4   2   10.70    3.30
 -11  -4  -2    7.70    2.80
 -11  -4   2   13.20    2.50
  11  -4  -2    4.20    2.50
 -11   4  -2   10.90    3.40
 -11   4  -2    4.70    3.30
 -11  -4   2    3.90    2.70
  11  -4  -2    2.70    2.10
  11   4   2    9.40    2.50
 -11  -4   2    2.80    2.70
 -11   4   3   12.50    3.10
  11  -4   3   13.40    3.30
  11   4  -3   14.30    2.40
 -11   4   3   17.60    3.90
 -11  -4  -3   19.50    3.40
  11  -4  -3   20.40    2.80
  11  -4  -3   16.10    3.10
 -11   4  -3   24.00    4.10
 -11  -4   3   21.50    3.40
  11   4   3   21.10    3.40
 -11  -4   3   17.20    3.60
 -11  -4   3   20.40    2.80
  11  -4   4   54.79    5.30
 -11   4   4   52.29    5.10
 -11  -4  -4   40.40    5.00
 -11   4   4   45.70    5.50
  11   4  -4   48.80    4.10
 -11  -4   4   48.80    5.50
 -11  -4   4   47.90    4.10
  11  -4  -4   53.29    4.40
 -11   4  -4   45.90    5.60
  11  -4  -4   51.79    5.10
 -11  -4   4   39.90    4.80
 -11   4   5    1.30    3.70
  11  -4   5    6.40    3.20
 -11  -4  -5    1.80    3.20
 -11  -4   5    5.10    3.10
  11  -4  -5    4.20    3.00
  11  -4  -5    4.60    1.90
 -11  -4  -6   -2.50    3.40
  11  -4   6   -1.20    3.10
 -11   4   6   -2.40    3.90
  11  -4  -6    1.00    1.50
 -11  -4   6   -2.10    3.30
 -11   4  -6   -1.50    3.50
  11  -4  -6    1.20    3.10
 -11  -4  -7   12.70    4.60
 -11   4   7   12.80    4.90
  11  -4   7   10.90    3.80
  11   4  -7   18.10    2.80
  11  -4  -7   10.80    4.30
 -11  -4   7   14.90    4.20
 -11  -4   7   18.50    4.50
 -11   4  -7   12.30    4.80
  11   4  -8   25.70    3.40
 -11  -4  -8   29.60    6.50
 -11  -4  -8   31.70    5.80
  11  -4   8   30.40    5.10
 -11   4   8   27.80    6.40
  11  -4  -8   34.30    4.90
 -11  -4   8   41.40    5.70
 -11  -4   8   31.50    5.50
 -11   4  -8   35.50    6.60
 -11   4  -8   24.20    6.00
 -12  -4   0  130.79   10.70
 -12   4   0  127.79   10.30
  12  -4   0  138.69    9.90
 -12  -4   0  141.59   10.00
  12  -4   0  136.59    9.80
 -12   4   0  147.59   10.60
 -12  -4  -1  571.54   34.30
 -12   4   1  543.15   34.50
  12  -4   1  550.14   34.00
  12  -4   1  546.65   34.00
 -12   4   1  496.05   34.20
 -12  -4  -1  530.65   34.20
  12  -4  -1  534.35   34.00
 -12  -4   1  546.95   34.10
  12  -4  -1  584.04   34.00
 -12   4  -1  544.45   34.50
 -12  -4   1  508.45   34.30
  12   4   1  554.34   33.90
 -12  -4   1  609.64   34.30
 -12  -4  -2    6.80    3.00
 -12   4   2    4.10    3.10
  12  -4   2    1.30    2.80
 -12   4   2    6.90    3.50
 -12  -4   2    2.10    4.20
  12  -4  -2   -0.60    2.70
 -12   4  -2    4.10    3.50
 -12  -4   2    6.20    2.90
  12   4   2    0.70    2.50
  12  -4  -2    1.90    2.30
 -12  -4   2    4.00    2.50
 -12   4   3   13.90    3.60
  12  -4   3   25.10    3.90
 -12   4   3   14.40    4.70
 -12  -4   3   20.90    3.10
  12  -4  -3   23.20    3.10
 -12  -4   3   17.60    3.60
  12  -4  -3   20.10    3.60
 -12   4  -3   16.50    4.20
 -12   4   4  112.19   10.20
  12  -4   4  137.49    9.80
  12   4  -4  128.09    8.60
 -12   4   4  124.39    9.70
 -12  -4  -4  123.09    9.90
 -12  -4   4  121.49    8.70
  12  -4  -4  119.89    8.60
 -12   4  -4  156.58   10.70
  12  -4  -4  116.49    9.30
  12   4  -5    3.50    2.10
 -12  -4  -5   -0.70    3.60
  12  -4   5    3.60    3.30
 -12   4   5    1.10    2.80
 -12   4   5    1.40    3.90
  12  -4  -5    2.60    2.00
  12  -4  -5    4.00    3.20
 -12   4  -5    6.20    3.70
 -12  -4   5   -0.20    3.10
  12  -4   6   -0.50    3.30
 -12   4   6    0.20    4.40
  12   4  -6   -3.10    2.00
 -12  -4  -6    3.20    4.00
  12  -4  -6    5.00    3.40
  12  -4  -6   -0.20    1.60
 -12   4  -6    0.20    3.80
 -12  -4   6   -3.00    3.50
  12  -4   7    2.80    3.80
 -12  -4  -7    5.50    4.40
 -12   4   7    4.60    4.80
  12   4  -7    0.50    2.20
 -12  -4   7    2.30    4.10
 -12  -4   7   -2.80    3.80
  12  -4  -7   -2.30    3.30
 -12   4  -7   -2.00    4.90
  12   4  -8    4.20    2.40
  12  -4   8    8.60    4.30
 -12  -4  -8    4.30    5.10
 -12  -4  -8    2.30    5.00
 -12   4   8   13.60    6.00
 -12   4  -8    7.60    6.10
 -12  -4   8    2.80    4.20
 -12  -4   8    6.40    4.50
  12  -4  -8    6.70    3.90
 -12   4  -8    5.90    5.50
 -13   4   0    3.30    3.50
 -13  -4   0    2.20    3.50
  13  -4   0    0.90    2.80
 -13  -4   0   -2.30    2.70
  13  -4   0   -4.30    2.50
 -13   4   1   11.20    4.00
  13  -4   1   16.70    3.50
 -13  -4  -1   11.90    3.50
  13  -4   1   17.30    3.50
 -13   4   1   18.30    3.80
 -13  -4   1   20.10    6.30
 -13   4  -1   15.60    4.20
  13  -4  -1   13.80    3.30
  13  -4  -1   22.30    3.30
 -13   4   2   -0.90    3.60
 -13  -4  -2    0.60    3.20
  13  -4   2   -5.70    2.90
 -13   4   2   -0.50    3.10
 -13   4  -2    0.00    3.70
  13  -4  -2    0.40    2.90
  13  -4  -2   -4.20    2.30
 -13  -4   2   -0.60    2.60
 -13  -4   2    0.10    3.00
 -13   4   3   30.00    5.00
 -13  -4  -3   32.20    4.80
 -13   4   3   37.10    4.80
  13  -4   3   37.00    4.80
 -13  -4   3   40.40    4.90
 -13  -4   3   36.80    4.20
  13  -4  -3   48.00    4.20
  13  -4  -3   34.50    4.50
 -13   4  -3   36.10    5.50
 -13   4   4   20.80    4.70
 -13  -4  -4   14.40    4.40
 -13   4   4   20.20    4.20
  13  -4   4   17.80    4.20
 -13   4  -4   25.30    5.00
 -13  -4   4   24.80    3.40
  13  -4  -4   22.70    4.00
 -13  -4   4   33.10    4.50
  13  -4  -4   23.80    3.00
 -13   4   5  135.79   11.00
  13   4  -5  158.08   10.00
 -13  -4  -5  143.99   11.70
  13  -4   5  169.88   11.70
 -13   4   5  151.98   12.20
 -13  -4   5  152.98   11.30
 -13   4  -5  155.98   12.20
  13  -4  -5  117.49   11.00
 -13  -4  -6   34.20    5.70
  13  -4   6   45.10    5.50
  13   4  -6   31.80    3.50
 -13   4   6   34.40    6.00
  13  -4  -6   33.80    3.00
 -13  -4   6   35.30    5.10
 -13   4  -6   31.70    6.20
  13  -4  -6   31.00    4.80
 -13   4   7   36.20    6.80
  13   4  -7   40.90    3.90
 -13  -4  -7   34.60    6.20
  13  -4   7   43.20    5.70
  13  -4  -7   24.30    4.80
 -13  -4   7   46.90    6.50
 -13   4  -7   48.10    7.10
 -13  -4   7   35.30    5.60
 -14   4   0   94.39    8.60
  14  -4   0   98.49    8.00
 -14  -4   0  102.49    8.40
  14  -4   0   90.49    8.00
 -14   4   1    3.80    3.80
 -14  -4  -1    2.40    3.40
 -14  -4   1   12.80    3.60
  14  -4  -1    2.60    2.80
 -14  -4   1    1.20    3.40
 -14   4  -1    2.30    3.80
 -14   4   2    4.80    3.60
 -14   4   2    6.70    4.00
  14  -4   2    6.30    3.50
 -14  -4  -2    6.70    3.70
  14  -4  -2    6.30    2.80
 -14  -4   2   -3.40    3.00
 -14   4  -2    2.70    4.00
 -14  -4   2    1.30    3.50
 -14  -4  -3    0.80    3.70
 -14   4   3    0.70    4.10
  14  -4   3    4.40    3.50
 -14   4   3    2.90    3.50
 -14  -4   3    6.40    3.70
 -14   4  -3    0.00    3.80
  14  -4  -3   -1.90    3.50
  14  -4  -3    5.40    2.70
 -14  -4   3   13.20    3.30
 -14   4   4    0.30    3.50
  14  -4   4    2.60    3.60
 -14   4   4    4.40    4.50
 -14  -4  -4   -0.30    3.70
  14  -4  -4    4.50    2.50
 -14  -4   4   -0.30    3.60
 -14   4  -4    1.20    4.40
 -14  -4   4   -0.10    2.70
  14  -4  -4    1.10    3.30
 -14  -4  -5   14.90    4.70
 -14   4   5   15.20    4.10
 -14   4   5   12.00    4.80
  14  -4   5    7.80    4.20
  14  -4  -5   15.70    4.00
 -14  -4   5   16.40    4.50
  14  -4  -5   16.20    2.60
 -14   4  -5   16.80    5.20
  14  -4   6    0.10    3.90
 -14   4   6   -6.60    4.60
 -14  -4  -6    6.30    4.60
  14  -4  -6    2.90    3.60
 -14   4  -6    3.80    5.30
  14  -4  -6    0.80    1.70
 -14  -4   6    3.10    4.10
  15  -4   0   -3.60    3.00
  15  -4   0    0.70    3.20
 -15   4   0    6.00    4.40
 -15  -4   0    2.70    3.60
 -15  -4  -1   25.20    4.60
  15  -4   1   27.70    4.30
 -15   4   1   18.50    5.00
 -15   4  -1   21.40    4.80
 -15  -4   1   22.10    4.40
  15  -4  -1   25.90    4.20
  15  -4  -1   19.00    3.90
 -15  -4  -2    2.20    3.90
  15  -4   2    2.50    3.60
 -15   4   2   -3.00    4.10
  15  -4  -2    6.80    3.00
 -15   4  -2    7.30    4.70
 -15  -4   2    3.10    4.00
  15  -4  -2    5.60    3.50
 -15  -4   2    5.50    3.50
  15  -4   3    5.80    3.80
 -15   4   3    2.70    4.20
 -15  -4  -3    4.60    4.20
 -15   4   3    1.20    4.40
  15  -4  -3    1.20    3.50
 -15   4  -3    4.70    4.60
 -15  -4   3    3.30    3.90
 -15  -4   3    9.10    3.50
  15  -4  -3   10.70    3.00
 -15   4   4   -2.40    3.70
 -15   4   4    4.00    4.70
  15  -4   4    0.00    4.00
 -15  -4  -4    2.70    4.10
  15  -4  -4    7.90    3.60
 -15  -4   4    2.40    3.10
  15  -4  -4    6.40    2.60
 -15  -4   4    3.90    4.10
 -15   4  -4   -0.30    4.50
 -15   4   5    1.30    4.10
 -15   4   5    1.90    5.20
  15  -4   5    1.10    4.10
 -15  -4  -5    6.10    5.20
 -15  -4   5    4.10    4.20
  15  -4  -5    4.40    2.30
  15  -4  -5    4.40    3.80
 -15   4  -5    5.20    4.80
  16  -4   0   11.90    3.80
 -16   4   0   10.00    4.90
 -16  -4   0   12.20    4.50
 -16   4   1   44.50    6.70
  16  -4   1   37.90    5.30
 -16  -4  -1   40.00    5.70
 -16  -4   1   42.10    5.80
  16  -4  -1   42.20    5.00
 -16   4  -1   37.20    6.20
  16  -4  -1   42.30    5.20
 -16   4   2   -1.00    4.70
 -16  -4  -2   -0.90    4.20
  16  -4   2    4.00    3.80
  16  -4  -2    0.30    3.00
  16  -4  -2    3.40    3.70
 -16  -4   2   -5.00    3.90
 -16   4  -2    0.30    4.50
  16  -4   3    2.80    4.00
 -16   4   3    2.90    4.80
 -16  -4  -3   -0.70    4.30
 -16   4  -3   -0.30    4.50
  16  -4  -3   -0.60    2.90
  16  -4  -3    6.70    3.70
 -16  -4   3    2.20    4.30
 -16  -4   3   -3.20    3.30
   0  -5   0    0.50    0.70
   0   5   0    0.10    0.60
   0  -5   0   -0.80    0.40
   0   5  -1  341.47   19.90
   0   5   1  315.97   19.90
   0   5   1  297.87   20.00
   0  -5  -1  305.57   19.90
   0  -5   1  348.27   19.90
   0  -5   1  317.17   19.70
   0  -5   1  358.66   19.70
   0   5   2   -0.30    0.90
   0   5  -2    0.60    0.40
   0  -5  -2   -0.90    0.80
   0   5   2    1.10    1.00
   0   5  -2    1.90    0.60
   0  -5   2    0.80    0.70
   0   5  -2   -0.10    0.60
   0  -5   2    1.40    0.50
   0  -5   2    0.20    0.50
   0  -5   2    0.80    0.60
   0  -5  -2   -0.30    0.80
   0   5  -2    0.50    0.50
   0   5  -3  210.98   12.60
   0  -5   3  196.08   12.40
   0  -5   3  204.98   12.50
   0   5   3  189.08   12.80
   0   5  -3  196.58   12.50
   0   5  -3  207.68   12.40
   0  -5  -3  183.08   12.80
   0   5  -3  211.18   12.50
   0  -5   3  215.78   12.60
   0  -5  -3  198.18   12.90
   0   5   3  203.78   12.90
   0   5  -4    0.50    1.20
   0  -5  -4   -0.70    1.60
   0  -5  -4    3.40    1.50
   0  -5   4    0.60    0.90
   0  -5   4    0.70    1.00
   0   5   4    4.60    1.80
   0  -5   4    0.40    1.40
   0   5   4   -0.10    1.40
   0   5  -4    0.00    1.00
   0   5  -4   -0.30    1.20
   0   5  -5   13.60    1.80
   0   5  -5   11.80    2.10
   0   5   5   10.10    2.30
   0  -5  -5    8.80    2.40
   0  -5   5    9.80    2.20
   0  -5  -5    7.40    2.50
   0  -5   5   11.50    1.80
   0  -5   5   14.30    1.70
   0   5  -5   12.20    2.10
   0   5   5   12.80    2.50
   0   5  -6   -0.40    2.00
   0  -5  -6    1.00    2.20
   0   5  -6   -2.00    2.00
   0  -5   6    0.30    1.30
   0   5   6   -1.60    2.20
   0   5   6   -0.40    2.10
   0  -5   6    0.80    2.10
   0  -5  -6    0.30    1.30
   0  -5   6   -0.30    1.60
   0   5  -6    1.70    1.50
   0  -5  -6   -1.20    2.40
   0   5  -7  483.95   27.90
   0  -5  -7  437.16   28.10
   0   5  -7  415.16   27.10
   0  -5  -7  439.46   28.00
   0  -5  -7  424.86   27.10
   0   5   7  424.06   27.80
   0  -5   7  476.55   27.10
   0  -5   7  461.45   28.00
   0  -5   7  418.86   27.30
   0   5   7  413.36   28.00
   0   5  -7  451.95   27.50
   0  -5   8    6.40    3.40
   0  -5  -8    1.30    1.80
   0  -5   8    2.20    2.50
   0   5  -8    2.70    3.10
   0   5   8   -3.30    2.60
   0   5  -8    1.20    2.00
   0  -5  -8    0.70    3.40
   0  -5  -8    0.90    3.50
   0   5  -8   -2.70    2.60
   0  -5  -9   69.09    7.40
   0   5  -9   73.49    6.10
   0   5  -9   82.69    7.90
   0  -5  -9   80.49    7.90
   0  -5  -9   60.19    5.80
   0   5  -9   77.29    6.80
   0  -5   9   77.69    6.70
   0   5 -10   -1.00    2.50
   0   5 -10    5.20    3.60
   0  -5 -10    3.40    4.70
   0  -5 -10    0.10    2.30
   0   5 -10    7.30    4.70
   0  -5  10   -1.50    3.30
   0   5 -11   11.10    5.40
   0  -5 -11   -4.40    4.60
   0   5 -11    3.00    2.90
  -1   5   0    0.40    0.50
   1  -5   0    0.60    0.80
   1  -5   0    0.30    0.50
   1  -5   0    0.60    0.50
  -1   5   0    0.70    0.50
  -1   5   0   -0.50    0.60
   1   5  -1   54.09    3.70
   1  -5   1   51.99    3.50
  -1  -5  -1   51.99    3.60
  -1  -5  -1   58.99    3.60
   1  -5   1   51.59    3.50
  -1   5   1   52.19    3.70
   1  -5   1   54.49    3.70
   1  -5  -1   55.19    3.90
  -1   5  -1   53.99    3.60
   1  -5  -1   53.49    3.70
  -1  -5   1   58.49    3.70
  -1  -5   1   55.69    3.30
  -1   5  -1   56.29    3.70
  -1   5  -1   51.49    3.50
   1   5   1   52.69    3.60
  -1   5   2 7600.74  654.73
  -1  -5  -2 9056.89  640.94
   1   5  -2 8898.21  581.94
   1  -5   2 8965.40  615.64
   1   5   2 9999.00  673.03
   1  -5   3   21.50    1.90
  -1   5   3   18.90    2.60
  -1  -5  -3   17.50    2.20
   1   5  -3   19.20    1.50
   1  -5   3   20.70    1.80
   1   5  -3   22.40    1.70
   1   5  -3   19.60    1.70
  -1   5   3   16.00    2.20
  -1  -5  -3   20.40    2.10
   1   5  -3   17.00    1.80
  -1  -5   3   17.70    1.70
  -1   5  -3   18.40    1.70
  -1   5  -3   21.60    2.00
   1  -5  -3   21.90    2.40
  -1  -5   3   20.10    1.70
  -1   5  -3   17.60    1.90
  -1   5  -3   19.90    1.90
  -1  -5   3   18.10    1.90
   1   5   3   22.30    2.20
  -1   5   4 1513.35   91.09
  -1  -5   4 1534.05   90.79
   1  -5  -4 1529.95   90.99
  -1   5  -4 1444.66   90.69
   1  -5   5 5546.94  470.85
  -1  -5  -5 3901.41  281.77
   1   5  -5 4169.78  276.17
  -1   5   5 3829.02  280.37
  -1   5   5 4764.62  509.75
  -1  -5  -5 3967.50  277.47
   1  -5   5 3944.81  280.67
  -1  -5  -5 4268.17  438.46
  -1   5   5 5125.99  299.57
   1   5  -5 4518.15  277.67
   1  -5   5 4251.87  273.57
  -1   5  -5 4643.64  280.47
  -1  -5   5 4578.04  284.67
   1   5   5 4120.89  462.65
   1  -5  -5 3457.05  414.16
   1   5   5 4610.44  282.17
   1  -5  -5 4566.04  283.17
   1  -5  -5 3923.21  282.57
   1   5   5 4911.11  292.67
  -1   5  -5 4582.94  276.97
  -1  -5   5 4269.57  273.07
   1  -5   6  396.66   23.20
  -1   5   6  380.56   24.00
   1   5  -6  368.96   23.10
  -1  -5  -6  374.56   23.90
   1   5  -6  381.66   23.80
   1   5  -6  383.56   23.40
  -1   5   6  351.66   23.90
  -1  -5  -6  371.46   23.20
   1  -5   6  377.76   23.40
  -1  -5  -6  372.96   23.90
  -1  -5   6  400.76   23.00
  -1  -5   6  383.96   23.40
  -1   5  -6  378.36   23.70
   1  -5  -6  360.76   23.10
  -1   5  -6  384.66   23.30
   1   5   6  370.16   23.80
   1  -5  -6  365.66   23.90
   1   5   6  359.56   23.80
  -1  -5   6  364.26   23.70
  -1   5  -6  384.06   23.80
  -1   5   7  185.88   13.50
  -1  -5  -7  197.98   12.60
  -1  -5  -7  214.68   13.80
  -1   5   7  182.58   13.50
  -1  -5  -7  215.68   13.80
   1   5  -7  214.58   13.60
   1   5  -7  188.78   12.50
   1   5  -7  201.48   12.90
   1  -5   7  192.78   12.90
   1  -5  -7  207.68   13.70
  -1   5  -7  210.58   13.50
   1  -5  -7  202.28   12.50
  -1  -5   7  195.38   12.90
  -1   5  -7  185.38   12.70
   1   5   7  187.58   15.20
  -1   5  -7  179.08   13.20
   1   5   7  170.08   13.30
  -1  -5   7  196.48   13.30
   1   5  -8   20.90    2.70
  -1  -5  -8   17.80    4.00
  -1  -5  -8   21.90    4.50
   1  -5   8   21.30    2.90
   1  -5   8   18.90    3.40
   1   5  -8   29.20    4.70
  -1  -5  -8   19.50    3.20
   1   5  -8   23.60    3.50
  -1   5   8   24.10    4.30
  -1   5  -8   24.10    4.10
   1  -5  -8   18.20    3.90
  -1  -5   8   19.50    3.30
  -1   5  -8   23.30    4.00
   1   5   8   19.60    3.70
   1  -5  -8   21.40    2.70
  -1  -5   8   14.70    3.80
  -1   5  -8   20.60    3.00
  -1  -5  -9    2.50    2.30
   1  -5   9   -1.30    3.20
   1   5  -9   -3.70    3.70
   1   5  -9    1.60    3.00
   1   5  -9   -0.80    2.10
  -1  -5  -9    0.50    3.90
  -1   5  -9    0.90    3.40
   1  -5  -9    0.50    3.70
  -1   5  -9    0.00    2.40
   1  -5  -9   -1.80    1.90
  -1   5  -9   -5.90    3.30
  -1  -5   9    2.80    3.00
   1   5 -10   15.30    3.00
  -1  -5 -10   22.10    5.60
   1   5 -10   18.60    5.50
  -1  -5 -10   23.10    5.70
   1   5 -10   23.30    4.10
   1  -5  10   17.70    4.20
   1  -5 -10   17.50    3.00
  -1   5 -10   18.90    5.30
  -1   5 -10   15.00    4.50
  -1  -5  10   31.20    4.60
   1  -5 -10   31.50    5.60
  -1   5 -10   17.20    3.60
  -1  -5 -11   -1.70    5.10
  -1  -5 -11    1.10    5.10
   1   5 -11   -1.40    2.50
   1   5 -11    1.20    3.70
   1  -5 -11   -2.40    4.80
  -1   5 -11   10.20    5.60
  -1   5 -11    1.80    4.10
   2  -5   0  719.93  129.39
  -2  -5   0  859.01   55.69
  -2  -5   0  744.23   78.49
   2  -5   0  845.02   61.59
  -2   5   0  785.52  136.79
   2  -5   0  889.61   59.59
  -2   5   0  897.11   65.99
   2   5   0 1006.90   82.69
  -2  -5  -1 1763.82  112.79
   2  -5   1 1778.62  115.59
   2  -5   1 1801.92  115.29
  -2   5   1 1733.43  115.19
   2  -5   1 1824.32  182.68
   2   5  -1 1621.24  127.79
   2  -5   1 1556.14  175.98
  -2   5   1 1692.83  118.19
  -2   5   1 2001.50  205.28
   2  -5  -1 1727.13  117.49
   2   5   1 2162.68  206.08
  -2   5  -1 1821.22  113.89
   2  -5  -1 1406.96  210.78
  -2  -5   1 1589.24  125.89
   2  -5  -1 1718.63  114.69
   2   5   1 1902.91  113.19
   2  -5   2 1834.32  189.38
   2   5  -2 1771.42  106.99
   2  -5   2 1559.14  108.59
  -2  -5  -2 1612.84  111.89
  -2   5   2 1633.04  113.99
  -2   5   2 1843.52  119.49
  -2  -5  -2 1716.33  108.89
   2   5  -2 1695.13  106.89
   2  -5   2 1661.03  111.99
  -2   5   2 1787.02  262.37
  -2  -5  -2 1579.24  178.78
  -2  -5   2 1558.44  107.99
  -2  -5   2 1707.53  160.38
  -2   5  -2 1800.42  110.39
  -2   5  -2 1684.93  112.29
  -2  -5   2 1738.43  105.49
   2  -5  -2 1861.91  317.07
   2   5   2 2394.36  213.08
   2  -5  -2 1489.25  115.19
   2  -5  -2 1633.34  113.49
   2   5  -3   26.90    2.00
   2   5  -3   29.20    2.00
  -2   5   3   24.30    2.80
   2   5  -3   22.20    2.40
  -2   5   3   21.40    3.00
  -2  -5  -3   28.20    2.60
   2  -5   3   30.30    2.50
   2  -5   3   21.20    2.20
  -2  -5  -3   25.80    2.60
  -2  -5   3   26.70    1.90
  -2   5  -3   27.30    2.40
   2  -5  -3   23.50    2.60
   2   5   3   30.40    2.60
  -2  -5   3   31.20    2.20
  -2   5  -3   25.70    2.50
  -2   5  -3   27.90    2.30
  -2  -5   3   27.70    2.40
  -2   5  -3   31.00    2.60
  -2  -5  -4  346.87   21.10
   2   5  -4  355.36   21.40
  -2   5   4  326.47   21.50
   2   5  -4  327.87   20.90
  -2  -5  -4  379.76   21.40
   2  -5   4  344.77   21.10
   2   5  -4  332.07   20.80
  -2   5   4  355.96   21.70
   2  -5   4  337.07   21.10
  -2  -5  -4  334.77   21.40
  -2  -5   4  332.27   21.30
  -2   5  -4  344.37   21.00
  -2   5  -4  361.16   21.20
  -2  -5   4  339.77   21.10
  -2   5  -4  333.67   21.20
  -2   5  -4  343.87   21.20
  -2  -5   4  350.66   20.80
   2   5   4  335.17   21.30
   2  -5  -4  339.27   21.50
   2  -5   5  467.45   30.80
   2   5  -5  518.55   31.20
   2   5  -5  498.25   30.50
  -2   5   5  479.15   31.40
   2  -5   5  510.55   30.80
  -2  -5  -5  522.75   31.30
  -2   5   5  500.45   31.40
  -2  -5  -5  519.95   31.20
  -2  -5  -5  502.55   30.80
   2   5  -5  493.25   30.70
  -2   5  -5  478.55   30.90
  -2   5  -5  506.85   31.00
  -2  -5   5  504.45   31.10
  -2  -5   5  523.75   30.50
  -2   5  -5  498.85   31.10
  -2  -5   5  518.15   30.90
   2  -5  -5  510.15   31.20
  -2   5  -5  510.95   30.80
   2   5   5  512.15   31.20
  -2  -5  -6  339.17   20.60
  -2  -5  -6  318.77   20.00
   2  -5   6  308.97   19.90
   2   5  -6  302.47   19.60
   2   5  -6  339.97   20.70
   2   5  -6  323.27   19.90
   2  -5   6  323.97   20.10
  -2  -5  -6  311.27   20.60
  -2   5   6  317.47   20.80
  -2   5   6  305.07   20.70
  -2  -5   6  347.87   20.50
   2  -5  -6  346.87   20.60
  -2   5  -6  301.47   20.30
  -2  -5   6  338.17   20.10
  -2   5  -6  328.87   20.40
   2   5   6  301.87   20.30
  -2   5  -6  307.37   19.90
  -2   5  -6  321.07   20.10
  -2   5   7    5.50    3.10
   2  -5   7    4.10    2.00
  -2   5   7    6.60    3.30
  -2  -5  -7    2.20    3.20
   2   5  -7    4.20    2.90
   2  -5   7    4.60    2.30
  -2  -5  -7    6.10    1.90
  -2  -5  -7    3.90    2.70
   2   5  -7    6.20    1.60
   2   5   7    4.80    2.70
  -2   5  -7    7.40    2.90
  -2   5  -7    5.10    2.20
   2  -5  -7    4.90    1.60
   2  -5  -7    5.80    3.10
  -2  -5   7   12.50    3.20
  -2  -5   7    6.60    2.40
  -2   5  -7    4.70    2.00
  -2   5  -7    5.20    2.90
   2   5  -8    1.20    3.80
   2   5  -8    6.00    2.50
  -2   5   8    1.80    3.10
  -2  -5  -8   -2.20    3.10
  -2  -5  -8    3.70    2.20
  -2  -5  -8    7.40    3.80
   2  -5   8   -0.30    2.50
   2  -5   8    6.10    2.30
  -2   5  -8    4.80    2.20
  -2  -5   8    3.90    2.60
  -2  -5   8    2.70    3.20
  -2   5  -8    8.50    3.50
   2  -5  -8    0.50    1.70
   2  -5  -8    0.80    3.50
  -2   5  -8    0.20    3.10
  -2   5  -8    2.30    2.30
   2   5  -9  214.98   14.60
   2  -5   9  235.68   15.60
  -2  -5  -9  256.07   16.70
   2   5  -9  239.48   15.20
  -2  -5  -9  199.98   16.30
  -2   5  -9  253.57   16.00
  -2  -5   9  224.18   15.50
  -2   5  -9  244.38   16.40
   2  -5  -9  224.78   14.70
  -2   5  -9  216.78   15.20
   2  -5  -9  238.98   16.20
  -2  -5 -10  131.09   11.30
   2   5 -10  127.39    9.50
   2   5 -10  115.19    8.50
  -2  -5 -10  128.69   11.00
  -2   5 -10  129.79   10.60
   2  -5 -10  140.39   10.90
  -2   5 -10  107.79   10.10
  -2   5 -10  114.09   10.60
  -2  -5  10  124.79   10.10
  -2  -5 -11   92.39   10.20
  -2  -5 -11   88.09    9.80
   2   5 -11   94.89    7.10
   2   5 -11   91.39    7.90
  -2   5 -11   93.79    8.90
   2  -5 -11   78.99    9.00
   2  -5 -11   95.19    7.30
  -2   5 -11  107.29   11.30
   3   5   0    1.00    0.60
   3  -5   0    1.70    0.80
   3  -5   0   -0.20    0.90
  -3  -5   0    0.60    0.50
  -3   5   0   -0.40    0.70
  -3   5   0    0.80    0.80
  -3   5   0    1.80    1.00
   3  -5   0    0.60    0.90
   3  -5   1  212.98   14.60
   3  -5   1  245.68   14.50
  -3   5   1  231.98   14.60
  -3   5   1  239.48   14.60
  -3  -5  -1  238.58   14.40
   3  -5  -1  234.78   14.60
  -3  -5   1  239.68   14.30
  -3   5  -1  229.68   14.60
   3   5   1  231.18   14.40
   3  -5  -1  239.18   14.60
  -3  -5   1  249.38   14.20
  -3   5  -1  225.68   14.50
   3  -5   2    2.00    1.00
  -3   5   2    3.90    1.20
   3  -5   2    1.10    0.90
  -3  -5  -2    2.50    0.90
  -3   5   2    3.10    1.30
  -3  -5  -2    2.40    1.00
   3  -5   2    2.60    1.10
   3  -5  -2    0.10    1.20
  -3   5  -2    4.30    1.20
  -3   5  -2    1.70    1.00
  -3   5  -2    3.00    1.00
  -3  -5   2    2.20    0.70
   3   5   2    3.10    1.00
   3  -5  -2    2.60    1.20
  -3  -5   2    4.40    0.80
  -3  -5  -3  143.79    9.30
  -3  -5  -3  144.79    9.30
  -3   5   3  129.39    9.50
  -3  -5  -3  145.99    9.50
   3   5  -3  151.68    8.90
   3  -5   3  158.48    9.40
   3  -5   3  147.89    9.40
  -3   5  -3  147.59    9.50
   3   5   3  135.89    9.40
   3  -5  -3  140.39    9.50
  -3   5  -3  149.99    9.40
  -3  -5   3  151.68    9.20
  -3  -5   3  143.59    9.30
   3  -5  -3  146.59    9.60
  -3  -5  -4  278.97   16.80
  -3   5   4  251.17   17.00
   3  -5   4  272.47   16.90
  -3  -5  -4  269.07   16.60
  -3   5   4  251.07   17.20
   3   5  -4  268.67   16.30
  -3  -5  -4  271.17   16.90
   3  -5   4  271.27   16.70
  -3  -5   4  262.87   16.70
  -3   5  -4  267.87   16.60
   3  -5  -4  274.57   16.90
  -3   5  -4  290.27   16.80
   3  -5  -4  259.37   17.00
  -3   5  -4  281.27   16.80
   3   5   4  243.68   16.70
  -3   5  -4  262.77   16.80
  -3  -5   4  260.77   16.60
   3  -5   5   18.40    2.30
   3  -5   5   19.50    2.40
  -3  -5  -5   16.80    2.30
  -3   5   5   17.00    3.10
   3   5  -5   17.90    2.00
  -3  -5  -5   15.30    2.70
  -3   5   5   17.70    3.20
  -3  -5  -5   15.00    2.40
   3   5  -5   18.20    1.50
   3   5   5   15.70    2.50
   3  -5  -5   20.30    2.70
  -3   5  -5   18.80    2.40
  -3  -5   5   19.00    2.40
  -3  -5   5   14.30    2.60
  -3   5  -5   15.50    2.70
  -3   5  -5   20.60    2.30
  -3   5  -5   17.10    2.60
   3  -5  -5   20.60    3.10
   3  -5   6  520.65   31.00
  -3  -5  -6  498.65   31.30
  -3  -5  -6  506.45   31.00
  -3   5   6  483.35   31.70
  -3   5   6  487.85   31.80
  -3  -5  -6  515.65   31.60
   3  -5   6  490.55   31.10
   3   5  -6  489.45   30.50
   3   5  -6  504.25   30.80
  -3   5  -6  507.95   31.00
  -3   5  -6  533.35   31.40
  -3   5  -6  506.65   31.20
  -3  -5   6  524.95   31.10
   3   5   6  489.55   31.40
   3  -5  -6  529.65   31.50
  -3  -5   6  467.45   31.30
  -3   5  -6  516.05   31.40
  -3  -5  -7   -0.60    2.70
   3   5  -7    1.20    1.90
   3  -5   7   -1.50    1.90
   3  -5   7   -0.90    2.10
  -3   5   7    2.50    2.90
  -3  -5  -7    3.60    3.10
   3   5  -7    1.10    1.20
  -3  -5  -7    0.10    1.90
  -3   5   7    0.40    2.60
   3  -5  -7    1.00    1.40
  -3   5  -7    0.40    2.10
  -3  -5   7   -0.70    2.10
  -3   5  -7    4.10    2.00
   3   5   7    1.00    2.60
  -3  -5   7    1.10    2.90
  -3   5  -7   -1.90    2.80
   3  -5  -7    1.70    2.90
  -3   5  -7   -0.80    2.40
   3  -5   8    7.40    2.50
   3   5  -8    6.60    2.50
  -3  -5  -8    8.50    4.10
   3   5  -8    7.80    1.60
  -3   5   8    6.30    3.60
   3  -5   8    7.70    2.90
  -3  -5  -8    6.50    3.60
  -3  -5  -8    7.80    2.50
  -3  -5   8   10.60    3.00
  -3   5  -8    6.40    2.70
  -3   5  -8    8.00    3.40
  -3  -5   8    4.70    3.40
   3  -5  -8    9.50    1.90
   3  -5  -8    8.00    3.60
  -3   5  -8    3.30    3.50
  -3   5  -8   10.90    2.60
  -3  -5  -9    2.10    4.00
   3   5  -9    0.60    1.60
   3  -5   9    6.20    3.30
   3   5  -9   -1.50    2.50
  -3  -5  -9    0.60    4.40
   3  -5  -9    5.10    4.00
  -3   5  -9    0.60    2.70
  -3   5  -9    7.00    4.00
   3  -5  -9    2.80    1.90
  -3   5  -9    3.70    4.00
  -3  -5   9    1.90    3.10
   3   5 -10   28.10    3.90
   3   5 -10   25.40    2.70
  -3  -5 -10   22.20    5.20
  -3  -5 -10   16.80    5.60
  -3   5 -10   21.40    5.90
  -3   5 -10   17.40    5.20
   3  -5 -10   20.40    2.90
   3  -5 -10   26.20    5.30
  -3  -5 -11    9.70    5.80
   3   5 -11   11.90    3.60
  -3  -5 -11    8.50    5.80
   3  -5 -11    1.30    4.90
  -3   5 -11    7.40    5.60
  -3   5 -11   11.30    5.30
   3  -5 -11   10.30    2.80
  -3  -5  11    6.60    4.70
  -4   5   0  585.94   35.60
   4  -5   0  617.44   35.70
   4  -5   0  583.44   35.60
  -4   5   0  568.94   35.60
   4  -5   0  552.84   35.50
  -4   5   0  601.84   35.50
   4   5   0  564.44   35.40
  -4  -5   0  608.04   35.40
   4   5  -1   26.30    2.30
  -4  -5  -1   30.20    2.30
  -4  -5  -1   30.40    2.40
   4  -5   1   30.40    2.70
  -4   5   1   31.50    2.70
  -4   5   1   28.30    2.50
   4  -5   1   30.40    2.60
   4  -5   1   30.80    2.50
  -4   5   1   31.20    2.70
   4   5   1   28.90    2.40
  -4   5  -1   33.70    2.80
  -4  -5   1   30.30    2.20
  -4  -5   1   31.40    2.30
   4  -5  -1   27.10    2.50
   4  -5  -1   27.20    2.50
  -4  -5   1   33.30    2.20
  -4   5  -1   25.20    2.60
  -4   5  -1   31.70    2.60
  -4  -5  -2 1931.81  130.09
   4   5  -2 1961.50  131.09
  -4   5   2 2084.89  138.19
  -4  -5  -2 2070.89  228.58
  -4   5   2 2024.90  141.89
   4   5  -2 2011.20  198.28
  -4   5   2 2059.99  313.77
   4  -5   2 2045.00  138.49
   4  -5   2 2275.37  320.87
  -4  -5  -2 2060.89  136.09
  -4  -5   2 1964.00  130.59
  -4  -5   2 1723.93  187.98
   4  -5  -2 1986.10  144.29
   4  -5  -2 2574.54  436.36
   4  -5  -2 1919.91  140.59
  -4  -5   2 1985.20  129.09
  -4   5  -2 2164.38  135.99
   4   5   2 2154.28  135.59
   4   5   2 2063.49  221.68
  -4  -5  -3  134.09    9.20
  -4   5   3  160.18    9.60
  -4  -5  -3  140.89    9.20
   4  -5   3  147.59    9.30
   4   5  -3  143.89    8.80
  -4   5  -3  142.29    9.40
  -4  -5   3  142.99    9.10
  -4  -5   3  133.39    9.20
   4  -5  -3  153.08    9.40
   4  -5  -3  152.28    9.30
   4   5   3  126.29    9.20
  -4   5  -3  150.08    9.40
  -4   5   4  612.34   35.70
   4  -5   4  565.74   35.30
  -4  -5  -4  588.54   35.30
   4   5  -4  581.34   34.90
   4  -5   4  552.24   35.30
  -4  -5  -4  579.94   35.40
   4   5   4  570.24   35.40
  -4   5  -4  577.74   35.40
  -4  -5   4  536.55   35.30
   4  -5  -4  615.44   35.40
  -4   5  -4  558.04   35.20
   4  -5  -4  570.44   35.80
  -4   5  -4  610.14   35.50
  -4  -5  -5  161.68    9.90
   4  -5   5  143.19    9.40
  -4   5   5  121.89   10.10
  -4  -5  -5  136.59    9.50
   4   5  -5  149.19    9.00
  -4  -5  -5  129.89    9.30
   4  -5   5  141.89    9.50
  -4   5   5  132.99    9.90
  -4   5  -5  151.08    9.60
  -4  -5   5  132.49    9.60
  -4  -5   5  141.99    9.40
   4   5   5  137.49    9.60
  -4   5  -5  143.29    9.30
   4  -5  -5  138.49    9.80
   4  -5  -5  142.39    9.50
  -4   5  -5  151.18    9.70
  -4   5  -5  136.49    9.70
   4  -5   6    2.30    2.00
  -4  -5  -6   -1.80    2.00
  -4  -5  -6    1.70    1.80
  -4  -5  -6   -1.20    2.70
  -4   5   6   -1.60    2.80
   4  -5   6    2.50    1.90
   4   5  -6    1.30    1.60
  -4   5   6   -1.10    2.60
  -4  -5   6    6.50    2.20
   4  -5  -6   -0.30    2.10
  -4   5  -6    0.30    2.30
  -4  -5   6    3.30    2.50
  -4   5  -6    6.90    2.30
  -4   5  -6   -0.50    1.80
  -4   5  -6    4.90    2.70
   4  -5  -6    1.10    2.50
   4  -5   7   79.59    5.80
  -4  -5  -7   75.09    6.50
   4   5  -7   62.99    5.30
   4  -5   7   71.19    6.00
  -4   5   7   65.29    6.60
  -4  -5  -7   75.89    6.50
  -4  -5  -7   56.29    5.50
  -4   5   7   61.39    7.30
   4   5   7   68.39    6.30
  -4  -5   7   68.39    5.90
  -4   5  -7   62.09    6.30
  -4  -5   7   74.69    7.10
   4  -5  -7   65.69    6.30
   4  -5  -7   74.89    6.10
  -4   5  -7   61.39    5.90
  -4   5  -7   60.29    5.50
  -4   5  -7   75.69    6.50
   4  -5   8  404.66   25.30
   4   5  -8  399.56   25.10
  -4   5   8  378.56   26.10
  -4  -5  -8  408.36   26.10
   4  -5   8  392.36   25.60
  -4  -5  -8  410.96   26.20
   4  -5  -8  446.26   26.10
  -4   5  -8  370.66   25.30
  -4  -5   8  406.16   25.60
  -4   5  -8  400.36   26.10
   4  -5  -8  378.06   24.70
  -4   5  -8  442.96   26.20
  -4  -5   8  396.96   26.10
   4  -5  -8  453.85   25.60
  -4   5  -8  389.66   25.60
  -4  -5  -9  103.59    9.00
   4  -5   9   68.49    8.70
   4   5  -9   93.59    7.30
   4  -5   9   93.39    7.60
  -4  -5  -9   83.99    8.70
   4  -5  -9  107.29    9.10
   4  -5  -9  109.99    8.60
   4  -5  -9   93.09    6.60
  -4  -5   9   89.39    8.00
  -4   5  -9   89.79    8.60
  -4   5  -9   92.79    8.70
   4   5 -10   20.20    3.40
  -4  -5 -10    9.20    5.60
  -4  -5 -10    5.10    4.30
  -4   5 -10    9.90    5.10
   4  -5 -10   13.40    3.90
  -4  -5  10   11.50    4.10
   4  -5 -10   12.30    4.60
   4  -5 -10   10.50    2.30
  -4   5 -10   14.50    5.00
  -4  -5 -11   -2.30    5.70
  -4  -5 -11   -2.50    5.20
   4   5 -11    1.50    3.20
  -4   5 -11   -5.30    4.90
   4  -5 -11    4.90    2.30
  -4   5 -11   13.50    5.80
   4  -5 -11   -1.50    3.60
   4  -5 -11   -4.70    4.60
  -4  -5  11   11.10    4.40
   5   5   0    0.10    1.00
  -5   5   0    1.20    1.40
   5  -5   0    0.00    1.30
   5  -5   0    0.90    1.20
  -5  -5   0    2.00    0.90
   5  -5   0    1.60    1.20
  -5  -5   0    0.60    0.90
  -5  -5   0    2.50    0.90
   5   5  -1 2593.74  169.08
   5   5  -1 2345.37  251.77
  -5   5   1 2479.95  175.08
  -5  -5  -1 2348.86  169.28
   5  -5   1 2736.33  175.78
  -5  -5  -1 2145.89  253.87
  -5   5   1 2755.12  173.48
  -5   5   1 2258.77  337.87
  -5  -5  -1 2559.74  164.68
   5  -5   1 2615.04  175.18
   5  -5   1 2429.46  337.67
   5   5  -1 2644.54  164.18
   5  -5  -1 3222.38  407.46
  -5  -5   1 2696.13  245.58
   5   5   1 3130.79  269.17
   5  -5  -1 2714.23  178.28
   5  -5  -1 2622.34  177.38
  -5   5  -1 2598.24  171.58
   5   5   1 2653.13  167.48
  -5  -5   1 2579.84  166.58
  -5  -5   1 2465.55  165.28
   5   5   1 2714.53  168.88
  -5   5  -1 2506.95  177.78
   5  -5   2   57.09    4.30
   5  -5   2   53.99    4.00
   5  -5   2   54.79    4.20
  -5   5   2   60.09    4.30
  -5   5   2   48.30    4.10
  -5  -5  -2   50.79    4.00
  -5  -5  -2   54.59    4.00
  -5   5   2   44.50    4.30
  -5   5  -2   51.39    4.30
  -5   5  -2   52.89    4.00
   5  -5  -2   51.09    4.00
  -5  -5   2   55.79    3.60
   5   5   2   47.70    4.00
  -5  -5   2   60.59    3.90
  -5  -5   2   56.69    3.90
  -5   5  -2   62.79    4.50
   5  -5  -2   54.19    4.20
  -5   5   3 8278.27  515.95
  -5   5   3 8577.84  523.15
  -5   5   3 7131.09  700.83
   5  -5   3 8466.25  687.13
  -5  -5  -3 8280.87  673.43
   5   5  -3 8146.38  623.24
   5  -5  -3 8341.67  713.23
   5   5   3 9453.35  677.73
   5  -5  -3 7946.21  519.25
  -5  -5   3 7643.94  623.24
  -5  -5  -4  527.15   33.00
   5  -5   4  511.25   33.00
  -5  -5  -4  566.34   33.10
   5   5  -4  548.55   32.60
   5  -5   4  530.95   33.00
  -5   5   4  522.65   33.30
  -5  -5   4  543.55   33.00
  -5   5  -4  561.44   33.20
  -5  -5   4  523.25   33.00
   5  -5  -4  545.45   32.90
  -5   5  -4  514.25   33.00
   5  -5  -4  564.04   33.20
  -5   5  -4  563.44   33.20
   5   5   4  516.95   33.10
  -5   5   5  236.48   15.10
  -5  -5  -5  216.58   14.60
   5  -5   5  232.18   14.50
  -5  -5  -5  207.18   14.40
  -5  -5  -5  227.18   14.90
   5  -5   5  225.88   14.60
   5   5  -5  227.58   14.00
  -5   5   5  199.38   15.20
  -5  -5   5  224.98   14.60
   5  -5  -5  232.88   14.80
  -5   5  -5  235.58   14.70
  -5   5  -5  226.28   14.50
  -5  -5   5  224.58   14.60
   5  -5  -5  247.38   14.40
   5   5   5  223.78   14.70
  -5   5  -5  222.48   14.70
  -5  -5  -6    1.20    2.70
  -5  -5  -6    2.70    2.50
   5  -5   6    3.70    2.00
   5  -5   6    1.70    2.10
  -5   5   6    0.60    2.80
  -5  -5  -6    2.80    2.00
  -5   5   6    2.00    3.00
   5   5  -6    1.80    1.50
   5   5   6   -1.10    2.20
  -5   5  -6   -0.40    2.20
   5  -5  -6    0.50    2.60
  -5  -5   6    2.40    2.20
  -5  -5   6    3.30    2.60
   5  -5  -6    3.10    2.10
  -5   5  -6   -0.60    2.70
  -5   5  -6    4.10    2.30
  -5  -5  -7  574.24   35.80
  -5  -5  -7  536.75   35.40
   5  -5   7  563.84   35.40
   5  -5   7  564.54   35.50
  -5  -5  -7  581.34   35.90
   5   5  -7  551.84   35.00
   5  -5  -7  616.04   35.80
  -5   5  -7  531.65   35.70
   5  -5  -7  624.44   35.30
  -5   5  -7  563.74   35.30
  -5   5  -7  545.05   35.60
  -5  -5   7  551.54   35.80
  -5  -5   7  631.94   35.60
  -5   5  -7  578.04   35.80
   5  -5   8  109.59    8.40
  -5  -5  -8   98.19    8.90
  -5   5   8  103.99    9.30
   5  -5   8   94.39    7.90
  -5  -5  -8  110.79    9.90
   5   5  -8  103.79    7.40
   5  -5  -8  106.59    8.70
   5  -5  -8   96.19    6.90
  -5  -5   8  104.59    8.40
  -5   5  -8  116.19    9.10
  -5   5  -8  106.59    9.10
   5  -5  -8  109.19    8.00
  -5  -5  -9    9.20    4.20
   5   5  -9   10.20    2.80
   5  -5   9   11.10    3.40
  -5  -5  -9   11.30    4.80
   5  -5  -9   14.00    3.30
  -5  -5   9    8.70    3.60
  -5   5  -9   14.60    4.70
   5  -5  -9   12.90    2.10
   5  -5  -9    7.70    4.80
  -5  -5 -10   27.70    5.90
   5   5 -10   19.50    3.50
  -5  -5 -10   16.40    6.00
   5  -5 -10   13.40    4.70
  -5   5 -10   19.70    5.60
  -5  -5  10   18.50    4.50
   5  -5 -10   23.10    2.70
  -5   5 -10   33.60    6.00
  -5  -5 -11    6.20    5.00
   5   5 -11    6.20    3.20
  -5  -5 -11    7.80    5.90
  -5   5 -11    3.40    5.60
   5  -5 -11   -1.00    4.60
  -5   5 -11   11.50    5.80
  -5  -5  11    9.50    4.50
   5  -5 -11    0.60    3.30
   6   5   0  883.01   55.39
   6  -5   0  942.51   55.49
  -6  -5   0  944.91   55.29
  -6  -5   0  950.60   55.29
  -6   5   0  933.21   55.69
   6  -5   0  908.01   55.49
  -6   5   0  890.21   55.59
  -6   5   0  873.41   55.49
   6  -5   0  914.31   55.69
  -6  -5  -1  195.38   12.50
   6  -5   1  211.58   12.60
   6  -5   1  210.48   12.70
  -6   5   1  189.18   12.60
  -6  -5  -1  204.98   12.50
  -6   5   1  189.98   12.70
   6  -5   1  186.78   12.70
   6   5  -1  189.58   12.50
  -6   5   1  192.08   12.60
  -6  -5  -1  194.28   12.50
   6  -5  -1  205.38   12.60
   6  -5  -1  198.98   12.60
  -6  -5   1  211.78   12.30
  -6  -5   1  203.48   12.40
  -6   5  -1  193.18   12.80
  -6  -5   1  205.48   12.40
  -6   5  -1  215.98   12.90
   6   5   1  178.38   12.50
  -6   5  -1  201.38   12.60
   6  -5  -1  194.48   12.80
   6  -5   2  301.27   18.00
  -6  -5  -2  299.07   17.90
   6  -5   2  274.07   18.00
  -6   5   2  280.37   18.10
   6  -5   2  279.87   17.90
  -6   5   2  274.97   18.00
  -6  -5  -2  300.47   17.90
  -6   5  -2  278.57   18.10
  -6   5  -2  276.97   17.90
  -6  -5   2  289.97   17.70
  -6  -5   2  293.67   17.50
   6  -5  -2  283.37   17.90
  -6   5  -2  291.37   18.20
   6  -5  -2  279.37   17.80
   6   5   2  299.07   17.90
  -6  -5   2  286.97   17.70
   6  -5   3   31.90    3.30
  -6   5   3   31.10    3.30
  -6  -5  -3   28.90    3.00
  -6   5   3   31.10    3.20
   6   5  -3   33.50    2.50
  -6  -5  -3   31.50    3.10
   6  -5   3   32.90    3.30
  -6   5   3   26.50    3.30
  -6   5  -3   26.00    3.30
  -6  -5   3   29.00    2.90
  -6  -5   3   33.90    2.30
   6  -5  -3   27.60    2.80
   6   5   3   27.80    3.00
  -6  -5   3   45.40    3.30
  -6   5  -3   35.50    3.60
  -6   5  -3   38.90    3.50
   6  -5  -3   29.60    3.30
  -6  -5  -4   45.70    4.10
   6  -5   4   37.50    4.00
  -6  -5  -4   43.30    4.10
   6   5  -4   55.29    3.40
   6  -5   4   43.60    4.20
  -6   5   4   44.30    4.50
  -6   5  -4   54.09    4.30
  -6  -5   4   50.79    4.10
   6  -5  -4   44.60    3.90
   6  -5  -4   38.20    4.10
   6   5   4   49.10    4.30
  -6  -5   4   44.90    4.00
  -6   5  -4   49.80    4.50
  -6   5  -4   37.10    4.00
  -6  -5  -5    5.10    2.40
  -6  -5  -5    4.30    2.20
   6  -5   5    3.70    2.00
   6  -5   5    0.20    2.00
   6   5  -5    2.70    1.40
   6  -5  -5    5.30    1.80
   6   5   5   -0.50    2.40
  -6   5  -5    5.60    2.10
  -6  -5   5    1.80    2.10
  -6  -5   5    5.60    2.20
  -6   5  -5    3.80    2.50
  -6   5  -5    2.10    2.30
   6  -5  -5    3.30    2.40
  -6  -5  -6   36.40    3.90
   6  -5   6   28.70    3.60
  -6  -5  -6   39.10    4.40
  -6   5   6   34.10    4.90
  -6  -5  -6   32.60    4.40
   6  -5   6   45.80    4.20
   6   5  -6   32.90    3.00
  -6   5   6   36.90    4.90
   6  -5  -6   35.50    4.30
  -6  -5   6   26.50    3.70
  -6   5  -6   27.80    4.40
  -6   5  -6   24.00    3.80
  -6   5  -6   37.00    3.70
   6   5   6   36.10    4.10
  -6   5  -6   29.40    4.00
  -6  -5   6   33.90    4.20
   6  -5  -6   32.60    3.30
  -6   5   7    9.60    3.60
  -6  -5  -7    9.30    3.10
   6  -5   7   14.10    3.10
   6  -5   7   12.20    3.10
  -6  -5  -7    2.40    3.70
   6   5  -7    9.20    2.20
  -6   5  -7    8.40    3.50
   6  -5  -7   10.30    2.40
  -6  -5   7    9.80    3.40
  -6   5  -7   11.30    3.90
  -6  -5   7   12.50    3.10
   6  -5  -7    8.70    3.40
   6  -5   8   36.20    4.40
   6   5  -8   32.70    3.50
  -6   5   8   30.50    5.30
  -6  -5  -8   28.00    5.40
   6  -5  -8   35.00    3.70
  -6  -5   8   37.10    4.70
   6  -5  -8   37.10    4.90
  -6   5  -8   37.10    5.30
   6  -5  -8   32.80    2.90
  -6   5  -8   31.30    5.20
   6   5  -9    1.00    2.30
  -6  -5  -9    3.20    4.20
  -6  -5  -9    5.30    4.30
   6  -5   9   -0.20    3.10
  -6   5  -9    0.80    4.10
  -6   5  -9   -0.10    4.20
   6  -5  -9   -0.90    1.50
   6  -5  -9    0.20    2.40
   6  -5  -9   -0.20    3.70
  -6  -5   9    0.70    3.30
   6   5 -10   12.90    3.10
  -6  -5 -10   10.80    5.50
  -6  -5 -10    2.70    5.20
  -6   5 -10   16.30    5.70
  -6  -5  10   12.90    4.30
   6  -5 -10   11.30    2.90
   6  -5 -10   13.70    2.10
  -6   5 -10   11.90    5.40
   6  -5 -10   20.00    5.00
  -7  -5   0    1.40    1.20
  -7   5   0    1.70    2.00
   7   5   0   -0.20    1.40
   7  -5   0   -1.70    1.60
   7  -5   0    2.30    1.80
  -7   5   0    2.40    1.70
  -7  -5   0    1.90    1.30
   7  -5   0    1.10    1.50
  -7   5   0    1.50    1.60
  -7  -5   0   -0.20    1.20
  -7  -5  -1  169.48   11.00
   7  -5   1  175.68   11.10
  -7   5   1  168.58   11.20
  -7   5   1  164.08   11.20
  -7   5   1  172.68   11.40
   7  -5   1  164.48   11.50
  -7  -5  -1  176.78   11.00
   7  -5   1  165.68   11.40
   7   5  -1  173.28   11.10
  -7  -5   1  180.08   11.00
  -7   5  -1  176.88   12.00
  -7   5  -1  166.78   11.30
  -7  -5   1  167.88   11.00
  -7  -5   1  170.68   10.80
   7  -5  -1  181.78   11.10
  -7   5  -1  174.28   11.20
   7  -5  -1  155.68   11.30
   7   5   1  174.58   11.20
   7  -5  -1  182.68   11.20
  -7  -5  -2   65.69    4.90
  -7  -5  -2   74.09    5.00
  -7   5   2   58.59    5.40
  -7   5   2   57.79    5.10
  -7  -5  -2   61.89    4.90
   7  -5   2   73.29    5.10
  -7   5   2   54.19    5.00
   7  -5   2   64.69    5.30
   7  -5   2   72.09    5.20
  -7  -5   2   63.99    4.80
   7  -5  -2   59.99    4.90
  -7   5  -2   65.19    5.30
  -7   5  -2   60.79    5.10
  -7  -5   2   73.49    4.50
   7   5   2   59.69    5.10
  -7   5  -2   70.79    5.40
   7  -5  -2   57.89    5.00
  -7  -5   2   66.49    4.90
  -7   5   3   21.30    3.10
  -7  -5  -3   18.50    2.50
   7  -5   3   18.30    2.80
  -7   5   3   21.90    3.00
  -7  -5  -3   18.70    2.60
   7   5  -3   25.20    2.00
  -7   5   3   19.40    2.70
   7  -5   3   23.00    2.90
  -7  -5   3   24.10    1.90
  -7  -5   3   19.50    2.50
   7  -5  -3   21.10    2.40
   7   5   3   22.10    2.80
  -7   5  -3   14.10    2.50
  -7   5  -3   18.40    2.70
  -7   5  -3   20.70    3.10
  -7  -5   3   18.20    2.40
   7  -5  -3   35.50    3.20
  -7  -5  -4  662.23   40.50
   7   5  -4  680.23   40.00
  -7   5   4  653.43   40.70
   7  -5   4  670.33   40.60
  -7  -5  -4  649.64   40.50
   7  -5   4  651.33   40.50
  -7   5   4  650.23   40.90
   7  -5  -4  669.73   40.20
  -7   5  -4  651.93   40.70
  -7  -5   4  667.53   40.40
   7  -5  -4  658.73   40.50
  -7   5  -4  682.03   40.80
   7   5   4  630.04   40.50
  -7  -5   4  660.73   40.40
  -7   5  -4  660.63   40.50
   7  -5   5  429.76   28.70
   7   5  -5  497.15   28.10
  -7  -5  -5  448.56   28.70
  -7   5   5  470.45   29.10
  -7  -5  -5  434.56   28.60
   7   5   5  440.56   28.80
  -7  -5   5  488.05   28.70
  -7   5  -5  518.55   29.10
   7  -5  -5  484.05   28.80
   7  -5  -5  463.05   28.20
  -7  -5   5  423.76   28.70
  -7   5  -5  441.56   28.80
  -7  -5   5  435.76   28.70
  -7   5  -5  473.05   28.70
  -7  -5  -6  114.69    8.30
   7  -5   6   94.09    8.00
  -7  -5  -6   94.89    8.50
  -7   5   6   94.59    8.90
   7   5  -6  112.19    7.00
   7  -5   6  101.59    7.80
  -7  -5   6  119.69    8.10
   7  -5  -6   97.29    7.00
   7  -5  -6   93.99    7.90
  -7   5  -6   97.79    8.50
  -7  -5   6  102.49    7.90
  -7   5  -6   89.09    7.70
   7  -5   7   -1.60    2.80
  -7  -5  -7    1.80    3.60
   7   5  -7   -0.30    1.80
  -7  -5  -7   -5.90    2.90
  -7   5   7    1.90    3.50
   7  -5   7    4.10    2.70
  -7  -5   7   -0.60    3.10
  -7  -5   7    7.20    3.10
  -7   5  -7    3.00    3.60
   7  -5  -7    3.00    3.20
  -7   5  -7    0.00    3.70
   7  -5  -7    0.90    1.80
  -7  -5  -8   78.69    7.60
  -7  -5  -8   62.69    6.80
   7   5  -8   70.29    6.70
   7  -5   8   67.09    7.10
  -7  -5   8   70.89    6.70
   7  -5  -8   68.19    5.50
  -7   5  -8   66.19    8.30
  -7   5  -8   74.29    7.50
   7  -5  -8   82.09    7.00
  -7  -5  -9   33.80    5.90
   7  -5   9   27.60    4.70
  -7  -5  -9   39.80    5.90
   7   5  -9   33.40    3.80
   7  -5  -9   39.10    5.50
  -7   5  -9   51.39    6.70
  -7   5  -9   47.60    6.20
   7  -5  -9   30.70    3.40
   7  -5  -9   39.30    3.50
  -7  -5   9   38.10    5.10
  -7  -5 -10   28.60    6.80
   7   5 -10   30.40    3.60
  -7  -5 -10   23.30    5.70
  -7   5 -10   23.90    6.10
   7  -5 -10   23.50    2.70
  -7   5 -10   21.30    6.00
  -7  -5  10   27.10    5.00
   7  -5 -10   22.90    2.40
   7  -5 -10   21.20    5.20
  -8  -5   0 5911.61  386.36
  -8   5   0 6471.85  394.36
  -8   5   0 5748.43  395.86
   8  -5   0 6896.81  403.96
   8  -5   0 6418.16  626.34
  -8  -5   0 5732.03  382.06
   8  -5   0 6326.67  390.96
   8   5   0 5951.30  386.46
   8   5   0 6819.02  596.34
   8   5   0 5712.03  520.15
   8  -5   1  113.89    7.50
   8   5  -1  115.89    7.60
  -8   5   1  101.39    7.50
  -8  -5  -1  101.99    7.30
   8  -5   1  103.99    7.80
   8  -5   1  114.39    7.60
  -8  -5  -1  105.39    7.40
  -8  -5  -1  104.09    7.40
  -8   5   1  118.59    7.70
  -8   5   1  103.29    7.80
  -8  -5   1  105.29    7.40
  -8   5  -1  103.29    7.70
   8  -5  -1   99.69    7.40
  -8  -5   1  112.59    7.30
   8   5   1  105.89    7.60
  -8  -5   1  104.39    7.10
  -8   5  -1   98.39    7.40
  -8   5  -1  106.89    7.80
   8  -5  -1   98.29    7.90
   8  -5  -1  105.99    7.40
  -8  -5  -2   61.89    4.90
  -8  -5  -2   67.29    5.00
  -8   5   2   59.29    5.10
   8  -5   2   61.39    5.10
  -8   5   2   56.89    5.30
   8  -5   2   55.39    4.70
   8  -5   2   56.89    5.10
  -8   5   2   60.19    5.30
  -8  -5  -2   63.49    4.90
  -8   5  -2   62.69    5.30
   8  -5  -2   59.89    4.80
  -8  -5   2   62.89    4.90
  -8   5  -2   62.89    5.40
  -8  -5   2   57.69    4.40
   8  -5  -2   67.19    4.90
  -8  -5   2   61.49    4.90
   8   5   2   53.99    5.00
  -8   5  -2   60.69    5.20
  -8   5   3 1189.08   71.99
  -8  -5  -3 1180.18   71.79
  -8  -5  -3 1149.58   71.79
   8   5  -3 1201.08   71.29
   8  -5   3 1212.08   71.89
  -8  -5  -3 1189.68   71.79
  -8   5   3 1138.49   71.79
  -8   5   3 1148.69   72.09
   8  -5   3 1197.68   71.99
   8  -5  -3 1202.58   71.79
   8  -5  -3 1204.28   71.59
  -8   5  -3 1183.18   72.09
  -8  -5   3 1181.08   71.69
   8   5   3 1178.48   71.99
  -8   5  -3 1164.18   72.09
  -8  -5   3 1245.68   71.69
  -8   5  -3 1177.18   71.89
  -8  -5   3 1164.48   71.29
  -8  -5  -4  129.29    9.70
  -8  -5  -4  133.69    9.80
  -8   5   4  129.79    9.70
  -8   5   4  139.79   10.10
   8   5  -4  149.79    9.00
  -8   5   4  130.29   10.40
  -8  -5  -4  136.09    9.80
   8  -5   4  149.09    9.90
   8  -5   4  148.79    9.90
   8  -5  -4  140.99    9.80
  -8   5  -4  130.19   10.00
   8  -5  -4  137.19    9.30
   8   5   4  138.29    9.90
  -8  -5   4  145.89    9.80
  -8  -5   4  150.18    9.70
  -8   5  -4  156.58   10.00
  -8   5  -4  151.78   10.20
   8  -5   5  342.77   23.50
   8   5  -5  369.36   22.70
  -8  -5  -5  368.36   23.50
  -8   5   5  377.76   24.00
  -8   5   5  352.96   23.70
   8  -5   5  364.96   23.40
  -8   5  -5  376.36   23.50
  -8   5  -5  385.76   23.80
   8   5   5  372.66   24.10
  -8  -5   5  385.06   23.30
  -8   5  -5  366.16   24.00
   8  -5  -5  400.06   23.50
  -8  -5   5  363.36   23.40
   8  -5  -5  368.16   22.80
  -8  -5   5  353.76   23.50
  -8   5   6   18.10    4.40
   8  -5   6    8.50    3.20
   8   5  -6   10.40    2.00
   8  -5   6   15.90    3.10
  -8  -5  -6   14.40    3.30
   8  -5  -6    5.10    3.10
  -8  -5   6   13.40    5.20
  -8   5  -6    7.70    3.60
   8  -5  -6   12.70    2.10
  -8  -5   6   12.70    3.20
  -8  -5   6   15.80    3.50
   8  -5   7  105.09    9.70
  -8   5   7  104.79   10.20
   8   5  -7  123.29    8.20
  -8  -5  -7  127.19   10.00
  -8  -5  -7  140.19    9.90
   8  -5  -7  123.39    8.10
  -8   5  -7   95.39    9.80
  -8  -5   7  119.29    9.70
   8  -5  -7  109.99    9.50
  -8  -5   7  133.69    9.60
  -8   5  -7  136.49   10.20
   8  -5   8  179.58   12.30
  -8  -5  -8  182.28   13.50
  -8  -5  -8  177.88   13.10
  -8   5  -8  161.18   13.20
   8  -5  -8  159.28   10.90
  -8  -5   8  163.98   12.30
   8  -5  -8  187.78   12.50
  -8   5  -8  176.78   14.30
   8  -5  -8  170.68   10.70
  -8  -5  -9   57.99    7.30
   8   5  -9   57.79    5.00
   8  -5   9   60.99    6.40
  -8  -5  -9   71.39    8.10
  -8   5  -9   72.89    7.90
  -8  -5   9   66.79    6.70
   8  -5  -9   53.19    6.30
   8  -5  -9   53.39    4.10
  -8   5  -9   55.99    7.40
   8  -5  10  139.29   11.10
  -8  -5 -10  125.99   12.40
  -8  -5 -10  121.89   11.60
   8   5 -10  134.69    9.70
  -8   5 -10  152.58   12.70
   8  -5 -10  145.79   11.60
  -8   5 -10  155.88   13.00
  -8  -5  10  136.19   12.80
  -9   5   0    0.80    2.00
  -9  -5   0   -2.50    1.50
   9  -5   0    1.10    2.00
  -9   5   0    1.70    2.40
  -9  -5   0    0.20    1.80
   9   5   0    1.20    2.00
   9  -5   0    0.80    2.30
   9  -5   0    1.20    1.90
  -9   5   0    1.20    2.10
  -9   5   1   45.60    4.50
   9  -5   1   37.80    4.10
   9  -5   1   44.10    4.70
  -9   5   1   52.39    5.10
  -9   5   1   48.20    4.90
  -9  -5  -1   54.29    4.50
   9  -5   1   48.90    4.50
  -9  -5  -1   51.49    4.40
  -9  -5  -1   48.30    4.30
   9   5  -1   44.10    4.40
  -9  -5   1   46.70    4.30
   9  -5  -1   41.80    4.20
  -9   5  -1   48.70    4.80
  -9   5  -1   40.20    5.00
  -9  -5   1   51.09    4.20
   9  -5  -1   56.49    4.60
   9  -5  -1   51.49    5.10
   9   5   1   52.09    4.50
  -9  -5   1   49.00    4.20
  -9   5  -1   48.50    5.00
   9  -5   2  416.46   24.50
  -9   5   2  385.86   24.50
  -9  -5  -2  391.86   24.20
  -9   5   2  382.66   24.40
   9  -5   2  385.96   24.10
  -9   5   2  359.96   24.20
   9  -5   2  369.96   24.20
  -9  -5  -2  387.46   24.20
  -9  -5  -2  393.06   24.10
  -9   5  -2  401.76   24.30
  -9   5  -2  375.96   24.40
   9   5   2  394.66   24.30
  -9   5  -2  356.26   25.60
  -9  -5   2  372.06   24.30
  -9  -5   2  387.36   24.10
   9  -5  -2  383.76   24.20
   9  -5  -2  407.86   24.10
  -9  -5   2  388.16   24.00
  -9   5   3   19.40    3.30
  -9  -5  -3   17.50    3.00
  -9  -5  -3   14.90    2.80
   9  -5   3   26.30    3.50
   9  -5   3   24.50    3.40
   9   5  -3   19.00    2.00
  -9  -5  -3   19.00    2.90
  -9   5   3   16.90    3.40
  -9   5   3   22.30    3.10
  -9   5  -3   17.00    3.20
  -9  -5   3   24.10    2.40
  -9   5  -3   17.70    3.40
   9  -5  -3   21.30    2.70
   9   5   3   14.70    2.90
  -9   5  -3   16.70    3.50
   9  -5  -3   18.90    3.00
  -9  -5   3   15.10    3.00
  -9  -5   3   19.60    2.90
  -9  -5  -4  170.88   12.30
  -9   5   4  157.88   11.10
   9  -5   4  157.98   11.30
  -9  -5  -4  144.79   11.00
  -9   5   4  166.88   11.80
   9   5  -4  150.48   10.30
  -9  -5  -4  156.28   11.20
   9  -5   4  166.18   11.20
  -9   5   4  159.28   11.50
  -9  -5   4  164.68   11.20
  -9   5  -4  156.88   11.50
  -9   5  -4  176.28   11.80
   9   5   4  160.58   11.40
  -9  -5   4  174.58   11.10
  -9   5  -4  171.38   11.30
   9  -5  -4  166.88   11.10
   9  -5  -4  165.38   10.60
  -9   5   5  199.38   14.50
  -9  -5  -5  222.98   13.90
   9  -5   5  207.08   14.00
   9  -5   5  192.08   13.70
   9   5  -5  203.58   12.90
  -9   5  -5  223.08   14.20
   9  -5  -5  190.88   13.60
  -9  -5   5  195.08   13.60
   9  -5  -5  203.68   13.00
  -9  -5  -6   18.50    3.90
   9  -5   6   12.30    3.20
   9   5  -6   21.70    2.50
  -9   5   6   11.40    4.20
  -9  -5   6   19.80    3.80
  -9  -5   6   21.70    3.90
   9  -5  -6   15.10    3.60
   9  -5  -6   20.70    2.50
  -9  -5   6   22.10    3.70
  -9   5  -6   23.80    4.60
  -9   5   7   75.09    8.60
   9  -5   7   90.89    8.00
   9   5  -7   99.39    6.60
  -9  -5  -7   84.99    8.50
  -9   5   7  101.19    9.20
  -9  -5  -7   89.39    8.00
  -9   5  -7  118.49    9.40
   9  -5  -7   80.29    7.60
  -9  -5   7   84.69    8.40
   9  -5  -7   87.89    6.40
  -9  -5   7  105.99    8.40
  -9  -5  -8    4.00    4.00
   9  -5   8    3.00    3.50
  -9   5   8   -0.60    4.80
  -9  -5  -8    3.90    4.90
  -9  -5   8   -0.70    3.50
   9  -5  -8    3.40    1.50
   9  -5  -8    0.70    1.20
  -9   5  -8   -0.60    4.30
   9  -5  -8    5.40    3.80
  -9  -5   8   -3.70    3.50
  -9   5  -8    0.80    4.60
   9  -5   9   13.10    4.30
  -9  -5  -9    6.30    4.40
  -9  -5  -9   11.70    5.60
   9   5  -9   12.10    2.70
  -9  -5   9    9.10    4.60
  -9  -5   9   12.80    4.50
  -9   5  -9   13.50    5.80
   9  -5  -9   19.20    4.50
  -9   5  -9    4.70    5.20
  10  -5   0  184.38   12.40
 -10   5   0  183.08   12.10
  10   5   0  175.68   12.00
 -10  -5   0  174.48   11.60
 -10  -5   0  168.68   11.50
  10  -5   0  180.18   11.80
 -10   5   0  159.18   11.90
  10  -5   0  183.38   11.70
 -10  -5   0  168.98   11.80
 -10   5   0  172.78   12.00
  10  -5   1  355.06   21.40
  10  -5   1  359.16   21.40
  10   5  -1  325.17   21.50
 -10   5   1  316.47   21.50
 -10  -5  -1  329.07   21.40
 -10   5   1  316.37   21.50
 -10   5   1  338.77   21.80
 -10  -5  -1  345.57   21.30
  10  -5   1  316.37   21.70
 -10  -5  -1  347.57   21.40
 -10  -5   1  369.06   21.40
  10  -5  -1  365.66   21.30
 -10   5  -1  352.46   21.80
 -10  -5   1  347.57   21.20
 -10  -5   1  311.87   21.30
  10  -5  -1  340.67   21.30
 -10   5  -1  336.97   22.30
  10   5   1  319.27   21.50
 -10   5  -1  338.27   21.60
  10  -5  -1  324.37   21.90
  10  -5   2    6.80    2.80
 -10  -5  -2    3.60    2.20
 -10   5   2    5.10    3.00
 -10  -5  -2    7.30    2.60
  10  -5   2    4.80    2.50
 -10  -5  -2    5.40    2.20
 -10   5   2    5.70    2.50
 -10   5   2    3.90    2.80
  10  -5   2    5.30    2.30
  10  -5  -2    3.00    2.50
 -10  -5   2    3.20    2.30
  10   5   2    2.40    2.50
 -10   5  -2    2.80    2.50
 -10   5  -2   -0.50    2.40
  10  -5  -2    3.00    2.10
 -10  -5   2    0.40    2.10
 -10   5  -2    0.50    2.60
 -10  -5   2    4.20    1.90
  10  -5   3   39.10    4.50
  10   5  -3   47.40    3.70
 -10   5   3   38.70    4.80
 -10  -5  -3   42.20    4.60
 -10   5   3   54.19    4.80
 -10  -5  -3   44.60    4.60
  10  -5   3   45.40    4.60
 -10  -5  -3   47.10    4.70
 -10   5   3   46.50    6.70
 -10   5  -3   54.89    5.40
 -10  -5   3   41.80    4.30
 -10  -5   3   44.40    4.60
  10  -5  -3   40.50    4.40
 -10   5  -3   40.30    5.40
 -10  -5   3   47.90    3.90
 -10  -5  -4    2.50    2.70
 -10   5   4    3.80    3.40
  10   5  -4    0.50    1.50
  10  -5   4   -1.60    2.30
 -10   5   4    0.10    2.50
  10  -5  -4    1.40    2.60
 -10  -5   4   -1.10    1.40
  10  -5  -4   -1.80    1.90
 -10  -5   4    0.40    3.00
 -10  -5   4    2.60    2.40
 -10   5  -4   -2.30    3.20
  10   5  -5  139.59    8.90
 -10  -5  -5  139.19   10.30
  10  -5   5  133.99   10.00
 -10   5   5  123.49   10.80
 -10  -5   5  160.48   10.50
 -10  -5   5  134.29   10.00
 -10   5  -5  166.88   11.00
  10  -5  -5  130.99    9.10
  10  -5  -5  106.59    9.80
 -10   5   6   16.70    4.60
  10   5  -6   22.50    2.60
 -10  -5  -6   19.20    4.20
  10  -5   6   23.10    3.90
 -10   5  -6   20.20    4.70
  10  -5  -6   23.30    3.90
 -10  -5   6   26.10    4.10
  10  -5  -6   20.90    2.60
 -10  -5   6   21.90    4.20
  10   5  -7    9.50    2.20
 -10  -5  -7    6.10    3.50
  10  -5   7    4.70    3.50
 -10  -5  -7    0.40    4.00
 -10   5   7    4.30    4.40
  10  -5  -7    4.90    1.70
 -10  -5   7    9.50    3.70
 -10  -5   7    5.30    3.60
  10  -5  -7    6.80    3.60
 -10   5  -7   -1.80    3.70
 -10   5   8   66.29    7.80
  10   5  -8   53.09    4.50
  10  -5   8   41.40    5.70
 -10  -5  -8   49.70    7.40
 -10  -5  -8   60.09    6.90
  10  -5  -8   62.09    6.10
 -10   5  -8   49.00    7.20
 -10  -5   8   52.49    6.30
 -10  -5   8   40.70    6.00
 -10   5  -8   56.39    7.70
  10  -5   9    2.10    4.00
 -10   5   9    1.60    5.70
 -10  -5  -9    6.50    5.60
 -10  -5  -9    5.60    4.70
 -10   5  -9    9.50    5.80
  10  -5  -9    4.80    4.20
 -10  -5   9    4.90    4.10
 -10   5  -9   -4.90    5.10
 -10  -5   9   -0.20    4.20
 -11  -5   0   -2.50    2.20
  11  -5   0    5.70    2.60
 -11  -5   0    2.80    2.30
 -11   5   0    5.40    3.00
 -11  -5   0   -1.20    2.40
  11   5   0    1.20    2.60
 -11   5   0   -2.20    2.60
  11  -5   0    2.30    2.30
 -11  -5  -1   38.40    4.30
 -11   5   1   40.10    4.90
 -11  -5  -1   46.50    4.40
 -11  -5  -1   44.20    4.60
 -11   5   1   41.10    4.60
  11   5  -1   35.10    4.50
  11  -5   1   46.70    4.50
  11  -5   1   38.90    4.20
 -11  -5   1   42.10    4.20
 -11  -5   1   44.00    4.30
 -11   5  -1   34.20    4.50
 -11   5  -1   43.90    4.80
 -11  -5   1   47.40    4.60
  11  -5  -1   31.00    4.10
  11  -5  -1   41.50    4.20
 -11  -5  -2    5.90    2.80
  11  -5   2    6.50    2.80
 -11  -5  -2    8.40    2.90
  11  -5   2    6.80    2.80
 -11  -5  -2    7.30    2.90
 -11   5   2    5.80    2.90
 -11   5   2    9.40    3.00
 -11  -5   2    5.60    2.60
 -11  -5   2   12.50    2.50
  11  -5  -2    4.50    2.30
 -11   5  -2    9.70    3.40
 -11  -5   2    7.80    2.80
  11  -5  -2    5.40    2.80
  11  -5   3   16.90    3.40
 -11  -5  -3   12.90    3.10
 -11   5   3   22.00    3.60
 -11   5   3   19.80    4.10
 -11   5  -3   18.80    4.00
  11  -5  -3   23.80    3.50
 -11  -5   3   19.20    2.80
 -11  -5   3   19.70    3.70
  11  -5  -3   24.60    3.00
 -11  -5   3   19.30    3.30
 -11  -5  -4  387.86   24.60
  11   5  -4  373.76   23.50
 -11   5   4  374.56   24.50
  11  -5   4  375.36   24.50
 -11   5   4  372.16   25.00
 -11   5  -4  380.66   25.00
  11  -5  -4  382.56   24.30
 -11  -5   4  384.36   23.60
 -11  -5   4  408.66   24.40
 -11  -5   4  396.36   24.60
  11  -5   5  346.37   21.80
 -11  -5  -5  337.97   21.90
 -11   5   5  358.36   22.50
  11   5  -5  346.17   20.70
 -11  -5   5  333.27   21.60
  11  -5  -5  315.67   21.50
  11  -5  -5  318.57   20.90
  11  -5   6  193.48   13.50
 -11   5   6  223.08   14.80
  11   5  -6  186.68   12.20
 -11  -5  -6  179.08   13.80
  11  -5  -6  177.38   13.30
  11  -5  -6  196.58   12.20
 -11   5  -6  202.28   14.50
 -11  -5   6  166.48   13.70
 -11  -5   6  203.18   13.70
 -11  -5  -7    5.60    4.30
  11   5  -7   10.30    2.20
  11  -5   7   10.20    3.90
 -11   5   7   11.20    5.10
  11  -5  -7    6.00    3.80
 -11   5  -7   11.40    4.90
  11  -5  -7   11.90    1.80
 -11  -5   7    9.30    4.10
 -11  -5   7   10.20    4.00
 -11   5   8    4.10    5.20
  11  -5   8    9.70    4.10
  11   5  -8    6.00    2.10
 -11  -5  -8    3.70    5.30
 -11  -5  -8   -2.80    4.20
  11  -5  -8    4.60    3.90
 -11   5  -8    7.50    5.30
 -11   5  -8    3.20    5.40
 -11  -5   8    7.20    4.20
 -11  -5   8    4.10    4.00
 -12  -5   0  135.09   11.40
  12  -5   0  180.78   11.10
 -12  -5   0  177.18   11.10
 -12   5   0  136.79   11.30
 -12  -5   0  160.38   11.10
  12  -5   0  157.58   11.10
 -12   5   0  145.39   11.70
 -12   5   1  669.13   41.40
 -12   5   1  590.64   41.10
  12  -5   1  688.03   41.00
 -12  -5  -1  666.83   41.10
 -12  -5  -1  687.23   41.00
  12  -5   1  673.43   40.90
 -12   5  -1  662.83   41.40
  12  -5  -1  678.53   40.90
  12  -5  -1  684.83   40.80
 -12  -5   1  626.04   41.00
 -12  -5   1  654.33   40.80
 -12  -5   1  663.53   40.90
  12  -5   2   23.90    3.90
  12  -5   2   34.10    4.20
 -12  -5  -2   33.80    4.40
 -12   5   2   32.70    4.90
 -12   5   2   30.00    4.40
  12  -5  -2   38.80    4.00
 -12  -5   2   32.80    4.40
 -12   5  -2   28.90    4.90
  12  -5  -2   39.10    4.40
 -12  -5   2   41.50    4.10
 -12  -5   2   34.00    4.20
  12  -5   3   36.60    4.70
 -12   5   3   41.00    4.80
 -12  -5  -3   39.30    5.30
 -12   5   3   38.10    5.40
 -12   5  -3   32.20    5.60
  12  -5  -3   32.10    4.40
 -12  -5   3   42.40    4.10
 -12  -5   3   43.80    4.70
  12  -5  -3   47.70    4.30
 -12   5   4   44.90    5.80
  12  -5   4   38.70    5.10
 -12   5   4   48.60    5.40
 -12  -5  -4   48.90    5.50
  12  -5  -4   45.50    4.30
 -12   5  -4   47.00    6.00
 -12  -5   4   50.99    6.30
  12  -5  -4   41.60    4.90
 -12  -5   4   47.60    4.20
 -12   5   5    2.80    4.30
 -12   5   5   10.20    3.40
  12   5  -5   14.90    2.20
  12  -5   5    6.60    3.60
 -12  -5  -5    8.40    3.80
  12  -5  -5    8.50    3.20
 -12  -5   5    7.30    3.50
 -12   5  -5   11.60    4.40
  12  -5  -5   10.40    3.60
  12   5  -6    0.00    1.80
 -12  -5  -6   -1.20    3.80
 -12   5   6    7.40    4.80
  12  -5   6    6.30    3.70
 -12   5  -6   -8.00    4.00
  12  -5  -6   -1.80    3.30
 -12  -5   6    0.30    3.40
  12  -5  -6    2.10    1.80
  12  -5   7   12.20    4.20
 -12   5   7   10.50    5.30
 -12  -5  -7    8.90    4.70
  12   5  -7    5.70    2.00
  12  -5  -7   14.50    3.90
 -12  -5   7    4.20    3.90
  12  -5  -7   10.30    1.70
 -12   5  -7   10.10    5.10
 -12  -5   7   15.10    4.70
 -12  -5  -8    4.00    4.80
  12   5  -8    5.10    1.90
  12  -5   8    5.30    4.00
 -12   5   8   -3.60    6.50
 -12   5  -8    4.60    5.20
 -12  -5   8    1.60    4.30
  12  -5  -8    4.70    3.90
 -12  -5   8    4.20    7.10
 -12   5  -8    1.30    5.80
 -13   5   0    0.10    3.50
  13  -5   0    4.20    2.90
 -13  -5   0   -1.70    2.80
  13  -5   0   -2.20    2.80
 -13  -5   0    4.30    3.50
 -13  -5  -1   74.09    6.70
 -13   5   1   79.19    7.20
  13  -5   1   75.69    6.60
  13  -5   1   71.39    6.50
 -13   5   1   76.49    7.30
 -13   5  -1   74.39    7.00
  13  -5  -1   69.19    6.50
  13  -5  -1   73.79    6.40
  13  -5   2   28.30    6.40
 -13  -5  -2   26.50    4.30
 -13   5   2   31.10    4.50
 -13   5   2   25.00    4.60
 -13  -5   2   27.00    3.90
  13  -5  -2   33.20    3.80
 -13   5  -2   24.60    4.70
  13  -5  -2   23.60    4.00
 -13  -5   2   36.80    4.50
 -13   5   3   34.20    5.60
  13  -5   3   35.10    4.80
 -13  -5  -3   32.30    4.70
 -13   5   3   32.90    5.20
 -13  -5   3   38.70    4.10
 -13   5  -3   38.50    5.60
 -13  -5   3   23.30    4.30
  13  -5  -3   32.40    4.50
  13  -5  -3   36.40    4.00
 -13  -5  -4   38.50    5.10
  13  -5   4   36.00    4.90
 -13   5   4   35.00    5.00
 -13   5   4   33.70    5.30
  13  -5  -4   39.50    3.90
  13  -5  -4   31.70    5.10
 -13  -5   4   37.30    4.90
 -13   5  -4   35.20    5.40
 -13   5   5   10.60    4.40
 -13   5   5    8.90    3.60
  13  -5   5    3.40    3.80
 -13  -5  -5   12.70    4.30
 -13  -5   5   10.70    3.80
  13  -5  -5   12.70    3.90
  13  -5  -5   11.90    2.50
 -13   5  -5    9.10    4.60
  13  -5   6   -0.10    3.80
 -13  -5  -6   -1.90    3.90
 -13   5   6   -3.70    4.60
 -13   5  -6    2.10    4.60
  13  -5  -6    2.80    1.90
 -13  -5   6    1.20    3.80
  13  -5  -6    0.30    3.60
 -13   5   7   13.40    6.00
 -13  -5  -7   13.00    4.90
  13  -5   7   14.70    4.60
 -13  -5   7   10.90    4.40
 -13  -5   7   20.10    5.10
 -13   5  -7   24.90    5.90
  13  -5  -7   21.60    4.40
  14  -5   0   64.79    6.30
 -14   5   0   70.19    7.20
  14  -5   0   72.59    6.30
 -14  -5   0   59.59    6.30
  14  -5   1   11.40    3.60
  14  -5   1   14.80    3.60
 -14  -5  -1    6.70    3.50
 -14   5   1    4.20    4.10
  14  -5  -1   14.20    3.60
  14  -5  -1    8.50    3.20
 -14  -5   1   13.90    3.70
 -14   5  -1    7.50    4.20
 -14  -5   1   19.60    3.80
  14  -5   2  525.05   33.10
 -14   5   2  557.34   33.80
 -14  -5  -2  502.25   33.20
 -14  -5   2  490.85   32.90
 -14  -5   2  561.44   33.20
  14  -5  -2  533.05   33.00
 -14   5  -2  511.05   33.70
  14  -5  -2  528.75   32.70
  14  -5   3   65.79    6.50
 -14   5   3   61.29    7.00
 -14  -5  -3   61.39    6.50
 -14   5   3   59.69    6.50
  14  -5  -3   57.29    6.10
  14  -5  -3   76.69    6.00
 -14   5  -3   59.19    7.10
 -14  -5   3   77.59    6.70
 -14  -5   3   52.39    5.70
 -14   5   4    1.90    4.50
 -14  -5  -4   -0.70    3.70
  14  -5   4   -0.90    3.40
 -14   5   4    0.10    3.70
  14  -5  -4    0.30    2.40
 -14  -5   4    1.40    2.70
  14  -5  -4   -3.40    3.30
 -14  -5   4    0.00    3.60
 -14   5  -4   -1.50    4.20
 -14   5   5   21.20    4.60
 -14  -5  -5   21.10    4.90
  14  -5   5   26.10    4.90
 -14   5   5   15.20    5.30
  14  -5  -5   24.60    3.20
  14  -5  -5   23.60    4.40
 -14   5  -5   22.20    5.70
 -14  -5   5   36.70    5.00
 -14  -5  -6    8.00    4.70
 -14   5   6    2.00    5.20
  14  -5   6    7.00    4.30
 -14  -5   6   14.60    4.40
  14  -5  -6   13.10    2.20
 -14   5  -6   11.40    5.50
  14  -5  -6    8.20    4.00
  15  -5   0    0.30    3.30
  15  -5   0    3.50    3.40
 -15  -5   0   -0.60    3.70
 -15   5   0   -0.30    4.20
 -15   5   1    4.00    4.30
  15  -5   1    5.30    3.70
 -15  -5  -1    9.00    4.10
  15  -5  -1    6.60    3.60
 -15  -5   1    7.00    3.80
  15  -5  -1    4.00    3.30
 -15   5  -1    2.40    4.50
 -15  -5  -2    5.40    4.00
 -15   5   2    5.20    4.40
  15  -5   2    9.50    3.90
  15  -5  -2    6.00    3.60
 -15   5  -2    0.80    4.50
 -15  -5   2   18.10    3.90
 -15  -5   2   12.00    4.20
  15  -5  -2    8.40    3.30
  15  -5   3   46.50    5.70
 -15  -5  -3   41.10    5.80
 -15   5   3   32.50    5.90
  15  -5  -3   50.19    4.80
 -15  -5   3   43.80    5.60
 -15  -5   3   44.70    5.10
 -15   5  -3   30.60    6.00
  15  -5  -3   40.70    5.30
 -15   5   4    0.40    4.80
  15  -5   4   10.30    4.20
 -15  -5  -4   13.40    4.50
 -15   5   4    5.80    4.10
 -15  -5   4    1.70    3.00
 -15  -5   4    9.80    4.20
  15  -5  -4   10.60    3.90
  15  -5  -4    8.00    2.90
 -15   5  -4    8.20    5.20
 -15   5   5   37.80    9.90
  15  -5   5   40.50    5.90
 -15   5  -5   49.70    7.20
 -15  -5   5   41.20    5.90
  15  -5  -5   34.70    5.30
  15  -5  -5   43.30    4.10
 -16   5   0   31.30    5.90
  16  -5   0   32.30    4.80
 -16  -5   0   38.20    5.40
 -16   5   1   -2.90    4.40
 -16  -5  -1    0.90    4.10
  16  -5   1    2.40    3.60
  16  -5  -1    0.50    3.60
 -16   5  -1    3.30    4.70
  16  -5  -1    2.10    3.30
 -16  -5   1    3.60    4.00
 -16  -5  -2    8.00    4.50
  16  -5   2   10.20    4.00
 -16   5   2   11.80    5.10
 -16  -5   2    6.90    4.20
  16  -5  -2   13.10    4.00
 -16   5  -2    8.70    5.40
 -16  -5  -3    8.00    4.40
 -16   5   3    1.90    5.20
  16  -5   3    7.90    4.20
 -16   5  -3    9.60    5.40
  16  -5  -3    8.20    3.10
 -16  -5   3   -1.00    4.00
  16  -5  -3    4.40    3.80
   0   6   0 1688.23  152.18
   0  -6   0 1923.51  162.78
   0  -6   1   -0.40    0.70
   0  -6   1    0.10    0.40
   0   6  -1   -0.60    0.70
   0   6   1    1.30    0.70
   0  -6   1    1.00    0.40
   0  -6  -1   -0.50    0.70
   0   6   1    0.30    0.80
   0  -6  -2  309.57   19.30
   0   6  -2  305.97   19.10
   0   6   2  310.27   19.20
   0  -6   2  301.17   19.00
   0  -6   2  317.67   18.90
   0   6  -2  329.97   18.90
   0   6  -2  305.97   18.90
   0  -6   2  318.77   18.90
   0   6   2  297.87   19.30
   0  -6   2  323.57   19.10
   0   6  -3    0.00    0.60
   0  -6  -3    1.30    1.30
   0   6   3   -0.20    1.20
   0   6   3   -0.60    1.20
   0   6  -3   -0.40    0.80
   0  -6   3    0.00    0.70
   0  -6   3    2.20    0.90
   0  -6   3   -2.00    0.90
   0  -6  -3   -0.30    1.20
   0   6  -3    1.00    0.90
   0   6  -3    0.50    0.90
   0  -6   4  379.96   22.50
   0   6  -4  369.86   22.60
   0   6  -4  382.36   22.70
   0  -6   4  373.96   22.70
   0  -6   4  372.06   22.50
   0   6  -4  374.66   22.40
   0   6   4  347.47   23.00
   0  -6  -4  342.47   22.90
   0   6  -4  366.96   22.60
   0  -6  -4  381.06   23.10
   0   6   4  353.76   22.90
   0  -6   5    0.40    1.10
   0  -6  -5   -0.70    1.80
   0  -6   5    1.60    1.30
   0   6  -5   -3.60    1.40
   0   6   5   -0.70    2.00
   0  -6  -5   -2.30    2.10
   0   6  -5   -0.20    1.50
   0  -6   5    1.50    1.70
   0   6   5    1.30    2.00
   0   6  -5    1.90    1.40
   0  -6   6  655.03   40.30
   0   6  -6  636.94   39.90
   0  -6   6  674.33   39.70
   0   6   6  621.54   40.40
   0  -6  -6  613.44   40.40
   0  -6   6  682.03   40.20
   0  -6  -6  647.44   39.70
   0   6  -6  666.23   40.20
   0   6   6  645.24   40.40
   0  -6  -6  696.73   40.50
   0   6  -6  640.14   39.80
   0  -6  -7    1.20    1.60
   0   6   7   -2.60    2.30
   0  -6  -7    4.00    3.30
   0  -6  -7   -2.70    2.50
   0   6   7   -0.90    2.50
   0  -6   7    0.60    1.60
   0  -6   7    1.00    2.00
   0  -6   7    0.00    2.60
   0   6  -7   -1.00    1.70
   0   6  -7    0.60    2.30
   0   6  -7    0.90    2.60
   0  -6   8  139.69   10.40
   0  -6  -8  159.48   11.20
   0   6  -8  148.89   10.00
   0   6   8  127.59   10.50
   0   6  -8  140.39   10.60
   0  -6   8  135.49    9.90
   0  -6  -8  137.19   10.80
   0   6  -8  132.89    9.40
   0  -6  -8  126.79    9.20
   0   6  -9   -1.20    3.70
   0   6  -9    3.70    2.40
   0   6  -9   -1.10    2.90
   0  -6  -9   -1.10    4.60
   0   6  -9   -2.30    2.00
   0  -6  -9    2.80    2.20
   0  -6   9    1.20    2.90
   0  -6  -9   -0.30    4.00
   0   6 -10    6.20    3.60
   0  -6  10    4.70    3.60
   0   6 -10    9.50    5.00
   0  -6 -10    6.30    5.10
   0   6 -10   12.70    3.00
   0   6 -11    4.80    5.30
   0   6 -11   -2.30    2.70
   0   6 -11   -2.90    3.70
   0  -6 -11   -3.20    4.80
  -1   6   0   -0.20    0.50
  -1   6   0    0.30    0.80
   1  -6   0    0.90    0.60
  -1   6   0    0.40    0.60
   1  -6   0    0.40    0.80
   1   6   0    0.30    0.40
   1  -6   1   81.09    5.40
  -1  -6  -1   91.89    5.50
   1   6  -1   86.39    5.20
   1  -6   1   89.19    5.60
  -1   6   1   82.89    5.60
  -1  -6  -1   82.39    5.40
   1  -6   1   88.09    5.40
  -1   6  -1   80.59    5.60
  -1  -6   1   87.69    5.60
   1   6   1   79.49    5.50
  -1  -6   1   84.79    5.20
  -1   6  -1   86.89    5.40
   1  -6  -1   84.79    5.80
  -1   6  -1   86.89    5.30
   1  -6  -1   85.99    5.60
  -1   6   2 4384.66  419.96
   1   6  -2 4651.83  308.77
  -1  -6  -2 4691.23  372.36
   1  -6   2 4408.26  343.17
  -1  -6   2 4113.99  313.37
   1  -6  -2 4555.54  389.26
   1  -6  -2 3887.91  276.27
  -1   6  -2 5297.97  358.16
   1   6  -3   42.40    3.10
   1  -6   3   46.90    3.20
   1   6  -3   44.10    3.20
   1   6  -3   45.60    2.90
   1  -6   3   47.40    3.30
  -1  -6  -3   46.30    3.50
  -1   6   3   40.00    3.70
   1   6  -3   43.70    2.90
  -1  -6  -3   43.70    3.60
  -1   6   3   44.40    4.00
  -1   6  -3   43.40    3.10
  -1   6  -3   37.80    3.30
  -1   6  -3   39.30    3.30
   1  -6  -3   42.70    3.80
  -1   6  -3   47.40    3.30
  -1  -6   3   42.00    3.00
  -1  -6   3   40.70    3.20
   1   6   3   44.70    3.60
  -1  -6   3   43.10    3.10
   1   6   3   43.10    3.60
  -1  -6  -4  474.35   27.70
   1   6  -4  476.35   27.50
   1  -6   4  418.36   27.30
   1   6  -4  446.06   27.10
   1  -6   4  459.35   27.30
  -1   6   4  422.46   27.70
   1   6  -4  443.46   27.20
  -1   6   4  435.36   27.90
   1   6  -4  450.65   27.20
  -1  -6  -4  442.26   27.60
   1  -6  -4  429.76   27.70
  -1  -6   4  453.65   27.10
  -1   6  -4  469.65   27.20
  -1  -6   4  450.95   27.40
  -1   6  -4  445.46   27.40
  -1   6  -4  486.15   27.50
  -1  -6   4  443.66   27.20
   1   6   4  428.96   27.70
  -1   6  -4  450.75   27.40
   1   6   4  413.76   27.60
  -1   6   5  420.86   26.80
  -1  -6  -5  394.36   26.60
   1   6  -5  444.16   26.10
   1   6  -5  457.35   26.20
   1   6  -5  449.26   26.60
   1  -6   5  427.46   26.20
   1  -6   5  419.16   26.30
  -1   6   5  432.16   26.80
  -1  -6  -5  425.16   26.70
  -1  -6  -5  413.76   26.20
  -1  -6   5  439.26   26.00
   1   6   5  394.46   26.60
  -1   6  -5  410.56   26.40
  -1  -6   5  427.36   26.20
   1  -6  -5  407.86   26.80
  -1  -6   5  461.85   26.50
  -1   6  -5  421.16   26.10
   1   6   5  415.26   26.70
  -1   6  -5  448.16   26.50
  -1   6  -5  435.66   26.40
   1   6  -6    4.30    1.60
   1   6  -6    5.40    2.40
  -1  -6  -6    4.00    2.40
   1  -6   6    1.90    1.70
  -1   6   6    5.60    2.70
   1   6  -6    1.90    1.80
  -1  -6  -6    7.10    1.70
  -1   6   6    1.90    2.50
   1  -6   6    2.50    1.50
  -1  -6  -6    7.70    3.00
  -1   6  -6    5.20    1.80
  -1  -6   6    5.70    1.80
  -1  -6   6    5.00    1.40
  -1  -6   6    0.10    2.20
  -1   6  -6    1.20    1.50
   1   6   6    3.30    2.40
   1   6   6    2.70    2.10
   1  -6  -6   -4.40    2.50
  -1   6  -6   -0.30    2.10
  -1   6  -6    4.90    2.30
   1   6  -7   33.90    4.90
  -1  -6  -7   36.50    4.80
  -1  -6  -7   40.60    3.40
   1   6  -7   31.20    4.20
   1  -6   7   28.30    3.40
  -1   6   7   18.90    4.20
   1   6  -7   35.10    3.20
  -1  -6  -7   27.00    4.40
  -1  -6   7   34.10    3.00
   1  -6  -7   30.20    4.50
   1   6   7   23.20    3.90
  -1  -6   7   30.50    4.00
  -1  -6   7   29.90    3.50
   1  -6  -7   30.10    3.00
  -1   6  -7   33.60    3.50
  -1   6  -7   35.10    4.10
  -1   6  -7   31.20    3.90
  -1   6  -7   29.00    3.10
   1   6   7   28.10    3.90
  -1  -6  -8   40.60    4.30
   1   6  -8   51.79    4.80
  -1  -6  -8   44.20    5.50
   1   6  -8   54.49    4.50
  -1  -6  -8   48.20    6.00
   1   6  -8   48.50    6.20
  -1   6   8   52.49    5.90
   1  -6   8   58.29    5.10
   1  -6   8   44.60    4.30
  -1   6  -8   51.29    5.60
  -1  -6   8   51.49    4.80
  -1  -6   8   58.89    5.70
  -1   6  -8   49.00    5.20
   1  -6  -8   51.59    4.30
  -1   6  -8   41.80    4.20
   1  -6  -8   52.99    5.90
  -1   6  -8   46.90    4.60
   1   6  -9   -3.60    2.00
  -1  -6  -9    2.20    2.30
   1   6  -9   -0.80    3.80
  -1  -6  -9    1.40    3.70
  -1  -6  -9    1.10    4.20
   1  -6   9    5.40    3.10
   1   6  -9    1.80    2.90
  -1  -6   9   -0.90    2.90
  -1   6  -9    1.60    2.30
  -1   6  -9   -0.60    2.50
  -1   6  -9    2.30    3.80
   1  -6  -9    1.00    2.20
  -1   6  -9    3.30    3.30
   1   6 -10    8.70    3.50
   1  -6  10   10.90    3.90
   1   6 -10   13.40    2.70
  -1  -6 -10    7.80    5.10
  -1  -6 -10   11.10    5.20
   1   6 -10   -1.70    4.40
   1   6 -10    5.20    2.60
  -1   6 -10    2.80    3.80
   1  -6 -10    9.70    2.60
  -1   6 -10   12.40    3.30
  -1   6 -10    6.40    4.80
   1  -6 -10    2.60    4.60
  -1  -6  10   10.70    3.80
  -1  -6 -11    1.60    5.30
   1   6 -11    2.80    2.60
   1   6 -11   -0.60    3.50
   1  -6 -11   -2.10    4.80
  -1   6 -11    2.80    4.50
  -1   6 -11   -7.50    4.80
  -2   6   0   72.09    5.10
   2  -6   0   72.29    5.00
  -2   6   0   76.09    5.00
  -2   6   0   75.69    5.00
   2  -6   0   76.89    5.20
   2   6   0   77.89    4.70
   2  -6   0   82.19    5.00
  -2  -6   0   78.69    4.70
  -2  -6  -1  123.59    7.10
   2  -6   1  119.59    7.20
   2  -6   1  110.69    7.20
  -2   6   1  104.29    7.20
  -2   6   1  113.19    7.50
   2  -6   1  114.69    7.30
   2   6   1  112.89    7.10
  -2   6  -1  107.39    7.10
  -2   6  -1  118.19    7.30
  -2   6  -1  104.09    7.30
   2  -6  -1  114.99    7.50
   2  -6  -1  120.79    7.30
  -2  -6  -2  387.36   22.40
  -2  -6  -2  375.16   22.40
   2  -6   2  368.56   22.50
   2  -6   2  370.06   22.40
  -2   6   2  339.97   22.50
   2  -6   2  374.36   22.30
  -2   6  -2  360.86   22.40
  -2   6  -2  370.76   22.30
   2  -6  -2  350.46   22.50
  -2   6  -2  370.66   22.50
  -2  -6   2  379.66   22.30
  -2  -6   2  356.26   22.10
  -2  -6   2  373.26   22.10
   2  -6  -2  376.26   22.70
   2   6   2  342.57   22.40
   2  -6   3  125.19    7.80
  -2  -6  -3  120.29    8.00
   2   6  -3  116.29    7.90
  -2   6   3  115.79    8.40
   2   6  -3  128.39    7.70
   2  -6   3  129.99    7.90
  -2  -6  -3  123.29    8.00
  -2   6   3  128.49    8.30
  -2   6  -3  111.39    7.90
  -2  -6   3  130.99    7.60
  -2  -6   3  119.49    7.80
  -2   6  -3  114.59    7.90
  -2   6  -3  129.39    7.80
  -2   6  -3  110.59    7.90
   2   6   3  118.49    8.00
  -2  -6   3  121.39    7.60
   2  -6  -3  117.59    8.20
   2  -6  -3  120.19    8.20
  -2  -6  -4  542.35   32.40
   2  -6   4  516.75   32.10
   2  -6   4  523.95   32.10
  -2   6   4  467.75   32.60
  -2   6   4  558.34   32.60
   2   6  -4  533.65   31.80
   2   6  -4  542.95   31.80
   2   6  -4  519.15   32.30
  -2  -6  -4  531.95   32.30
  -2   6  -4  558.54   32.10
  -2  -6   4  513.25   32.00
  -2   6  -4  529.05   32.20
   2   6   4  531.75   32.40
  -2  -6   4  524.65   32.20
  -2   6  -4  562.44   32.20
  -2  -6   4  523.55   31.80
   2  -6  -4  496.95   32.40
  -2   6  -4  493.55   32.20
  -2  -6  -5   89.49    6.70
  -2  -6  -5   86.99    6.10
   2   6  -5   84.09    5.80
   2  -6   5   81.89    6.20
   2   6  -5   86.89    6.60
  -2   6   5   88.09    6.80
   2   6  -5   84.39    5.90
  -2   6   5   83.69    6.90
  -2  -6  -5   90.69    6.80
  -2  -6   5   90.19    6.60
   2  -6  -5   89.39    6.70
  -2  -6   5   89.99    6.10
  -2   6  -5   87.29    6.30
  -2  -6   5   98.19    5.70
  -2   6  -5   82.09    6.10
   2   6   5   93.59    6.70
  -2   6  -5   93.09    6.60
  -2   6  -5   91.59    6.50
  -2  -6  -6  109.09    7.80
  -2  -6  -6  124.59    8.70
  -2   6   6  108.29    8.60
  -2   6   6  119.19    8.90
  -2  -6  -6  113.49    8.60
   2  -6   6  104.39    7.90
   2   6  -6  113.89    8.40
   2   6  -6  110.89    7.70
   2   6  -6  105.39    7.40
  -2  -6   6  122.99    7.30
  -2  -6   6  109.09    8.40
  -2   6  -6  103.79    8.30
   2  -6  -6  114.09    8.60
   2   6   6  123.39    8.50
  -2   6  -6  124.09    7.80
  -2  -6   6  127.09    8.00
  -2   6  -6  120.39    8.30
  -2   6  -6  101.09    7.90
  -2  -6  -7   97.09    8.30
   2   6  -7   98.29    6.60
   2  -6   7  101.59    7.10
   2  -6   7   92.09    7.30
  -2  -6  -7   93.59    7.80
  -2   6   7  113.69    8.50
  -2  -6  -7   88.09    6.90
   2   6  -7   94.39    7.00
   2   6  -7  107.49    8.30
   2  -6  -7   96.59    6.70
   2  -6  -7   94.89    7.80
   2   6   7  102.29    7.90
  -2   6  -7   96.89    7.80
  -2   6  -7   92.09    7.20
  -2   6  -7  131.69   11.00
  -2  -6   7   94.79    7.20
  -2  -6   7  117.39    8.00
  -2   6  -7   87.39    6.90
   2   6  -8   -0.40    3.20
   2  -6   8   -4.80    1.90
  -2  -6  -8    1.90    2.10
  -2   6   8    3.60    3.50
   2  -6   8   -0.90    2.40
  -2  -6  -8   -0.40    3.30
  -2  -6  -8    2.40    3.80
   2   6  -8    3.40    2.40
  -2   6  -8    1.80    3.10
  -2   6  -8   -0.80    3.10
  -2   6  -8    2.00    2.40
   2  -6  -8    1.70    1.70
  -2  -6   8    2.00    3.20
  -2   6  -8    0.50    2.10
   2  -6  -8    5.20    3.70
  -2  -6   8    0.60    2.40
   2   6  -9   40.90    3.80
   2   6  -9   51.59    4.70
  -2  -6  -9   39.10    6.20
   2  -6   9   43.30    5.00
  -2  -6  -9   37.60    6.10
  -2   6  -9   43.20    5.80
  -2   6  -9   41.20    5.40
  -2   6  -9   50.99    4.90
   2  -6  -9   40.00    3.90
  -2  -6   9   34.90    4.70
  -2   6  -9   35.50    4.20
   2   6 -10    4.50    3.10
   2   6 -10    1.80    2.10
   2  -6  10    2.40    4.10
  -2  -6 -10    1.60    5.00
  -2  -6 -10    0.20    4.90
  -2   6 -10   -0.50    4.30
   2  -6 -10    0.60    2.30
  -2   6 -10    5.10    3.70
  -2   6 -10    4.70    4.10
   2  -6 -10   -0.70    4.20
  -2  -6  10   10.80    3.70
  -2  -6 -11   19.50    6.30
   2   6 -11   14.90    2.80
   2   6 -11   20.70    4.00
  -2  -6 -11   16.30    5.80
  -2  -6  11   18.50    4.70
  -2   6 -11   13.80    5.80
   2  -6 -11   20.10    3.30
   2  -6 -11   21.30    5.80
  -2   6 -11   20.60    5.00
   3   6   0    0.50    0.50
  -3   6   0    0.70    0.80
   3  -6   0    1.70    0.90
  -3  -6   0   -0.40    0.50
   3  -6   0    1.70    1.40
  -3   6   0    0.00    0.90
  -3   6   0    5.20    1.10
   3  -6   0    0.40    0.80
   3  -6   1 4028.50  258.37
   3   6  -1 3791.82  287.07
  -3   6   1 3712.33  363.76
   3  -6   1 4890.21  375.96
  -3   6   1 3826.62  259.97
   3  -6  -1 4407.66  262.87
   3  -6  -1 4097.39  376.56
   3   6   1 4320.47  323.27
   3  -6   2    4.20    1.10
  -3  -6  -2    5.30    1.10
   3  -6   2    3.70    1.10
  -3   6   2    7.40    1.50
   3  -6   2    4.70    1.20
  -3   6  -2    6.40    1.20
  -3   6  -2    3.60    1.30
   3  -6  -2    4.20    1.30
  -3  -6   2    5.80    1.00
  -3  -6   2    6.90    0.80
   3  -6  -2    6.50    1.40
  -3   6  -2    3.70    1.40
  -3  -6   2    5.80    0.90
   3   6   2    3.90    1.20
   3  -6   3   22.70    2.30
   3  -6   3   19.30    2.30
  -3  -6  -3   32.20    2.50
   3  -6   3   28.10    2.50
  -3   6   3   21.00    2.60
  -3  -6  -3   23.30    2.40
  -3  -6  -3   24.90    2.60
  -3  -6   3   30.60    2.30
  -3   6  -3   28.30    2.80
   3   6   3   24.60    2.50
  -3   6  -3   31.10    2.70
  -3  -6   3   27.40    1.90
   3  -6  -3   22.50    2.70
   3  -6  -3   21.40    2.70
  -3  -6   3   25.30    2.30
  -3   6   4  791.32   51.79
  -3   6   4  764.62   51.49
  -3  -6  -4  881.61   51.49
   3  -6   4  844.22   51.19
  -3  -6  -4  864.31   51.39
   3  -6   4  834.62   51.29
  -3  -6  -4  842.42   51.19
   3   6  -4  851.21   50.89
   3  -6  -4  809.62   51.49
  -3   6  -4  822.82   51.39
   3   6   4  864.61   51.39
  -3  -6   4  843.22   51.29
  -3  -6   4  877.71   51.09
  -3   6  -4  897.71   51.39
  -3   6  -4  826.52   51.39
   3  -6  -4  848.32   51.49
  -3   6  -4  885.21   51.19
   3  -6   5   25.90    2.80
   3  -6   5   25.90    3.20
  -3  -6  -5   26.00    3.20
  -3   6   5   24.20    3.70
   3   6  -5   27.10    2.30
  -3   6   5   25.10    3.50
  -3  -6  -5   24.60    3.40
  -3  -6  -5   27.10    2.80
   3   6  -5   25.90    2.10
   3   6   5   30.10    3.30
  -3   6  -5   24.10    3.10
  -3   6  -5   25.50    3.00
  -3  -6   5   30.60    3.30
  -3   6  -5   18.80    3.00
   3  -6  -5   29.60    3.30
   3  -6  -5   23.50    3.50
  -3   6  -5   26.80    2.70
  -3  -6   5   27.90    2.80
  -3   6   6  518.75   34.10
   3  -6   6  542.75   33.50
  -3  -6  -6  532.05   33.90
   3   6  -6  545.45   33.20
   3   6  -6  520.55   32.90
  -3  -6  -6  516.75   33.40
   3  -6   6  545.75   33.50
  -3  -6  -6  562.04   33.90
  -3  -6   6  574.94   33.90
  -3   6  -6  536.75   33.60
   3   6   6  528.25   33.80
  -3   6  -6  544.75   33.40
  -3  -6   6  563.74   33.50
  -3   6  -6  560.04   33.80
  -3   6  -6  543.15   33.80
   3  -6  -6  599.84   34.10
   3   6  -7  115.09    8.20
  -3  -6  -7  140.89   10.00
  -3  -6  -7  128.79    8.90
   3   6  -7  127.49    8.70
  -3   6   7  123.19   10.10
   3  -6   7  132.29    9.20
   3  -6   7  125.89    8.90
  -3  -6  -7  141.19    9.90
  -3  -6   7  132.19    9.20
   3   6   7  114.69    9.60
  -3   6  -7  154.28    9.80
   3  -6  -7  141.99   10.00
  -3   6  -7  146.19    9.70
  -3   6  -7  137.19    9.00
  -3   6  -7  121.39    9.20
  -3  -6   7  121.09    9.60
   3   6  -8   89.39    6.70
   3   6  -8  104.99    7.50
  -3  -6  -8   97.99    7.60
  -3  -6  -8  102.19    8.90
  -3   6   8  110.69    9.30
   3  -6   8  105.59    7.70
   3  -6   8  100.79    8.00
  -3  -6  -8   97.99    8.60
  -3   6  -8  112.99    7.70
   3  -6  -8  127.49    9.10
  -3  -6   8  112.79    8.70
  -3   6  -8  125.69    9.00
  -3   6  -8   92.99    7.90
   3  -6  -8   97.89    7.00
  -3   6  -8  104.59    8.50
  -3  -6   8  101.19    8.10
   3   6  -9   23.60    2.40
  -3  -6  -9   19.20    5.00
   3   6  -9   17.40    3.20
   3  -6   9   19.70    3.50
   3  -6   9   15.50    3.80
  -3   6  -9   32.30    5.10
  -3  -6   9   26.40    4.10
  -3   6  -9   28.40    4.00
   3  -6  -9   24.10    2.90
   3  -6  -9   14.30    5.60
  -3   6  -9   21.90    4.70
   3   6 -10    1.50    1.60
   3   6 -10    1.40    2.80
  -3  -6 -10    8.50    4.60
  -3  -6 -10    7.90    5.20
  -3  -6  10    0.60    3.40
   3  -6 -10    3.80    2.20
   3  -6 -10    0.60    4.60
  -3   6 -10    7.80    5.00
  -3   6 -10    1.00    4.40
  -3  -6 -11    1.40    5.60
   3   6 -11   -1.40    1.70
  -3  -6 -11    0.20    5.40
   3   6 -11    1.60    3.10
   3   6 -11   -5.30    2.30
  -3  -6  11    1.30    4.00
  -3   6 -11    3.70    5.30
   3  -6 -11    3.20    2.30
  -3   6 -11   -5.70    4.50
   3  -6 -11    1.90    4.80
   3  -6 -11    1.90    4.00
   4  -6   0 1468.85   98.89
   4  -6   0 1124.89  203.88
  -4  -6   0 1324.57   90.39
  -4  -6   0 1366.26   92.69
   4  -6   0 1449.76  102.49
   4   6   0 1298.77  140.19
  -4   6   0 1471.55  102.89
   4   6   0 1430.76   92.89
  -4   6   0 1457.05   98.89
   4   6   0 1514.45   95.79
   4   6   0 1419.76  156.98
  -4   6   0 1396.66  237.38
  -4   6   1  171.28   11.00
   4  -6   1  166.88   11.00
  -4   6   1  163.08   11.00
  -4  -6  -1  172.88   10.70
   4  -6   1  185.48   10.90
  -4  -6  -1  176.38   10.80
   4  -6   1  178.28   11.00
  -4   6   1  161.68   11.10
   4   6  -1  167.48   10.60
   4   6   1  176.78   10.80
  -4   6  -1  180.58   10.90
  -4  -6   1  172.58   10.60
   4  -6  -1  170.08   10.90
  -4   6  -1  152.38   11.00
   4  -6  -1  168.38   10.90
  -4  -6   1  183.98   10.60
  -4   6  -1  176.88   11.00
  -4   6   2  517.65   32.00
   4  -6   2  521.85   31.80
  -4   6   2  491.05   31.80
  -4   6   2  537.65   32.00
   4  -6   2  511.65   31.80
  -4  -6  -2  511.65   31.70
  -4  -6  -2  528.75   31.70
   4  -6   2  519.65   31.90
  -4   6  -2  538.75   31.80
   4  -6  -2  518.65   31.80
  -4   6  -2  517.45   31.90
   4   6   2  501.25   31.70
  -4   6  -2  537.75   31.90
  -4  -6   2  532.25   31.50
   4  -6  -2  547.15   31.90
  -4  -6   2  509.75   31.50
  -4   6   3  197.18   12.30
   4  -6   3  183.38   12.10
  -4  -6  -3  191.08   12.00
  -4  -6  -3  190.78   12.00
   4  -6   3  191.78   12.00
   4  -6   3  200.98   12.20
   4  -6  -3  202.38   12.20
  -4   6  -3  197.48   12.10
   4   6   3  175.38   12.00
  -4  -6   3  177.68   11.80
  -4  -6   3  188.08   11.90
   4  -6  -3  185.98   12.20
  -4   6  -3  194.68   12.30
  -4   6  -3  190.58   12.20
  -4  -6  -4  256.87   16.00
   4  -6   4  247.08   16.00
   4  -6   4  236.28   16.20
  -4  -6  -4  254.07   16.60
  -4  -6  -4  257.67   16.10
  -4   6   4  260.37   16.50
   4   6  -4  250.47   15.50
   4  -6  -4  267.27   16.30
  -4   6  -4  277.27   16.30
   4  -6  -4  253.77   16.30
  -4   6  -4  275.67   16.00
   4   6   4  268.07   16.20
  -4  -6   4  240.98   16.00
  -4   6  -4  241.08   16.20
  -4  -6   4  248.68   15.90
   4  -6   5   59.59    5.00
  -4  -6  -5   68.89    5.40
  -4   6   5   46.60    5.50
   4   6  -5   68.39    4.40
  -4   6   5   68.79    6.00
  -4  -6  -5   66.59    5.00
   4  -6   5   67.79    5.10
  -4  -6  -5   66.99    5.60
   4  -6  -5   66.59    5.70
  -4  -6   5   58.89    5.30
  -4   6  -5   60.99    5.50
  -4   6  -5   63.99    5.20
   4  -6  -5   67.59    5.40
  -4   6  -5   55.79    4.90
  -4   6  -5   68.39    5.50
  -4  -6   5   62.69    4.90
   4   6   5   63.79    5.40
  -4  -6  -6  145.59   10.00
  -4   6   6  122.99   10.20
  -4  -6  -6  138.09   10.10
   4  -6   6  139.89    9.60
   4  -6   6  145.69    9.50
  -4   6   6  127.99   10.40
   4   6  -6  145.59    9.00
  -4  -6  -6  140.99   10.70
  -4   6  -6  133.69    9.70
  -4   6  -6  140.59    9.50
   4  -6  -6  131.89   10.10
  -4  -6   6  133.09    9.80
   4   6   6  134.29    9.90
   4  -6  -6  149.59    9.90
  -4   6  -6  145.09   10.00
  -4  -6   6  145.59    9.60
  -4   6  -6  143.29   10.00
   4   6  -7    5.20    1.90
   4  -6   7    3.40    2.30
  -4  -6  -7    4.20    2.20
  -4  -6  -7    9.80    3.30
  -4  -6  -7    6.50    3.50
  -4   6   7    6.60    3.50
   4  -6   7    2.00    2.40
  -4   6  -7    5.60    3.10
  -4   6  -7    6.10    2.70
   4  -6  -7    3.10    2.60
   4  -6  -7    6.80    3.20
  -4   6  -7    3.90    2.20
   4   6   7    1.60    2.80
  -4  -6   7    6.70    3.20
  -4   6  -7    8.60    2.70
   4  -6   8   19.90    3.30
  -4  -6  -8   21.80    4.10
   4  -6   8   22.20    3.80
  -4   6   8   22.30    4.70
  -4  -6  -8   22.50    4.80
  -4  -6   8   32.20    4.60
  -4   6  -8   23.70    4.20
   4  -6  -8   19.40    2.40
  -4   6  -8   14.10    4.20
  -4   6  -8   22.60    3.70
   4  -6  -8   18.20    4.20
  -4  -6   8   20.10    3.60
  -4   6  -8   19.40    3.20
  -4  -6  -9   28.80    5.70
   4  -6   9   39.00    4.90
   4  -6   9   30.40    4.30
   4   6  -9   39.00    3.90
  -4  -6  -9   24.20    5.10
   4  -6  -9   37.80    4.80
   4  -6  -9   30.60    3.20
  -4   6  -9   38.20    5.50
  -4  -6   9   33.30    4.60
  -4   6  -9   45.60    6.00
   4  -6  -9   36.80    5.40
  -4  -6 -10    9.80    5.00
  -4  -6 -10   11.80    5.10
   4   6 -10   11.50    3.10
  -4   6 -10   21.20    5.30
  -4   6 -10    4.70    4.80
  -4  -6  10   11.30    3.90
   4  -6 -10   16.90    5.00
   4  -6 -10   14.20    2.50
   4  -6 -10   19.10    4.20
  -4  -6 -11  -11.00    5.30
   4   6 -11    9.30    3.30
  -4  -6 -11    1.70    5.10
   4  -6 -11    2.50    4.90
   4  -6 -11    5.00    2.30
  -4  -6  11    6.40    4.20
  -4   6 -11   -3.10    5.20
   4  -6 -11    0.40    4.00
  -4   6 -11    5.10    4.90
   5   6   0    0.60    1.10
  -5   6   0    2.00    1.30
  -5  -6   0    0.70    0.80
  -5   6   0   -0.50    1.10
  -5   6   0    0.20    1.40
   5  -6   0   -0.30    1.10
  -5  -6   0    0.80    0.80
   5  -6   0    2.00    1.30
  -5  -6   0    3.20    1.00
   5  -6   0    0.70    1.40
   5   6  -1    5.00    1.10
   5  -6   1    6.60    1.60
   5  -6   1    4.50    1.40
  -5   6   1    3.40    1.40
  -5  -6  -1    3.30    1.20
   5  -6   1    3.60    1.30
  -5  -6  -1    1.70    1.00
  -5   6   1    4.50    1.50
  -5   6  -1    2.50    1.50
  -5   6  -1    1.90    1.60
  -5  -6   1    3.90    0.90
  -5  -6   1    2.90    1.00
   5  -6  -1    4.20    1.40
   5  -6  -1   10.20    1.70
   5   6   1    2.90    1.10
  -5  -6   1    2.70    0.90
  -5   6  -1    4.40    1.40
   5  -6  -1    3.20    1.60
  -5   6   2   64.89    4.90
   5  -6   2   64.99    4.60
   5  -6   2   65.69    4.90
  -5   6   2   61.29    5.00
  -5   6   2   63.89    4.70
  -5  -6  -2   64.29    4.60
   5  -6   2   64.99    4.80
  -5  -6  -2   60.49    4.50
   5   6   2   68.59    4.60
   5  -6  -2   54.29    4.70
  -5  -6   2   67.49    4.40
  -5  -6   2   62.39    4.30
  -5   6  -2   62.49    4.70
  -5  -6   2   69.79    4.20
  -5   6  -2   57.09    4.80
  -5   6  -2   55.49    4.80
   5  -6  -2   69.59    4.80
  -5   6   3   86.49    6.30
   5  -6   3   92.89    6.30
  -5   6   3   73.49    6.30
   5  -6   3   89.39    6.00
   5  -6   3   90.59    6.70
  -5  -6  -3   92.69    6.10
  -5   6  -3   96.69    6.20
  -5   6  -3   79.39    6.30
   5  -6  -3   89.29    6.30
  -5  -6   3   88.09    5.90
  -5  -6   3   87.49    5.90
   5  -6  -3   83.59    6.10
   5   6   3   77.89    6.10
  -5   6   4  198.28   13.10
   5  -6   4  197.48   12.90
  -5  -6  -4  208.18   12.80
   5  -6   4  199.88   12.90
  -5  -6  -4  219.08   12.90
   5   6  -4  201.58   12.20
   5  -6  -4  202.18   12.90
  -5  -6   4  191.48   12.70
  -5   6  -4  197.28   13.10
   5   6   4  194.58   12.90
  -5   6  -4  185.18   13.00
  -5   6  -4  212.78   12.90
  -5  -6   4  188.38   12.80
   5  -6  -4  198.98   13.10
  -5   6   5   10.90    3.20
  -5  -6  -5    8.00    2.70
   5   6  -5    4.60    1.20
  -5   6   5    5.40    2.70
   5  -6   5    6.70    2.20
  -5  -6  -5    7.30    2.00
   5  -6   5    6.40    2.20
  -5  -6  -5    6.90    2.30
   5  -6  -5    3.20    2.10
  -5  -6   5    4.90    2.00
   5   6   5    4.30    2.00
   5  -6  -5    6.60    2.60
  -5   6  -5    2.40    1.80
  -5   6  -5    8.50    2.60
  -5   6  -5    5.90    2.30
  -5  -6   5    5.60    2.10
   5  -6   6  282.77   17.90
   5  -6   6  266.37   17.90
  -5   6   6  236.18   18.60
   5   6  -6  275.37   17.30
  -5   6   6  273.87   18.50
  -5  -6  -6  250.67   17.80
  -5  -6  -6  280.07   18.10
  -5  -6  -6  309.87   18.50
   5  -6  -6  280.97   18.30
  -5   6  -6  267.27   17.80
   5   6   6  287.87   18.10
  -5   6  -6  291.47   18.20
  -5  -6   6  273.47   18.10
   5  -6  -6  312.27   18.00
  -5  -6   6  302.07   17.90
  -5   6  -6  292.57   18.30
  -5   6   7   51.29    6.30
   5   6  -7   57.49    4.70
   5  -6   7   50.49    5.30
  -5  -6  -7   61.09    5.90
  -5  -6  -7   58.99    6.20
   5  -6   7   65.49    5.40
  -5   6  -7   55.39    6.00
   5  -6  -7   56.99    5.90
  -5   6  -7   61.59    5.30
  -5   6  -7   63.79    5.70
  -5   6  -7   60.79    5.90
   5  -6  -7   69.39    5.50
   5   6  -8    2.30    2.00
   5  -6   8    2.80    2.70
  -5  -6  -8    4.20    3.50
  -5   6   8   -2.10    3.20
   5  -6   8   -0.40    2.90
   5  -6  -8    3.50    2.90
  -5   6  -8    3.10    3.50
  -5   6  -8   -2.20    3.60
   5  -6  -8    4.60    3.60
   5  -6  -8   -1.80    1.50
  -5  -6   8   -1.70    2.70
  -5  -6  -9   18.50    4.80
   5   6  -9   15.90    2.90
  -5  -6  -9    9.10    5.00
   5  -6   9   19.50    3.70
   5  -6  -9   16.20    2.30
  -5   6  -9   16.30    4.80
   5  -6  -9   25.40    4.80
  -5  -6   9   25.20    4.00
  -5   6  -9   13.10    4.70
   5   6 -10   -0.30    2.60
  -5  -6 -10    2.30    5.20
  -5  -6 -10    2.20    4.80
   5  -6 -10   -4.60    4.20
   5  -6 -10    0.60    1.90
  -5  -6  10   -3.50    3.60
   5  -6 -10    2.40    3.40
  -5   6 -10    2.30    4.60
  -5  -6 -11    4.70    6.20
   5   6 -11    1.10    2.90
  -5  -6 -11    9.50    5.00
  -5   6 -11    1.50    5.30
   5  -6 -11   -1.20    4.80
   5  -6 -11    3.20    3.50
  -5  -6  11   -3.90    3.80
  -5   6 -11   -3.60    4.90
   6  -6   0   56.59    4.50
   6  -6   0   74.49    4.60
   6  -6   0   55.69    4.50
  -6   6   0   54.29    4.60
  -6   6   0   56.29    4.30
  -6   6   0   49.30    4.50
  -6  -6   0   55.89    4.10
   6   6   0   56.89    4.30
  -6  -6   0   56.79    4.10
  -6   6   1 1136.99   71.99
  -6  -6  -1 1228.38   71.79
   6  -6   1 1138.19   72.09
  -6   6   1 1206.78   71.99
   6   6  -1 1157.28   71.79
   6  -6   1 1232.88   71.99
  -6  -6   1 1251.67   71.69
   6  -6  -1 1234.88   71.99
  -6   6  -1 1207.48   72.09
   6  -6  -1 1172.88   71.99
  -6   6  -1 1126.19   71.89
   6  -6  -1 1190.48   72.19
  -6  -6   1 1183.48   71.69
   6  -6   2  196.98   12.70
  -6  -6  -2  205.48   12.50
  -6   6   2  176.18   12.60
  -6   6   2  193.88   12.70
  -6   6   2  181.78   12.80
  -6  -6  -2  194.78   12.50
  -6  -6   2  222.98   12.40
   6   6   2  193.38   12.60
  -6   6  -2  195.28   12.90
  -6   6  -2  201.18   12.70
  -6  -6   2  208.98   12.20
   6  -6  -2  191.78   13.00
  -6  -6   2  196.28   12.30
   6  -6  -2  188.18   12.50
  -6   6  -2  196.78   12.80
  -6  -6  -3  224.88   13.80
  -6  -6  -3  213.88   13.70
  -6   6   3  224.68   14.20
  -6   6   3  200.18   13.90
   6  -6   3  207.98   13.80
  -6   6   3  217.48   13.90
   6  -6   3  213.48   13.90
   6  -6   3  216.28   13.80
   6  -6  -3  210.08   13.80
   6  -6  -3  210.88   13.70
  -6   6  -3  227.78   13.90
   6   6   3  203.28   13.70
  -6  -6   3  219.78   13.10
  -6   6  -3  236.28   14.10
  -6  -6   3  214.88   13.50
  -6   6  -3  209.58   14.00
   6  -6   4   68.09    5.60
  -6  -6  -4   59.59    5.30
   6   6  -4   77.09    4.60
  -6   6   4   68.39    5.70
   6  -6   4   74.99    5.60
  -6  -6  -4   65.39    5.50
  -6  -6   4   63.29    5.40
   6   6   4   76.69    5.60
  -6   6  -4   68.29    5.60
  -6   6  -4   79.49    5.60
  -6  -6   4   59.89    5.20
  -6   6  -4   69.89    5.90
  -6  -6   4   66.99    5.30
   6  -6  -4   76.49    5.80
   6  -6  -4   72.59    5.30
  -6  -6  -5  387.06   22.20
   6  -6   5  335.57   21.80
  -6   6   5  325.27   22.20
  -6  -6  -5  335.17   21.80
  -6  -6  -5  342.37   21.90
   6  -6   5  351.46   21.90
   6   6  -5  358.26   21.20
   6  -6  -5  366.86   21.70
  -6   6  -5  360.66   22.20
   6   6   5  318.37   21.90
  -6  -6   5  318.97   21.80
  -6  -6   5  355.96   21.90
  -6   6  -5  349.87   21.80
   6  -6  -5  358.96   22.10
  -6  -6  -6  471.45   30.40
  -6   6   6  452.05   31.30
   6  -6   6  496.25   30.50
  -6   6   6  497.35   31.10
  -6  -6  -6  520.95   30.90
   6   6  -6  511.15   29.80
   6  -6   6  493.55   30.50
  -6  -6  -6  480.15   30.60
  -6  -6   6  477.95   30.60
  -6  -6   6  489.75   30.50
  -6   6  -6  483.95   30.40
   6  -6  -6  526.15   30.30
  -6   6  -6  538.65   30.90
   6  -6  -6  482.65   30.70
  -6   6  -6  459.35   30.60
   6   6   6  474.25   30.70
  -6   6  -6  456.55   30.80
  -6  -6  -7   95.19    7.60
  -6  -6  -7   87.79    7.50
   6  -6   7   89.49    7.20
   6   6  -7   82.69    5.90
   6  -6   7   69.49    6.60
  -6   6   7   68.09    7.60
  -6  -6   7   86.99    7.80
  -6   6  -7   79.29    7.50
  -6   6  -7   85.79    7.50
   6  -6  -7   74.89    7.10
   6  -6  -7   84.99    6.60
  -6  -6   7   96.49    7.70
  -6  -6  -8   52.49    6.60
   6   6  -8   50.19    4.40
  -6  -6  -8   43.90    5.80
   6  -6   8   58.19    5.60
  -6  -6   8   55.29    5.50
  -6   6  -8   52.69    6.40
   6  -6  -8   57.39    5.00
   6  -6  -8   57.79    6.10
  -6   6  -8   54.79    6.30
  -6  -6  -9    2.50    4.50
   6   6  -9    8.50    2.50
   6  -6   9    2.20    3.20
  -6  -6  -9    4.20    3.80
  -6   6  -9   15.90    5.00
  -6   6  -9    8.90    4.50
   6  -6  -9    7.30    4.20
  -6  -6   9    7.30    3.60
   6  -6  -9    7.20    1.80
   6  -6  -9    6.10    2.90
  -6  -6 -10   32.50    6.00
   6  -6  10   25.30    4.40
  -6  -6 -10   21.80    5.80
   6   6 -10   16.70    3.10
   6  -6 -10   17.10    5.00
   6  -6 -10   13.10    2.40
  -6   6 -10   18.20    5.50
  -6   6 -10   17.50    5.80
  -6  -6  10   22.90    4.70
   6  -6 -10   24.00    3.70
  -7  -6   0    1.00    1.20
  -7   6   0    1.10    1.60
   7  -6   0    0.80    1.60
   7  -6   0    0.90    1.80
  -7  -6   0   -1.70    1.20
  -7   6   0    2.80    1.80
   7   6   0    1.00    1.50
   7  -6   0    1.00    1.50
  -7  -6   0    0.50    1.30
   7   6  -1  101.69    7.10
   7  -6   1  109.69    7.30
  -7   6   1   91.99    7.30
  -7  -6  -1   96.69    7.30
  -7   6   1  107.19    7.40
  -7   6   1  107.99    7.60
   7  -6   1   98.69    7.40
  -7  -6  -1  107.79    7.10
   7  -6   1  104.09    7.40
  -7  -6  -1  110.69    7.10
  -7  -6   1  107.29    7.00
  -7  -6   1  112.09    7.00
   7  -6  -1  111.49    7.70
  -7  -6   1  108.89    6.90
  -7   6  -1   98.39    7.30
   7   6   1  101.09    7.20
  -7   6  -1  104.19    7.50
   7  -6  -1  104.29    7.20
   7  -6  -1  100.49    7.30
  -7   6   2    3.40    2.00
  -7  -6  -2    4.80    1.70
   7  -6   2    4.00    2.00
  -7   6   2    3.20    1.90
  -7  -6  -2    4.30    1.70
   7  -6   2    4.90    1.90
   7  -6   2    4.00    1.90
  -7   6   2    3.20    2.10
   7  -6  -2    3.50    1.90
   7   6   2    5.20    1.80
  -7  -6   2    5.00    1.60
  -7   6  -2    2.60    2.00
  -7  -6   2    5.90    1.20
  -7   6  -2    2.30    1.80
   7  -6  -2    3.10    1.70
  -7   6  -2    8.50    2.40
  -7  -6   2    8.70    1.60
   7  -6   3   29.20    3.00
  -7  -6  -3   27.80    3.00
  -7  -6  -3   24.20    2.80
   7  -6   3   28.90    3.30
  -7   6   3   18.80    3.30
  -7   6   3   24.80    3.10
   7  -6   3   19.90    2.80
  -7   6   3   25.80    3.30
   7  -6  -3   29.50    3.30
   7   6   3   26.10    3.10
  -7  -6   3   24.80    2.80
  -7   6  -3   26.90    3.00
   7  -6  -3   27.70    2.90
  -7   6  -3   22.50    3.20
  -7  -6   3   27.00    2.10
  -7  -6   3   32.30    2.80
  -7   6  -3   26.00    3.40
  -7   6   4  729.13   45.50
   7  -6   4  743.23   45.10
   7  -6   4  701.33   45.10
  -7  -6  -4  691.23   45.00
   7   6  -4  727.13   44.40
  -7   6   4  774.12   46.80
  -7   6  -4  753.52   45.20
  -7  -6   4  720.63   44.90
   7  -6  -4  768.02   45.20
  -7  -6   4  721.43   44.90
   7  -6  -4  741.03   44.80
  -7   6  -4  793.62   45.40
   7  -6   5   31.00    3.80
  -7  -6  -5   30.00    3.60
  -7  -6  -5   37.00    4.00
   7   6  -5   37.60    3.00
  -7   6   5   34.70    4.50
   7  -6   5   41.50    4.30
   7  -6  -5   40.60    4.50
  -7   6  -5   32.20    4.10
  -7  -6   5   40.60    3.90
  -7   6  -5   38.70    3.90
  -7  -6   5   30.40    3.80
  -7   6  -5   42.90    4.70
   7   6   5   27.10    3.70
  -7  -6   5   37.90    4.00
   7  -6  -5   36.60    3.50
   7  -6   6  255.27   16.30
  -7  -6  -6  280.67   16.90
   7  -6   6  244.98   16.40
   7   6  -6  250.47   15.40
  -7  -6  -6  245.78   16.40
   7  -6  -6  251.47   15.80
  -7   6  -6  231.78   16.20
  -7  -6   6  239.58   16.30
  -7  -6   6  224.18   16.30
  -7   6  -6  262.27   16.80
   7  -6  -6  258.27   16.50
  -7  -6  -7   31.60    4.60
   7  -6   7   33.00    4.30
  -7   6   7   23.50    5.00
   7   6  -7   38.20    3.30
   7  -6   7   40.50    4.60
  -7  -6  -7   38.50    5.40
  -7  -6   7   36.90    4.90
  -7   6  -7   33.60    5.10
   7  -6  -7   35.50    4.80
  -7  -6   7   39.30    4.50
  -7   6  -7   34.80    5.40
   7  -6  -7   43.50    3.70
   7   6  -8    8.20    2.20
  -7  -6  -8   -1.40    3.60
  -7  -6  -8   10.70    4.10
   7  -6   8    3.50    3.20
   7  -6  -8    6.40    3.70
  -7   6  -8   18.20    4.40
  -7  -6   8    5.70    3.40
   7  -6  -8   13.70    2.50
  -7   6  -8   11.90    7.70
  -7  -6  -9    6.00    4.50
  -7  -6  -9   12.40    4.80
   7  -6   9    5.50    3.50
   7  -6  -9    6.80    1.70
  -7  -6   9    6.10    3.60
   7  -6  -9    8.80    2.50
  -7   6  -9   17.80    5.10
   7  -6  -9    1.40    4.10
  -7   6  -9    5.60    4.80
  -7  -6 -10    2.50    5.60
   7   6 -10    0.20    2.40
   7  -6  10    4.30    3.90
  -7  -6 -10   11.90    5.40
   7  -6 -10    2.90    1.70
  -7   6 -10    3.90    5.30
  -7  -6  10    2.20    3.90
  -7   6 -10    7.10    5.30
   7  -6 -10    3.90    4.50
   7  -6 -10    3.50    2.30
  -8   6   0   23.10    3.10
   8   6   0   26.00    3.00
   8  -6   0   26.10    3.10
   8  -6   0   28.00    3.10
  -8  -6   0   26.00    2.80
   8  -6   0   24.30    3.40
  -8   6   0   28.90    3.30
  -8   6   0   25.70    3.50
  -8  -6   0   26.70    2.90
  -8  -6   0   29.00    2.80
   8  -6   1   15.50    2.40
  -8  -6  -1   19.80    2.40
   8  -6   1   17.50    2.70
  -8  -6  -1   15.20    2.30
  -8   6   1   17.10    2.70
  -8  -6  -1   17.80    2.50
  -8   6   1   19.80    2.80
   8   6  -1   21.50    2.60
   8  -6   1   15.10    2.70
  -8   6   1   15.20    2.70
  -8  -6   1   20.50    2.30
  -8  -6   1   20.40    2.40
  -8   6  -1   13.60    2.70
   8   6   1   23.90    2.80
  -8   6  -1   21.50    3.20
   8  -6  -1   19.60    2.70
  -8  -6   1   20.50    2.40
   8  -6  -1   19.70    2.70
   8  -6  -1   27.30    3.30
  -8   6  -1   17.20    2.80
   8  -6   2  138.69    9.10
  -8  -6  -2  135.39    8.70
  -8   6   2  125.09    9.10
  -8  -6  -2  122.69    8.70
  -8   6   2  128.79    9.20
  -8  -6  -2  127.49    8.80
  -8   6   2  122.79    9.00
   8  -6   2  128.39    8.90
   8  -6   2  124.99    9.20
  -8  -6   2  131.19    8.60
  -8  -6   2  135.39    8.40
  -8   6  -2  130.09    9.40
  -8  -6   2  127.49    8.70
  -8   6  -2  129.59    9.20
  -8   6  -2  131.29    9.00
   8  -6  -2  132.59    9.00
   8   6   2  121.29    8.90
   8  -6  -2  130.49    8.80
  -8  -6  -3   31.80    3.80
  -8   6   3   46.00    4.30
  -8  -6  -3   43.10    4.00
  -8  -6  -3   37.00    3.90
   8  -6   3   41.30    4.20
   8  -6   3   48.80    4.50
   8  -6   3   48.00    4.20
  -8   6   3   39.70    4.40
  -8  -6   3   40.60    3.30
  -8  -6   3   44.80    3.80
   8  -6  -3   45.40    4.40
  -8   6  -3   44.20    4.70
   8  -6  -3   43.40    3.90
  -8   6  -3   40.30    4.40
  -8  -6   3   49.90    4.10
  -8   6   4   88.69    7.70
  -8  -6  -4   75.69    6.70
  -8   6   4   99.19    7.10
  -8   6   4   83.79    6.90
  -8  -6  -4   97.19    6.90
   8  -6   4   94.49    6.80
   8   6  -4   91.59    5.70
   8  -6   4   81.79    7.00
   8  -6  -4  100.39    7.10
  -8  -6   4   96.29    6.80
   8   6   4   80.19    6.80
  -8   6  -4   99.79    7.50
   8  -6  -4   87.49    6.40
  -8  -6   4   74.59    6.50
  -8   6  -4   81.69    7.10
  -8   6  -4   81.39    6.90
   8   6  -5    3.40    1.30
   8  -6   5    2.70    2.60
   8  -6   5    2.70    2.50
  -8   6   5    3.00    3.00
  -8  -6  -5    3.50    2.60
  -8  -6   5    2.10    2.60
  -8  -6   5    5.80    2.40
  -8   6  -5    1.20    2.40
   8  -6  -5    5.30    2.00
  -8   6  -5    5.60    3.10
   8  -6  -5    1.60    2.70
  -8  -6   5    0.90    2.40
  -8   6   6    4.10    3.90
   8   6  -6    0.20    1.50
   8  -6   6    0.90    2.70
  -8  -6  -6   -0.50    2.80
  -8  -6  -6    4.00    3.60
   8  -6   6   -1.50    2.50
  -8  -6   6    0.50    2.80
  -8  -6   6    5.40    2.80
  -8   6  -6   -0.10    3.30
  -8  -6   6    1.70    2.60
   8  -6  -6   -1.80    3.00
   8  -6  -6    1.30    1.80
  -8   6   7    7.60    4.10
  -8  -6  -7    1.60    4.10
  -8  -6  -7    7.20    3.50
   8   6  -7    9.70    1.90
  -8   6  -7    5.20    4.00
  -8  -6   7   16.70    3.70
  -8  -6   7    7.20    3.80
   8  -6  -7    8.80    3.60
  -8  -6   7   10.10    3.30
   8  -6  -7    9.80    2.20
  -8   6  -7    8.50    4.50
  -8  -6  -8   34.40    5.90
   8   6  -8   31.60    3.10
  -8  -6  -8   23.20    4.90
   8  -6   8   27.70    4.40
  -8   6  -8   26.20    5.40
  -8   6  -8   31.70    5.50
  -8  -6   8   31.60    4.70
   8  -6  -8   34.40    5.00
   8  -6  -8   26.30    3.10
   8   6  -9    2.70    2.10
  -8  -6  -9    1.40    3.80
  -8  -6  -9    1.30    5.30
   8  -6   9   -0.20    3.50
   8  -6  -9    2.90    1.90
  -8   6  -9    2.70    4.90
  -8   6  -9    2.20    4.70
   8  -6  -9    2.70    4.00
  -8  -6   9    1.40    3.70
   8  -6  10    1.10    3.80
  -8  -6 -10    0.90    5.10
  -8  -6 -10    3.20    6.00
  -8   6 -10   -0.70    5.20
  -8  -6  10    9.70    4.30
   8  -6 -10   -1.90    4.20
  -8   6 -10   -6.90    5.30
   9  -6   0    2.60    2.10
  -9  -6   0    1.00    1.70
   9  -6   0   -1.00    1.90
  -9   6   0    5.40    2.30
   9   6   0    0.60    1.90
  -9   6   0    0.90    2.10
  -9  -6   0   12.50    2.30
  -9  -6   0    0.60    1.60
   9  -6   0   -0.70    2.40
  -9   6   1  362.76   24.70
  -9   6   1  385.06   24.30
  -9  -6  -1  394.26   24.10
  -9   6   1  363.46   24.50
   9  -6   1  393.96   24.30
   9  -6   1  389.16   24.50
  -9  -6  -1  370.66   24.10
  -9  -6  -1  388.36   24.10
   9   6  -1  359.16   24.20
   9  -6   1  394.26   24.20
   9  -6  -1  409.96   24.20
  -9  -6   1  381.76   23.90
  -9  -6   1  401.76   24.10
   9  -6  -1  411.06   25.20
  -9   6  -1  405.96   24.60
  -9   6  -1  365.86   24.70
  -9   6  -1  384.56   24.50
  -9  -6   1  396.96   24.00
   9  -6  -1  394.26   24.20
   9   6   1  387.06   24.30
  -9   6   2  638.34   41.00
  -9   6   2  705.33   41.30
  -9  -6  -2  669.43   40.90
  -9   6   2  626.04   40.90
  -9  -6  -2  672.63   40.80
  -9  -6  -2  650.23   40.90
   9  -6   2  671.03   40.90
   9  -6   2  694.23   41.00
   9  -6   2  648.24   41.20
   9   6   2  681.33   41.00
  -9  -6   2  644.34   40.80
   9  -6  -2  688.73   41.00
  -9   6  -2  681.83   41.30
  -9   6  -2  660.03   41.20
  -9  -6   2  679.03   40.80
  -9   6  -2  681.13   41.00
   9  -6  -2  638.94   40.80
  -9  -6   2  668.63   40.70
  -9  -6  -3  133.79   10.00
   9  -6   3  148.39   10.40
  -9   6   3  134.99   10.10
  -9   6   3  142.29   10.20
  -9  -6  -3  132.19    9.90
   9  -6   3  146.29   10.00
  -9   6   3  137.49   10.60
  -9  -6  -3  133.39   10.00
   9  -6   3  153.48   10.20
  -9   6  -3  129.19   10.30
   9  -6  -3  144.29    9.80
  -9  -6   3  167.38    9.90
  -9  -6   3  146.99   10.00
  -9  -6   3  139.19    9.30
  -9   6  -3  169.48   10.40
   9  -6  -3  163.38   10.20
   9   6   3  133.69   10.10
  -9   6  -3  162.08   10.70
  -9   6   4    1.60    3.30
  -9   6   4   10.40    3.40
  -9  -6  -4    4.70    2.30
  -9  -6  -4    6.80    2.50
   9  -6   4    8.50    2.80
  -9  -6  -4    5.40    2.70
  -9   6   4    3.30    2.50
   9   6  -4    5.60    1.30
   9  -6   4    6.30    2.70
  -9   6  -4    5.00    3.20
  -9  -6   4    6.50    2.30
  -9  -6   4    1.60    2.50
   9  -6  -4    5.90    2.80
   9  -6  -4    2.00    2.00
  -9   6  -4    8.00    2.70
  -9  -6  -5   36.80    4.50
   9  -6   5   35.20    4.40
  -9   6   5   37.20    5.10
   9  -6   5   23.60    3.90
   9   6  -5   42.00    3.10
  -9  -6   5   33.50    4.40
  -9  -6   5   42.20    4.10
   9  -6  -5   41.20    3.70
  -9   6  -5   28.50    4.40
   9  -6  -5   30.20    4.30
  -9   6   6    9.30    5.80
   9   6  -6    7.10    1.60
   9  -6   6    4.20    2.80
  -9  -6   6    3.30    2.90
  -9  -6   6    1.50    3.40
   9  -6  -6    3.60    2.00
  -9  -6   6    8.90    3.40
  -9   6  -6    6.10    3.70
   9  -6  -6    5.90    3.30
   9  -6   7   35.30    5.10
   9   6  -7   50.99    4.00
  -9  -6  -7   54.99    6.60
  -9   6   7   47.40    6.80
  -9  -6  -7   43.30    5.50
   9  -6  -7   51.49    4.10
   9  -6  -7   48.80    5.60
  -9   6  -7   51.59    6.30
  -9  -6   7   42.80    5.30
  -9  -6  -8   -0.20    4.80
  -9  -6  -8    0.30    4.00
   9   6  -8   -0.10    1.80
   9  -6   8   -0.90    3.40
  -9   6   8    1.80    5.50
  -9  -6   8    6.10    3.80
  -9   6  -8   -4.20    4.30
   9  -6  -8    0.80    3.70
  -9  -6   8   -2.90    3.20
  -9   6  -8    0.60    4.90
   9  -6  -8   -0.70    1.80
  -9  -6  -9   33.80    6.30
   9   6  -9   35.30    3.50
   9  -6   9   42.00    5.40
  -9  -6  -9   41.60    6.60
   9  -6  -9   51.69    5.90
  -9  -6   9   46.20    5.80
  -9   6  -9   35.00    6.40
  -9   6  -9   40.40    7.00
   9  -6  -9   35.80    3.10
  -9  -6   9   47.00    5.90
 -10  -6   0  769.62   45.30
 -10   6   0  793.72   45.90
 -10   6   0  701.23   45.60
  10  -6   0  740.93   45.40
 -10  -6   0  737.33   45.30
 -10  -6   0  731.53   45.40
  10  -6   0  742.33   45.80
  10   6   0  739.53   45.60
  10  -6   0  746.83   45.40
 -10   6   0  706.43   45.60
 -10  -6  -1   23.80    3.10
  10   6  -1   22.50    3.40
  10  -6   1   25.10    3.30
  10  -6   1   17.60    3.60
 -10   6   1   19.10    3.40
 -10  -6  -1   22.00    3.10
 -10   6   1   18.20    3.20
  10  -6   1   26.40    3.50
 -10   6   1   19.80    3.40
 -10  -6  -1   21.00    3.20
  10  -6  -1   28.90    3.30
  10  -6  -1   19.50    3.30
  10  -6  -1   25.10    3.80
 -10   6  -1   24.70    3.80
 -10   6  -1   23.60    3.30
 -10  -6   1   32.00    3.40
  10   6   1   19.50    3.20
 -10   6  -1   27.00    4.10
 -10  -6   1   24.50    3.20
 -10  -6   1   29.60    3.20
 -10   6   2   -0.80    2.40
 -10   6   2    0.70    2.70
 -10  -6  -2   -1.40    2.10
 -10   6   2   -1.40    2.30
  10  -6   2    2.40    2.70
 -10  -6  -2   -0.40    2.10
  10  -6   2    2.90    2.40
  10  -6   2    3.50    2.40
 -10  -6  -2    1.40    2.30
 -10  -6   2   -0.70    2.00
  10   6   2    0.30    2.40
 -10   6  -2   -0.30    2.10
 -10   6  -2   -1.00    2.70
 -10  -6   2    3.50    1.90
 -10   6  -2   -4.50    2.30
 -10  -6   2    0.20    2.20
  10  -6  -2    2.00    2.20
  10  -6  -2    1.00    2.30
 -10  -6  -3  331.07   21.00
  10  -6   3  321.57   21.30
 -10   6   3  359.76   21.60
  10  -6   3  323.77   21.10
 -10  -6  -3  346.87   21.00
 -10  -6  -3  303.47   21.00
 -10   6   3  309.17   21.00
 -10  -6   3  342.57   20.90
 -10   6  -3  334.17   21.50
  10  -6  -3  345.87   21.10
 -10  -6   3  325.67   21.00
 -10  -6   3  322.47   20.40
  10  -6  -3  325.67   20.70
  10  -6   4    5.30    2.70
 -10  -6  -4    1.00    2.70
 -10   6   4    2.00    2.70
 -10   6   4    0.40    3.20
 -10   6  -4    6.70    3.50
 -10  -6   4   -1.10    3.00
 -10  -6   4   -0.20    2.30
 -10  -6   4    2.90    1.50
  10  -6  -4    2.50    2.20
  10  -6  -4    4.90    2.90
  10  -6   5    2.20    2.80
  10   6  -5    2.70    1.40
 -10   6   5    7.70    3.80
 -10  -6  -5    4.00    3.00
 -10  -6   5    4.00    2.70
 -10  -6   5   10.50    3.30
 -10   6  -5    2.70    3.70
  10  -6  -5    0.90    3.00
  10  -6  -5    5.40    2.20
  10   6  -6   21.80    2.20
  10  -6   6   25.40    3.80
 -10  -6  -6   19.10    4.00
 -10   6   6   15.00    4.80
 -10  -6   6   22.80    3.80
  10  -6  -6   20.00    2.70
 -10   6  -6   17.90    4.60
 -10  -6   6   19.90    4.10
  10  -6  -6   12.10    3.70
  10   6  -7   22.10    2.30
  10  -6   7   27.00    4.30
 -10  -6  -7   19.70    4.30
 -10   6   7   15.80    5.20
 -10  -6  -7   15.90    5.40
  10  -6  -7   15.40    4.20
  10  -6  -7   17.80    2.50
 -10  -6   7   23.10    4.30
 -10  -6   7   14.70    4.10
 -10   6  -7   15.60    5.10
 -10  -6  -8   13.00    4.90
 -10  -6  -8    9.20    5.60
 -10   6   8   19.30    5.70
  10  -6   8   19.00    4.40
  10   6  -8   16.90    2.20
 -10   6  -8   17.80    5.80
 -10  -6   8   15.80    4.40
 -10  -6   8   19.10    4.40
  10  -6  -8   13.90    4.40
  10  -6  -8   18.10    2.20
 -10   6  -8   14.60    5.20
 -10  -6  -9    0.20    5.10
  10  -6   9    3.80    4.00
  10   6  -9    5.30    1.80
 -10   6   9   -3.10    5.60
 -10  -6  -9    4.10    4.90
 -10   6  -9    6.70    5.80
 -10  -6   9    7.50    4.10
 -10  -6   9    8.20    4.40
 -10   6  -9    7.70    5.50
  10  -6  -9    9.70    4.50
 -11  -6   0    1.20    2.30
  11  -6   0   -0.30    2.50
  11   6   0    2.90    2.60
 -11  -6   0    3.40    2.50
 -11   6   0    0.30    3.10
 -11  -6   0    2.20    2.40
 -11   6   0    2.40    2.80
  11  -6   0   -0.40    2.30
 -11  -6  -1    1.80    2.50
 -11  -6  -1    2.50    2.40
 -11   6   1    2.20    3.10
  11  -6   1    0.20    2.40
  11  -6   1   -0.70    2.50
[truncated: 822,140 more chars]
