# Supplementary material for: [HgX2] Linear Group Enabled Ultraviolet Birefringent Crystal RbHg5Br11 with Strong Optical Anisotropy and Wide Bandgap
Source: Adv Sci (Weinh). 2025 Sep 9;12(45):e14304. doi: 10.1002/advs.202514304 (PMC12677596; doi:10.1002/advs.202514304)
Supplement: Supplementary file 2 — Supporting cif [file ADVS-12-e14304-s002.zip › RbHg2Br5.cif]

data_rhb8
_audit_creation_date               2025-07-24
_audit_creation_method
;
Olex2 1.5
(compiled 2025.07.13 svn.rb7424aed for OlexSys, GUI svn.r7311)
;
_shelx_SHELXL_version_number       '2018/3'
_audit_contact_author_address      ?
_audit_contact_author_email        ?
_audit_contact_author_name         ''
_audit_contact_author_phone        ?
_publ_contact_author_id_orcid      ?
_publ_section_references
;
Dolomanov, O.V., Bourhis, L.J., Gildea, R.J, Howard, J.A.K. & Puschmann, H.
 (2009), J. Appl. Cryst. 42, 339-341.

Sheldrick, G.M. (2015). Acta Cryst. A71, 3-8.

Sheldrick, G.M. (2015). Acta Cryst. C71, 3-8.
;
_chemical_name_common              ?
_chemical_name_systematic          RbHg2Br5
_chemical_formula_moiety           'Br5 Hg2 Rb'
_chemical_formula_sum              'Br5 Hg2 Rb'
_chemical_formula_weight           886.20
_chemical_melting_point            ?
loop_
  _atom_type_symbol
  _atom_type_description
  _atom_type_scat_dispersion_real
  _atom_type_scat_dispersion_imag
  _atom_type_scat_source
 'Br' 'Br' -0.2901 2.4595
 'International Tables Vol C Tables 4.2.6.8 and 6.1.1.4'
 'Hg' 'Hg' -2.3894 9.2266
 'International Tables Vol C Tables 4.2.6.8 and 6.1.1.4'
 'Rb' 'Rb' -0.9393 2.9676
 'International Tables Vol C Tables 4.2.6.8 and 6.1.1.4'

_shelx_space_group_comment
;
The symmetry employed for this shelxl refinement is uniquely defined
by the following loop, which should always be used as a source of
symmetry information in preference to the above space-group names.
They are only intended as comments.
;
_space_group_crystal_system        'monoclinic'
_space_group_IT_number             14
_space_group_name_H-M_alt          'P 1 21/c 1'
_space_group_name_Hall             '-P 2ybc'
loop_
  _space_group_symop_operation_xyz
 'x, y, z'
 '-x, y+1/2, -z+1/2'
 '-x, -y, -z'
 'x, -y-1/2, z-1/2'

_cell_length_a                     8.4203(7)
_cell_length_b                     10.3836(10)
_cell_length_c                     13.1634(9)
_cell_angle_alpha                  90
_cell_angle_beta                   107.994(3)
_cell_angle_gamma                  90
_cell_volume                       1094.62(16)
_cell_formula_units_Z              4
_cell_measurement_reflns_used      2157
_cell_measurement_temperature      296.15
_cell_measurement_theta_max        26.02
_cell_measurement_theta_min        3.21
_shelx_estimated_absorpt_T_max     0.081
_shelx_estimated_absorpt_T_min     0.064
_exptl_absorpt_coefficient_mu      50.611
_exptl_absorpt_correction_T_max    0.7456
_exptl_absorpt_correction_T_min    0.3862
_exptl_absorpt_correction_type     multi-scan
_exptl_absorpt_process_details
;
SADABS-2016/2 (Bruker,2016/2) was used for absorption correction.
wR2(int) was 0.1878 before and 0.0732 after correction.
The Ratio of minimum to maximum transmission is 0.5180.
The \l/2 correction factor is Not present.
;
_exptl_absorpt_special_details     ?
_exptl_crystal_colour              'clear light colourless'
_exptl_crystal_colour_lustre       clear
_exptl_crystal_colour_modifier     light
_exptl_crystal_colour_primary      colourless
_exptl_crystal_density_diffrn      5.377
_exptl_crystal_density_meas        ?
_exptl_crystal_density_method      ?
_exptl_crystal_description         block
_exptl_crystal_F_000               1488
_exptl_crystal_preparation         1
_exptl_crystal_recrystallization_method  2
_exptl_crystal_size_max            0.12
_exptl_crystal_size_mid            0.11
_exptl_crystal_size_min            0.1
_exptl_transmission_factor_max     ?
_exptl_transmission_factor_min     ?
_diffrn_reflns_av_R_equivalents    0.0830
_diffrn_reflns_av_unetI/netI       0.0593
_diffrn_reflns_Laue_measured_fraction_full  0.989
_diffrn_reflns_Laue_measured_fraction_max  0.992
_diffrn_reflns_limit_h_max         10
_diffrn_reflns_limit_h_min         -10
_diffrn_reflns_limit_k_max         11
_diffrn_reflns_limit_k_min         -13
_diffrn_reflns_limit_l_max         16
_diffrn_reflns_limit_l_min         -17
_diffrn_reflns_number              11867
_diffrn_reflns_point_group_measured_fraction_full  0.989
_diffrn_reflns_point_group_measured_fraction_max  0.992
_diffrn_reflns_theta_full          25.242
_diffrn_reflns_theta_max           27.493
_diffrn_reflns_theta_min           2.548
_diffrn_ambient_temperature        296.15
_diffrn_detector_area_resol_mean   ?
_diffrn_measured_fraction_theta_full  0.989
_diffrn_measured_fraction_theta_max  0.992
_diffrn_measurement_device_type    'Bruker APEX-II CCD'
_diffrn_measurement_method         '\f and \w scans'
_diffrn_radiation_type             MoK\a
_diffrn_radiation_wavelength       0.71073
_diffrn_source                     ?
_diffrn_source_current             1.4
_diffrn_source_power               0.07
_diffrn_source_voltage             50.0
_diffrn_standards_number           0
_reflns_Friedel_coverage           0.000
_reflns_Friedel_fraction_full      .
_reflns_Friedel_fraction_max       .
_reflns_number_gt                  1623
_reflns_number_total               2487
_reflns_special_details
;
 Reflections were merged by SHELXL according to the crystal
 class for the calculation of statistics and refinement.
 
 _reflns_Friedel_fraction is defined as the number of unique
 Friedel pairs measured divided by the number that would be
 possible theoretically, ignoring centric projections and
 systematic absences.
;
_reflns_threshold_expression       'I > 2\s(I)'
_computing_cell_refinement         'SAINT V8.41 (?, 2016)'
_computing_data_collection         ?
_computing_data_reduction          'SAINT V8.41 (?, 2016)'
_computing_molecular_graphics      'Olex2 1.5 (Dolomanov et al., 2009)'
_computing_publication_material    'Olex2 1.5 (Dolomanov et al., 2009)'
_computing_structure_refinement    'SHELXL 2018/3 (Sheldrick, 2015)'
_computing_structure_solution      'SHELXT 2018/2 (Sheldrick, 2018)'
_refine_diff_density_max           1.628
_refine_diff_density_min           -1.518
_refine_diff_density_rms           0.238
_refine_ls_extinction_coef         0.0025(3)
_refine_ls_extinction_expression  
 'Fc^*^=kFc[1+0.001xFc^2^\l^3^/sin(2\q)]^-1/4^'
_refine_ls_extinction_method       'SHELXL-2018/3 (Sheldrick 2018)'
_refine_ls_goodness_of_fit_ref     1.032
_refine_ls_hydrogen_treatment      undef
_refine_ls_matrix_type             full
_refine_ls_number_parameters       74
_refine_ls_number_reflns           2487
_refine_ls_number_restraints       0
_refine_ls_R_factor_all            0.0755
_refine_ls_R_factor_gt             0.0423
_refine_ls_restrained_S_all        1.032
_refine_ls_shift/su_max            0.000
_refine_ls_shift/su_mean           0.000
_refine_ls_structure_factor_coef   Fsqd
_refine_ls_weighting_details      
 'w=1/[\s^2^(Fo^2^)+(0.0320P)^2^+5.0603P] where P=(Fo^2^+2Fc^2^)/3'
_refine_ls_weighting_scheme        calc
_refine_ls_wR_factor_gt            0.0870
_refine_ls_wR_factor_ref           0.1001
_refine_special_details            ?
_olex2_refinement_description
;
;
_atom_sites_solution_hydrogens     .
_atom_sites_solution_primary       dual
_atom_sites_solution_secondary     ?
loop_
  _atom_site_label
  _atom_site_type_symbol
  _atom_site_fract_x
  _atom_site_fract_y
  _atom_site_fract_z
  _atom_site_U_iso_or_equiv
  _atom_site_adp_type
  _atom_site_occupancy
  _atom_site_site_symmetry_order
  _atom_site_calc_flag
  _atom_site_refinement_flags_posn
  _atom_site_refinement_flags_adp
  _atom_site_refinement_flags_occupancy
  _atom_site_disorder_assembly
  _atom_site_disorder_group
 Hg2 Hg 0.33410(6) 0.14153(6) 0.46384(5) 0.0649(2) Uani 1 1 d . . . . .
 Hg1 Hg 0.44908(7) 0.53417(7) 0.65644(5) 0.0725(3) Uani 1 1 d . . . . .
 Br5 Br 0.03177(15) 0.10871(12) 0.38385(10) 0.0493(3) Uani 1 1 d . . . . .
 Br1 Br 0.71702(14) 0.54345(13) 0.62270(10) 0.0510(3) Uani 1 1 d . . . . .
 Br4 Br 0.60483(15) 0.12742(13) 0.42095(11) 0.0551(4) Uani 1 1 d . . . . .
 Br2 Br 0.16196(17) 0.55569(14) 0.65250(15) 0.0730(5) Uani 1 1 d . . . . .
 Rb1 Rb -0.0382(2) 0.26142(14) 0.13214(12) 0.0731(4) Uani 1 1 d . . . . .
 Br3 Br 0.4132(3) 0.23886(15) 0.65718(11) 0.0866(6) Uani 1 1 d . . . . .

loop_
  _atom_site_aniso_label
  _atom_site_aniso_U_11
  _atom_site_aniso_U_22
  _atom_site_aniso_U_33
  _atom_site_aniso_U_23
  _atom_site_aniso_U_13
  _atom_site_aniso_U_12
 Hg2 0.0372(3) 0.0730(4) 0.0787(4) 0.0075(3) 0.0092(3) 0.0003(2)
 Hg1 0.0398(3) 0.0957(5) 0.0911(5) 0.0079(4) 0.0338(3) 0.0041(3)
 Br5 0.0378(6) 0.0544(8) 0.0520(7) 0.0067(6) 0.0085(5) 0.0014(5)
 Br1 0.0301(6) 0.0640(8) 0.0612(8) 0.0066(6) 0.0173(5) 0.0040(5)
 Br4 0.0412(7) 0.0554(8) 0.0717(9) 0.0296(7) 0.0218(6) 0.0087(6)
 Br2 0.0458(8) 0.0604(9) 0.1288(14) -0.0111(9) 0.0503(9) -0.0040(6)
 Rb1 0.0893(11) 0.0569(9) 0.0710(9) 0.0179(7) 0.0218(8) 0.0099(8)
 Br3 0.1450(17) 0.0531(9) 0.0447(8) 0.0039(6) 0.0044(9) 0.0003(10)

_geom_special_details
;
 All esds (except the esd in the dihedral angle between two l.s. planes)
 are estimated using the full covariance matrix.  The cell esds are taken
 into account individually in the estimation of esds in distances, angles
 and torsion angles; correlations between esds in cell parameters are only
 used when they are defined by crystal symmetry.  An approximate (isotropic)
 treatment of cell esds is used for estimating esds involving l.s. planes.
;
loop_
  _geom_bond_atom_site_label_1
  _geom_bond_atom_site_label_2
  _geom_bond_distance
  _geom_bond_site_symmetry_2
  _geom_bond_publ_flag
 Hg2 Br5 2.4595(13) . ?
 Hg2 Br4 2.5164(13) . ?
 Hg2 Rb1 4.4768(17) 4_566 ?
 Hg2 Br3 2.6258(16) . ?
 Hg1 Br1 2.4322(12) . ?
 Hg1 Br2 2.4126(13) . ?
 Hg1 Br3 3.0815(17) . ?
 Br5 Rb1 3.7466(19) 4_566 ?
 Br5 Rb1 3.614(2) 2_545 ?
 Br5 Rb1 3.5544(19) . ?
 Br1 Rb1 3.759(2) 4_666 ?
 Br1 Rb1 4.055(2) 3_666 ?
 Br4 Rb1 3.596(2) 4_666 ?
 Br2 Rb1 3.671(2) 4_566 ?
 Br2 Rb1 3.815(2) 3_566 ?
 Rb1 Br3 3.713(3) 4_565 ?

loop_
  _geom_angle_atom_site_label_1
  _geom_angle_atom_site_label_2
  _geom_angle_atom_site_label_3
  _geom_angle
  _geom_angle_site_symmetry_1
  _geom_angle_site_symmetry_3
  _geom_angle_publ_flag
 Br5 Hg2 Br4 141.77(5) . . ?
 Br5 Hg2 Rb1 56.81(4) . 4_566 ?
 Br5 Hg2 Br3 112.79(6) . . ?
 Br4 Hg2 Rb1 161.00(4) . 4_566 ?
 Br4 Hg2 Br3 105.29(6) . . ?
 Br3 Hg2 Rb1 55.98(5) . 4_566 ?
 Br1 Hg1 Br3 97.89(6) . . ?
 Br2 Hg1 Br1 166.50(6) . . ?
 Br2 Hg1 Br3 89.64(6) . . ?
 Hg2 Br5 Rb1 89.86(5) . 4_566 ?
 Hg2 Br5 Rb1 100.89(5) . . ?
 Hg2 Br5 Rb1 97.53(5) . 2_545 ?
 Rb1 Br5 Rb1 114.78(4) 2_545 4_566 ?
 Rb1 Br5 Rb1 113.08(4) . 2_545 ?
 Rb1 Br5 Rb1 128.84(4) . 4_566 ?
 Hg1 Br1 Rb1 119.39(5) . 4_666 ?
 Hg1 Br1 Rb1 107.62(5) . 3_666 ?
 Rb1 Br1 Rb1 99.81(3) 4_666 3_666 ?
 Hg2 Br4 Rb1 114.00(6) . 4_666 ?
 Hg1 Br2 Rb1 110.67(6) . 4_566 ?
 Hg1 Br2 Rb1 122.15(7) . 3_566 ?
 Rb1 Br2 Rb1 106.03(4) 4_566 3_566 ?
 Br5 Rb1 Hg2 128.46(5) . 4_565 ?
 Br5 Rb1 Hg2 73.81(3) 2 4_565 ?
 Br5 Rb1 Hg2 33.32(2) 4_565 4_565 ?
 Br5 Rb1 Br5 119.89(5) . 2 ?
 Br5 Rb1 Br5 161.49(6) . 4_565 ?
 Br5 Rb1 Br5 65.22(4) 2 4_565 ?
 Br5 Rb1 Br1 65.57(4) . 4_465 ?
 Br5 Rb1 Br1 66.63(4) . 3_666 ?
 Br5 Rb1 Br1 61.93(4) 2 3_666 ?
 Br5 Rb1 Br1 148.93(6) 2 4_465 ?
 Br5 Rb1 Br1 120.44(5) 4_565 4_465 ?
 Br5 Rb1 Br1 105.57(5) 4_565 3_666 ?
 Br5 Rb1 Br4 136.23(6) . 4_465 ?
 Br5 Rb1 Br2 65.90(4) . 4_565 ?
 Br5 Rb1 Br2 152.20(6) 2 4_565 ?
 Br5 Rb1 Br2 62.23(4) . 3_566 ?
 Br5 Rb1 Br2 63.83(4) 2 3_566 ?
 Br5 Rb1 Br2 128.44(5) 4_565 3_566 ?
 Br5 Rb1 Br3 92.67(5) . 4_565 ?
 Br5 Rb1 Br3 88.43(5) 2 4_565 ?
 Br1 Rb1 Hg2 83.37(4) 3_666 4_565 ?
 Br1 Rb1 Hg2 129.34(5) 4_465 4_565 ?
 Br1 Rb1 Br1 132.17(4) 4_465 3_666 ?
 Br1 Rb1 Br2 99.85(5) 4_465 3_566 ?
 Br4 Rb1 Hg2 95.22(4) 4_465 4_565 ?
 Br4 Rb1 Br5 61.92(4) 4_465 4_565 ?
 Br4 Rb1 Br5 70.04(4) 4_465 2 ?
 Br4 Rb1 Br1 130.36(5) 4_465 3_666 ?
 Br4 Rb1 Br1 85.75(5) 4_465 4_465 ?
 Br4 Rb1 Br2 126.84(6) 4_465 4_565 ?
 Br4 Rb1 Br2 93.42(5) 4_465 3_566 ?
 Br4 Rb1 Br3 131.09(5) 4_465 4_565 ?
 Br2 Rb1 Hg2 130.50(5) 3_566 4_565 ?
 Br2 Rb1 Hg2 82.07(4) 4_565 4_565 ?
 Br2 Rb1 Br5 101.19(5) 4_565 4_565 ?
 Br2 Rb1 Br1 102.23(5) 4_565 3_666 ?
 Br2 Rb1 Br1 58.78(4) 4_565 4_465 ?
 Br2 Rb1 Br1 55.11(3) 3_566 3_666 ?
 Br2 Rb1 Br2 128.09(4) 4_565 3_566 ?
 Br2 Rb1 Br3 63.79(4) 4_565 4_565 ?
 Br3 Rb1 Hg2 35.89(3) 4_565 4_565 ?
 Br3 Rb1 Br5 69.21(4) 4_565 4_565 ?
 Br3 Rb1 Br1 122.56(5) 4_565 4_465 ?
 Br3 Rb1 Br1 61.11(4) 4_565 3_666 ?
 Br3 Rb1 Br2 116.21(5) 4_565 3_566 ?
 Hg2 Br3 Hg1 112.07(5) . . ?
 Hg2 Br3 Rb1 88.13(6) . 4_566 ?
 Hg1 Br3 Rb1 95.69(6) . 4_566 ?

_shelx_res_file
;
TITL rhb8_a.res in P2(1)/c
    rhb8.res
    created by SHELXL-2018/3 at 18:55:40 on 24-Jul-2025
REM Old TITL RHB8 in P2(1)/c
REM SHELXT solution in P2(1)/c: R1 0.229, Rweak 0.010, Alpha 0.028
REM <I/s> 0.343 for 134 systematic absences, Orientation as input
REM Formula found by SHELXT: Br3 Rb3 Hg2
CELL 0.71073 8.4203 10.3836 13.1634 90 107.994 90
ZERR 4 0.0007 0.001 0.0009 0 0.003 0
LATT 1
SYMM -X,0.5+Y,0.5-Z
SFAC Br Hg Rb
UNIT 20 8 4

L.S. 50
PLAN  10
SIZE 0.11 0.12 0.1
TEMP 23
CONF
list 4
MORE -1
fmap 2 53
acta
REM <olex2.extras>
REM <HklSrc "%.\\RHB8.hkl">
REM </olex2.extras>

WGHT    0.032000    5.060300
EXTI    0.002465
FVAR       0.25366
HG2   2    0.334097    0.141534    0.463839    11.00000    0.03717    0.07304 =
         0.07865    0.00748    0.00916    0.00029
HG1   2    0.449083    0.534172    0.656437    11.00000    0.03977    0.09575 =
         0.09112    0.00785    0.03377    0.00415
BR5   1    0.031770    0.108713    0.383852    11.00000    0.03781    0.05444 =
         0.05202    0.00674    0.00848    0.00135
BR1   1    0.717017    0.543449    0.622698    11.00000    0.03005    0.06398 =
         0.06118    0.00657    0.01727    0.00401
BR4   1    0.604830    0.127422    0.420954    11.00000    0.04124    0.05537 =
         0.07169    0.02956    0.02176    0.00874
BR2   1    0.161956    0.555687    0.652505    11.00000    0.04583    0.06037 =
         0.12879   -0.01110    0.05028   -0.00395
RB1   3   -0.038211    0.261425    0.132139    11.00000    0.08925    0.05694 =
         0.07103    0.01792    0.02180    0.00991
BR3   1    0.413224    0.238865    0.657184    11.00000    0.14500    0.05314 =
         0.04467    0.00394    0.00436    0.00027
HKLF 4


REM  rhb8_a.res in P2(1)/c
REM wR2 = 0.1001, GooF = S = 1.032, Restrained GooF = 1.032 for all data
REM R1 = 0.0423 for 1623 Fo > 4sig(Fo) and 0.0755 for all 2487 data
REM 74 parameters refined using 0 restraints

END

WGHT      0.0320      5.0446

REM Highest difference peak  1.628,  deepest hole -1.518,  1-sigma level  0.238
Q1    1   0.5256  0.2523  0.6587  11.00000  0.05    1.63
Q2    1   0.4504  0.4585  0.6799  11.00000  0.05    1.48
Q3    1   0.2718  0.1275  0.5080  11.00000  0.05    1.15
Q4    1   0.3970  0.2731  0.6827  11.00000  0.05    1.07
Q5    1  -0.1338  0.2640  0.1429  11.00000  0.05    1.00
Q6    1   0.2624  0.0141  0.3344  11.00000  0.05    0.97
Q7    1   0.0767  0.0989  0.3385  11.00000  0.05    0.91
Q8    1   0.4645  0.5803  0.7207  11.00000  0.05    0.89
Q9    1   0.6618  0.3196  0.4961  11.00000  0.05    0.86
Q10   1   0.2568  0.5730  0.7266  11.00000  0.05    0.84
;
_shelx_res_checksum                83508
_shelx_hkl_file
;
  -2   0   0 2390.36  102.59
   2   0   0 2138.49  105.49
  -2   0   0 2365.56  104.09
   3   0   0 3539.95  162.38
   3   0   0 3154.28  161.28
  -3   0   0 3991.50  158.08
   4   0   0  118.09   26.80
   4   0   0   57.59   19.80
  -4   0   0  113.49   25.40
  -4   0   0  107.59   20.40
   5   0   0   36.80   20.00
   5   0   0   44.80   21.10
  -5   0   0   96.69   22.10
  -5   0   0   55.59   22.20
   6   0   0  669.93   78.99
  -6   0   0  588.64   68.99
  -6   0   0  617.34   52.59
   7   0   0  617.14   84.89
  -7   0   0  727.13   80.49
  -7   0   0  731.83   60.39
   8   0   0  843.22  105.79
  -8   0   0  897.91   69.79
  -8   0   0  850.51   93.09
   9   0   0  151.88   48.60
  -9   0   0  110.89   38.90
 -10   0   0  292.57   50.99
  -2  -1   0 2930.41  134.09
   2   1   0 3265.17  137.49
   3  -1   0  420.26   35.30
   3  -1   0  378.66   32.50
  -3  -1   0  322.97   37.70
  -3  -1   0  439.66   45.80
  -3   1   0  378.76   32.50
   3   1   0  483.95   48.60
  -3   1   0  461.65   30.40
   4  -1   0 1735.53  106.09
  -4  -1   0 2106.99  112.19
   4  -1   0 1880.81  107.69
  -4  -1   0 1951.00  109.69
   4   1   0 1885.91  112.19
  -4   1   0 2121.59  106.49
  -4   1   0 2299.97   99.19
  -5  -1   0  636.44   68.29
   5  -1   0  860.81   70.29
  -5  -1   0  796.32   62.09
   5  -1   0  715.53   63.29
  -5   1   0  696.23   58.99
   5   1   0  680.43   76.59
  -5   1   0  832.42   53.39
  -6  -1   0    6.80   13.70
   6  -1   0   -2.50   14.70
  -6  -1   0    2.50   16.00
   6  -1   0    2.80   17.00
  -6   1   0    9.00   11.10
   6   1   0    8.50   17.50
  -6   1   0  -11.70   12.90
   7  -1   0  284.97   56.69
   7  -1   0  253.57   50.89
  -7  -1   0  308.57   52.99
  -7  -1   0  268.37   44.50
  -7   1   0  312.37   42.30
  -7   1   0  315.17   51.69
   8  -1   0  171.48   43.10
  -8  -1   0  170.68   35.90
  -8  -1   0  148.09   42.10
  -8   1   0  179.58   35.10
   8   1   0  166.58   46.70
  -8   1   0  187.68   43.40
   9  -1   0    6.90   28.50
  -9  -1   0    1.40   25.20
  -9  -1   0   16.30   21.10
  -9   1   0    0.00   15.20
  -9   1   0    7.00   24.50
   9   1   0   61.09   38.70
 -10  -1   0  160.58   38.40
 -10  -1   0  131.79   71.69
 -10   1   0  123.89   33.60
  -1  -2   0 1696.03   77.89
   1  -2   0 1648.54   69.89
  -1   2   0 1679.23   69.69
   1   2   0 1667.33   77.39
   2  -2   0   93.79   14.50
  -2  -2   0   67.79   16.30
   2  -2   0   98.69   12.60
  -2   2   0   84.49   13.20
  -2   2   0   64.59    9.80
   2   2   0   55.39   15.40
   3  -2   0 3243.18  141.79
   3  -2   0 3601.84  148.99
  -3  -2   0 3250.47  154.68
  -3   2   0 3441.96  145.09
   3   2   0 3135.59  155.68
   4  -2   0  512.75   45.20
   4  -2   0  527.15   42.10
  -4  -2   0  665.23   67.19
   4   2   0  547.75   61.69
  -4   2   0  484.65   42.00
  -4   2   0  534.55   42.60
   5  -2   0  157.58   34.00
  -5  -2   0  165.38   36.10
  -5  -2   0  276.77   46.50
   5  -2   0  210.18   36.70
  -5   2   0  122.59   28.60
   5   2   0  237.78   45.70
  -5   2   0  150.88   25.30
  -6  -2   0   79.79   29.50
  -6  -2   0   99.69   28.70
   6  -2   0   66.69   26.90
   6  -2   0   34.80   23.00
  -6   2   0   53.79   23.00
   6   2   0   67.39   28.60
  -6   2   0   71.79   20.00
   7  -2   0 1277.17   99.49
  -7  -2   0 1197.18   94.49
   7  -2   0  955.00  105.89
  -7  -2   0 1292.57   90.89
   7   2   0 1236.88  103.59
  -7   2   0  985.00   83.09
  -7   2   0  968.50   70.09
  -8  -2   0  246.88   50.99
   8  -2   0  296.17   58.39
  -8  -2   0  232.38   44.40
  -8   2   0  175.18   33.70
  -8   2   0  260.37   49.20
   8   2   0  338.67   65.79
  -9  -2   0   26.40   29.60
   9  -2   0  -19.60   15.40
  -9  -2   0  -26.00   10.70
  -9   2   0   14.00   26.10
   9   2   0  -21.10   16.60
  -9   2   0   -1.40   14.50
 -10  -2   0   77.69   30.10
 -10  -2   0   37.30   37.60
 -10   2   0  126.89   42.90
 -10   2   0   78.39   27.50
   0  -3   0   -2.50    3.00
   0  -3   0    1.00    6.40
  -1  -3   0   -7.00    5.50
   1  -3   0   -3.20    3.30
   1  -3   0    3.50    5.00
  -1   3   0    3.20    3.90
  -1   3   0   -3.40    2.60
   1   3   0    1.40    7.10
  -2  -3   0  631.64   46.20
   2  -3   0  603.84   36.90
   2  -3   0  631.04   36.10
  -2   3   0  630.64   35.80
  -2   3   0  616.84   35.40
   2   3   0  625.94   45.90
  -3  -3   0 1752.62  101.49
   3  -3   0 1977.00   93.29
   3  -3   0 1882.61   88.79
  -3   3   0 1884.11   87.19
  -3   3   0 1926.41   89.89
   3   3   0 1962.70  105.09
   4   3   0 8960.90  378.56
   5  -3   0   18.70   14.20
  -5  -3   0   21.10   18.90
   5  -3   0   11.60   15.90
  -5  -3   0    4.30   13.90
   5   3   0    9.40   17.10
  -5   3   0    0.20   11.90
  -5   3   0   -0.30    7.90
  -6  -3   0  454.45   66.59
   6  -3   0  382.66   56.09
  -6  -3   0  278.07   49.80
   6  -3   0  409.86   55.39
  -6   3   0  374.36   41.30
   6   3   0  379.16   62.79
  -6   3   0  358.16   48.20
   7  -3   0  177.68   44.40
   7  -3   0  214.58   48.20
  -7  -3   0  226.48   53.89
  -7  -3   0  149.29   39.90
  -7   3   0  257.77   47.60
   7   3   0  249.97   52.89
  -7   3   0  199.68   33.00
   8  -3   0    4.70   24.20
  -8  -3   0   26.80   27.40
   8  -3   0    6.00   22.70
  -8  -3   0   -1.40   16.90
   8   3   0   11.90   27.00
  -8   3   0   22.10   26.00
  -8   3   0    3.20   13.30
   9  -3   0   32.60   32.50
  -9  -3   0   47.50   35.70
  -9  -3   0   -2.70   17.30
  -9   3   0    7.80   15.30
  -9   3   0   35.30   29.30
 -10  -3   0   21.80   25.00
  10  -3   0   49.00   38.30
 -10  -3   0   77.29   40.80
 -10   3   0   54.39   34.80
 -10   3   0   81.29   26.10
   0  -4   0   -4.20    5.80
   0  -4   0   -1.00    4.60
   1  -4   0   47.40   11.10
  -1  -4   0   49.90   15.90
   1  -4   0   39.10   10.10
  -1   4   0   50.79    9.50
   1   4   0   38.10   12.80
  -1   4   0   51.19   11.40
  -2  -4   0 1482.85   87.39
   2  -4   0 1504.15   71.19
   2  -4   0 1492.65   70.99
  -2   4   0 1380.56   76.69
   2   4   0 1432.16   82.69
  -3  -4   0 4088.19  186.08
   3  -4   0 3797.12  164.58
   3  -4   0 4026.30  169.08
   3   4   0 3718.43  181.78
   4  -4   0 1064.89   67.39
   4  -4   0 1096.39   63.79
  -4  -4   0 1084.69   78.69
  -4   4   0  998.80   61.99
   4   4   0 1099.29   78.79
  -4   4   0 1057.99   60.69
   5  -4   0    8.70   14.40
  -5  -4   0    8.00   15.50
   5  -4   0   -3.20    9.80
  -5   4   0   -5.70    8.30
   5   4   0  -11.10   10.70
  -5   4   0   18.80   14.40
  -6  -4   0 1082.19   87.69
   6  -4   0  750.42   81.99
  -6  -4   0  845.12   76.89
   6  -4   0  922.41   71.99
   6   4   0 1013.90  106.79
  -6   4   0  889.61   66.89
  -6   4   0  909.11   61.59
  -7  -4   0  500.85   71.59
   7  -4   0  490.25   65.49
  -7  -4   0  445.66   67.79
   7  -4   0  406.46   62.99
   7   4   0  477.25   76.79
  -7   4   0  424.26   55.89
  -7   4   0  560.74   57.09
   8  -4   0   29.20   28.10
  -8  -4   0  -10.10   19.60
   8  -4   0   27.30   27.00
  -8  -4   0   19.60   26.40
   8   4   0  168.18   49.40
  -8   4   0   51.19   24.30
  -8   4   0   32.30   24.30
   9  -4   0   15.60   28.30
  -9  -4   0  -33.80   20.20
  -9  -4   0   40.40   28.90
  -9   4   0    2.70   21.10
  -9   4   0   12.40   18.50
   0  -5   0   -2.90    5.70
   0  -5   0    6.80   10.00
   0  -5   0    7.40    5.90
   1  -5   0 1182.88   57.89
   1  -5   0 1186.28   60.39
  -1  -5   0 1080.49   70.29
   1   5   0 1010.20   66.69
   2  -5   0   25.20   10.80
  -2  -5   0   70.89   22.60
   2  -5   0   45.50   12.80
  -2   5   0   29.40   10.00
   2   5   0   49.80   18.30
  -2   5   0   48.10   12.40
   3  -5   0  707.53   50.69
  -3  -5   0  834.12   65.89
   3  -5   0  776.22   49.99
  -3   5   0  841.72   50.59
  -3   5   0  873.81   50.29
   3   5   0  807.82   63.79
   4  -5   0   11.20   12.40
   4  -5   0   51.49   15.20
  -4  -5   0   32.10   21.30
  -4   5   0   32.50   13.30
  -4   5   0   45.70   16.20
   4   5   0   29.40   19.60
   5  -5   0   44.20   18.20
   5  -5   0  109.79   27.50
  -5  -5   0   73.59   27.20
  -5   5   0   72.19   18.50
   5   5   0   56.49   26.90
  -5   5   0   15.40   15.10
   6  -5   0  109.39   28.90
  -6  -5   0   67.29   28.70
  -6  -5   0   90.09   30.50
   6  -5   0   72.09   26.30
   6   5   0   26.60   24.50
  -6   5   0   74.89   25.60
  -6   5   0   57.19   18.50
   7  -5   0 1891.11  127.49
  -7  -5   0 2335.77  145.29
  -7  -5   0 2134.39  144.69
   7  -5   0 1994.10  133.99
   7   5   0 2216.18  149.79
  -7   5   0 2015.50  112.89
  -7   5   0 2272.87  125.89
   8  -5   0  479.25   73.69
  -8  -5   0  472.65   76.89
   8  -5   0  434.06   71.79
  -8  -5   0  478.55   74.59
  -8   5   0  575.54   71.09
  -8   5   0  376.16   49.90
   8   5   0  414.66   78.19
  -9  -5   0   83.49   40.50
  -9  -5   0   91.99   40.20
   9  -5   0  118.79   48.60
  -9   5   0  108.69   37.20
  -9   5   0  120.69   31.00
   0  -6   0  349.67   35.30
   0  -6   0  229.98   36.10
   0  -6   0  289.67   24.90
   1  -6   0 1340.67   82.69
   1  -6   0 1308.27   69.39
   1  -6   0 1287.57   66.19
  -1  -6   0 1210.28   80.59
   2  -6   0  671.03   46.10
  -2  -6   0  598.84   65.09
   2  -6   0  673.33   45.20
  -2   6   0  713.93   46.50
  -2   6   0  694.33   42.00
   2   6   0  789.32   59.49
  -3  -6   0   64.99   24.80
   3  -6   0   66.79   18.30
   3  -6   0   43.70   16.00
  -3   6   0   50.39   14.30
   3   6   0   45.60   22.30
  -3   6   0   41.40   14.70
   4  -6   0  155.88   27.60
   4  -6   0  155.48   29.20
  -4  -6   0  194.48   40.40
   4   6   0  195.78   40.90
  -4   6   0  151.38   25.30
  -4   6   0  146.09   26.60
  -5  -6   0  240.78   48.50
   5  -6   0  242.88   37.80
   5  -6   0  184.48   35.80
  -5   6   0  251.27   36.60
   5   6   0  273.97   48.50
  -5   6   0  235.28   34.90
  -6  -6   0   49.10   27.10
   6  -6   0   38.00   23.50
   6  -6   0   53.49   23.30
   6   6   0   50.49   32.70
  -6   6   0   34.90   17.60
  -7  -6   0   56.69   31.80
   7  -6   0   27.50   27.00
   7  -6   0   18.10   21.90
  -7  -6   0   22.30   28.90
  -7   6   0   56.49   22.20
   7   6   0   47.30   36.00
  -7   6   0  -10.80   17.40
  -8  -6   0   27.20   28.20
  -8  -6   0   -7.60   22.70
   8  -6   0   72.99   32.30
  -8   6   0   10.10   23.00
  -8   6   0   24.90   19.90
   8   6   0   57.09   37.10
  -9  -6   0  139.89   43.10
  -9  -6   0  172.28   53.89
  -9   6   0  138.39   33.30
   0  -7   0    4.50   11.40
   0  -7   0   -7.50   10.70
   1  -7   0   11.60   15.10
  -1  -7   0   19.70   16.20
   1  -7   0   34.70   14.20
  -1  -7   0   26.20   12.60
   1  -7   0   15.20   11.30
   2  -7   0   29.90   16.30
   2  -7   0   18.60   11.40
  -2  -7   0   32.90   19.90
   3  -7   0  674.63   50.69
   3  -7   0  649.34   49.30
  -3  -7   0  839.12   84.19
  -3   7   0  690.03   50.39
  -3   7   0  640.44   45.80
   3   7   0  755.82   64.99
   4  -7   0  614.04   53.49
  -4  -7   0  760.32   87.39
   4  -7   0  758.82   56.39
  -4   7   0  768.52   52.79
   4   7   0  815.72   84.69
  -4   7   0  676.33   52.09
   5  -7   0   84.09   23.70
   5  -7   0   28.50   20.50
  -5  -7   0   84.29   33.90
  -5   7   0   80.09   23.30
   5   7   0   94.49   32.10
  -5   7   0  117.19   26.60
  -6  -7   0   53.69   33.30
   6  -7   0   13.10   17.40
   6   7   0    0.30   21.10
  -6   7   0   18.90   18.50
  -7  -7   0  361.86   72.59
  -7  -7   0  252.67   52.49
   7  -7   0  369.56   62.59
  -7   7   0  302.97   45.00
  -7   7   0  352.16   53.09
   7   7   0  371.86   69.79
  -8  -7   0   72.59   39.00
  -8  -7   0   20.80   28.70
   8  -7   0   30.30   25.60
  -8   7   0   46.80   22.50
  -8   7   0   67.49   29.80
   0  -8   0 1174.58   66.59
   0  -8   0 1180.68   71.99
   0  -8   0 1230.28   89.79
   1  -8   0   88.89   19.20
  -1  -8   0   89.99   21.00
   1  -8   0   77.49   27.00
  -1  -8   0  130.09   35.20
   1  -8   0   85.19   21.30
   2  -8   0  356.06   39.90
   2  -8   0  467.55   49.40
  -2  -8   0  346.17   52.89
   2  -8   0  443.46   60.09
   3  -8   0 1231.88   76.79
  -3  -8   0 1230.68   95.69
   3  -8   0 1267.37   76.59
   3   8   0 1155.78   88.39
   4  -8   0  113.79   27.00
  -4  -8   0  164.58   43.50
   4  -8   0   84.39   24.50
  -4   8   0  126.19   26.90
  -4   8   0   81.69   21.40
   4   8   0  124.49   35.50
   5  -8   0   97.89   26.80
   5  -8   0  113.19   29.80
  -5  -8   0   91.19   36.70
  -5   8   0   89.79   24.90
  -5   8   0  120.29   28.00
  -6  -8   0   16.90   27.40
   6  -8   0  -13.10   15.00
   6  -8   0    2.50   18.10
  -6   8   0   11.40   16.00
  -6   8   0    8.20   16.90
  -7  -8   0   78.39   40.20
   7  -8   0   37.80   23.60
  -7   8   0   64.79   25.50
  -7   8   0   81.89   28.10
   7   8   0   52.49   34.30
  -8  -8   0  -11.30   21.80
  -8  -8   0   14.50   27.20
  -8   8   0  -27.10   16.20
  -8   8   0   25.90   20.70
   0  -9   0   17.90   20.20
   0  -9   0    3.70   11.70
   0  -9   0   12.40   12.40
  -1  -9   0  192.58   28.10
   1  -9   0  147.69   27.30
  -1  -9   0  151.18   31.10
  -1  -9   0   97.19   32.60
   1  -9   0  171.38   31.00
   1  -9   0  149.88   39.60
   2  -9   0  128.79   28.40
   2  -9   0  134.39   27.80
   2  -9   0  179.98   41.60
  -2  -9   0  152.48   31.00
  -2  -9   0  209.38   46.60
  -3  -9   0  283.47   62.79
   3  -9   0  212.38   34.40
   3  -9   0  294.87   42.10
   3   9   0  235.08   44.70
   4  -9   0  307.07   44.60
   4  -9   0  327.27   48.60
  -4  -9   0  270.47   55.09
   4   9   0  327.37   53.79
  -5  -9   0  305.07   64.59
   5  -9   0  235.98   43.90
   5  -9   0  312.47   46.50
  -5   9   0  384.06   45.40
   5   9   0  293.07   53.09
  -5   9   0  281.77   43.00
  -6  -9   0  -18.20   17.80
   6  -9   0   37.50   23.80
  -6   9   0  -10.80   14.10
   6   9   0   20.50   27.10
  -6   9   0   -8.20   13.60
  -7  -9   0   46.50   35.80
  -7   9   0   24.40   23.20
  -7   9   0   28.40   21.40
   0 -10   0 1019.90   67.49
   0 -10   0 1094.99   75.19
   0 -10   0 1149.98   97.59
   1 -10   0  170.08   32.10
  -1 -10   0  183.78   34.20
  -1 -10   0  195.38   31.00
  -1 -10   0  239.08   50.39
   1 -10   0  276.87   54.79
   1 -10   0  181.58   31.40
   2 -10   0   94.89   23.80
  -2 -10   0   91.69   35.40
  -2 -10   0   26.80   18.40
   2 -10   0   59.79   29.90
   2 -10   0   58.89   22.70
   3 -10   0   18.70   28.70
  -3 -10   0    5.20   25.10
   3 -10   0   15.40   16.00
   3 -10   0   12.90   16.00
   4 -10   0   24.20   20.70
  -4 -10   0   92.19   36.90
   4 -10   0   74.09   27.50
   5 -10   0   39.70   23.90
  -5 -10   0   57.29   36.20
   5  10   0   35.00   30.80
  -6 -10   0   59.99   39.30
  -6  10   0   13.60   20.00
   0 -11   0   19.90   25.00
   0 -11   0  -16.10   12.60
   0 -11   0   -4.20   13.90
   1 -11   0  -13.50   17.80
  -1 -11   0   13.90   15.50
   1 -11   0    9.30   17.00
  -1 -11   0   -3.10   12.90
   1 -11   0   23.50   18.50
  -1 -11   0   31.20   29.10
  -2 -11   0  356.66   48.30
  -2 -11   0  229.78   56.59
   2 -11   0  382.86   51.89
   2 -11   0  240.28   57.49
   2 -11   0  255.77   39.50
  -2 -11   0  261.57   38.10
  -3 -11   0   43.90   21.90
  -3 -11   0  -22.30   16.60
   3 -11   0   14.90   19.10
   3 -11   0   53.49   31.60
  -4 -11   0   63.19   39.00
   4 -11   0   21.10   29.70
  -5 -11   0   -7.90   27.50
  -6 -11   0   19.80   33.10
   0 -12   0   71.09   41.10
  -1 -12   0   50.89   36.00
   1 -12   0    0.80   25.80
  -2 -12   0   -8.70   25.90
   2 -12   0   -1.20   26.80
  -3 -12   0  -10.50   24.40
   3 -12   0    9.50   30.00
   4 -12   0    4.70   28.80
  -4 -12   0   15.40   30.50
   0 -13   0  -34.30   36.60
   1 -13   0   37.40   39.70
  -1 -13   0   23.70   33.50
  -2 -13   0  -18.20   26.00
   2 -13   0  -17.50   27.50
 -10   0   1   -5.30   22.30
 -10   0   1   -5.80   15.00
  -9   0   1   10.70   21.90
  -9   0   1   12.10   15.40
   9   0  -1    2.40   26.80
  -8   0   1    4.30   12.70
  -8   0   1   21.30   24.20
   8   0  -1   -0.30   21.00
   7   0  -1  -16.50   17.20
  -7   0   1   -6.00   16.70
  -7   0   1    3.90   11.90
  -6   0   1   -2.40    8.50
  -6   0   1   10.60   17.50
   6   0  -1   -0.40   14.80
  -5   0   1   -8.80    9.80
   5   0  -1   -3.60   13.30
  -5   0   1   -0.10    9.40
   5   0  -1    6.80   12.50
   4   0  -1   -2.80    8.30
   4   0  -1    5.20   13.10
  -4   0   1    1.60    9.60
  -4   0   1   -4.30    5.90
   3   0  -1   -1.40    6.50
  -3   0   1   -6.50    6.60
  -3   0   1   -5.50    4.30
   3   0  -1  -10.20    6.50
   2   0  -1    5.00    6.10
  -2   0   1    1.40    6.10
   2   0  -1    1.40    6.80
  -2   0   1    2.00    3.80
   1   0  -1    2.30    3.20
  -1   0   1    1.20    1.20
   1   0  -1    2.70    1.80
  -1   0   1    0.80    2.80
  -1   0  -1    3.70    4.70
   1   0   1   -0.90    3.80
   1   0   1    4.30    6.10
  -1   0  -1    2.50    6.10
  -2   0  -1   -2.70    5.60
   2   0   1   -1.70    8.20
   2   0   1   -4.20    5.90
  -2   0  -1   -0.30    7.30
  -3   0  -1   -6.80    7.00
   3   0   1    4.80    9.30
  -3   0  -1   -1.40    8.40
   3   0   1    9.90   12.40
  -4   0  -1   -1.60   10.00
   4   0   1    3.10   12.90
   4   0   1   -3.20    8.90
  -4   0  -1    2.30   11.50
   5   0   1    4.30   13.30
  -5   0  -1   -1.70   10.00
  -5   0  -1   -0.50   12.00
   5   0   1    7.10   14.30
   6   0   1   -4.50   16.00
  -6   0  -1   18.50   18.80
  -6   0  -1   24.50   18.50
   7   0   1    9.10   21.20
  -7   0  -1   13.80   19.80
  -7   0  -1    4.00   17.20
   8   0   1  -12.20   17.90
  -8   0  -1    1.40   15.50
  -8   0  -1   20.30   22.60
   9   0   1   -0.70   28.90
  -9   0  -1   -8.00   19.80
  -9   0  -1  -18.30   13.70
 -10   0  -1   -1.10   26.10
 -10   0  -1    1.00   19.10
 -10  -1   1  -13.30   12.90
 -10  -1   1   29.20   26.10
 -10   1   1    2.10   15.60
 -10   1   1   -5.60   22.80
  -9  -1   1   43.90   21.30
  -9  -1   1   90.19   34.40
   9  -1  -1   23.70   31.80
  -9   1   1   47.10   29.40
  -9   1   1   30.80   18.50
   9   1  -1   22.60   28.60
   8  -1  -1  525.75   77.49
  -8  -1   1  390.36   50.99
  -8  -1   1  534.65   73.19
  -8   1   1  446.96   63.59
  -8   1   1  466.95   51.99
   8   1  -1  418.56   72.49
   7  -1  -1 4296.17  235.58
   7  -1  -1 4486.95  242.48
  -7  -1   1 5116.49  220.88
  -7  -1   1 4837.72  235.28
  -7   1   1 4861.81  228.38
   7   1  -1 5249.77  257.67
  -7   1   1 4624.94  207.48
   6  -1  -1 1254.47   95.39
  -6  -1   1 1493.35   86.69
  -6  -1   1 1509.25   97.49
   6  -1  -1 1202.28   93.29
   6   1  -1 1333.27  102.49
  -6   1   1 1419.06   76.19
  -6   1   1 1228.88   85.59
  -5  -1   1  103.59   26.20
   5  -1  -1  129.79   29.50
   5  -1  -1   66.79   24.70
  -5   1   1   86.59   22.60
   5   1  -1   98.19   30.20
  -5   1   1  117.69   23.30
  -4  -1   1  254.77   37.30
   4  -1  -1  244.68   36.80
   4  -1  -1  265.27   34.60
  -4  -1   1  193.48   32.60
  -4   1   1  238.58   31.70
  -4   1   1  264.77   22.50
   4   1  -1  206.08   36.10
   3  -1  -1  487.95   38.80
  -3  -1   1  526.95   41.50
   3  -1  -1  506.35   34.30
  -3   1   1  549.74   36.30
   3   1  -1  437.56   47.90
  -3   1   1  545.55   30.10
   2  -1  -1   32.80    6.40
  -2  -1   1   42.90   11.70
   2  -1  -1   32.40    8.70
  -2   1   1   45.80    9.00
  -2   1   1   54.09    7.00
   2   1  -1   21.40   10.20
   1  -1  -1  107.69    7.50
  -1  -1   1  139.19   16.40
   1  -1  -1  113.29    8.50
  -1   1   1  113.19    8.00
  -1   1   1  110.79    7.50
   0  -1   1   56.19    4.80
   0  -1   1   42.20    5.40
   0  -1   1   58.89    7.60
   0   1  -1   59.39    5.90
   0   1  -1   72.89    9.20
   0   1  -1   67.39    7.00
   1  -1   1 1282.77   54.79
   1  -1   1 1239.48   54.99
  -1  -1  -1 1274.77   58.49
   1   1   1 1184.18   62.29
  -1   1  -1 1223.68   55.09
  -1   1  -1 1219.08   54.99
   2  -1   1   22.10    9.00
   2  -1   1   24.10    9.20
  -2  -1  -1   29.30   12.40
  -2  -1  -1   12.90    9.20
  -2   1  -1   28.70   10.30
   2   1   1   11.90    9.00
  -2   1  -1   51.49   11.70
   4  -1   1 4311.97  194.08
  -4  -1  -1 4125.79  196.08
  -4  -1  -1 4215.98  200.28
   4  -1   1 4002.00  198.28
  -4   1  -1 4329.37  185.68
  -4   1  -1 4105.49  190.88
   4   1   1 4309.17  197.48
   5  -1   1  900.11   75.59
  -5  -1  -1  775.82   65.99
   5  -1   1  772.82   64.99
  -5  -1  -1  767.62   77.99
  -5   1  -1  724.03   62.59
  -5   1  -1  781.12   57.89
   5   1   1  791.52   67.19
   6  -1   1   52.99   25.30
   6  -1   1   96.69   33.20
  -6  -1  -1   59.19   25.20
  -6  -1  -1   80.09   28.50
   6   1   1   44.30   27.00
  -6   1  -1   51.09   25.00
  -6   1  -1   41.70   18.30
  -7  -1  -1   92.59   32.00
   7  -1   1   18.30   21.10
  -7  -1  -1   28.30   21.50
   7  -1   1   12.90   24.00
  -7   1  -1   92.09   32.20
  -7   1  -1   41.10   20.80
   7   1   1  102.09   34.60
   8  -1   1   30.30   29.30
  -8  -1  -1   34.10   31.20
  -8  -1  -1   22.90   21.70
  -8   1  -1    7.00   23.20
   8   1   1   20.00   24.70
  -8   1  -1   28.30   22.80
  -9  -1  -1  207.98   46.30
  -9  -1  -1  190.78   47.90
  -9   1  -1  246.18   54.99
  -9   1  -1  182.48   39.80
   9   1   1  251.17   60.59
 -10  -1  -1   71.19   38.60
 -10  -1  -1   44.30   26.40
 -10   1  -1   95.19   33.70
 -10   1  -1   31.60   34.80
 -10  -2   1  483.75   63.29
 -10  -2   1  650.63  102.89
 -10   2   1  371.56   47.50
 -10   2   1  280.67   56.19
  -9  -2   1  144.59   34.40
   9  -2  -1  125.69   53.09
   9  -2  -1  125.19   40.10
  -9  -2   1  125.39   41.80
  -9   2   1  124.19   39.00
  -9   2   1   88.89   24.40
   9   2  -1  154.98   49.30
  -8  -2   1  303.47   49.30
   8  -2  -1  146.59   45.10
   8  -2  -1  253.57   52.89
  -8  -2   1  195.98   47.50
  -8   2   1  245.88   35.00
   8   2  -1  257.37   59.69
  -8   2   1  209.58   45.00
   7  -2  -1 1065.99  108.49
  -7  -2   1 1105.99   89.09
   7  -2  -1 1043.30   91.69
  -7  -2   1  967.70   77.39
  -7   2   1 1009.30   64.99
   7   2  -1  987.30  109.79
  -7   2   1 1192.78   84.09
  -6  -2   1   10.80   17.80
   6  -2  -1   38.40   21.40
  -6  -2   1    8.00   14.50
   6  -2  -1   10.40   14.90
  -6   2   1   -0.50    8.70
   6   2  -1   27.80   24.10
  -6   2   1   15.20   17.20
  -5  -2   1  184.48   34.20
  -5  -2   1  117.19   30.50
   5  -2  -1   86.19   25.20
   5  -2  -1  210.48   32.40
  -5   2   1  130.19   26.50
  -5   2   1  104.69   18.40
   5   2  -1  110.89   33.00
   4  -2  -1  777.42   48.30
  -4  -2   1  720.03   52.99
   4  -2  -1  760.32   53.89
  -4  -2   1  733.83   56.49
  -4   2   1  643.94   39.50
   4   2  -1  502.55   61.59
  -4   2   1  658.23   46.20
  -3  -2   1 3227.38  147.99
   3  -2  -1 3302.87  140.39
   3  -2  -1 3208.18  132.39
   3   2  -1 2908.71  149.49
   2  -2  -1  177.68   19.00
  -2  -2   1  129.59   21.40
   2  -2  -1  197.88   14.90
   2   2  -1  227.38   27.90
  -2   2   1  176.88   13.90
  -2   2   1  173.28   17.10
   0  -2  -1   56.09    9.80
   0  -2   1   46.20    6.40
   0  -2   1   55.19    7.80
   0  -2   1   55.89   10.60
   0   2  -1   65.89    8.70
   0   2  -1   50.39    7.30
   1  -2   1 1053.09   47.60
  -1  -2  -1  967.30   52.09
   1  -2   1  999.80   46.70
  -1   2  -1 1012.70   47.20
  -1   2  -1 1030.90   47.80
   1   2   1 1011.60   51.39
   2  -2   1  610.24   36.80
   2  -2   1  668.13   38.70
  -2  -2  -1  678.03   45.10
  -2   2  -1  662.73   38.80
   2   2   1  584.44   41.90
  -3  -2  -1 1173.28   72.39
   3  -2   1 1116.19   64.89
  -3  -2  -1 1134.19   72.79
   3  -2   1 1110.09   63.69
   3   2   1 1183.78   71.69
  -3   2  -1 1031.80   72.09
  -3   2  -1 1247.58   62.69
   4  -2   1 2071.89  105.59
  -4  -2  -1 1965.90  111.19
   4  -2   1 1824.32  102.49
  -4  -2  -1 1744.53  109.59
  -4   2  -1 1762.92  100.69
   4   2   1 2166.88  114.59
  -4   2  -1 2015.70   97.39
  -5  -2  -1  784.02   70.99
  -5  -2  -1  787.02   69.09
   5  -2   1  791.72   67.09
  -5   2  -1  885.61   58.89
  -5   2  -1  927.11   66.59
   5   2   1  843.42   71.19
   6  -2   1   46.60   22.20
  -6  -2  -1  116.89   33.70
  -6  -2  -1   30.20   21.80
   6  -2   1   39.90   23.40
  -6   2  -1   24.50   18.90
   6   2   1   48.10   27.10
  -6   2  -1   37.30   17.00
  -7  -2  -1 3445.36  203.88
   7  -2   1 3209.18  189.78
   7  -2   1 3288.77  181.28
  -7  -2  -1 3186.98  174.58
  -7   2  -1 2913.81  188.18
  -7   2  -1 3029.60  155.78
   7   2   1 2831.82  178.28
   8  -2   1  447.76   80.99
  -8  -2  -1  511.75   70.49
  -8  -2  -1  567.84   79.79
   8  -2   1  659.13   91.09
  -8   2  -1  553.74   63.59
   8   2   1  764.42   97.99
  -8   2  -1  765.32   88.69
  -9  -2  -1   12.60   30.30
  -9  -2  -1   88.39   33.40
   9  -2   1   57.69   39.50
  -9   2  -1   32.80   22.60
  -9   2  -1   35.70   29.60
 -10  -2  -1  144.69   41.10
 -10  -2  -1  247.08   58.89
 -10   2  -1   72.49   29.80
 -10   2  -1   52.69   38.40
 -10  -3   1  148.59   44.40
  10  -3  -1  132.69   46.20
 -10  -3   1  123.39   34.80
 -10   3   1   83.79   25.90
  -9  -3   1  225.88   55.19
   9  -3  -1  237.18   53.49
  -9  -3   1  163.78   38.90
  -9   3   1  155.48   39.80
  -8  -3   1  413.16   59.99
   8  -3  -1  380.36   81.69
   8  -3  -1  337.97   62.19
  -8  -3   1  395.56   63.99
  -8   3   1  289.77   39.90
   8   3  -1  363.96   73.09
  -8   3   1  426.76   58.49
   7  -3  -1   17.40   22.20
  -7  -3   1   92.79   31.60
  -7  -3   1   67.19   30.10
   7  -3  -1   72.59   29.60
   7   3  -1   87.49   36.80
  -7   3   1   57.19   25.60
  -7   3   1  109.49   24.10
  -6  -3   1   37.50   24.50
  -6  -3   1    9.40   16.80
   6  -3  -1   36.70   21.10
   6  -3  -1   41.50   19.90
  -6   3   1   35.20   18.10
  -6   3   1   71.89   19.10
   6   3  -1    6.50   19.90
   5  -3  -1   81.49   21.20
  -5  -3   1  114.69   30.90
  -5  -3   1   95.99   28.20
  -5   3   1  118.79   24.50
   5   3  -1   74.29   34.80
  -5   3   1  106.29   19.00
  -4  -3   1 5648.03  241.88
   4   3  -1 5012.20  243.48
  -3  -3   1 6659.43  277.37
   3   3  -1 6415.56  279.97
   2  -3  -1  315.87   23.10
   2  -3  -1  303.37   22.50
  -2   3   1  322.87   22.10
   2   3  -1  319.87   37.00
  -2   3   1  357.76   22.60
  -1  -3   1 2226.18  103.89
  -1  -3  -1 3136.29  137.09
   2  -3   1   75.69   13.10
   2  -3   1  107.09   16.80
  -2  -3  -1   98.49   20.80
  -2   3  -1   73.39   12.80
  -2   3  -1  104.79   16.30
   2   3   1  114.89   21.40
  -3  -3  -1  103.49   24.90
   3  -3   1   79.89   17.30
   3  -3   1  115.49   19.90
   3   3   1   51.59   17.70
  -3   3  -1   57.99   15.20
  -3   3  -1   91.09   16.60
  -4  -3  -1 1500.25   93.49
   4  -3   1 1416.76   80.89
  -4  -3  -1 1400.46   89.79
   4  -3   1 1410.26   83.29
   4   3   1 1400.46   90.59
  -4   3  -1 1431.96   81.39
  -4   3  -1 1359.86   75.29
   5  -3   1  368.16   49.70
   5  -3   1  359.96   47.30
  -5  -3  -1  449.86   60.99
  -5  -3  -1  418.36   60.49
  -5   3  -1  377.26   48.30
  -5   3  -1  412.36   43.10
   6  -3   1  829.02   75.09
  -6  -3  -1 1102.79   88.79
  -6  -3  -1  873.11   95.09
   6  -3   1 1032.20   80.09
  -6   3  -1  835.72   62.39
  -6   3  -1  884.11   73.19
   6   3   1  996.80  101.59
  -7  -3  -1  -33.80   10.20
   7  -3   1    8.90   22.50
  -7  -3  -1   -5.50   17.30
   7  -3   1   18.20   21.10
  -7   3  -1   11.40   20.20
  -7   3  -1   -5.20   12.00
   7   3   1   -1.40   17.50
   8  -3   1   39.10   30.30
  -8  -3  -1   50.99   29.90
   8  -3   1   71.39   36.70
  -8   3  -1   82.29   33.50
  -8   3  -1   74.19   26.40
  -9  -3  -1   77.09   40.40
  -9  -3  -1  123.89   35.80
   9  -3   1   63.19   40.60
  -9   3  -1   67.59   35.10
  -9   3  -1   99.59   30.00
 -10  -4   1   52.89   39.20
  10  -4  -1  118.99   47.10
 -10  -4   1   62.69   32.60
 -10   4   1   72.49   32.90
 -10   4   1   11.80   17.80
   9  -4  -1    8.30   26.50
  -9  -4   1   41.60   31.50
  -9  -4   1   37.10   24.10
  -9   4   1  -16.90   17.10
  -9   4   1   23.70   17.50
   8  -4  -1  221.38   48.50
  -8  -4   1  137.59   38.80
  -8  -4   1  130.49   46.60
   8  -4  -1  131.09   39.40
  -8   4   1  204.78   41.40
   8   4  -1  158.18   49.00
  -8   4   1  200.38   34.90
   7  -4  -1  119.49   33.90
   7  -4  -1  116.49   38.00
  -7  -4   1  141.29   39.00
  -7  -4   1  110.69   45.10
   7   4  -1   49.50   31.90
  -7   4   1   73.59   25.90
  -7   4   1   92.89   23.00
  -6  -4   1   17.60   18.30
  -6  -4   1   21.30   19.00
   6  -4  -1  -14.60    8.10
   6  -4  -1   29.30   21.60
  -6   4   1   -0.30   12.30
   6   4  -1  -15.30   13.90
  -6   4   1   -3.50    9.00
   5  -4  -1  680.63   50.49
   5  -4  -1  662.53   56.69
  -5  -4   1  755.72   80.09
   5   4  -1  618.24   78.29
  -5   4   1  604.04   43.30
  -5   4   1  667.53   48.80
   4  -4  -1 1496.05   76.49
  -4  -4   1 1351.96   91.09
   4  -4  -1 1516.35   82.49
  -4   4   1 1443.26   75.49
   4   4  -1 1306.77   93.09
  -4   4   1 1438.06   72.89
   3  -4  -1 3335.67  139.59
  -3  -4   1 3130.99  157.58
   3  -4  -1 3338.57  143.49
   3   4  -1 3111.39  158.88
   2  -4  -1 1437.16   67.09
  -2  -4   1 1279.47   80.69
   2  -4  -1 1306.57   65.99
  -2   4   1 1405.66   63.69
   2   4  -1 1340.07   80.69
  -2   4   1 1422.56   66.09
   1  -4  -1  378.06   24.10
  -1  -4   1  394.56   26.30
   1  -4  -1  367.96   26.50
  -1  -4   1  378.76   38.70
   1   4  -1  369.86   39.70
   0  -4   1 2572.14  122.09
   0  -4  -1 2752.92  121.99
  -1  -4  -1 1911.11   98.89
   1  -4   1 2002.90   87.99
   1  -4   1 2110.39   90.99
  -1   4  -1 1903.81   89.59
  -1   4  -1 2048.59   87.79
   1   4   1 2050.59   96.49
  -2  -4  -1  262.87   37.20
   2  -4   1  220.38   24.90
   2  -4   1  258.17   26.60
  -2   4  -1  315.87   30.40
  -2   4  -1  270.27   24.20
   2   4   1  261.17   34.80
  -3  -4  -1    3.80   11.40
   3  -4   1    0.80    8.40
   3  -4   1    4.00    8.40
  -3   4  -1    9.70   10.30
  -3   4  -1   -5.40    6.40
   3   4   1    3.20   12.10
   4  -4   1  903.81   65.19
  -4  -4  -1 1185.68   82.19
   4  -4   1 1134.69   66.49
  -4   4  -1  919.41   60.69
  -4   4  -1 1119.89   66.89
   4   4   1 1117.49   77.59
   5  -4   1   67.59   21.20
  -5  -4  -1   30.60   19.80
   5  -4   1    0.80   11.90
  -5  -4  -1   11.00   18.10
   5   4   1    9.40   17.50
  -5   4  -1   63.49   19.40
  -5   4  -1   15.60   15.10
  -6  -4  -1   36.00   23.30
   6  -4   1    6.20   15.70
   6  -4   1    4.90   15.10
  -6  -4  -1   15.00   22.90
  -6   4  -1   -3.30   13.40
   6   4   1   12.10   19.70
  -6   4  -1   17.60   15.30
   7  -4   1  424.16   62.29
   7  -4   1  355.96   59.79
  -7  -4  -1  251.27   51.89
  -7  -4  -1  266.07   55.89
  -7   4  -1  350.96   54.89
   7   4   1  342.97   60.29
  -7   4  -1  360.66   47.00
   8  -4   1   41.20   30.30
   8  -4   1   16.70   27.70
  -8  -4  -1   45.30   33.10
  -8  -4  -1  101.39   37.50
   8   4   1   79.49   38.30
  -8   4  -1   12.50   17.40
  -8   4  -1    4.20   22.70
  -9  -4  -1    6.40   30.20
  -9  -4  -1   43.30   29.50
   9  -4   1   -3.20   25.20
  -9   4  -1   26.30   25.70
  -9   4  -1   30.30   22.10
   9  -5  -1   16.70   27.60
  -9  -5   1  -30.30   23.10
  -9  -5   1   39.90   29.30
  -9   5   1   11.00   23.80
  -9   5   1   -0.80   12.70
  -8  -5   1   43.20   34.10
   8  -5  -1   70.59   34.80
  -8  -5   1  126.49   39.50
   8  -5  -1  150.98   39.20
   8   5  -1   35.70   34.10
  -8   5   1   95.79   26.90
  -8   5   1   89.69   30.10
   7  -5  -1   -8.80   15.50
  -7  -5   1   45.80   30.40
   7  -5  -1  -16.20   16.50
  -7  -5   1   31.50   24.90
   7   5  -1    1.50   22.30
  -7   5   1   -2.60   15.50
  -7   5   1  -10.90    9.60
  -6  -5   1  109.79   35.20
   6  -5  -1   67.79   25.10
   6  -5  -1   47.50   20.10
   6   5  -1   94.99   35.40
  -6   5   1   74.89   20.00
  -6   5   1   52.49   20.10
   5  -5  -1  136.29   30.40
  -5  -5   1  115.59   33.70
  -5   5   1  190.78   30.30
  -5   5   1  137.69   23.70
   5   5  -1  134.39   38.60
   4  -5  -1  428.86   36.90
  -4  -5   1  443.06   60.79
   4  -5  -1  424.96   54.49
  -4   5   1  449.06   35.90
  -4   5   1  384.76   33.00
   3  -5  -1  802.92   51.79
  -3  -5   1  810.82   65.39
   3  -5  -1  851.01   50.99
  -3   5   1  871.31   48.10
   3   5  -1  796.32   65.29
  -3   5   1  820.82   49.20
   2  -5  -1    5.20    7.70
  -2  -5   1   -3.00    9.30
   2  -5  -1    1.20    7.30
  -2   5   1    5.50    6.40
   2   5  -1   13.80   12.70
  -1  -5   1  258.97   34.40
   1  -5  -1  283.37   29.60
   1  -5  -1  235.68   20.80
  -1  -5   1  288.17   24.30
   1   5  -1  257.57   35.80
   0  -5   1 1651.83   77.99
   0  -5   1 1640.84   89.49
   0  -5  -1 1595.84   87.59
   0  -5   1 1599.94   74.09
  -1  -5  -1   86.09   21.40
   1  -5   1  103.49   16.10
   1  -5   1  151.58   21.10
   1   5   1   99.19   20.80
  -1   5  -1  107.09   15.80
  -1   5  -1  116.99   18.20
   2  -5   1  451.15   34.40
  -2  -5  -1  443.86   49.70
   2  -5   1  569.84   38.10
   2   5   1  485.25   49.80
  -2   5  -1  488.05   36.40
  -2   5  -1  516.35   34.80
  -3  -5  -1   90.69   26.70
   3  -5   1   53.39   16.10
   3  -5   1   43.30   13.90
   3   5   1   75.19   22.40
  -3   5  -1   73.09   17.60
  -3   5  -1   42.60   14.10
   4  -5   1  313.77   39.00
   4  -5   1  349.87   41.50
  -4  -5  -1  389.86   55.09
  -4   5  -1  312.27   35.80
  -4   5  -1  293.47   36.30
   4   5   1  319.97   46.70
  -5  -5  -1   11.20   19.50
   5  -5   1   19.70   15.60
   5  -5   1    5.90   15.70
  -5   5  -1   11.30   13.20
   5   5   1    7.90   17.20
  -5   5  -1   -4.50   10.90
   6  -5   1   49.60   25.60
  -6  -5  -1   85.09   33.30
   6  -5   1   73.69   25.10
  -6  -5  -1   90.89   33.70
   6   5   1  111.29   34.10
  -6   5  -1   88.59   24.50
  -6   5  -1   89.99   28.00
  -7  -5  -1   73.29   37.40
   7  -5   1   33.60   24.90
  -7  -5  -1   42.40   30.60
   7   5   1   24.40   26.20
  -7   5  -1   20.70   22.40
  -8  -5  -1  -17.60   18.40
  -8  -5  -1  -28.70   19.00
   8  -5   1   12.70   22.00
  -8   5  -1   -8.70   15.00
   8   5   1   -1.50   22.70
  -8   5  -1  -17.10   17.70
  -9  -5  -1   34.80   29.70
  -9   5  -1   29.90   22.80
  -9  -6   1    3.00   23.10
   9  -6  -1  -12.30   21.40
  -9   6   1   11.60   16.60
  -9   6   1   13.90   25.20
  -8  -6   1  194.88   48.90
  -8  -6   1  168.68   51.69
   8  -6  -1  176.88   40.10
  -8   6   1  181.38   33.90
   8   6  -1  224.88   55.79
  -8   6   1  192.88   41.10
   7  -6  -1  818.42   90.39
  -7  -6   1  864.91  100.59
   7  -6  -1  629.34   74.49
  -7  -6   1  756.42   87.39
  -7   6   1  889.21   68.29
   7   6  -1  805.72  103.49
  -7   6   1  812.22   60.99
   6  -6  -1   10.40   19.20
   6  -6  -1   10.20   17.00
   6   6  -1   23.80   26.80
  -6   6   1   50.09   20.60
  -6   6   1   13.80   13.60
   5  -6  -1   34.90   18.60
   5  -6  -1   38.30   17.70
  -5  -6   1   47.00   24.90
   5   6  -1   21.00   21.40
  -5   6   1   30.20   15.00
  -5   6   1   34.50   15.20
   4  -6  -1 3607.74  168.38
  -4  -6   1 3531.35  188.28
   4  -6  -1 3704.73  164.48
  -4   6   1 3565.34  158.08
   4   6  -1 3676.73  191.28
  -4   6   1 3684.33  161.48
   3  -6  -1  701.03   47.40
  -3  -6   1  643.94   70.29
   3   6  -1  806.92   93.79
  -3   6   1  645.24   42.20
  -3   6   1  657.73   45.60
  -2  -6   1  263.97   42.20
   2  -6  -1  204.18   26.40
   2  -6  -1  224.88   28.40
   2   6  -1  240.58   38.80
   1  -6  -1    9.80    8.00
  -1  -6   1   22.70   11.40
  -1  -6   1    7.90   13.40
   1  -6  -1   20.30   11.20
   0  -6  -1 6245.68  268.87
   1  -6   1 1147.99   77.79
   1  -6   1 1275.47   67.59
   1  -6   1 1208.78   64.19
  -1  -6  -1 1253.47   80.59
   2  -6   1  451.55   36.80
   2  -6   1  416.86   34.90
  -2  -6  -1  592.04   64.39
   2   6   1  469.15   49.60
  -2   6  -1  468.75   34.50
  -2   6  -1  412.86   35.50
   3  -6   1  782.22   54.59
  -3  -6  -1  813.22   69.39
   3  -6   1  760.52   53.29
  -3   6  -1  857.31   52.99
  -3   6  -1  797.62   54.09
   3   6   1  746.73   62.09
   4  -6   1 2153.98  120.39
  -4  -6  -1 2533.45  143.59
   4  -6   1 2609.64  123.39
  -4   6  -1 2184.58  116.49
   4   6   1 2152.78  131.49
  -4   6  -1 2648.94  121.19
   5  -6   1  181.78   37.00
  -5  -6  -1  175.68   42.50
   5  -6   1  183.28   33.40
  -5   6  -1  201.58   33.20
   5   6   1  276.27   47.90
  -5   6  -1  217.18   35.70
   6  -6   1   -8.70   17.50
  -6  -6  -1  -22.60   15.50
   6  -6   1    6.60   16.40
  -6   6  -1    9.90   17.90
  -6   6  -1    2.50   15.10
   6   6   1    2.30   20.90
   7  -6   1   18.40   22.70
   7  -6   1    1.80   19.90
  -7  -6  -1    5.70   20.40
  -7  -6  -1  -17.00   17.50
   7   6   1    7.10   23.40
  -7   6  -1  -12.10   17.50
  -7   6  -1   10.30   17.30
  -8  -6  -1  -12.40   22.30
   8  -6   1   26.00   27.10
  -8  -6  -1  -26.10   21.60
   8   6   1   18.50   30.90
  -8   6  -1   25.20   21.40
  -8   6  -1    0.30   20.00
  -9  -6  -1    4.20   29.60
  -9  -6  -1  -21.20   19.40
  -9   6  -1  -14.70   14.80
  -9   6  -1   -6.40   22.70
  -9  -7   1   44.10   35.40
  -9  -7   1   35.00   35.20
  -9   7   1    7.60   19.20
  -9   7   1   -7.30   22.80
  -8  -7   1   -2.20   29.50
  -8  -7   1  -17.50   17.10
   8  -7  -1   18.30   22.20
  -8   7   1   10.70   22.10
  -8   7   1  -11.80   11.90
   7  -7  -1   -1.60   17.20
   7  -7  -1   37.50   24.80
  -7  -7   1   34.20   33.60
  -7   7   1   23.20   20.50
  -7   7   1   11.50   16.60
   7   7  -1   79.19   39.80
   6  -7  -1  409.46   58.49
   6  -7  -1  441.16   53.69
  -6  -7   1  326.67   58.79
   6   7  -1  396.96   67.09
  -6   7   1  279.87   40.60
  -6   7   1  339.37   43.90
  -5  -7   1   48.90   29.40
   5  -7  -1   83.49   26.30
   5  -7  -1   94.39   23.80
  -5   7   1   71.89   19.70
   5   7  -1  108.89   37.20
  -5   7   1   74.39   21.20
  -4  -7   1  687.53   78.89
   4  -7  -1  824.92   57.79
   4  -7  -1  764.42   57.79
  -4   7   1  719.73   49.40
   4   7  -1  760.62   84.09
  -4   7   1  737.73   53.39
   3  -7  -1  669.73   50.39
  -3  -7   1  611.84   72.89
   3  -7  -1  607.84   47.20
  -3   7   1  704.53   44.60
   3   7  -1  729.03   77.89
   2  -7  -1   40.70   14.80
   2  -7  -1   29.60   12.60
  -2  -7   1   24.00   19.10
  -2  -7   1   38.80   13.50
   2   7  -1   67.59   23.00
   1  -7  -1  419.76   53.29
  -1  -7   1  352.76   49.80
   1  -7  -1  394.36   41.10
   0  -7   1 1416.26   75.39
   0  -7  -1 1424.96   92.89
   0  -7   1 1429.26   88.19
   0  -7  -1 1481.15   74.09
   0  -7  -1 1542.75   82.99
   0  -7   1 1561.64   95.89
   1  -7   1  276.57   33.50
  -1  -7  -1  313.97   48.50
   1  -7   1  312.57   34.10
   1  -7   1  321.77   46.50
   2  -7   1 1194.98   68.19
  -2  -7  -1 1079.99   82.29
   2  -7   1 1142.69   69.19
   2   7   1 1212.58   79.99
  -2   7  -1 1199.98   70.29
  -3  -7  -1  316.47   53.49
   3  -7   1  230.98   35.60
   3  -7   1  376.66   42.50
  -3   7  -1  393.56   41.50
  -3   7  -1  355.36   41.30
   3   7   1  274.17   45.60
   4  -7   1   73.09   24.50
   4  -7   1  126.09   26.70
  -4  -7  -1  160.88   42.70
  -4   7  -1  142.49   27.60
  -4   7  -1  143.69   28.40
   4   7   1  115.99   31.80
   5  -7   1    2.20   13.30
   5  -7   1   15.50   16.20
  -5   7  -1   12.20   14.60
   5   7   1   14.70   20.80
   6  -7   1  129.09   31.60
  -6  -7  -1  185.38   45.30
   6  -7   1   65.69   26.00
  -6   7  -1   84.09   25.50
  -6   7  -1  138.09   33.50
   7  -7   1    8.40   19.40
  -7  -7  -1  114.39   38.60
  -7  -7  -1   66.19   36.20
  -7   7  -1   18.80   19.10
   7   7   1  -29.50   14.60
  -7   7  -1   19.50   20.50
  -8  -7  -1   -0.60   34.80
  -8  -7  -1   49.00   33.20
  -8   7  -1   31.70   22.20
  -8   7  -1   85.39   33.80
  -8  -8   1   22.40   27.50
  -8   8   1   20.10   19.20
  -8   8   1   18.50   23.10
  -7  -8   1   -8.10   24.90
   7  -8  -1   -7.70   14.90
   7   8  -1    1.80   26.00
  -7   8   1    8.10   15.50
  -7   8   1    1.40   17.40
   6  -8  -1   21.90   22.90
   6  -8  -1   -8.30   11.60
  -6  -8   1   -1.10   20.70
  -6   8   1  -14.90   12.40
   6   8  -1  -18.20   22.90
  -6   8   1   -6.60   12.40
   5  -8  -1   51.39   21.10
   5  -8  -1   36.10   21.60
  -5  -8   1   49.80   29.50
  -5   8   1   10.40   14.30
   5   8  -1   47.00   29.30
  -5   8   1   44.30   18.80
   4  -8  -1  119.39   27.00
  -4  -8   1   74.09   32.70
   4  -8  -1  184.88   33.60
   4   8  -1  124.79   35.70
  -4   8   1  130.19   23.80
   3  -8  -1  275.07   38.90
  -3  -8   1  280.87   51.99
   3  -8  -1  241.88   34.80
   3   8  -1  224.38   45.90
   2  -8  -1  302.47   40.10
   2  -8  -1  303.47   36.60
  -2  -8   1  307.57   40.50
  -2  -8   1  324.37   53.79
  -1  -8   1  298.37   49.80
  -1  -8   1  233.58   29.90
  -1  -8   1  261.37   34.60
   1  -8  -1  198.68   31.60
   1  -8  -1  176.58   37.30
   1  -8  -1  247.88   32.00
   0  -8  -1  218.78   28.10
   0  -8   1  164.38   25.90
   0  -8   1  161.18   38.40
   0  -8  -1  247.08   45.10
   0  -8  -1  192.28   29.90
   0  -8   1  221.78   31.70
  -1  -8  -1   -6.00   15.50
   1  -8   1    8.80   10.70
   1  -8   1    0.10   11.50
  -1  -8  -1   40.20   16.30
   1  -8   1    2.60   13.40
   2  -8   1   49.00   24.80
  -2  -8  -1   47.40   25.60
   2  -8   1   55.69   18.30
   2  -8   1   34.10   15.90
  -3  -8  -1    1.10   20.00
   3  -8   1   -3.00   10.90
   3  -8   1   12.60   13.30
  -3   8  -1    7.90   12.90
  -3   8  -1   -1.80   11.90
   3   8   1   -0.10   15.40
   4  -8   1   62.39   23.50
   4  -8   1   59.59   22.70
  -4  -8  -1   42.30   31.60
  -4   8  -1   46.20   18.20
  -4   8  -1   19.50   16.00
   4   8   1   13.70   20.20
  -5  -8  -1  142.79   41.40
   5  -8   1   74.39   25.60
   5   8   1  142.29   37.00
  -5   8  -1   75.79   24.50
  -5   8  -1   61.89   23.10
   6  -8   1   42.60   25.20
   6  -8   1   53.09   27.40
  -6  -8  -1   37.50   31.00
   6   8   1   57.99   32.70
  -6   8  -1   42.80   24.40
  -6   8  -1   84.89   26.90
  -7  -8  -1  262.67   61.99
  -7  -8  -1  251.47   53.29
  -7   8  -1  267.77   45.00
   7   8   1  337.77   63.99
  -7   8  -1  235.68   45.70
  -8  -8  -1  298.27   63.19
  -8  -8  -1  229.18   60.39
  -8   8  -1  223.38   48.70
  -8   8  -1  172.38   38.70
  -7  -9   1   69.29   41.10
  -7   9   1    3.80   19.10
  -7   9   1   25.60   20.00
  -6  -9   1  -16.30   21.40
   6  -9  -1   41.10   22.30
   6   9  -1   23.40   27.20
  -6   9   1  -12.90   12.30
  -6   9   1   35.30   20.70
   5  -9  -1   11.30   18.90
   5  -9  -1   12.50   17.40
  -5  -9   1   -8.80   18.00
  -5   9   1   13.90   13.10
   4  -9  -1  189.18   35.60
   4  -9  -1  170.18   33.30
  -4  -9   1  208.78   47.50
   4   9  -1  121.49   38.80
  -3  -9   1  106.69   41.40
   3  -9  -1   78.39   23.80
  -3  -9   1   75.19   22.80
   3  -9  -1   54.39   20.00
   3   9  -1  144.59   40.50
   2  -9  -1   14.60   13.30
   2  -9  -1    2.70   11.70
   2  -9  -1    1.80   17.70
  -2  -9   1   -4.60   11.20
  -2  -9   1    4.40   19.30
   1  -9  -1   29.20   23.10
  -1  -9   1   59.79   20.40
   1  -9  -1   84.09   23.70
   1  -9  -1   89.89   22.50
  -1  -9   1   80.19   29.90
  -1  -9   1   85.59   20.80
   0  -9   1  774.22   88.79
   0  -9   1  740.23   51.39
   0  -9   1  762.22   56.39
   0  -9  -1  635.44   49.60
   0  -9  -1  819.52   59.89
   0  -9  -1  638.14   78.99
   1  -9   1   22.50   22.70
   1  -9   1   11.00   13.30
  -1  -9  -1    5.60   12.70
  -1  -9  -1   10.50   18.50
   1  -9   1    1.80   12.70
   2  -9   1  126.09   27.90
   2  -9   1  169.38   29.40
  -2  -9  -1  177.18   41.60
   2  -9   1   97.79   35.10
   3  -9   1   22.30   16.90
  -3  -9  -1   18.60   24.80
   3  -9   1    5.90   14.00
  -4  -9  -1  403.56   66.19
   4  -9   1  363.96   48.70
   4  -9   1  256.67   63.29
  -4   9  -1  369.16   44.50
  -4   9  -1  429.36   52.19
   4   9   1  367.16   58.59
  -5  -9  -1  186.08   51.79
   5  -9   1  156.18   35.50
   5  -9   1  190.08   39.90
   5   9   1  183.78   41.50
  -5   9  -1  126.59   30.60
  -5   9  -1  159.48   34.30
  -6  -9  -1    6.90   26.90
  -6   9  -1    6.10   17.80
   6   9   1   31.80   26.70
  -6   9  -1   20.00   21.10
  -7   9  -1   15.10   19.70
  -7   9  -1   39.00   25.70
  -7 -10   1   -1.90   29.10
  -7  10   1    9.80   19.80
  -6 -10   1    7.90   27.90
  -6  10   1  -28.50   11.40
   5 -10  -1   -0.30   16.00
  -5 -10   1   13.80   26.10
   5  10  -1   -7.70   19.00
   4 -10  -1   -9.10   13.00
   4 -10  -1    6.10   16.00
  -4 -10   1    7.60   13.50
  -4 -10   1  -29.90   19.20
   4  10  -1   -7.40   20.80
  -3 -10   1   -3.00   21.60
   3 -10  -1   18.20   26.40
   3 -10  -1   -0.20   16.60
  -3 -10   1   -1.60   13.00
   3 -10  -1   13.00   20.10
   2 -10  -1  129.19   28.80
  -2 -10   1  122.19   28.80
   2 -10  -1  113.19   29.10
  -2 -10   1  153.48   38.90
   2 -10  -1   89.49   33.80
  -2 -10   1   85.19   21.40
  -1 -10   1   66.59   34.50
  -1 -10   1   43.70   19.50
   1 -10  -1   66.89   22.40
   1 -10  -1   32.40   17.10
   1 -10  -1   13.10   23.10
  -1 -10   1   25.10   16.10
   0 -10  -1   33.90   19.50
   0 -10   1  -13.40   17.20
   0 -10   1    2.80   13.70
   0 -10  -1   19.80   24.40
   0 -10   1   16.70   14.10
   0 -10  -1   18.90   15.90
   1 -10   1    8.80   14.40
   1 -10   1  -18.20   14.90
  -1 -10  -1   -6.00   14.00
   1 -10   1    3.10   14.30
  -1 -10  -1   20.00   25.70
  -1 -10  -1   -3.50   11.60
  -2 -10  -1   -2.20   12.40
   2 -10   1   11.00   22.90
   2 -10   1   40.60   22.20
  -2 -10  -1   -5.50   19.20
   2 -10   1   -1.70   14.70
   3 -10   1  -10.70   11.00
   3 -10   1  -17.40   14.10
   3 -10   1   24.40   17.90
  -3 -10  -1   -9.30   18.10
  -4 -10  -1   15.60   27.60
   4 -10   1   36.60   21.10
   4 -10   1   64.19   25.50
  -5 -10  -1   -5.00   25.70
  -5  10  -1   10.00   18.10
   5  10   1   -4.50   17.70
  -5  10  -1   13.10   18.40
  -6 -10  -1   12.80   34.40
  -6  10  -1   26.00   21.80
  -6  10  -1   25.20   21.90
  -6 -11   1  -18.60   25.00
  -5 -11   1   39.40   30.90
   4 -11  -1   15.30   28.10
  -4 -11   1   13.50   25.20
   3 -11  -1   92.09   39.20
   3 -11  -1   74.29   25.90
  -3 -11   1   70.59   37.70
   3 -11  -1  109.69   40.30
  -3 -11   1  124.29   31.50
  -2 -11   1   21.30   18.50
  -2 -11   1   14.80   17.50
   2 -11  -1   45.50   23.50
  -2 -11   1   68.49   38.00
   2 -11  -1    7.60   24.40
   2 -11  -1   42.90   22.80
   1 -11  -1   43.80   21.50
  -1 -11   1   44.30   32.80
   1 -11  -1   63.99   36.40
   1 -11  -1   54.39   23.20
  -1 -11   1   57.59   24.00
  -1 -11   1   42.90   19.30
   0 -11   1   56.69   23.40
   0 -11  -1   61.99   24.70
   0 -11  -1   36.00   19.70
   0 -11   1   26.30   17.00
   0 -11   1  126.59   42.80
   0 -11  -1  102.39   40.60
  -1 -11  -1   50.19   31.60
   1 -11   1   38.10   20.30
   1 -11   1   30.70   21.60
  -1 -11  -1   77.59   22.80
  -1 -11  -1   47.90   21.10
   1 -11   1   33.10   33.00
  -2 -11  -1  -11.10   15.00
   2 -11   1   -1.80   23.00
  -2 -11  -1   16.00   27.80
   2 -11   1   36.40   19.80
   2 -11   1    7.80   13.00
   3 -11   1  195.98   49.00
  -3 -11  -1  163.88   52.49
   4 -11   1   88.09   39.30
  -4 -11  -1   30.90   33.70
  -5 -11  -1   73.29   48.70
  -4 -12   1    7.30   32.80
   4 -12  -1  -34.50   29.70
  -3 -12   1    2.50   28.10
   3 -12  -1    7.90   28.40
  -2 -12   1   34.60   31.50
   2 -12  -1  -12.80   23.20
  -1 -12   1   21.60   30.40
   1 -12  -1    7.10   27.10
   0 -12   1   68.29   44.20
   0 -12  -1   35.30   36.60
   1 -12   1  106.89   45.40
  -1 -12  -1  187.08   54.29
   2 -12   1   18.80   30.60
  -2 -12  -1  -30.90   16.90
  -3 -12  -1  -21.70   20.90
   3 -12   1    6.70   29.40
   4 -12   1   -0.30   28.20
  -4 -12  -1   -6.80   32.10
   2 -13  -1  -21.40   25.10
  -2 -13   1   -8.90   28.40
  -1 -13   1   59.09   41.60
   1 -13  -1  -34.10   22.30
   0 -13   1    7.60   27.10
   1 -13   1  -25.70   25.90
  -1 -13  -1   -4.50   29.10
  -2 -13  -1   41.10   37.80
   2 -13   1  -18.80   19.20
 -10   0   2   45.00   20.80
 -10   0   2   33.50   30.30
  -9   0   2   17.80   15.50
   9   0  -2   52.59   38.60
  -9   0   2  -27.80   12.10
  -8   0   2   89.79   22.20
   8   0  -2  127.39   44.00
  -8   0   2   32.60   25.60
  -7   0   2  870.01   58.69
   7   0  -2 1135.59   96.69
  -7   0   2  992.90   77.39
  -6   0   2   15.30   10.40
  -6   0   2   -2.40   12.80
   6   0  -2    3.90   16.20
  -5   0   2   69.09   21.60
   5   0  -2   55.39   23.50
  -5   0   2   74.19   14.40
   1   0  -2   91.89    9.20
   1   0  -2   72.79    5.50
   0   0   2  922.81   47.40
  -1   0  -2  186.28   20.00
   1   0   2  218.28   26.10
   1   0   2  224.48   17.60
   2   0   2   -4.10    7.70
   2   0   2    8.60    8.70
  -2   0  -2    4.40    9.40
  -2   0  -2   32.00   12.40
  -3   0  -2  105.39   22.20
   3   0   2   80.59   18.90
   3   0   2   87.49   26.00
  -3   0  -2   56.79   18.90
   4   0   2 8200.48  360.66
   4   0   2 8235.88  343.17
   5   0   2  403.36   65.99
  -5   0  -2  347.27   53.59
  -5   0  -2  347.87   49.00
   5   0   2  269.27   43.50
  -6   0  -2 2604.14  150.78
   6   0   2 2584.64  148.79
  -6   0  -2 2526.75  143.79
  -7   0  -2   28.40   23.00
   7   0   2   50.39   29.20
  -8   0  -2   58.49   33.40
   8   0   2   87.29   33.90
  -8   0  -2   79.39   31.10
  -9   0  -2  101.99   32.00
  -9   0  -2   67.09   35.60
 -10  -1   2   -0.80   14.40
 -10  -1   2   28.50   29.70
 -10   1   2   31.70   26.50
 -10   1   2   16.40   15.90
  -9  -1   2   32.10   16.90
   9  -1  -2   39.00   31.70
  -9  -1   2   13.00   25.40
  -9   1   2   12.50   15.00
   9   1  -2  -24.30   19.30
  -9   1   2   36.80   27.40
  -8  -1   2  486.75   67.69
  -8  -1   2  397.96   47.30
   8  -1  -2  524.55   80.49
  -8   1   2  516.35   42.30
  -8   1   2  398.06   57.29
   8   1  -2  495.95   80.59
  -7  -1   2 1151.18   86.59
   7  -1  -2 1084.59   85.59
   7  -1  -2 1001.90  106.19
  -7  -1   2 1000.30   67.69
   7   1  -2 1209.08  122.69
  -7   1   2  974.80   75.69
  -7   1   2 1043.60   62.19
  -6  -1   2   42.30   15.60
   6  -1  -2   50.89   21.70
  -6  -1   2   53.59   22.00
   6  -1  -2    3.50   14.40
  -6   1   2   64.39   15.30
  -6   1   2   46.50   20.00
   6   1  -2   48.90   24.50
   5  -1  -2  712.63   73.09
  -5  -1   2  682.03   55.09
  -5  -1   2  614.84   45.70
   5  -1  -2  463.05   52.19
  -5   1   2  543.25   36.40
  -5   1   2  799.92   53.19
   5   1  -2  738.13   77.69
  -4  -1   2  605.74   47.70
   4  -1  -2  580.54   41.50
   4  -1  -2  568.34   47.30
  -4  -1   2  474.85   38.80
  -4   1   2  604.44   32.10
   4   1  -2  343.67   48.60
  -4   1   2  538.15   40.40
  -3  -1   2   -3.70    7.00
   3  -1  -2    8.30    5.70
   3  -1  -2    5.80    8.60
  -3  -1   2    9.40    7.60
   3   1  -2  -12.00    7.10
  -3   1   2    1.80    5.50
  -3   1   2    4.40    3.20
   2  -1  -2 2117.09   85.39
  -2  -1   2 1934.01   89.19
   2   1  -2 1777.02   92.29
   1  -1  -2  161.88    8.80
  -1  -1   2  144.69    8.70
  -1  -1   2  109.29   13.10
  -1   1   2  145.69    7.30
   1   1  -2  157.18    9.10
   0  -1   2 1066.39   48.00
   0   1  -2 1086.49   49.00
   0   1  -2 1139.69   48.40
  -1  -1  -2 2763.22  115.49
  -2  -1  -2   61.79   18.80
  -2  -1  -2   36.00   12.80
   2  -1   2   34.60   11.60
   2  -1   2   47.90   12.70
  -2   1  -2   12.10    9.20
   2   1   2   23.70   10.10
  -2   1  -2   38.70   13.00
  -3  -1  -2  389.66   46.30
   3  -1   2  429.96   43.10
   3  -1   2  307.17   41.50
   3   1   2  364.76   40.20
   4  -1   2 1383.96   96.89
   4  -1   2 1542.35   90.39
  -4  -1  -2 1336.07   91.39
  -4  -1  -2 1619.54  102.19
   4   1   2 1719.43   95.09
  -4   1  -2 1493.45   88.69
  -4   1  -2 1498.95   91.09
  -5  -1  -2  185.68   38.10
   5  -1   2  165.58   33.40
   5  -1   2  241.18   45.10
  -5  -1  -2  204.48   40.30
  -5   1  -2  258.67   40.60
  -5   1  -2  226.78   40.90
   5   1   2  217.48   39.40
   6  -1   2  289.67   57.29
  -6  -1  -2  212.58   44.90
   6  -1   2  318.07   50.09
  -6  -1  -2  250.67   46.50
   6   1   2  345.27   54.89
  -6   1  -2  264.67   43.30
  -6   1  -2  254.07   49.10
  -7  -1  -2  383.06   73.09
  -7  -1  -2  340.87   56.89
   7  -1   2  432.36   73.89
   7  -1   2  440.96   65.89
  -7   1  -2  307.27   49.20
  -7   1  -2  441.16   67.29
   7   1   2  473.05   68.89
  -8  -1  -2   83.59   31.90
  -8  -1  -2  142.89   42.30
  -8   1  -2  165.78   44.00
   8   1   2   56.59   31.60
  -8   1  -2  113.69   33.90
  -9  -1  -2  -16.50   17.50
  -9  -1  -2  -30.40   13.70
  -9   1  -2   -1.40   18.10
  -9   1  -2  -29.40   15.80
 -10  -2   2  127.69   34.00
 -10  -2   2  114.99   42.20
 -10   2   2  150.88   36.50
 -10   2   2  149.39   41.50
   9  -2  -2    7.50   20.00
  -9  -2   2    3.60   14.40
  -9  -2   2    0.40   21.90
   9  -2  -2  -20.00   16.70
   9   2  -2   28.70   32.60
  -9   2   2  -18.90   13.50
  -9   2   2   10.10   12.80
  -8  -2   2   34.20   19.30
   8  -2  -2   -6.80   20.10
   8  -2  -2   26.30   23.70
  -8  -2   2   41.40   24.10
  -8   2   2    6.80   11.30
  -8   2   2   21.50   21.60
   8   2  -2   38.10   31.70
  -7  -2   2  850.11   66.49
   7  -2  -2  831.72   88.79
  -7  -2   2  894.51   76.49
   7  -2  -2 1258.47   96.89
  -7   2   2  877.31   55.49
   7   2  -2  686.93   93.79
  -7   2   2  911.21   69.89
  -6  -2   2  450.85   54.39
   6  -2  -2  350.46   49.80
  -6  -2   2  449.46   59.99
   6  -2  -2  491.25   64.29
  -6   2   2  432.46   33.40
  -6   2   2  503.15   52.89
   6   2  -2  374.06   61.69
   5  -2  -2  646.54   56.29
   5  -2  -2  682.43   49.50
  -5  -2   2  590.84   63.89
  -5  -2   2  597.94   50.79
  -5   2   2  599.04   37.50
   5   2  -2  703.33   78.19
  -5   2   2  584.54   45.30
  -4  -2   2 1761.82   91.89
   4  -2  -2 1882.31   86.19
   4  -2  -2 1713.33   95.29
  -4  -2   2 1716.53   98.89
  -4   2   2 1828.72   79.39
  -4   2   2 1755.22   86.69
  -3  -2   2 3621.14  163.58
   3  -2  -2 3729.43  156.08
   3   2  -2 3631.44  171.18
   2  -2  -2  355.66   20.40
   2  -2  -2  343.87   22.80
  -2   2   2  317.47   19.20
  -2   2   2  368.76   20.50
   2   2  -2  326.07   38.10
   1  -2  -2  677.83   31.70
  -1  -2   2  769.62   33.70
  -1  -2   2  701.33   41.20
   1   2  -2  725.13   43.20
   0  -2   2  859.61   38.80
   0  -2   2  892.01   40.60
   0  -2   2  852.51   44.40
   0   2  -2  816.12   39.00
   0   2  -2  906.51   46.30
   0   2  -2  853.91   40.70
  -1  -2  -2  121.79   17.50
   1  -2   2   89.99   12.60
   1  -2   2  110.39   14.30
  -1   2  -2  149.69   18.20
  -1   2  -2  131.09   15.20
   1   2   2  115.19   14.90
  -2  -2  -2  408.36   34.80
   2  -2   2  408.36   30.60
   2  -2   2  442.96   31.00
  -2   2  -2  450.45   32.10
   2   2   2  378.56   31.40
  -3  -2  -2 1407.26   87.99
   3  -2   2 1413.66   79.19
   3  -2   2 1391.96   77.09
   3   2   2 1442.06   81.09
  -3   2  -2 1474.15   79.59
  -3   2  -2 1459.35   77.69
  -4  -2  -2 1099.79   78.19
   4  -2   2 1108.99   71.69
   4  -2   2 1092.79   75.09
  -4  -2  -2 1173.38   84.79
  -4   2  -2 1084.39   69.29
  -4   2  -2 1165.78   74.99
   4   2   2 1147.69   76.69
   5  -2   2  146.79   42.10
   5  -2   2  115.69   29.00
  -5  -2  -2  144.39   36.30
  -5  -2  -2   98.69   30.60
   5   2   2  191.98   39.10
  -5   2  -2   76.19   25.20
  -5   2  -2  121.49   27.50
   6  -2   2    1.50   17.70
  -6  -2  -2   -4.40   15.80
   6  -2   2   12.50   16.50
  -6  -2  -2   23.10   22.50
   6   2   2    2.90   17.30
  -6   2  -2   10.70   16.60
  -6   2  -2    2.40   18.20
   7  -2   2  699.43   94.79
   7  -2   2  624.04   77.49
  -7  -2  -2  661.33   83.39
  -7  -2  -2  626.04   78.59
  -7   2  -2  824.32   80.69
  -7   2  -2  734.73   84.49
   7   2   2  741.03   88.69
   8  -2   2  431.06   68.39
  -8  -2  -2  291.87   59.89
  -8  -2  -2  336.37   60.99
   8  -2   2  383.16   71.49
  -8   2  -2  323.97   52.69
   8   2   2  321.57   64.79
  -8   2  -2  313.37   59.19
  -9  -2  -2  176.88   53.59
  -9  -2  -2   93.39   34.20
  -9   2  -2  212.78   53.39
  -9   2  -2  132.99   36.70
 -10  -3   2   40.50   25.60
 -10  -3   2   -4.20   26.00
  10  -3  -2   19.80   27.10
 -10   3   2   15.30   25.60
 -10   3   2   38.20   18.80
  -9  -3   2    6.20   15.10
  -9  -3   2    0.10   26.50
   9  -3  -2   -3.10   20.00
   9   3  -2   -1.70   36.90
  -9   3   2   10.60   13.00
  -9   3   2    7.70   21.70
  -8  -3   2  460.65   58.09
   8  -3  -2  416.46   84.99
   8  -3  -2  493.85   72.29
  -8  -3   2  439.86   68.69
   8   3  -2  536.85   90.59
  -8   3   2  402.86   43.40
  -8   3   2  452.45   58.99
  -7  -3   2 2162.88  129.89
   7  -3  -2 1693.23  121.39
  -7  -3   2 1864.81  115.69
   7  -3  -2 1712.53  118.29
  -7   3   2 1777.12  105.49
  -7   3   2 1784.42   92.49
   7   3  -2 1718.03  137.99
  -6  -3   2   29.40   18.20
   6  -3  -2   36.80   23.00
   6  -3  -2   16.40   14.70
  -6  -3   2   29.90   21.00
  -6   3   2   20.00   15.30
   6   3  -2   18.00   22.50
  -6   3   2   21.40   10.80
   5  -3  -2   54.79   21.60
  -5  -3   2  113.79   26.40
   5  -3  -2   92.19   20.40
  -5  -3   2  155.88   32.40
  -5   3   2   73.99   14.50
   5   3  -2   87.29   36.90
  -5   3   2   95.29   20.60
  -4  -3   2   56.59   19.60
   4  -3  -2   70.19   18.70
   4  -3  -2  110.69   18.10
   4   3  -2   83.59   27.10
  -4   3   2   78.49   13.10
  -4   3   2   71.99   15.10
   3  -3  -2  974.10   47.90
   3  -3  -2  884.71   51.99
  -3  -3   2  837.82   61.99
  -3   3   2  910.51   46.90
  -3   3   2  902.71   45.70
   3   3  -2  873.51   64.99
   2  -3  -2  712.33   36.90
   2  -3  -2  671.03   37.20
  -2  -3   2  655.33   46.90
  -2   3   2  721.93   34.50
   2   3  -2  626.14   48.30
   1  -3  -2  326.87   19.10
  -1  -3   2  328.17   32.60
  -1  -3   2  296.27   20.20
   1   3  -2  309.27   33.00
   1  -3   2 1806.82   77.49
  -1  -3  -2 1734.73   84.79
   1  -3   2 1824.12   79.49
  -1   3  -2 1646.44   77.79
   1   3   2 1783.02   80.29
  -1   3  -2 1704.03   79.49
   2  -3   2 3794.72  158.68
   2  -3   2 3792.52  159.38
  -2  -3  -2 3770.22  168.78
   2   3   2 3814.32  163.58
   3  -3   2  122.89   22.80
   3  -3   2  169.78   25.90
  -3  -3  -2  158.78   30.70
   3   3   2  198.38   31.00
  -3   3  -2  187.18   27.00
  -3   3  -2  155.18   26.10
   4  -3   2   20.60   13.40
  -4  -3  -2   30.90   17.90
  -4  -3  -2   46.80   20.60
   4  -3   2   27.10   15.00
   4   3   2   40.20   18.90
  -4   3  -2   10.40   12.90
  -4   3  -2   25.50   14.60
  -5  -3  -2  301.17   52.69
  -5  -3  -2  311.47   49.40
   5  -3   2  342.57   49.10
   5  -3   2  342.17   46.90
  -5   3  -2  320.07   46.50
  -5   3  -2  445.96   50.39
   5   3   2  364.46   66.39
   6  -3   2   70.89   29.60
   6  -3   2   58.79   25.30
  -6  -3  -2   53.69   27.50
  -6  -3  -2   93.69   34.80
  -6   3  -2   94.69   30.30
  -6   3  -2   69.99   24.60
   6   3   2  127.79   35.90
  -7  -3  -2   16.10   22.60
   7  -3   2   36.20   25.70
  -7  -3  -2    2.80   24.30
   7  -3   2   33.10   25.70
  -7   3  -2  -22.30   11.80
  -7   3  -2   44.00   23.10
   7   3   2   17.50   22.40
  -8  -3  -2   -2.20   21.60
   8  -3   2  -28.50   16.10
  -8  -3  -2    7.90   25.30
   8  -3   2   20.10   29.70
  -8   3  -2   17.10   26.10
  -8   3  -2  -12.20   14.60
  -9  -3  -2   -4.30   26.90
   9  -3   2   32.40   36.70
  -9  -3  -2   73.09   34.00
  -9   3  -2    7.80   19.40
  -9   3  -2    4.10   25.90
 -10  -4   2  207.98   44.50
  10  -4  -2  253.27   73.99
 -10  -4   2  321.47   66.99
 -10   4   2  193.88   44.30
 -10   4   2  248.78   37.80
   9  -4  -2    5.40   22.90
  -9  -4   2  -32.60   12.70
  -9  -4   2   36.30   22.50
  -9   4   2   -0.80   20.00
  -9   4   2    0.70   11.80
  -8  -4   2   44.80   27.10
   8  -4  -2   18.30   22.00
   8  -4  -2   26.10   26.10
  -8  -4   2    2.00   21.70
  -8   4   2   30.30   15.90
  -8   4   2   50.29   23.80
   8   4  -2   29.80   33.60
  -7  -4   2 1198.68  100.69
   7  -4  -2 1175.48   88.09
  -7  -4   2 1326.07   96.79
   7  -4  -2 1392.16  102.89
  -7   4   2 1207.28   70.89
  -7   4   2 1189.38   80.29
   7   4  -2 1109.09  126.29
  -6  -4   2  861.11   68.19
  -6  -4   2  722.03   81.49
   6  -4  -2  679.33   75.39
   6  -4  -2  715.53   58.49
  -6   4   2  815.72   57.19
   6   4  -2  951.50  106.99
  -6   4   2  715.13   48.90
   5  -4  -2   56.29   17.10
   5  -4  -2   73.49   22.50
  -5  -4   2   66.79   24.70
  -5   4   2   80.29   19.00
   5   4  -2   62.99   26.20
  -5   4   2   77.29   15.50
   4  -4  -2   35.40   15.10
  -4  -4   2   44.40   19.90
   4  -4  -2   30.30   11.60
  -4   4   2   47.50   12.90
   4   4  -2   18.30   18.70
  -4   4   2   51.09   12.20
   3  -4  -2   94.59   17.90
   3  -4  -2   88.19   15.40
  -3  -4   2  101.99   24.60
   3   4  -2  109.39   27.30
  -3   4   2   96.59   15.40
  -3   4   2   96.29   15.70
  -2  -4   2  657.83   49.90
   2  -4  -2  618.54   36.70
   2  -4  -2  661.13   37.90
   2   4  -2  575.34   49.20
  -2   4   2  598.94   32.90
  -1  -4   2 3279.87  147.89
   1   4  -2 3215.78  148.89
  -1  -4  -2  724.63   47.80
   1  -4   2  724.73   40.70
   1  -4   2  652.63   38.00
   1   4   2  597.84   40.70
  -1   4  -2  576.44   42.40
  -1   4  -2  672.93   44.40
   2  -4   2  628.64   42.00
  -2  -4  -2  777.72   56.39
   2  -4   2  652.23   43.10
  -2   4  -2  800.02   45.60
  -2   4  -2  670.93   44.10
   2   4   2  734.33   48.70
  -3  -4  -2 3001.70  153.68
   3  -4   2 3182.68  141.39
   3  -4   2 3115.89  140.69
  -3   4  -2 3253.37  142.29
   3   4   2 3053.59  147.49
  -3   4  -2 2960.90  139.69
   4  -4   2 1090.29   72.89
  -4  -4  -2 1205.48   85.29
   4   4   2 1203.48   79.59
  -4   4  -2 1178.68   73.29
  -4   4  -2 1130.29   69.79
   5  -4   2   15.40   16.40
  -5  -4  -2   -1.00   16.40
  -5  -4  -2   -3.00   14.90
   5  -4   2   62.89   22.20
  -5   4  -2   24.50   17.10
  -5   4  -2   13.10   14.00
   5   4   2   15.60   18.50
  -6  -4  -2   13.10   23.20
  -6  -4  -2   73.69   29.90
   6  -4   2   92.99   29.20
   6  -4   2  107.89   31.30
  -6   4  -2   59.49   25.70
   6   4   2   28.20   23.00
  -6   4  -2   57.69   22.30
  -7  -4  -2  298.97   61.69
   7  -4   2  467.85   66.79
   7  -4   2  371.86   63.79
  -7   4  -2  281.47   53.39
  -7   4  -2  333.97   56.89
   7   4   2  374.06   63.79
  -8  -4  -2  384.76   68.59
  -8  -4  -2  396.26   72.99
   8  -4   2  274.57   57.39
   8  -4   2  329.77   65.09
  -8   4  -2  181.48   43.60
   8   4   2  318.87   63.09
  -8   4  -2  263.77   46.10
  -9  -4  -2  298.07   61.39
  -9   4  -2  227.58   46.50
  -9  -5   2   24.90   30.20
  -9  -5   2   -5.20   24.10
   9  -5  -2  -17.20   17.40
  -9   5   2  -12.80   10.40
  -9   5   2   17.20   20.20
  -8  -5   2    8.90   21.60
   8  -5  -2   -9.80   13.80
  -8  -5   2  -21.80   18.60
   8  -5  -2  -22.30   13.40
   8   5  -2  -22.30   20.80
  -8   5   2   14.20   13.90
  -8   5   2  -19.90   11.50
  -7  -5   2  343.97   62.99
   7  -5  -2  274.57   54.89
   7  -5  -2  380.66   53.89
  -7  -5   2  230.18   45.40
  -7   5   2  295.37   42.40
  -7   5   2  317.47   38.30
   7   5  -2  318.67   66.89
  -6  -5   2  111.29   35.00
   6  -5  -2   78.19   22.60
   6  -5  -2   89.99   29.30
  -6   5   2   80.79   21.80
  -6   5   2   89.59   19.90
   6   5  -2  172.68   46.20
  -5  -5   2   45.00   26.30
   5  -5  -2   97.29   24.40
   5  -5  -2   46.50   16.30
  -5   5   2   65.29   17.60
  -5   5   2   48.00   15.10
   5   5  -2    5.80   18.30
   4  -5  -2  409.86   40.50
   4  -5  -2  288.37   36.30
  -4  -5   2  311.97   47.00
   4   5  -2  297.17   59.79
  -4   5   2  357.56   29.50
  -4   5   2  333.77   29.10
   3  -5  -2 1982.60   94.79
   3  -5  -2 1952.90   93.59
  -3  -5   2 1834.02  110.29
  -3   5   2 2031.30   91.59
  -3   5   2 1948.01   87.89
   3   5  -2 1878.21  113.79
   2  -5  -2   50.89   12.90
  -2  -5   2   56.69   13.10
  -2  -5   2   80.99   23.90
   2  -5  -2   41.80   12.00
   2   5  -2   29.80   16.70
  -1  -5   2 1232.98   62.09
   1  -5  -2 1256.77   58.89
  -1  -5   2 1223.08   74.89
   1  -5  -2 1217.58   62.99
   1   5  -2 1071.89   73.29
   0  -5   2    6.20   10.60
   0  -5   2   24.60   10.60
   0  -5   2   15.00    8.00
   0   5  -2   30.20   10.20
  -1  -5  -2   40.80   16.40
   1  -5   2   43.20   11.90
   1  -5   2   40.40   11.30
   1  -5   2   27.10   14.80
  -1   5  -2   43.90   12.10
  -1   5  -2   55.99   15.90
   2  -5   2 1771.12   87.09
  -2  -5  -2 1651.13   98.29
   2  -5   2 1791.82   85.89
   2   5   2 1697.73   91.59
  -2   5  -2 1765.12   87.79
  -2   5  -2 1729.83   86.09
   3  -5   2 3403.16  152.08
  -3  -5  -2 3406.26  169.08
   3  -5   2 3261.37  151.18
  -3   5  -2 3394.26  151.78
  -3   5  -2 3468.65  152.18
   3   5   2 3113.29  157.58
   4  -5   2 2578.94  130.89
  -4  -5  -2 2629.34  147.89
   4  -5   2 2581.14  131.89
  -4   5  -2 2653.23  130.69
   4   5   2 2748.63  141.99
  -4   5  -2 2760.42  133.19
   5  -5   2 1377.96   91.09
   5  -5   2 1357.46   88.59
  -5  -5  -2 1352.96  101.29
  -5   5  -2 1296.17   86.89
   5   5   2 1343.97   95.39
  -5   5  -2 1380.56   85.39
   6  -5   2   -6.20   15.30
  -6  -5  -2  -12.30   14.90
   6  -5   2    1.80   18.40
  -6   5  -2   15.20   16.40
   6   5   2    7.00   18.80
  -6   5  -2    5.70   18.40
   7  -5   2  898.61   97.49
   7  -5   2  947.91   82.99
  -7  -5  -2  926.91  106.09
  -7  -5  -2  962.30  107.39
  -7   5  -2  885.51   73.49
   7   5   2  920.91   98.79
  -7   5  -2  842.62   88.69
  -8  -5  -2  347.47   64.59
   8  -5   2  320.87   63.29
  -8  -5  -2  231.38   54.59
  -8   5  -2  204.88   49.30
  -8   5  -2  242.88   46.60
   8   5   2  304.77   61.99
  -9  -5  -2   34.60   29.70
  -9  -5  -2  -44.90   18.60
  -9   5  -2   19.10   28.10
  -9   5  -2   -1.10   20.20
  -9  -6   2  -12.30   20.70
  -9  -6   2   22.10   35.60
   9  -6  -2  -15.20   16.80
  -9   6   2   35.00   24.00
  -9   6   2   38.10   20.20
   8  -6  -2    2.90   18.70
  -8  -6   2   23.80   28.90
  -8  -6   2    8.80   20.90
  -8   6   2   -8.70   14.60
  -8   6   2   55.69   30.30
   8   6  -2    4.50   28.90
  -7  -6   2   34.00   24.20
  -7  -6   2   -8.10   19.20
   7  -6  -2    8.00   16.90
   7   6  -2  -23.90   26.10
  -7   6   2  -15.10   12.00
  -7   6   2  -12.60    9.20
   6  -6  -2  269.87   49.10
  -6  -6   2  274.47   56.39
   6  -6  -2  246.98   39.80
   6   6  -2  337.57   63.99
  -6   6   2  376.86   41.80
  -6   6   2  252.77   35.60
   5  -6  -2  432.86   47.70
  -5  -6   2  513.65   67.69
   5  -6  -2  553.54   57.99
  -5   6   2  512.95   40.70
  -5   6   2  542.75   41.90
   5   6  -2  471.05   71.89
   4  -6  -2    1.50    9.50
  -4  -6   2    0.90   15.70
   4  -6  -2   62.19   19.60
   4   6  -2   21.10   20.30
  -4   6   2    7.60    9.60
  -4   6   2   16.20   10.60
  -3  -6   2  850.41   82.29
   3  -6  -2  654.83   46.50
   3  -6  -2  642.34   46.10
   3   6  -2  463.95   70.59
  -3   6   2  745.53   41.80
  -2  -6   2   42.20   13.40
   2  -6  -2   38.50   13.10
  -2  -6   2   27.90   16.90
   2  -6  -2   33.00   12.80
   2   6  -2   15.10   16.00
  -1  -6   2  454.85   31.80
   1  -6  -2  497.05   37.10
  -1  -6   2  522.05   36.50
   1  -6  -2  483.45   33.30
  -1  -6   2  483.75   54.39
   1   6  -2  426.66   50.59
   0  -6   2  736.53   58.29
   0  -6   2  748.33   44.70
   0  -6   2  755.82   47.60
   0  -6  -2  760.02   57.89
  -1  -6  -2   24.50   16.50
   1  -6   2   -1.30    7.50
   1  -6   2   15.50   10.00
   1  -6   2   11.00   13.40
  -1   6  -2    6.90    9.10
  -2  -6  -2  487.45   57.49
   2  -6   2  555.94   55.29
  -2   6  -2  540.05   42.40
  -2   6  -2  532.15   39.50
   2   6   2  553.24   45.60
   3  -6   2  109.99   24.20
  -3  -6  -2  122.29   31.20
   3  -6   2   79.09   20.50
  -3   6  -2   64.89   17.60
   3   6   2   66.29   22.50
  -3   6  -2  100.79   21.80
   4  -6   2  438.76   48.90
   4  -6   2  501.25   51.99
  -4  -6  -2  336.17   54.59
   4   6   2  366.46   51.09
  -4   6  -2  490.55   50.19
  -4   6  -2  429.66   48.90
  -5  -6  -2  631.04   78.09
   5  -6   2  597.54   64.39
   5  -6   2  526.95   60.09
  -5   6  -2  681.53   56.09
  -5   6  -2  500.65   56.99
   5   6   2  619.24   71.39
   6  -6   2   -6.70   13.40
  -6  -6  -2   38.10   30.30
   6  -6   2  -14.70   13.60
  -6  -6  -2   13.50   21.70
   6   6   2  -11.80   16.00
  -6   6  -2   18.70   19.70
  -6   6  -2   30.00   19.10
   7  -6   2   34.90   26.10
   7  -6   2  107.89   34.40
  -7  -6  -2   32.50   32.60
  -7  -6  -2  117.99   40.20
  -7   6  -2   92.99   32.50
  -7   6  -2   52.49   24.60
   7   6   2  152.38   42.20
  -8  -6  -2    6.70   22.70
  -8  -6  -2   -3.80   26.80
  -8   6  -2   19.40   28.20
   8   6   2   40.60   33.60
  -8   6  -2   -4.50   15.20
  -9  -7   2   42.30   34.40
  -9  -7   2  -17.20   21.50
   9  -7  -2   21.10   25.90
  -9   7   2    1.50   19.00
  -9   7   2   -8.20   13.70
  -8  -7   2   74.39   33.40
  -8  -7   2   61.09   39.20
  -8   7   2   96.09   26.50
  -8   7   2   50.49   24.30
   7  -7  -2  254.37   44.60
  -7  -7   2  203.98   54.69
   7  -7  -2  161.68   42.70
  -7   7   2  225.08   37.90
   7   7  -2  243.78   61.19
   6  -7  -2   59.09   26.20
  -6  -7   2   25.50   25.60
   6  -7  -2   92.49   25.50
   6   7  -2   31.30   28.40
  -6   7   2   79.19   22.00
  -6   7   2   67.49   20.60
   5  -7  -2   11.50   14.70
   5  -7  -2   19.40   17.10
  -5  -7   2   24.50   23.70
  -5   7   2   19.50   14.50
   5   7  -2   20.80   22.90
  -5   7   2   19.30   13.50
   4  -7  -2   20.90   16.80
  -4  -7   2   65.69   28.50
   4  -7  -2   33.80   15.10
   4   7  -2   44.30   26.40
  -4   7   2   42.00   14.40
  -3  -7   2   50.79   24.20
   3  -7  -2   58.29   17.80
   3  -7  -2   32.50   14.90
   3   7  -2   60.79   26.50
   2  -7  -2   41.60   14.20
  -2  -7   2   35.30   21.20
  -2  -7   2   21.00   13.60
   2  -7  -2   23.30   12.90
   2   7  -2   43.90   20.80
   1  -7  -2  205.68   38.50
   1  -7  -2  165.38   27.10
  -1  -7   2  177.28   35.00
   1  -7  -2  185.18   25.00
  -1  -7   2  207.08   25.10
   0  -7  -2 1425.26   93.89
   0  -7   2 1450.25   94.99
   0  -7   2 1562.44   77.79
   0  -7   2 1577.74   81.99
   1  -7   2  855.91   54.59
   1  -7   2  993.10   60.59
  -1  -7  -2  877.51   70.69
   1  -7   2  943.61   72.09
  -1   7  -2  926.61   59.69
   2  -7   2   96.69   21.40
   2  -7   2  141.69   25.40
  -2  -7  -2   83.89   28.00
  -2   7  -2   98.79   21.00
  -2   7  -2   49.10   17.60
   3  -7   2  652.73   49.50
   3  -7   2  535.95   47.50
  -3  -7  -2  613.54   72.69
  -3   7  -2  514.75   45.50
  -3   7  -2  572.84   48.70
   3   7   2  629.34   54.39
   4  -7   2  287.37   42.20
   4  -7   2  249.18   38.30
  -4  -7  -2  363.16   58.99
  -4   7  -2  258.07   38.90
   4   7   2  260.37   43.90
  -4   7  -2  246.68   36.80
   5  -7   2  153.98   35.50
   5  -7   2  138.89   33.20
  -5  -7  -2  184.98   47.40
  -5   7  -2  131.79   31.60
   5   7   2  176.08   37.60
  -5   7  -2  141.99   36.30
   6  -7   2  -12.70   15.30
  -6  -7  -2    7.10   23.80
  -6   7  -2   -7.70   14.80
   6   7   2  -18.70   14.40
  -6   7  -2   -0.80   15.30
   7  -7   2   48.80   30.10
  -7  -7  -2  118.89   40.30
  -7  -7  -2  144.19   44.50
  -7   7  -2  115.59   32.40
   7   7   2  155.28   41.00
  -7   7  -2   60.09   30.80
  -8  -7  -2   27.40   31.00
  -8   7  -2   28.90   47.10
  -8   7  -2   81.49   30.30
  -8  -8   2   35.00   27.50
   8  -8  -2   -3.80   17.90
  -8  -8   2  -15.60   19.50
  -8   8   2    6.50   16.10
  -8   8   2  -10.50   16.70
  -7  -8   2  560.04   85.39
   7   8  -2  390.96   89.09
  -7   8   2  343.27   45.60
  -7   8   2  405.36   50.59
   6  -8  -2   64.69   23.30
  -6  -8   2   44.70   29.70
   6  -8  -2   61.69   23.30
  -6   8   2   17.30   16.00
  -6   8   2   27.10   18.10
   6   8  -2   23.20   25.40
  -5  -8   2   13.20   25.90
   5  -8  -2   12.70   17.70
   5  -8  -2   -5.50   10.60
  -5   8   2    2.30   11.80
   5   8  -2  -10.50   14.00
   4  -8  -2  344.37   43.80
  -4  -8   2  418.86   66.29
   4  -8  -2  275.37   39.20
   4   8  -2  335.87   59.19
   3  -8  -2   81.09   22.50
  -3  -8   2   33.70   25.50
  -3  -8   2   49.50   18.90
   3  -8  -2   50.49   18.40
   3   8  -2   79.59   29.00
  -2  -8   2  833.02   87.89
   2  -8  -2  969.70   64.49
  -2  -8   2  917.21   61.59
   2  -8  -2 1032.80   62.79
   2   8  -2 1083.79   84.39
   1  -8  -2   77.29   18.50
  -1  -8   2   50.49   16.10
  -1  -8   2   81.89   20.40
   1  -8  -2   58.29   25.70
   1  -8  -2  141.79   25.60
  -1  -8   2   71.89   27.30
   0  -8  -2  403.56   57.69
   0  -8   2  482.25   48.10
   0  -8   2  468.25   61.39
   0  -8  -2  382.86   34.00
   0  -8   2  394.66   34.80
   0  -8  -2  469.15   41.50
   1  -8   2   38.30   15.10
  -1  -8  -2   57.09   22.60
   1  -8   2   24.10   15.80
   1  -8   2    4.20   16.00
   2  -8   2  292.67   48.60
   2  -8   2  244.98   35.10
   2  -8   2  331.37   39.30
  -2  -8  -2  269.87   50.39
  -2   8  -2  321.77   41.80
  -3  -8  -2   74.29   30.90
   3  -8   2  145.39   29.10
   3  -8   2  128.39   28.20
   3   8   2  168.38   34.90
  -3   8  -2  137.79   30.50
  -3   8  -2  102.89   23.60
   4  -8   2   12.30   15.90
   4  -8   2   31.10   18.30
  -4   8  -2   30.50   19.20
  -4   8  -2   15.40   17.00
   4   8   2   -7.70   13.80
  -5  -8  -2    9.60   23.50
   5  -8   2    7.20   16.40
  -5   8  -2   13.50   18.00
   5   8   2   14.10   21.60
  -5   8  -2   -7.30   13.60
  -6  -8  -2  111.09   38.30
   6  -8   2  135.89   34.70
   6  -8   2   32.80   24.90
  -6   8  -2   94.39   30.70
   6   8   2  122.59   39.70
  -6   8  -2  125.19   31.90
  -7  -8  -2  249.08   58.79
  -7  -8  -2  239.78   60.29
  -7   8  -2  165.68   42.30
  -7   8  -2   92.99   30.60
   7   8   2  215.08   51.19
  -8  -9   2  151.68   49.60
  -8   9   2  188.08   39.40
   7  -9  -2  153.98   39.20
  -7  -9   2  229.48   57.79
  -7   9   2  199.88   36.70
  -6  -9   2    8.60   23.30
   6  -9  -2    2.60   16.80
  -6   9   2   14.20   14.40
   6   9  -2   -0.20   25.50
   5  -9  -2   91.09   30.60
  -5  -9   2  115.09   40.70
   5  -9  -2  139.39   30.70
   5   9  -2  133.49   44.10
   4  -9  -2   44.20   20.50
   4  -9  -2   37.40   18.60
  -4  -9   2   29.00   26.90
  -4  -9   2   44.20   20.30
   4   9  -2   18.50   24.00
   3  -9  -2    6.30   14.90
   3  -9  -2   -5.60   10.90
  -3  -9   2   12.30   21.00
  -3  -9   2   -7.20   11.60
   3   9  -2  -11.70   17.20
   2  -9  -2  308.07   53.89
   2  -9  -2  147.29   27.70
  -2  -9   2  209.38   29.60
   2  -9  -2  236.58   36.20
  -2  -9   2  121.09   36.80
  -2  -9   2  237.68   35.80
   1  -9  -2  111.19   22.20
   1  -9  -2  122.19   35.50
  -1  -9   2  103.89   24.90
  -1  -9   2   93.79   22.30
   1  -9  -2  145.49   28.40
  -1  -9   2  121.79   35.00
   0  -9  -2  149.99   30.70
   0  -9  -2  141.79   25.00
   0  -9   2  171.28   41.90
   0  -9  -2  126.79   36.50
   0  -9   2  144.49   25.40
   0  -9   2  113.79   25.10
   1  -9   2  886.81   63.69
   1  -9   2  912.81   60.69
  -1  -9  -2 1011.70  102.09
   1  -9   2  790.62   89.69
  -2  -9  -2   -4.10   18.20
   2  -9   2    1.20   12.70
   2  -9   2   -2.40   11.20
  -3  -9  -2  -20.50   17.10
   3  -9   2  -10.40   17.00
   3  -9   2   13.50   14.00
   3  -9   2   23.60   17.70
  -3   9  -2   18.70   17.20
   4  -9   2  164.28   32.70
  -4  -9  -2  223.58   50.09
   4  -9   2  137.19   32.10
  -4   9  -2  182.98   36.20
  -4   9  -2  112.59   27.60
   4   9   2  133.29   35.00
   5  -9   2   20.50   20.00
   5  -9   2    0.50   14.30
  -5  -9  -2   -2.30   24.30
  -5   9  -2   -5.20   14.60
  -5   9  -2   -9.00   14.60
   5   9   2  -16.40   14.70
  -6  -9  -2   27.60   30.20
  -6   9  -2   20.50   20.80
  -6   9  -2   12.60   19.80
   6   9   2   20.30   23.00
  -7  -9  -2   63.29   37.50
  -7  -9  -2   75.09   35.70
  -7   9  -2   27.60   25.30
  -7   9  -2   42.90   27.70
  -7 -10   2    8.00   29.80
  -7  10   2    1.50   16.10
  -6 -10   2    7.80   29.80
  -5 -10   2   20.00   17.40
  -5 -10   2   -8.80   21.10
   5 -10  -2    4.80   15.40
   5  10  -2   20.40   22.60
   4 -10  -2  322.77   46.60
  -4 -10   2  381.16   69.99
  -4 -10   2  501.15   87.69
   4 -10  -2  434.06   53.99
   4  10  -2  335.07   64.19
   3 -10  -2  551.94   63.19
  -3 -10   2  561.04   79.79
  -3 -10   2  632.24   65.39
   3 -10  -2  672.43   86.99
  -2 -10   2   18.20   14.50
   2 -10  -2   25.70   27.90
   2 -10  -2   28.90   16.90
  -2 -10   2  -10.40   13.50
  -2 -10   2   -7.90   17.40
   2 -10  -2   -6.30   12.10
   1 -10  -2   20.70   25.80
  -1 -10   2   13.30   14.70
   1 -10  -2   25.50   17.00
  -1 -10   2   -8.60   16.40
  -1 -10   2   12.40   12.80
   1 -10  -2   20.80   15.70
   0 -10   2   -4.50   10.20
   0 -10   2   31.90   28.30
   0 -10  -2   22.00   17.80
   0 -10  -2    2.70   20.40
   0 -10   2    8.80   15.60
   0 -10  -2    6.90   14.90
  -1 -10  -2   15.80   16.60
   1 -10   2   14.40   16.40
   1 -10   2   -7.30   12.30
  -1 -10  -2   -0.20   22.40
   1 -10   2   -7.60   20.20
  -1 -10  -2   17.80   14.50
  -2 -10  -2  124.69   40.70
   2 -10   2   95.59   32.00
   2 -10   2   60.79   33.10
   2 -10   2   52.29   22.50
   3 -10   2   -2.90   13.90
   3 -10   2    7.40   23.70
  -3 -10  -2   34.90   31.20
   3 -10   2    2.70   14.20
   4 -10   2   34.40   22.30
   4 -10   2   62.59   35.90
   4 -10   2   48.30   29.40
  -4 -10  -2   83.79   37.50
  -4  10  -2   35.30   22.20
  -5 -10  -2   17.50   26.30
   5  10   2   12.90   22.30
  -5  10  -2   22.30   21.20
  -5  10  -2   22.00   22.00
   6  10   2   -1.30   21.40
  -6  10  -2    8.90   20.80
  -6 -11   2   40.30   38.20
  -5 -11   2  105.09   42.20
  -4 -11   2   28.90   15.80
  -4 -11   2   16.80   28.90
   3 -11  -2  115.09   32.10
   3 -11  -2  139.49   31.10
  -3 -11   2   29.60   21.20
  -3 -11   2   53.59   36.70
   3 -11  -2   78.09   36.20
   2 -11  -2  255.47   54.49
  -2 -11   2  225.28   55.19
  -2 -11   2  215.58   33.30
  -2 -11   2  164.28   34.20
   2 -11  -2  214.08   41.40
   2 -11  -2  193.08   35.90
   1 -11  -2    5.40   18.50
   1 -11  -2    5.50   15.60
  -1 -11   2   28.30   19.00
  -1 -11   2  -22.60   14.60
   1 -11  -2   31.50   30.80
  -1 -11   2   -7.50   12.10
   0 -11   2  225.08   53.79
   0 -11  -2  176.58   33.80
   0 -11  -2  256.87   58.59
   0 -11  -2  123.49   31.50
   0 -11   2  260.67   44.10
   0 -11   2  252.57   38.80
  -1 -11  -2    3.90   15.50
   1 -11   2   -2.00   12.50
  -1 -11  -2  -12.90   20.60
   1 -11   2   -7.00   22.40
  -1 -11  -2  -12.80   13.00
   1 -11   2   -2.90   13.40
  -2 -11  -2  157.78   48.50
   2 -11   2  136.89   32.60
  -2 -11  -2  104.39   30.80
   2 -11   2  155.98   33.00
   2 -11   2  110.49   42.30
   3 -11   2   35.10   30.50
  -3 -11  -2   21.10   32.00
   4 -11   2   20.80   29.40
  -4 -11  -2   30.90   31.80
   5 -11   2    7.60   28.70
  -4 -12   2    1.70   49.80
  -3 -12   2  211.98   53.69
   3 -12  -2  173.38   51.69
   2 -12  -2  -26.00   15.80
  -2 -12   2   41.10   31.30
  -1 -12   2   14.90   29.10
   1 -12  -2   27.90   32.00
   0 -12  -2  -19.00   21.10
   0 -12   2  -12.80   22.30
   1 -12   2   36.80   30.70
  -1 -12  -2   19.60   26.80
  -2 -12  -2  -15.00   18.40
   2 -12   2    6.60   26.70
  -3 -12  -2    6.90   29.00
   3 -12   2  -26.00   19.40
  -4 -12  -2   16.20   32.00
   4 -12   2   -4.90   27.30
   2 -13  -2   87.59   44.80
  -2 -13   2   17.20   34.00
  -1 -13   2   -7.70   28.90
   1 -13  -2   19.00   49.20
   0 -13   2    9.20   33.00
  -1 -13  -2  -32.00   20.50
   1 -13   2    9.30   32.40
  -2 -13  -2    2.00   30.20
   2 -13   2   18.80   29.10
 -10   0   3    2.60   20.60
 -10   0   3    5.70   12.40
   9   0  -3    3.90   25.30
  -9   0   3   -2.10   10.30
  -9   0   3    8.30   20.60
   8   0  -3   -3.00   20.90
  -8   0   3   18.40   21.40
  -8   0   3    3.60    9.50
   7   0  -3   -0.60   21.60
  -7   0   3    6.80   16.90
  -7   0   3   -6.80    7.30
  -6   0   3    1.00    6.20
  -6   0   3   -9.70   10.90
   6   0  -3  -22.80   10.90
  -5   0   3    5.30    5.50
   5   0  -3   -6.50   11.90
  -5   0   3    5.00   11.30
  -4   0   3   -1.30    3.30
   4   0  -3   -3.10    9.00
  -4   0   3   -0.50    7.90
  -3   0   3    9.20    7.70
   3   0  -3    5.00    8.50
  -2   0   3    2.10    3.80
   2   0  -3   -2.60    6.00
   1   0  -3    0.30    3.50
   1   0  -3    0.80    2.60
  -1   0   3    2.10    3.70
   0   0  -3    1.90    2.50
   0   0  -3    0.40    1.90
   0   0   3   -8.00    4.00
   0   0  -3   -3.00    5.50
   1   0   3   16.90    6.40
  -1   0  -3   -0.40    8.50
   1   0   3   -8.20    6.10
  -1   0  -3    0.60    5.70
   2   0   3  -11.50    6.50
   2   0   3    2.10    6.90
  -2   0  -3   13.30   11.90
  -2   0  -3    3.00    8.00
  -3   0  -3  -21.00    7.00
   3   0   3    4.00    9.20
  -3   0  -3   10.30   14.20
   3   0   3   18.50   16.90
  -4   0  -3   -3.60   12.10
   4   0   3    4.60   12.60
  -4   0  -3   16.30   16.40
   4   0   3   -9.50   12.00
  -5   0  -3    4.20   16.70
  -5   0  -3    0.70   16.90
   5   0   3   -0.30   12.70
   5   0   3    0.50   18.60
   6   0   3    8.20   17.50
  -6   0  -3   20.80   21.10
  -6   0  -3   23.30   22.20
   7   0   3   18.10   22.60
  -7   0  -3   17.80   22.90
  -7   0  -3   17.60   20.60
  -8   0  -3   31.20   27.20
  -8   0  -3    1.60   19.50
  -9   0  -3    1.50   21.60
  -9   0  -3   25.20   27.00
 -10  -1   3 1020.90   67.39
 -10  -1   3 1188.58   95.49
 -10   1   3  907.61   62.89
 -10   1   3  965.70   85.69
   9  -1  -3   11.60   24.90
  -9  -1   3    6.20   11.70
  -9  -1   3   12.30   23.70
   9   1  -3   45.30   35.30
  -9   1   3   51.79   17.00
  -9   1   3   35.20   26.00
   8  -1  -3  232.78   55.89
  -8  -1   3  163.98   26.30
  -8   1   3  170.58   24.70
  -8   1   3  198.08   39.80
   8   1  -3  158.78   51.09
  -7  -1   3   33.20   14.10
   7  -1  -3   14.10   16.00
   7  -1  -3   53.49   29.20
  -7  -1   3   69.29   25.40
  -7   1   3   18.50   10.80
   7   1  -3   55.29   31.10
  -7   1   3   36.20   19.70
   6  -1  -3   22.30   15.20
  -6  -1   3   66.69   22.20
  -6  -1   3   36.80   12.70
   6   1  -3   13.40   22.70
  -6   1   3   68.99   13.30
  -6   1   3   27.50   15.30
   5  -1  -3  101.99   21.30
   5  -1  -3  104.19   28.90
  -5  -1   3  119.49   19.30
  -5  -1   3  125.99   26.80
  -5   1   3   88.79   12.60
   5   1  -3   76.09   26.20
  -5   1   3  126.49   23.50
  -4  -1   3  269.07   23.50
   4  -1  -3  332.87   40.70
   4  -1  -3  239.38   26.00
  -4   1   3  287.77   17.70
   4   1  -3  194.08   38.10
  -4   1   3  242.28   27.10
   3  -1  -3 1992.20   96.49
  -3  -1   3 2073.19   86.39
   3  -1  -3 2055.69   82.89
  -3  -1   3 2052.39   97.19
  -3   1   3 2076.49   87.79
   3   1  -3 1793.02  103.39
  -2  -1   3  349.27   15.70
  -2  -1   3  335.67   25.40
   2  -1  -3  316.47   21.50
   2  -1  -3  347.77   16.80
   2   1  -3  272.57   30.70
  -2   1   3  371.86   18.10
  -1  -1  -3 4402.16  191.98
   2  -1   3   -9.00    5.40
  -2  -1  -3    6.80   11.80
   2  -1   3    0.60    7.20
  -2  -1  -3   -8.80    5.70
  -2   1  -3    3.90    8.10
   2   1   3   -4.60    5.40
  -2   1  -3   -4.90    6.30
  -3  -1  -3   -2.80   12.00
   3  -1   3   -2.80    7.60
   3  -1   3   -6.70    9.20
   3   1   3   -1.40    7.90
  -3   1  -3   -2.50   10.00
  -3   1  -3    5.40   10.40
  -4  -1  -3   18.10   18.00
  -4  -1  -3   17.00   16.50
   4  -1   3   39.90   18.10
   4  -1   3   12.40   17.20
  -4   1  -3    9.40   15.80
   4   1   3   31.40   16.20
  -4   1  -3    5.00   12.90
   5  -1   3  414.36   71.99
  -5  -1  -3  431.76   58.59
  -5  -1  -3  427.56   62.19
   5  -1   3  440.66   64.79
  -5   1  -3  497.55   60.49
   5   1   3  403.96   55.19
  -5   1  -3  488.05   60.99
  -6  -1  -3  303.57   54.59
  -6  -1  -3  242.58   48.50
   6  -1   3  220.38   49.90
   6  -1   3  176.28   39.40
  -6   1  -3  129.49   34.30
  -6   1  -3  183.28   42.50
   6   1   3  205.48   42.10
   7  -1   3 1298.37  103.09
  -7  -1  -3 1705.73  119.09
  -7  -1  -3 1510.65  111.69
   7  -1   3 1357.66  120.99
  -7   1  -3 1268.97   98.89
   7   1   3 1404.96  107.39
  -7   1  -3 1572.94  112.99
  -8  -1  -3  772.42   92.89
   8  -1   3  707.13   88.89
  -8  -1  -3  811.52   95.99
   8   1   3  583.84   81.89
  -8   1  -3  556.74   79.49
  -8   1  -3  596.74   78.29
  -9  -1  -3  259.27   54.79
  -9  -1  -3  206.48   52.69
  -9   1  -3  314.37   57.09
  -9   1  -3  242.48   53.29
 -10  -2   3   30.90   17.20
 -10  -2   3   15.40   27.90
 -10   2   3   29.80   16.10
 -10   2   3   15.00   27.60
  -9  -2   3   31.10   25.00
   9  -2  -3   -2.60   22.20
  -9  -2   3    9.00   12.60
   9   2  -3   20.30   32.10
  -9   2   3    5.30   19.50
  -9   2   3   -7.40    9.40
  -8  -2   3  240.68   45.60
   8  -2  -3  292.87   51.09
   8  -2  -3  368.66   71.29
  -8  -2   3  194.88   32.50
  -8   2   3  201.28   38.50
  -8   2   3  234.88   29.50
   8   2  -3  190.48   53.99
  -7  -2   3  275.97   49.10
  -7  -2   3  341.97   40.90
   7  -2  -3  281.37   57.29
   7  -2  -3  168.98   37.40
  -7   2   3  344.57   44.10
  -7   2   3  302.67   31.00
   7   2  -3  280.67   58.19
   6  -2  -3  299.57   42.70
  -6  -2   3  446.06   56.99
  -6  -2   3  322.37   40.30
   6  -2  -3  384.16   56.89
  -6   2   3  336.27   29.90
   6   2  -3  206.88   49.60
  -6   2   3  324.27   38.90
  -5  -2   3  401.76   42.30
  -5  -2   3  420.96   51.39
   5  -2  -3  385.16   49.40
   5  -2  -3  444.36   36.90
  -5   2   3  434.96   28.30
  -5   2   3  468.95   37.00
   5   2  -3  441.36   65.89
   4  -2  -3 1140.59   58.89
  -4  -2   3 1221.08   74.99
   4  -2  -3 1230.88   72.89
  -4   2   3 1224.88   54.99
  -4   2   3 1292.57   63.59
   4   2  -3 1077.49   81.99
  -3  -2   3  543.55   39.80
   3  -2  -3  362.66   30.20
   3  -2  -3  451.95   25.40
  -3   2   3  446.66   26.30
   3   2  -3  426.36   49.70
  -3   2   3  445.96   23.80
  -2  -2   3  801.82   47.70
  -2  -2   3  787.02   35.60
   2  -2  -3  801.22   38.70
   2  -2  -3  786.92   37.00
   2   2  -3  829.72   52.69
  -2   2   3  773.52   34.50
  -1  -2   3   40.30    7.10
  -1  -2   3   24.70    5.20
  -1  -2   3   30.80    9.00
   1   2  -3   21.90    6.10
   1   2  -3   34.70   11.10
   1  -2   3 1481.05   71.69
  -1  -2  -3 1470.35   71.59
   1  -2   3 1586.44   68.59
  -1   2  -3 1644.64   74.49
  -1   2  -3 1400.16   68.79
  -2  -2  -3 2145.89  107.59
   2  -2   3 2328.57  102.99
   2  -2   3 2163.98  105.99
  -2   2  -3 2282.87  105.09
   2   2   3 2266.17  101.59
  -3  -2  -3 5430.06  245.88
   3  -2   3 5402.26  232.48
  -3  -2  -3 5268.67  233.98
   3  -2   3 5407.36  225.78
  -3   2  -3 5470.25  231.58
   3   2   3 5254.47  226.28
  -3   2  -3 5290.67  229.38
  -4  -2  -3 3898.01  201.68
  -4  -2  -3 3759.92  189.78
   4  -2   3 3943.71  181.98
   4  -2   3 3709.53  189.88
  -4   2  -3 3929.71  185.58
   4   2   3 4192.58  185.18
  -4   2  -3 4017.50  185.28
  -5  -2  -3 1641.24  110.99
  -5  -2  -3 1882.21  123.39
   5  -2   3 1581.94  114.09
   5  -2   3 1769.52  105.19
  -5   2  -3 1606.04  104.79
  -5   2  -3 1779.02  106.09
   5   2   3 1725.43  105.89
   6  -2   3  181.88   39.60
  -6  -2  -3  211.58   47.70
   6  -2   3  187.58   46.40
  -6  -2  -3  258.07   54.69
  -6   2  -3  188.98   41.90
   6   2   3  282.47   50.19
  -6   2  -3  160.98   36.50
   7  -2   3  147.89   45.60
  -7  -2  -3  200.18   45.40
   7  -2   3  112.39   33.40
   7   2   3  126.29   37.10
  -7   2  -3  184.68   45.10
   8  -2   3  105.29   35.70
   8  -2   3   49.10   38.80
  -8  -2  -3  143.19   44.60
  -8  -2  -3  193.28   46.80
  -8   2  -3   90.59   32.70
  -8   2  -3   95.19   37.20
   8   2   3  216.08   57.39
  -9  -2  -3  104.49   44.90
  -9  -2  -3   91.09   38.50
  -9   2  -3  174.78   43.30
  -9   2  -3   71.39   40.10
 -10  -3   3   -5.20   20.80
  10  -3  -3  -15.10   17.90
 -10  -3   3   -4.50   14.30
 -10   3   3   -0.70   11.30
 -10   3   3    1.20   21.60
   9  -3  -3   18.40   31.70
  -9  -3   3   -1.70   13.80
  -9  -3   3    2.40   21.50
   9  -3  -3   -0.90   17.50
  -9   3   3   35.20   23.20
   9   3  -3  -20.90   16.60
  -9   3   3    0.10   10.70
   8  -3  -3  197.68   43.80
  -8  -3   3  344.97   55.69
  -8  -3   3  329.57   45.70
   8  -3  -3  362.36   66.29
  -8   3   3  269.07   32.80
  -8   3   3  248.28   52.79
   8   3  -3  385.66   74.59
  -7  -3   3 2731.03  145.29
  -7  -3   3 2798.62  157.28
   7  -3  -3 2726.93  150.28
   7  -3  -3 2672.73  162.38
  -7   3   3 2649.83  135.89
   7   3  -3 2321.87  172.68
  -7   3   3 2860.81  123.89
   6  -3  -3  700.93   55.49
  -6  -3   3  743.03   79.69
  -6  -3   3  662.43   57.59
   6  -3  -3  648.34   72.99
  -6   3   3  824.32   46.00
  -6   3   3  744.93   52.49
   6   3  -3  644.04   88.49
   5  -3  -3   -3.60    9.90
   5  -3  -3   10.20    9.70
  -5  -3   3    3.40   13.40
   5   3  -3   10.00   18.60
  -5   3   3   10.30    7.50
  -5   3   3   15.50   10.50
  -4  -3   3 5632.14  252.67
   4  -3  -3 5910.11  252.27
   4   3  -3 6010.00  269.37
   3   3  -3 5343.56  238.68
   2  -3  -3 1608.34   72.59
  -2  -3   3 1834.52   88.39
   2  -3  -3 1695.13   73.59
  -2   3   3 1628.64   68.09
   2   3  -3 1627.24   89.89
  -1  -3   3  260.47   18.40
  -1  -3   3  229.08   16.80
  -1  -3   3  272.07   29.30
   1   3  -3  249.38   30.60
   1   3  -3  251.57   19.00
   0  -3  -3 1313.97   66.99
   0  -3   3 1487.35   66.79
   0  -3   3 1482.05   72.89
   0  -3   3 1443.16   63.99
   0   3  -3 1418.86   64.99
   0   3  -3 1553.14   68.39
  -1  -3  -3  870.91   51.69
   1  -3   3  857.11   46.20
   1  -3   3  920.21   49.50
  -1   3  -3  939.21   50.79
   1   3   3  881.31   45.60
  -1   3  -3  975.60   49.20
  -2  -3  -3 2143.99  107.89
   2  -3   3 2063.79   98.19
   2  -3   3 2247.58  102.59
  -2   3  -3 2117.09  100.99
   2   3   3 2145.79   99.99
  -2   3  -3 2225.68  103.69
  -3  -3  -3  431.36   48.90
   3  -3   3  612.94   43.80
   3  -3   3  499.85   42.40
  -3   3  -3  513.25   42.60
  -3   3  -3  553.54   44.10
   3   3   3  534.55   42.20
   4  -3   3  165.88   30.10
  -4  -3  -3  151.08   32.90
  -4  -3  -3  109.49   29.50
   4  -3   3  158.98   34.40
  -4   3  -3  139.09   29.30
  -4   3  -3  205.68   32.70
   4   3   3  205.78   34.50
  -5  -3  -3  391.66   58.99
   5  -3   3  349.67   51.99
  -5  -3  -3  318.17   56.49
   5  -3   3  360.26   50.79
   5   3   3  346.97   50.89
  -5   3  -3  360.26   49.40
  -5   3  -3  312.27   47.10
  -6  -3  -3  320.47   57.69
   6  -3   3  251.57   46.60
   6  -3   3  334.17   59.79
  -6  -3  -3  286.27   56.99
  -6   3  -3  256.07   45.10
   6   3   3  337.27   54.99
  -6   3  -3  311.37   52.49
  -7  -3  -3    9.00   26.20
   7  -3   3   61.09   29.20
   7  -3   3   46.20   31.90
  -7  -3  -3   -1.70   23.00
   7   3   3   38.50   27.00
  -7   3  -3   16.60   21.00
  -7   3  -3   67.89   31.40
   8  -3   3   -4.60   24.90
  -8  -3  -3    4.70   22.10
  -8  -3  -3    4.40   25.40
   8  -3   3   24.20   27.40
   8   3   3  -44.30   24.60
  -8   3  -3    8.30   19.70
  -8   3  -3    4.90   25.90
  -9  -3  -3   46.10   30.80
  -9   3  -3   56.79   28.20
  -9   3  -3   10.20   32.30
 -10  -4   3   -4.10   16.40
  10  -4  -3    7.40   22.50
 -10   4   3   22.40   23.80
 -10   4   3   17.00   14.50
  -9  -4   3   68.79   27.40
   9  -4  -3   59.89   31.80
  -9  -4   3   49.00   34.30
  -9   4   3   40.90   23.90
  -9   4   3   26.80   16.10
  -8  -4   3  319.97   52.19
   8  -4  -3  249.48   48.20
   8  -4  -3  141.19   41.60
  -8  -4   3  152.68   44.60
   8   4  -3  219.58   60.39
  -8   4   3  263.77   34.00
  -8   4   3  287.07   43.40
  -7  -4   3 1460.15  102.49
   7  -4  -3 1534.75  101.39
   7  -4  -3 1636.54  114.69
  -7  -4   3 1511.85  111.59
  -7   4   3 1680.53   92.89
  -7   4   3 1592.94   82.59
   7   4  -3 1580.24  130.59
  -6  -4   3   53.69   21.10
   6  -4  -3   53.89   18.80
   6  -4  -3   89.19   28.90
  -6  -4   3   60.79   26.50
  -6   4   3   86.99   20.70
  -6   4   3   72.09   15.90
   6   4  -3   57.39   33.10
  -5  -4   3  145.19   32.20
   5  -4  -3  102.19   20.00
   5  -4  -3  110.89   30.80
   5   4  -3  134.49   37.50
  -5   4   3  100.99   19.20
  -5   4   3  103.19   17.30
   4  -4  -3 1149.69   67.49
   4  -4  -3 1082.49   58.99
  -4  -4   3 1162.78   77.99
  -4   4   3 1145.19   57.29
   4   4  -3 1101.99   84.89
  -4   4   3 1017.90   56.29
  -3  -4   3 1413.46   88.09
   3  -4  -3 1621.34   76.89
   3  -4  -3 1543.45   73.49
  -3   4   3 1601.54   69.29
   3   4  -3 1450.35   94.09
  -2  -4   3  572.74   34.30
   2  -4  -3  622.74   35.10
   2  -4  -3  624.74   37.00
  -2  -4   3  596.74   47.60
   2   4  -3  616.64   51.19
   1  -4  -3   29.90    7.90
  -1  -4   3   31.20    8.20
  -1  -4   3   22.70   12.90
  -1  -4   3   45.30   10.30
   1   4  -3   28.50   13.50
   1   4  -3   35.70   10.30
   0  -4   3  719.93   38.50
   0  -4  -3  769.72   45.90
   0  -4   3  696.03   47.20
   0  -4   3  622.24   38.70
   0   4  -3  700.23   41.80
   1  -4   3 1747.63   82.49
  -1  -4  -3 1763.02   89.29
   1  -4   3 1739.93   79.69
   1  -4   3 1659.03   88.99
  -1   4  -3 1765.12   84.19
  -1   4  -3 1699.63   81.49
  -2  -4  -3  512.55   51.59
   2  -4   3  400.46   33.30
   2  -4   3  405.26   32.50
  -2   4  -3  466.45   34.90
   2   4   3  386.36   32.70
  -2   4  -3  415.36   34.90
   3  -4   3  521.95   42.30
   3  -4   3  532.05   41.20
  -3  -4  -3  579.24   62.29
  -3   4  -3  554.14   44.20
   3   4   3  513.45   43.20
  -3   4  -3  479.65   41.50
  -4  -4  -3  156.68   35.60
  -4  -4  -3  180.08   38.60
   4  -4   3   97.49   24.30
   4  -4   3  142.59   29.20
  -4   4  -3  142.39   28.90
  -4   4  -3  157.48   29.90
   4   4   3  180.28   33.10
   5  -4   3  127.79   31.20
   5  -4   3  108.69   28.40
  -5  -4  -3  161.68   39.70
  -5  -4  -3  110.99   33.60
  -5   4  -3  146.39   30.70
   5   4   3  143.89   32.70
  -5   4  -3  210.28   38.20
  -6  -4  -3  102.59   35.70
  -6  -4  -3   76.19   33.50
   6  -4   3   68.79   27.50
   6  -4   3   45.80   25.00
  -6   4  -3   86.39   28.00
  -6   4  -3   59.59   31.40
   6   4   3   57.29   26.00
   7  -4   3  250.07   52.09
  -7  -4  -3  370.16   65.89
  -7  -4  -3  288.27   61.79
   7  -4   3  264.57   50.19
  -7   4  -3  325.67   56.99
  -7   4  -3  291.67   51.99
   7   4   3  207.98   47.60
   8  -4   3   16.60   28.70
   8  -4   3   38.50   32.20
  -8  -4  -3   19.40   30.70
  -8  -4  -3   43.30   31.30
   8   4   3    2.10   23.40
  -8   4  -3   49.30   28.50
  -8   4  -3   49.00   27.80
  -9  -4  -3   25.20   29.70
  -9  -4  -3   56.79   38.10
  -9   4  -3   20.90   24.50
  -9   4  -3   18.60   25.10
 -10  -5   3    6.60   29.20
 -10  -5   3   25.20   22.70
 -10   5   3   -1.30   13.60
 -10   5   3   -8.50   18.40
  -9  -5   3   65.29   27.00
   9  -5  -3   56.49   33.50
  -9  -5   3   79.29   39.40
  -9   5   3   47.10   24.00
  -9   5   3   63.79   20.00
  -8  -5   3   58.79   25.90
   8  -5  -3   29.00   20.80
  -8  -5   3    1.30   22.00
   8  -5  -3   -4.90   18.90
   8   5  -3    2.70   25.90
  -8   5   3   36.90   17.30
  -8   5   3   49.40   21.90
   7  -5  -3  500.75   57.69
   7  -5  -3  459.35   65.69
  -7  -5   3  506.65   64.49
  -7  -5   3  426.06   66.59
  -7   5   3  405.86   42.80
  -7   5   3  511.45   51.39
   7   5  -3  561.04   89.89
   6  -5  -3   26.60   20.80
  -6  -5   3   75.49   28.20
   6  -5  -3   26.20   15.60
  -6   5   3   34.20   13.90
  -6   5   3   37.20   15.70
   6   5  -3   17.80   23.10
  -5  -5   3   17.40   19.60
   5  -5  -3   -1.80   11.30
   5  -5  -3    8.30   10.50
  -5   5   3   -0.20    9.10
  -5   5   3    0.40    7.70
   5   5  -3   12.70   19.00
  -4  -5   3 1252.07   86.49
   4  -5  -3 1229.08   66.49
   4  -5  -3 1124.99   70.69
   4   5  -3 1138.59   89.79
  -4   5   3 1240.18   61.19
  -3  -5   3  406.56   51.29
   3  -5  -3  296.37   31.60
  -3  -5   3  297.37   24.90
   3  -5  -3  249.08   28.20
   3   5  -3  192.88   38.90
  -3   5   3  244.68   20.50
  -2  -5   3  907.41   62.49
   2  -5  -3  811.12   47.90
   2  -5  -3  844.42   45.90
  -2  -5   3  772.92   45.30
   2   5  -3  724.93   60.99
  -1  -5   3    0.40    5.70
  -1  -5   3    1.30    6.10
  -1  -5   3    8.20   11.30
   1  -5  -3    5.10    5.80
   1   5  -3    3.50   10.70
   0  -5   3   40.60   15.50
   0  -5   3   48.60   11.60
   0  -5  -3   44.60   15.90
   0  -5   3   52.49   12.80
   0   5  -3   41.40   12.50
   1  -5   3   52.49   14.70
   1  -5   3   94.89   22.40
   1  -5   3   85.29   15.50
  -1  -5  -3  100.99   22.80
  -1   5  -3   98.29   17.10
  -1   5  -3  109.19   20.40
   2  -5   3   43.10   14.30
   2  -5   3   49.00   15.80
  -2  -5  -3   46.90   18.00
   2   5   3   25.20   12.30
  -2   5  -3   35.20   13.90
  -2   5  -3   12.90   11.10
  -3  -5  -3   12.30   16.00
   3  -5   3   -4.50    9.60
  -3   5  -3   -0.10    9.80
  -3   5  -3   -7.90    8.40
   3   5   3  -11.80    7.90
  -4  -5  -3   66.79   25.80
   4  -5   3   39.50   19.10
   4  -5   3   67.59   21.20
   4   5   3   55.09   20.70
  -4   5  -3   63.69   21.60
  -4   5  -3   41.80   19.50
  -5  -5  -3   34.00   24.70
   5  -5   3  -14.50   11.50
  -5  -5  -3    0.50   17.30
   5  -5   3  -18.00    9.60
  -5   5  -3   19.30   17.50
   5   5   3   -4.30   15.70
  -5   5  -3   -9.60   13.50
  -6  -5  -3   51.39   34.20
  -6  -5  -3   61.39   32.60
   6  -5   3   88.39   30.20
   6  -5   3   27.00   21.70
   6   5   3   98.89   29.10
  -6   5  -3  105.59   31.30
  -6   5  -3   67.49   25.30
   7  -5   3   29.30   24.50
   7  -5   3   60.89   31.50
  -7  -5  -3   18.80   25.50
  -7  -5  -3   48.00   32.70
  -7   5  -3   21.00   24.90
   7   5   3   16.90   23.90
  -7   5  -3   21.50   20.80
  -8  -5  -3   39.20   32.60
  -8  -5  -3   28.40   31.60
   8   5   3  -11.60   19.60
  -8   5  -3   25.60   27.30
  -8   5  -3    2.20   21.50
   9  -6  -3  -24.70   12.70
  -9  -6   3  -25.80   14.60
  -9  -6   3    6.90   28.90
  -9   6   3    7.90   18.80
  -9   6   3   -0.90   13.70
   8  -6  -3  445.96   74.89
  -8  -6   3  388.66   63.49
   8  -6  -3  390.86   59.49
  -8  -6   3  343.17   66.89
  -8   6   3  438.76   48.40
   8   6  -3  375.86   77.59
  -8   6   3  394.96   49.60
   7  -6  -3  761.52   64.89
   7  -6  -3  576.84   79.19
  -7  -6   3 1093.29  112.29
  -7   6   3  795.12   55.89
  -7   6   3  762.92   59.19
   6  -6  -3  168.68   30.40
  -6  -6   3   74.99   32.80
   6  -6  -3  163.28   36.50
  -6   6   3  139.59   24.80
   6   6  -3  149.59   45.50
  -6   6   3  180.18   27.50
  -5  -6   3   12.00   20.00
   5  -6  -3   29.40   15.10
   5  -6  -3   34.10   18.10
  -5   6   3   37.40   13.70
  -5   6   3   22.60   12.10
   5   6  -3   28.50   27.00
   4  -6  -3 1384.46   79.49
  -4  -6   3 1382.26   95.49
   4  -6  -3 1445.66   76.09
   4   6  -3 1083.99   93.89
  -4   6   3 1296.37   66.89
   3  -6  -3 3120.79  139.19
  -3  -6   3 2865.31  156.88
  -3  -6   3 3187.88  136.09
   3  -6  -3 3047.30  138.09
   3   6  -3 3037.10  165.58
  -2  -6   3  741.43   59.49
  -2  -6   3  704.73   44.70
   2  -6  -3  686.63   43.10
   2  -6  -3  674.33   46.00
   2   6  -3  625.24   70.49
  -1  -6   3  146.49   19.80
  -1  -6   3  127.29   21.30
   1  -6  -3  175.08   21.70
  -1  -6   3  166.18   32.00
   1   6  -3  160.98   33.10
   0  -6  -3 3872.61  185.08
   0  -6   3 4311.27  191.48
   0  -6   3 4061.19  169.38
   1  -6   3 1481.65   77.79
   1  -6   3 1429.36   74.39
  -1  -6  -3 1424.26   88.49
   1  -6   3 1504.95   89.49
  -1   6  -3 1493.15   75.69
  -1   6  -3 1416.46   79.09
  -2  -6  -3  657.23   57.69
   2  -6   3  688.83   49.40
   2  -6   3  656.03   47.30
  -2   6  -3  675.03   47.20
   2   6   3  675.13   49.90
  -2   6  -3  705.23   50.39
   3  -6   3   62.49   18.90
   3  -6   3   54.09   18.40
  -3  -6  -3   57.89   23.40
  -3   6  -3   74.89   21.40
  -3   6  -3   29.00   15.70
   3   6   3   47.00   17.90
   4  -6   3  299.67   42.30
   4  -6   3  259.97   40.10
  -4  -6  -3  261.77   49.30
  -4   6  -3  286.87   41.20
  -4   6  -3  223.68   37.80
  -5  -6  -3   50.19   31.30
   5  -6   3  119.89   30.70
   5  -6   3   86.29   28.60
   5   6   3  121.99   31.40
  -5   6  -3  139.59   31.50
  -5   6  -3  109.79   35.50
  -6  -6  -3  262.97   55.39
   6  -6   3  302.37   52.89
   6  -6   3  185.18   41.10
  -6  -6  -3  281.97   56.79
  -6   6  -3  289.17   50.79
   6   6   3  266.37   49.70
  -6   6  -3  215.28   42.80
   7  -6   3   47.80   29.20
  -7  -6  -3   66.29   36.90
   7  -6   3   57.99   30.20
  -7  -6  -3   70.49   38.00
  -7   6  -3   50.69   25.80
   7   6   3  157.08   39.60
  -7   6  -3   66.79   31.00
  -8  -6  -3  207.58   54.99
  -8  -6  -3   63.19   39.00
  -8   6  -3   60.89   28.80
   8   6   3  126.29   42.50
  -9  -7   3  141.29   49.10
   9  -7  -3  126.19   38.20
  -9  -7   3  128.99   41.50
  -9   7   3   67.79   23.90
  -9   7   3   74.59   27.40
   8  -7  -3   52.39   25.60
  -8  -7   3   64.79   38.40
  -8   7   3    7.80   14.60
  -8   7   3   35.40   20.70
  -7  -7   3  493.75   76.19
   7  -7  -3  380.96   53.99
   7   7  -3  278.27   66.09
  -7   7   3  418.26   47.60
  -7   7   3  326.67   41.40
   6  -7  -3  157.88   35.30
   6  -7  -3  189.28   33.70
  -6  -7   3  172.68   44.60
  -6   7   3  122.19   24.00
   6   7  -3  117.39   40.40
   5  -7  -3    5.50   12.20
   5  -7  -3   18.90   16.80
  -5  -7   3   17.90   23.60
   5   7  -3   -0.30   20.20
  -5   7   3   14.40   11.80
   4  -7  -3  503.55   51.49
  -4  -7   3  514.95   41.60
  -4  -7   3  607.84   73.29
   4  -7  -3  546.85   45.30
   4   7  -3  482.65   68.59
  -3  -7   3 1525.75   81.09
   3  -7  -3 1455.25   80.19
   3  -7  -3 1422.26   81.09
  -3  -7   3 1356.56   97.89
   3   7  -3 1442.16  103.79
  -2  -7   3  251.27   44.40
   2  -7  -3  240.28   32.40
   2   7  -3  166.48   38.30
   1  -7  -3  657.33   58.29
  -1  -7   3  578.04   67.99
   1  -7  -3  743.13   45.00
   1  -7  -3  663.53   48.80
  -1  -7   3  676.83   48.40
  -1  -7   3  709.43   44.90
   0  -7  -3  549.05   61.09
   0  -7   3  561.24   39.00
   0  -7   3  547.35   61.59
   0  -7   3  541.25   42.30
   1  -7   3   17.10   18.60
  -1  -7  -3   26.80   19.20
   1  -7   3   39.50   15.00
   1  -7   3   19.20   11.80
  -1   7  -3   57.69   17.30
   2  -7   3   56.59   23.80
  -2  -7  -3   10.70   18.20
   2  -7   3   22.60   14.10
   2  -7   3   10.60   11.40
  -2   7  -3   30.70   14.30
  -2   7  -3   20.80   14.20
   3  -7   3  335.47   43.00
   3  -7   3  194.58   32.00
  -3  -7  -3  375.06   57.39
  -3   7  -3  323.67   43.60
   3   7   3  262.77   38.90
  -3   7  -3  290.97   37.90
   4  -7   3   67.59   22.20
  -4  -7  -3   28.80   24.40
   4  -7   3   33.10   18.20
   4   7   3   76.99   22.70
  -4   7  -3   55.09   21.30
  -4   7  -3   47.80   20.90
   5  -7   3   32.90   22.20
   5  -7   3   51.99   24.30
  -5  -7  -3  -11.30   18.60
   5   7   3   22.80   19.60
  -5   7  -3   35.20   22.50
  -5   7  -3   19.00   19.60
   6  -7   3  -11.80   15.90
  -6  -7  -3  -21.50   15.80
  -6  -7  -3   43.20   30.90
   6  -7   3    5.90   19.50
  -6   7  -3   11.30   20.50
   6   7   3    1.50   18.70
  -6   7  -3   24.60   20.60
  -7  -7  -3   -7.10   22.80
  -7  -7  -3   -7.90   22.90
  -7   7  -3   26.80   23.90
  -7   7  -3    8.40   22.40
  -8  -7  -3   77.69   44.20
  -8  -7  -3  122.49   47.40
  -8   7  -3  102.69   41.00
  -8   7  -3  127.09   38.40
   8  -8  -3   -1.30   16.10
  -8  -8   3   37.30   29.60
  -8  -8   3   21.30   29.00
  -8   8   3   15.50   18.30
   7  -8  -3   57.19   24.20
  -7  -8   3   65.29   39.10
  -7   8   3  123.49   27.00
  -6  -8   3  282.47   59.09
   6  -8  -3  212.38   38.40
   6  -8  -3  172.68   35.00
   6   8  -3  159.98   49.90
   5  -8  -3  148.89   31.70
  -5  -8   3  212.78   47.10
   5  -8  -3  205.38   36.00
  -5   8   3  233.38   29.70
   5   8  -3  202.78   48.70
  -4  -8   3  196.88   31.60
   4  -8  -3  122.19   27.00
   4  -8  -3  339.87   43.40
  -4  -8   3  217.88   48.10
   4   8  -3  258.77   52.99
  -3  -8   3   33.40   25.80
   3  -8  -3   77.89   21.10
  -3  -8   3   81.69   21.30
   3  -8  -3   52.79   18.50
   3   8  -3   53.49   27.90
   2  -8  -3  126.69   24.90
  -2  -8   3  145.99   26.60
  -2  -8   3  148.09   24.10
   2  -8  -3  140.39   26.70
  -2  -8   3  107.69   32.70
   2   8  -3  180.78   42.60
   1  -8  -3   16.00   14.30
  -1  -8   3   12.00   19.50
  -1  -8   3    4.60    9.90
   1  -8  -3    5.30   14.60
  -1  -8   3   31.50   13.70
   1  -8  -3   18.80   13.20
   0  -8   3   10.70   11.90
   0  -8  -3    8.30   14.80
   0  -8   3   14.00   13.60
  -1  -8  -3  241.78   46.10
   1  -8   3  165.28   26.60
   1  -8   3  121.29   25.40
   1  -8   3  214.38   41.00
  -1   8  -3  188.98   30.60
  -2  -8  -3   -9.20   15.40
   2  -8   3   14.60   13.70
   2  -8   3   14.20   14.10
   2  -8   3   18.00   19.10
  -2   8  -3    1.70   12.40
   3  -8   3  152.98   29.90
  -3  -8  -3  322.27   55.19
   3  -8   3  248.08   39.00
  -3   8  -3  144.89   33.60
  -3   8  -3  151.58   33.30
  -4  -8  -3  946.81  103.99
   4  -8   3  870.31   69.29
   4  -8   3  866.41   67.09
  -4   8  -3  895.01   68.29
  -4   8  -3  827.02   68.49
   4   8   3  787.22   67.69
   5  -8   3   40.90   23.60
  -5  -8  -3  103.19   37.80
   5  -8   3  111.69   32.10
   5   8   3  117.39   30.40
  -5   8  -3   78.89   28.80
  -5   8  -3   37.70   22.90
  -6  -8  -3   17.50   26.80
  -6   8  -3    6.90   19.40
   6   8   3  -11.30   15.20
  -6   8  -3    9.40   21.10
  -7  -8  -3  104.19   39.40
  -7  -8  -3   34.30   30.00
   7   8   3  113.49   34.30
  -7   8  -3   44.40   27.30
  -8  -9   3  -24.40   19.90
  -8   9   3   -3.50   14.10
  -7  -9   3  165.68   48.30
   7  -9  -3  101.29   30.40
  -7   9   3  117.49   27.70
   6  -9  -3   39.40   30.40
  -6  -9   3  -21.80   19.60
   6  -9  -3   27.20   23.90
  -6   9   3    2.30   14.30
   6   9  -3  123.09   41.90
   5  -9  -3  160.78   35.00
  -5  -9   3  199.78   52.19
  -5  -9   3  109.29   26.10
   5  -9  -3   99.19   28.60
   5   9  -3  238.18   55.99
   4  -9  -3  165.08   33.80
  -4  -9   3  202.08   46.90
   4  -9  -3  173.18   33.70
  -4  -9   3  240.78   37.50
   4   9  -3  116.69   41.30
   3  -9  -3   16.40   14.80
   3  -9  -3   -3.20   12.70
  -3  -9   3   22.70   16.00
  -3  -9   3    0.10   21.40
   3   9  -3   14.40   21.80
  -2  -9   3  143.69   27.90
   2  -9  -3  180.68   32.60
   2  -9  -3  121.69   35.30
   2  -9  -3  163.28   28.20
  -2  -9   3  195.18   29.20
  -2  -9   3   90.39   34.90
  -1  -9   3   -0.80   18.80
   1  -9  -3    8.50   17.50
  -1  -9   3    0.70   12.40
   1  -9  -3  -10.50   10.80
   1  -9  -3   -7.00   10.20
  -1  -9   3   -6.90    9.60
   0  -9  -3 1022.70   86.29
   0  -9  -3  939.01   61.39
   0  -9   3 1133.99   70.49
   0  -9   3  943.21   63.19
   0  -9  -3  945.61   68.79
   0  -9   3 1068.69   87.59
   1  -9   3   -2.70   11.70
   1  -9   3   24.00   20.90
   1  -9   3   15.80   13.90
  -1  -9  -3    4.30   20.30
   2  -9   3   13.50   13.80
   2  -9   3    5.80   13.80
  -2  -9  -3   25.20   25.70
   2  -9   3   13.60   22.60
  -2   9  -3   16.80   16.80
   3  -9   3   47.00   19.00
   3  -9   3   30.60   26.70
   3  -9   3    9.50   13.70
  -3  -9  -3   90.09   34.20
  -3   9  -3   66.89   25.00
  -3   9  -3   29.10   20.00
   4  -9   3   42.20   23.30
  -4  -9  -3   33.10   27.40
   4  -9   3   32.40   20.10
  -4   9  -3   49.00   24.80
  -4   9  -3   68.69   24.10
  -5  -9  -3   61.39   36.80
  -5   9  -3   -0.80   19.80
  -5   9  -3   28.60   22.70
   5   9   3   27.70   26.30
  -6  -9  -3   -5.10   27.00
  -6   9  -3   15.10   22.50
  -6   9  -3   17.00   21.80
   6   9   3   45.70   21.40
  -7 -10   3   36.50   32.10
   6 -10  -3   37.20   24.00
  -6 -10   3   44.70   33.90
  -6 -10   3   -1.30   15.80
  -5 -10   3  -25.00   19.40
   5 -10  -3   -2.00   17.20
  -5 -10   3   51.59   18.90
   5 -10  -3   18.60   19.60
   4 -10  -3   -0.40   17.30
   4 -10  -3    3.90   16.00
  -4 -10   3   18.40   17.80
  -4 -10   3   14.20   26.10
   4  10  -3   26.70   28.50
  -3 -10   3   -1.10   10.60
  -3 -10   3    8.80   22.10
   3 -10  -3  -11.70   11.60
  -3 -10   3   14.90   15.70
   3 -10  -3   -3.10   12.90
   2 -10  -3   20.70   16.70
  -2 -10   3   12.30   15.40
  -2 -10   3   38.00   28.90
   2 -10  -3    5.50   15.20
  -2 -10   3   18.40   15.70
   2 -10  -3   12.80   23.70
  -1 -10   3   28.20   23.80
   1 -10  -3  -13.70   11.20
   1 -10  -3    3.40   15.00
  -1 -10   3    9.70   14.10
   1 -10  -3  -35.50   14.90
  -1 -10   3   14.30   15.20
   0 -10  -3   68.89   33.20
   0 -10  -3   74.59   21.10
   0 -10  -3   43.50   21.40
   0 -10   3   84.69   23.40
   0 -10   3   36.90   26.40
   0 -10   3   96.89   27.20
  -1 -10  -3   -1.10   20.20
   1 -10   3   17.20   24.20
   1 -10   3   17.00   14.80
   1 -10   3   25.30   26.40
   2 -10   3   26.30   17.90
  -2 -10  -3   18.70   27.50
   2 -10   3   47.40   21.50
   2 -10   3   92.69   36.40
   3 -10   3  143.89   43.00
   3 -10   3  142.79   33.10
  -3 -10  -3  123.89   42.70
   3 -10   3  129.19   30.20
  -3  10  -3  128.19   32.10
  -4 -10  -3  249.88   57.49
   4 -10   3  294.97   60.29
  -4  10  -3  185.78   40.00
  -4  10  -3  172.88   35.60
  -5 -10  -3   26.10   35.50
  -5  10  -3   42.00   24.30
  -5  10  -3   95.29   31.80
  -6 -10  -3   -7.20   26.10
   6  10   3    2.70   21.00
  -6  10  -3   16.10   20.90
  -6  10  -3   15.40   24.00
  -6 -11   3   -6.50   27.60
  -5 -11   3  -12.10   24.40
  -4 -11   3   16.10   27.60
   4 -11  -3   29.80   21.80
  -4 -11   3   12.10   17.60
   3 -11  -3    3.20   24.30
   3 -11  -3    7.30   18.80
  -3 -11   3   -9.10   25.00
   3 -11  -3   -5.20   15.80
  -3 -11   3  -15.70   11.80
   2 -11  -3   18.20   29.20
   2 -11  -3   24.00   20.20
  -2 -11   3   68.59   25.40
  -2 -11   3   36.30   18.50
  -2 -11   3   48.30   31.70
   2 -11  -3   87.59   26.50
   1 -11  -3   42.70   30.70
   1 -11  -3   31.10   19.60
   1 -11  -3    6.00   15.00
  -1 -11   3   40.90   30.80
  -1 -11   3   45.50   23.00
  -1 -11   3   32.40   18.20
   0 -11   3  140.19   33.20
   0 -11  -3  139.09   43.50
   0 -11   3  109.59   37.60
   0 -11   3  148.79   30.80
   0 -11  -3  112.49   31.50
   0 -11  -3  105.09   27.30
   1 -11   3   25.60   29.30
  -1 -11  -3   46.20   35.40
  -1 -11  -3    4.40   16.40
   1 -11   3   52.29   21.60
  -1 -11  -3   41.00   19.70
   1 -11   3   55.79   20.90
   2 -11   3   -4.80   26.10
  -2 -11  -3   -4.30   21.10
   3 -11   3   16.90   28.00
  -3 -11  -3  -11.90   23.40
  -4 -11  -3  -24.50   21.00
   4 -11   3   -6.90   25.40
   5 -11   3  125.29   44.70
  -5 -11  -3   49.10   38.40
  -5  11  -3   27.60   24.70
  -4 -12   3   46.00   56.89
   4 -12  -3   49.40   34.80
   3 -12  -3   -0.20   25.70
  -3 -12   3   50.19   35.90
  -2 -12   3    4.90   24.90
   2 -12  -3   17.30   30.50
   1 -12  -3   18.20   27.80
  -1 -12   3    5.80   24.90
   0 -12   3   24.80   30.50
   0 -12  -3   -4.20   22.60
   1 -12   3   -7.80   27.40
  -1 -12  -3   69.49   38.20
   2 -12   3   54.29   35.20
  -2 -12  -3    4.60   27.00
  -3 -12  -3   10.20   31.20
   3 -12   3   -1.20   30.20
  -2 -13   3   31.80   35.70
   2 -13  -3   25.60   33.60
  -1 -13   3  -13.60   28.20
   0 -13   3   26.00   32.50
  -1 -13  -3   31.20   35.30
   1 -13   3   10.50   31.90
 -10   0   4   12.30   21.30
 -10   0   4   11.70   12.20
  -9   0   4   50.89   24.90
  -9   0   4   37.60   13.70
   9   0  -4    8.40   31.40
  -8   0   4 1291.07   67.49
  -8   0   4 1302.27   89.19
   8   0  -4 1382.16  118.49
   7   0  -4 9999.00  445.86
  -7   0   4 9725.83  405.06
  -6   0   4 3488.75  137.49
  -6   0   4 3305.67  158.28
   6   0  -4 3214.58  183.08
  -5   0   4  850.91   52.99
   5   0  -4  618.14   70.09
  -5   0   4  706.23   34.80
  -4   0   4  944.41   37.40
   4   0  -4  823.82   64.49
  -4   0   4  861.11   51.79
  -3   0   4   41.40    9.50
   3   0  -4   35.50   13.50
  -2   0   4  984.00   39.80
   2   0  -4  954.20   39.20
   1   0   4 2117.19   83.79
  -1   0  -4 1931.51  106.29
  -1   0  -4 1918.11   92.29
   1   0   4 2183.38  111.09
  -3   0  -4  996.70   69.59
   3   0   4 1072.69   82.79
  -3   0  -4 1108.59   79.69
   3   0   4 1012.00   62.99
  -4   0  -4  925.21   77.09
   4   0   4  973.20  101.99
  -4   0  -4 1026.90   76.09
   4   0   4  978.70   67.29
  -5   0  -4  606.84   72.39
  -5   0  -4  474.55   65.49
   5   0   4  522.75   60.79
   5   0   4  628.04   85.19
  -6   0  -4    4.00   20.90
   6   0   4   -8.80   13.00
  -6   0  -4   19.90   24.70
   7   0   4   41.00   27.40
  -7   0  -4   42.70   26.90
  -7   0  -4   53.09   33.90
  -8   0  -4  199.68   52.09
  -8   0  -4  167.18   45.60
  -9   0  -4  305.67   76.59
  -9   0  -4  257.67   56.69
 -10  -1   4   47.10   16.60
 -10  -1   4   -5.50   22.10
 -10   1   4   39.60   16.10
 -10   1   4   23.90   24.90
   9  -1  -4   40.90   35.50
  -9  -1   4    8.60   19.00
  -9  -1   4   16.50   12.50
   9   1  -4    0.40   23.30
  -9   1   4    7.90   10.10
  -9   1   4   12.80   19.20
   8  -1  -4  146.09   43.00
  -8  -1   4  108.49   32.80
  -8  -1   4  109.49   19.70
  -8   1   4  154.28   33.80
   8   1  -4  113.99   42.90
  -8   1   4  103.89   18.30
  -7  -1   4   -0.10    7.60
   7  -1  -4    7.70   24.20
  -7  -1   4   15.70   18.00
  -7   1   4   26.50   10.00
   7   1  -4   44.10   33.50
  -7   1   4    9.30   15.90
   6  -1  -4  155.38   26.20
  -6  -1   4  100.49   26.10
   6  -1  -4  176.58   39.20
  -6  -1   4   87.59   14.50
  -6   1   4  109.09   13.90
   6   1  -4   60.49   28.40
  -6   1   4   90.39   20.70
  -5  -1   4  145.59   27.30
   5  -1  -4  127.39   22.10
  -5  -1   4  124.99   16.40
   5  -1  -4  125.29   29.10
  -5   1   4  160.88   13.10
   5   1  -4   87.39   26.90
  -5   1   4  163.88   23.70
  -4  -1   4  267.37   17.60
  -4  -1   4  240.68   30.20
   4  -1  -4  201.08   32.70
   4   1  -4  175.98   35.60
  -4   1   4  258.77   22.30
  -4   1   4  242.38   14.20
   3  -1  -4 3712.13  157.48
   3   1  -4 3648.54  169.38
  -2  -1   4  113.09   14.60
  -2  -1   4  137.49    9.30
   2   1  -4  145.49    9.10
   2   1  -4  165.08   22.90
  -1  -1   4   81.09    6.10
  -1  -1   4  102.09   10.00
  -1  -1   4   73.29   10.60
   1   1  -4   91.29   16.10
   1   1  -4   88.49   11.80
   1   1  -4   90.99    7.90
   0  -1  -4 4188.78  180.48
  -1  -1  -4 2728.43  133.59
  -1  -1  -4 2473.05  111.69
   1  -1   4 2739.23  110.59
   1  -1   4 2642.54  123.69
  -1   1  -4 2565.14  123.59
  -1   1  -4 2637.44  113.69
  -2  -1  -4   22.60   12.40
  -2  -1  -4   22.10   17.00
   2  -1   4   14.60    9.50
   2  -1   4   16.80   12.40
  -2   1  -4    1.60    8.60
  -2   1  -4   39.70   13.60
   2   1   4   29.80    9.80
   3  -1   4 1034.40   82.09
   3  -1   4 1279.77   72.19
  -3  -1  -4 1174.48   88.19
  -3  -1  -4 1142.79   77.09
  -3   1  -4 1242.98   82.39
  -3   1  -4 1212.18   76.29
   3   1   4 1296.77   70.39
  -4  -1  -4 1164.08   81.89
  -4  -1  -4 1189.18   90.49
   4  -1   4 1164.78   73.89
   4   1   4 1048.40   71.09
  -4   1  -4 1050.99   77.79
  -4   1  -4 1114.29   82.69
  -5  -1  -4  387.66   60.29
  -5  -1  -4  438.46   61.19
   5  -1   4  373.46   61.49
  -5   1  -4  312.87   51.09
  -5   1  -4  405.26   58.69
   5   1   4  387.56   51.39
  -6  -1  -4  131.59   36.40
   6  -1   4  131.69   34.40
   6  -1   4   30.10   28.90
  -6  -1  -4  118.39   35.80
  -6   1  -4  148.79   39.90
   6   1   4   95.79   30.40
  -6   1  -4  114.49   34.70
   7  -1   4  289.87   51.49
  -7  -1  -4  242.78   54.29
   7  -1   4  285.17   64.39
  -7  -1  -4  288.47   57.79
   7   1   4  285.27   53.59
  -7   1  -4  147.49   42.60
  -7   1  -4  243.28   50.69
  -8  -1  -4  143.99   43.40
  -8  -1  -4  108.89   36.90
   8  -1   4   85.29   31.60
  -8   1  -4   61.39   32.40
  -8   1  -4  100.59   38.30
   8   1   4   62.49   40.00
  -9  -1  -4   18.70   25.50
  -9  -1  -4   43.20   42.10
  -9   1  -4   28.80   35.30
  -9   1  -4   30.50   29.30
 -10  -2   4  138.59   41.30
 -10  -2   4  184.88   29.90
 -10   2   4  105.19   32.70
 -10   2   4  204.88   28.70
  -9  -2   4   95.99   34.00
   9  -2  -4   25.10   34.10
  -9  -2   4   87.89   21.40
   9   2  -4   70.59   44.90
  -9   2   4   97.39   19.90
  -9   2   4   95.49   28.80
  -8  -2   4  332.17   37.70
   8  -2  -4  350.16   51.09
  -8  -2   4  266.77   55.29
   8  -2  -4  290.37   62.09
   8   2  -4  375.76   79.59
  -8   2   4  339.17   29.60
  -8   2   4  335.27   46.30
  -7  -2   4 1780.02  123.79
   7  -2  -4 2054.89  116.89
   7  -2  -4 1913.81  132.19
  -7  -2   4 2084.69  121.09
   7   2  -4 1881.51  144.29
  -7   2   4 2092.99   92.49
  -7   2   4 2104.89  108.89
  -6  -2   4  460.05   52.99
   6  -2  -4  372.16   54.69
  -6  -2   4  432.26   36.40
   6  -2  -4  417.06   46.80
  -6   2   4  492.25   39.60
  -6   2   4  418.46   28.10
   6   2  -4  379.86   67.89
  -5  -2   4   53.29   19.80
   5  -2  -4   83.89   16.60
  -5  -2   4   70.09   16.50
   5  -2  -4   31.60   17.80
   5   2  -4  106.09   31.60
  -5   2   4   84.69   16.90
   4  -2  -4  576.64   47.60
  -4  -2   4  733.93   52.59
   4  -2  -4  727.73   38.50
  -4   2   4  774.62   40.20
   4   2  -4  647.94   71.29
  -4   2   4  737.53   34.70
   3  -2  -4   19.60    5.70
   3  -2  -4   24.10    9.60
  -3  -2   4   19.00    4.60
  -3  -2   4   20.10   11.10
  -3   2   4   16.60    5.40
   3   2  -4    7.00   11.00
   2  -2  -4  202.48   14.50
  -2  -2   4  151.58   20.30
  -2  -2   4  217.08   13.80
   2   2  -4  183.08   13.60
   2   2  -4  203.68   28.60
  -1  -2   4 1092.19   53.59
  -1  -2   4 1032.70   48.20
  -1  -2   4 1087.09   45.70
   1   2  -4  966.40   55.99
   1   2  -4 1033.40   49.10
   0  -2   4 1579.04   72.29
   0  -2   4 1608.84   72.29
   0  -2   4 1540.15   66.49
   0   2  -4 1555.04   68.89
   0   2  -4 1563.14   73.49
   1  -2   4 1605.84   73.29
  -1  -2  -4 1563.64   75.99
   1  -2   4 1526.05   79.49
  -1   2  -4 1651.13   76.19
  -1   2  -4 1782.82   83.89
  -2  -2  -4  701.13   58.99
   2  -2   4  775.22   53.79
   2  -2   4  718.83   46.30
  -2  -2  -4  880.31   54.49
  -2   2  -4  763.72   51.59
   2   2   4  793.32   44.10
  -2   2  -4  872.91   57.09
  -3  -2  -4  699.43   53.19
  -3  -2  -4  494.25   61.99
   3  -2   4  600.94   45.00
   3  -2   4  571.34   50.99
  -3   2  -4  539.55   46.90
   3   2   4  512.75   41.00
  -3   2  -4  626.44   64.59
   4  -2   4  625.44   70.49
  -4  -2  -4  506.35   68.99
  -4  -2  -4  515.85   62.29
   4  -2   4  631.04   51.29
   4   2   4  529.15   47.50
  -4   2  -4  720.33   57.89
  -4   2  -4  639.54   69.89
  -5  -2  -4  847.82   86.89
  -5  -2  -4  645.64   82.09
   5  -2   4  863.01   67.59
   5  -2   4  807.22   93.09
  -5   2  -4  818.42   70.09
  -5   2  -4  832.22   84.59
   5   2   4  895.31   67.69
   6  -2   4  251.37   55.89
   6  -2   4  110.39   32.40
  -6  -2  -4  191.68   46.40
  -6  -2  -4  197.88   43.40
  -6   2  -4  175.58   41.70
   6   2   4  174.88   38.20
  -6   2  -4  160.18   40.70
  -7  -2  -4  -23.70   15.20
   7  -2   4   23.30   28.40
  -7  -2  -4   23.40   27.40
   7  -2   4   16.30   20.70
  -7   2  -4   57.49   29.80
   7   2   4   11.00   20.40
  -7   2  -4    7.60   23.90
   8  -2   4   98.19   36.10
  -8  -2  -4   46.80   33.10
  -8  -2  -4   59.79   34.10
   8  -2   4   64.79   37.10
   8   2   4   30.30   34.60
  -8   2  -4  117.59   40.30
  -8   2  -4   33.10   28.50
  -9  -2  -4   27.20   34.10
  -9  -2  -4    1.50   26.90
  -9   2  -4  -20.00   19.50
  -9   2  -4   49.70   35.80
 -10  -3   4   68.39   21.90
 -10  -3   4   39.10   31.90
 -10   3   4   59.79   17.90
 -10   3   4   70.99   25.90
   9  -3  -4   41.70   24.70
  -9  -3   4  -10.70   20.40
  -9  -3   4   16.40   14.40
   9  -3  -4   43.10   27.70
  -9   3   4    4.10   11.00
  -9   3   4   -0.40   16.50
   9   3  -4   -8.80   21.10
  -8  -3   4  102.49   24.40
   8  -3  -4   91.89   38.10
   8  -3  -4  134.09   35.70
  -8  -3   4  125.29   36.70
   8   3  -4   50.09   33.80
  -8   3   4  128.79   21.50
  -8   3   4   88.59   25.30
  -7  -3   4  176.88   39.00
   7  -3  -4  170.58   43.20
   7  -3  -4  109.19   27.50
  -7  -3   4  150.78   30.00
  -7   3   4  128.59   19.80
   7   3  -4   76.49   38.40
  -7   3   4  108.29   24.20
   6  -3  -4  198.08   39.70
  -6  -3   4  167.78   28.90
  -6  -3   4  217.38   41.10
   6  -3  -4  173.08   28.70
   6   3  -4  138.69   42.40
  -6   3   4  160.58   25.80
  -6   3   4  177.28   22.10
   5  -3  -4 1131.19   62.49
  -5  -3   4 1051.09   76.79
   5  -3  -4 1280.97   80.29
  -5   3   4 1173.38   61.39
  -5   3   4 1235.38   57.19
   5   3  -4 1078.39  122.89
   4  -3  -4 4625.04  196.78
  -4  -3   4 4469.15  203.28
   4   3  -4 4614.64  221.68
  -3  -3   4 4395.76  189.68
   3   3  -4 4068.89  196.38
  -2  -3   4 3780.12  163.48
   2   3  -4 3680.03  169.68
  -1  -3   4  627.04   41.10
  -1  -3   4  597.84   33.40
  -1  -3   4  595.44   31.50
   1   3  -4  604.24   34.70
   1   3  -4  610.14   44.10
   0  -3  -4  255.37   20.30
   0  -3   4  171.18   20.30
   0  -3   4  279.67   28.40
   0  -3   4  209.48   17.20
   0   3  -4  233.38   24.60
   0   3  -4  223.78   19.10
   1  -3   4   55.09   14.00
   1  -3   4   30.40   10.50
  -1  -3  -4   25.10   10.70
   1  -3   4   24.70    8.60
  -1   3  -4   25.40   10.50
  -1   3  -4   25.40   10.70
   2  -3   4  202.48   29.10
   2  -3   4  161.18   23.20
  -2  -3  -4  200.68   29.80
  -2   3  -4  213.48   28.70
   2   3   4  194.58   22.70
  -2   3  -4  215.08   27.10
  -3  -3  -4  234.88   40.30
   3  -3   4  318.67   41.60
   3  -3   4  230.18   32.20
  -3  -3  -4  291.07   41.20
  -3   3  -4  218.88   33.60
   3   3   4  215.78   29.20
  -3   3  -4  246.98   35.00
  -4  -3  -4  904.91   77.69
  -4  -3  -4  769.02   66.09
   4  -3   4  818.32   66.69
   4  -3   4  851.61   60.59
   4   3   4 1012.10   63.99
  -4   3  -4  780.72   63.99
  -4   3  -4  738.83   63.49
   5  -3   4  324.77   46.80
  -5  -3  -4  307.27   52.59
   5  -3   4  205.88   42.00
  -5  -3  -4  277.67   53.09
   5   3   4  324.67   45.60
  -5   3  -4  315.07   48.30
  -5   3  -4  395.66   56.99
  -6  -3  -4  228.08   50.39
   6  -3   4  283.47   49.10
   6  -3   4  331.07   62.49
  -6  -3  -4  422.76   69.49
  -6   3  -4  282.17   79.89
   6   3   4  307.37   51.09
  -6   3  -4  323.37   53.49
  -7  -3  -4   40.90   30.00
  -7  -3  -4   32.60   27.20
   7  -3   4   26.60   34.80
   7  -3   4  113.49   34.40
   7   3   4   46.50   29.00
  -7   3  -4   -3.40   25.80
  -7   3  -4   54.09   29.00
   8  -3   4  162.28   43.80
  -8  -3  -4  247.98   58.59
  -8  -3  -4  224.08   53.89
  -8   3  -4  225.18   54.49
  -8   3  -4  223.68   48.40
  -9  -3  -4   30.50   33.90
  -9  -3  -4   -3.50   24.50
  -9   3  -4   65.59   40.70
  -9   3  -4   31.50   29.10
 -10  -4   4  327.57   47.90
  10  -4  -4  374.96   65.09
 -10  -4   4  489.85   73.29
 -10   4   4  273.77   36.60
 -10   4   4  236.78   43.90
  -9  -4   4  144.79   42.40
  -9  -4   4   71.49   25.40
   9  -4  -4   39.20   26.90
  -9   4   4   94.59   20.50
  -9   4   4  123.59   29.20
  -8  -4   4    3.80   15.00
  -8  -4   4   15.30   25.60
   8  -4  -4   15.40   18.70
  -8   4   4    9.20   10.70
   8   4  -4    5.20   17.00
  -8   4   4    1.50   14.60
   7  -4  -4  142.29   36.00
  -7  -4   4  196.88   37.50
  -7  -4   4  102.99   30.90
   7  -4  -4   61.39   23.30
  -7   4   4  120.89   25.00
  -7   4   4  114.29   20.00
   7   4  -4  162.48   50.29
   6  -4  -4    3.90   10.90
  -6  -4   4  -17.60   11.20
   6  -4  -4   -1.40   14.70
  -6   4   4   -1.60    9.30
   6   4  -4    1.90   21.80
  -6   4   4   12.50    9.30
   5  -4  -4  103.89   25.30
   5  -4  -4  107.89   19.60
  -5  -4   4   82.19   27.10
  -5   4   4  114.69   17.20
   5   4  -4  182.78   42.00
  -5   4   4  117.99   18.40
  -4  -4   4 3218.28  159.08
   4  -4  -4 3373.16  138.89
   4  -4  -4 3360.36  148.49
   4   4  -4 2869.31  167.98
   3  -4  -4 2015.30   90.09
  -3  -4   4 1961.60  106.49
  -3  -4   4 1938.91   86.49
   3  -4  -4 2051.59   92.19
  -3   4   4 2004.50   82.69
   3   4  -4 1910.51  113.69
  -2  -4   4  240.38   33.10
   2  -4  -4  193.58   19.40
  -2  -4   4  189.18   19.70
   2   4  -4  167.18   29.80
  -1  -4   4 1392.86   68.09
  -1  -4   4 1472.35   79.89
  -1  -4   4 1519.25   66.39
   1   4  -4 1485.35   70.79
   1   4  -4 1409.86   82.99
   0  -4   4 3454.15  157.18
   0  -4   4 3588.54  145.59
   0  -4  -4 3658.83  152.58
   0  -4   4 3491.85  148.69
   0   4  -4 3389.56  150.58
   0   4  -4 3749.82  148.59
   1  -4   4  978.50   55.29
   1  -4   4  926.81   51.49
  -1  -4  -4 1040.70   60.09
   1  -4   4  944.21   59.59
  -1   4  -4  963.70   54.59
  -1   4  -4  948.31   57.29
   2  -4   4   10.60    8.80
  -2  -4  -4   33.00   16.40
   2  -4   4   27.70   13.00
   2   4   4   29.30   10.60
  -2   4  -4   40.60   14.40
  -2   4  -4    6.50   11.30
  -3  -4  -4  331.07   46.00
   3  -4   4  203.08   31.30
   3  -4   4  229.28   31.60
  -3   4  -4  299.47   39.00
   3   4   4  260.37   33.00
  -3   4  -4  253.47   37.90
  -4  -4  -4 1478.95   95.49
   4  -4   4 1207.08   79.59
  -4  -4  -4 1321.37   96.89
   4  -4   4 1390.96   87.69
  -4   4  -4 1386.06   85.29
   4   4   4 1227.78   78.59
  -4   4  -4 1199.48   83.59
  -5  -4  -4 1173.78   89.39
   5  -4   4 1022.70   82.69
  -5  -4  -4  930.11  101.69
   5  -4   4 1086.99   77.49
  -5   4  -4 1048.70   79.39
  -5   4  -4 1097.09   81.39
  -6  -4  -4   66.09   33.60
   6  -4   4   93.79   33.20
   6  -4   4   80.29   29.10
   6   4   4  118.49   31.80
  -6   4  -4   18.80   20.20
  -6   4  -4   26.00   22.30
   7  -4   4  330.97   65.29
  -7  -4  -4  161.58   47.40
  -7  -4  -4  140.49   43.30
   7   4   4  239.68   44.60
  -7   4  -4   89.79   34.30
  -7   4  -4  200.78   47.40
  -8  -4  -4  347.37   66.29
  -8  -4  -4  301.47   59.09
  -8   4  -4  263.27   51.69
   8   4   4  363.86   61.19
  -8   4  -4  204.78   52.79
  10  -5  -4   69.69   34.70
 -10  -5   4   80.89   42.50
 -10  -5   4  147.59   35.30
 -10   5   4  123.39   32.40
 -10   5   4  104.79   27.30
  -9  -5   4    4.70   19.20
   9  -5  -4   16.00   20.80
  -9  -5   4   23.20   28.90
  -9   5   4    7.70   18.40
  -9   5   4   12.30   13.50
   8  -5  -4  287.97   58.89
  -8  -5   4  222.18   46.40
   8  -5  -4  262.07   45.90
  -8  -5   4  217.88   48.30
  -8   5   4  175.08   27.80
   8   5  -4  187.88   57.79
  -8   5   4  177.38   32.10
  -7  -5   4  142.79   33.50
   7  -5  -4  193.98   45.80
   7  -5  -4  168.58   33.40
  -7  -5   4  248.28   75.79
   7   5  -4  178.58   49.70
  -7   5   4  161.68   24.50
  -7   5   4  212.98   31.90
  -6  -5   4  213.58   45.00
   6  -5  -4  318.77   39.20
   6  -5  -4  252.97   44.10
   6   5  -4  170.28   47.20
  -6   5   4  228.88   27.90
  -6   5   4  293.67   32.50
   5  -5  -4  559.94   43.10
   5  -5  -4  586.44   51.39
  -5  -5   4  725.63   75.09
  -5   5   4  595.24   39.20
   5   5  -4  803.32   91.49
  -4  -5   4  293.17   45.50
   4  -5  -4  340.97   34.00
   4  -5  -4  257.67   34.30
  -4  -5   4  201.38   24.40
   4   5  -4  318.07   54.99
  -4   5   4  316.27   23.60
   3  -5  -4  497.15   35.60
  -3  -5   4  422.76   51.29
  -3  -5   4  462.45   32.20
   3  -5  -4  484.95   35.30
   3   5  -4  542.05   66.09
   2  -5  -4 2131.69   93.79
  -2  -5   4 2032.10  111.79
   2  -5  -4 2108.69   98.09
  -2  -5   4 2119.09   94.99
   2   5  -4 2123.99  118.79
  -1  -5   4   82.29   21.40
  -1  -5   4   69.69   14.90
  -1  -5   4   67.49   12.50
   1   5  -4   33.70   11.70
   1   5  -4   82.49   22.50
   0  -5   4 3154.58  144.29
   0  -5   4 3011.60  131.49
   0  -5   4 2864.61  127.09
   0  -5  -4 3002.00  138.69
   0   5  -4 3021.80  134.29
   1  -5   4 2257.17  103.49
  -1  -5  -4 2233.78  114.59
   1  -5   4 2109.99  114.09
   1  -5   4 2355.16  108.29
  -1   5  -4 2501.95  108.69
  -1   5  -4 2217.08  109.99
   2  -5   4 1143.39   66.19
  -2  -5  -4 1158.28   77.09
  -2   5  -4 1294.17   71.09
  -2   5  -4 1240.98   73.09
   2   5   4 1149.69   64.49
  -3  -5  -4 1059.79   77.19
   3  -5   4  980.70   63.79
   3  -5   4 1014.90   67.59
  -3   5  -4 1056.39   68.49
   3   5   4 1089.09   64.89
  -3   5  -4 1023.60   70.19
   4  -5   4 1158.68   77.29
  -4  -5  -4 1199.18   89.09
   4  -5   4 1082.69   78.69
  -4   5  -4 1262.67   81.79
  -4   5  -4 1201.18   81.59
   4   5   4 1248.68   77.69
   5  -5   4  254.97   42.30
  -5  -5  -4  236.78   47.10
  -5  -5  -4  266.67   50.29
   5  -5   4  190.08   40.80
  -5   5  -4  204.58   38.70
  -5   5  -4  217.78   40.70
   5   5   4  274.57   43.40
   6  -5   4  274.57   52.49
  -6  -5  -4  181.18   46.60
   6  -5   4  258.97   44.60
  -6  -5  -4  250.57   53.59
  -6   5  -4  250.07   47.20
  -6   5  -4  203.08   43.10
   6   5   4  309.97   48.00
  -7  -5  -4   10.20   26.50
  -7  -5  -4   -7.40   21.20
   7  -5   4   16.20   24.70
   7  -5   4   61.69   30.30
  -7   5  -4   45.00   28.20
   7   5   4   52.59   27.10
  -7   5  -4   13.50   21.70
  -8  -5  -4  -34.00   18.80
  -8  -5  -4   16.40   32.10
  -8   5  -4   15.10   42.70
  -8   5  -4    6.70   22.90
   8   5   4   45.00   30.70
  -9  -6   4   -4.60   24.70
   9  -6  -4   -7.20   15.50
  -9  -6   4   -6.60   18.80
  -9   6   4   25.40   20.00
  -9   6   4   18.60   15.50
   8  -6  -4   23.50   30.40
  -8  -6   4   82.09   36.60
   8  -6  -4   99.69   29.40
  -8  -6   4   91.19   31.20
  -8   6   4  121.09   24.50
   8   6  -4    8.80   28.80
  -8   6   4   72.59   23.00
  -7  -6   4   33.60   29.20
   7  -6  -4  107.19   27.90
   7  -6  -4  200.08   41.70
  -7   6   4   87.09   21.00
  -7   6   4   87.99   21.50
   6  -6  -4  227.58   41.90
   6  -6  -4  285.17   39.40
  -6  -6   4  292.57   52.99
  -6   6   4  298.77   33.70
   6   6  -4  266.17   60.59
   5  -6  -4   63.09   18.30
  -5  -6   4   95.49   31.40
   5  -6  -4   17.40   14.70
   5   6  -4  122.89   39.60
  -5   6   4   47.70   13.70
   4  -6  -4  193.78   30.60
  -4  -6   4  229.48   42.10
  -4  -6   4  268.67   29.80
   4  -6  -4  241.38   32.10
   4   6  -4  263.07   52.19
  -4   6   4  211.68   23.20
   3  -6  -4  732.03   49.50
  -3  -6   4  805.32   47.90
   3  -6  -4  740.03   49.10
  -3  -6   4  862.01   67.69
   3   6  -4  679.23   77.79
  -2  -6   4  226.58   37.80
  -2  -6   4  255.57   28.60
   2  -6  -4  256.47   30.40
  -2  -6   4  256.27   26.60
   2  -6  -4  317.87   31.20
  -1  -6   4   98.39   25.70
  -1  -6   4   83.79   18.30
  -1  -6   4   91.89   16.50
   1  -6  -4  104.09   16.50
   1   6  -4   84.69   25.90
   0  -6  -4 1929.91  103.49
   0  -6   4 1912.61   92.79
   0  -6   4 1885.91  106.19
   0  -6   4 1832.52   88.49
   0   6  -4 1875.21   95.49
   1  -6   4  320.47   43.70
   1  -6   4  226.38   27.60
   1  -6   4  302.67   35.70
  -1  -6  -4  261.07   38.50
  -1   6  -4  236.98   29.20
  -1   6  -4  192.18   29.10
   2  -6   4    1.70   12.60
  -2  -6  -4   20.40   18.00
   2  -6   4   -9.00    7.50
   2  -6   4   19.60   12.80
  -2   6  -4    3.50   11.50
  -2   6  -4   12.30   13.10
   3  -6   4  244.48   34.20
  -3  -6  -4  226.28   41.50
   3  -6   4  224.18   35.00
  -3   6  -4  143.99   29.30
  -3   6  -4  298.07   41.90
   3   6   4  211.08   31.40
   4  -6   4   18.80   17.80
   4  -6   4   63.39   22.30
  -4  -6  -4   66.69   28.90
  -4   6  -4   48.80   22.20
  -4   6  -4   87.19   26.90
   4   6   4   61.69   21.80
  -5  -6  -4   20.60   23.80
  -5  -6  -4   -5.70   16.70
   5  -6   4    4.10   16.40
   5  -6   4    9.40   17.90
  -5   6  -4    3.10   17.10
  -5   6  -4   23.40   19.30
   5   6   4   14.80   16.80
   6  -6   4   24.50   23.70
  -6  -6  -4   29.80   28.30
  -6  -6  -4   24.90   27.50
   6   6   4    9.30   19.30
  -6   6  -4   30.60   22.30
  -6   6  -4    3.60   17.90
  -7  -6  -4   52.99   36.90
   7  -6   4  -14.50   20.00
  -7  -6  -4   36.30   31.90
  -7   6  -4    4.60   22.70
   7   6   4   29.60   26.70
  -7   6  -4   40.00   24.40
  -8  -6  -4   11.70   28.90
  -8  -6  -4   29.10   38.20
  -8   6  -4   10.50   27.10
   8   6   4    0.40   25.00
  -8   6  -4   19.20   25.10
  -9  -7   4   19.70   25.70
   9  -7  -4    8.30   22.30
  -9   7   4   -7.90   14.00
  -8  -7   4   -0.20   18.60
  -8  -7   4   15.10   24.60
   8  -7  -4   -9.30   15.00
  -8   7   4    1.90   16.00
   7  -7  -4   37.80   22.10
  -7  -7   4   64.89   32.30
   7  -7  -4   37.60   30.60
   7   7  -4    1.30   30.80
  -7   7   4   34.20   19.80
  -6  -7   4  -10.60   20.50
   6  -7  -4    5.00   17.40
   6  -7  -4   16.70   15.60
  -6   7   4   13.50   12.20
   6   7  -4   17.60   25.50
   5  -7  -4   13.60   14.50
  -5  -7   4   -3.90   14.10
  -5  -7   4   -0.50    9.30
   5  -7  -4   -2.00   12.50
  -5   7   4   -8.20    8.20
   5   7  -4   20.00   23.40
   4  -7  -4  384.76   44.30
  -4  -7   4  345.37   37.20
  -4  -7   4  307.97   51.49
   4  -7  -4  286.17   37.20
   4   7  -4  372.16   60.29
   3  -7  -4  745.43   51.39
   3  -7  -4  762.02   53.19
  -3  -7   4  786.42   80.29
  -3  -7   4  792.32   60.09
   3   7  -4  604.24   75.69
  -2  -7   4  394.36   45.50
   2  -7  -4  412.76   44.20
  -2  -7   4  314.27   28.30
   2  -7  -4  335.47   35.70
  -2  -7   4  325.87   48.30
   2   7  -4  430.56   59.59
  -1  -7   4  403.16   32.10
   1  -7  -4  546.55   60.49
   1  -7  -4  346.77   30.80
  -1  -7   4  349.87   37.20
  -1  -7   4  324.07   47.60
   0  -7  -4 1362.96   86.59
   0  -7   4 1391.66   74.69
   0  -7   4 1191.68   68.49
   0  -7   4 1323.77   88.79
   0   7  -4 1279.07   76.19
   1  -7   4  372.36   51.99
   1  -7   4  419.56   35.40
  -1  -7  -4  349.57   48.70
   1  -7   4  420.86   43.60
  -1   7  -4  306.77   41.30
   2  -7   4  212.88   32.80
   2  -7   4  147.89   26.70
   2  -7   4  209.38   41.30
  -2  -7  -4  207.28   41.20
  -2   7  -4  179.38   31.00
  -2   7  -4  128.19   27.80
  -3  -7  -4  160.88   38.70
   3  -7   4  149.99   29.90
   3  -7   4  104.09   25.40
  -3   7  -4  130.49   29.10
  -3   7  -4  118.19   26.50
   4  -7   4  356.76   47.70
  -4  -7  -4  405.26   62.09
   4  -7   4  330.87   46.70
  -4   7  -4  263.17   44.60
  -4   7  -4  286.77   44.30
   4   7   4  364.66   46.70
   5  -7   4  123.39   33.60
  -5  -7  -4  132.89   38.00
   5  -7   4  118.39   31.80
   5   7   4  120.69   29.20
  -5   7  -4  119.69   32.80
  -5   7  -4  167.08   39.00
   6  -7   4    9.00   19.00
   6  -7   4  -16.30   15.20
  -6  -7  -4   19.30   26.30
  -6  -7  -4   22.20   27.50
  -6   7  -4  -11.00   15.00
  -6   7  -4   -2.50   19.60
   6   7   4   12.90   19.00
  -7  -7  -4  121.39   41.90
  -7  -7  -4  116.99   39.50
   7   7   4  236.38   47.30
  -7   7  -4   96.69   37.90
  -7   7  -4  102.59   35.70
  -8  -8   4   40.20   34.40
  -8   8   4   27.40   18.80
   7  -8  -4    4.00   26.10
  -7  -8   4   -4.60   23.30
   7  -8  -4   10.40   17.30
  -7   8   4    7.00   14.20
  -6  -8   4  121.39   42.70
   6  -8  -4  119.49   40.40
   6  -8  -4   86.09   25.70
  -6  -8   4   97.49   24.00
   6   8  -4  173.88   50.39
  -6   8   4   83.59   20.30
   5  -8  -4  133.79   29.70
  -5  -8   4   80.89   20.30
  -5  -8   4  127.49   38.00
   5  -8  -4   89.49   26.10
   5   8  -4  135.99   41.60
  -4  -8   4  405.26   62.89
   4  -8  -4  450.75   49.60
  -4  -8   4  419.16   43.80
   4  -8  -4  376.16   46.90
   4   8  -4  368.86   65.49
  -3  -8   4    3.40   19.10
   3  -8  -4   26.90   15.90
   3  -8  -4   26.10   15.50
  -3  -8   4    9.80   12.80
   3   8  -4   34.60   24.00
  -2  -8   4  315.37   36.10
  -2  -8   4  307.57   37.30
   2  -8  -4  312.37   37.30
   2  -8  -4  348.07   42.90
  -2  -8   4  362.66   54.29
   2   8  -4  230.88   47.90
   1  -8  -4  110.19   21.10
   1  -8  -4   72.99   27.70
   1  -8  -4  134.29   28.20
  -1  -8   4  131.49   23.60
  -1  -8   4   65.09   27.20
  -1  -8   4  126.09   24.70
   0  -8   4   23.90   14.20
   0  -8  -4   67.19   26.20
   0  -8   4    9.10   17.30
   0  -8   4   34.00   13.20
  -1  -8  -4   20.90   20.50
   1  -8   4   12.20   13.60
   1  -8   4   47.80   17.30
   1  -8   4   35.70   22.50
  -1   8  -4   21.30   15.70
  -2  -8  -4  807.02   85.19
   2  -8   4  788.12   58.59
   2  -8   4  974.60   78.29
   2  -8   4  932.41   65.49
  -2   8  -4  946.21   63.19
  -2   8  -4  860.21   66.29
   3  -8   4   41.20   30.00
  -3  -8  -4   88.49   31.80
   3  -8   4   84.99   24.70
   3  -8   4   72.89   24.90
  -3   8  -4  112.19   28.80
  -3   8  -4   87.49   27.40
  -4  -8  -4   24.80   26.80
   4  -8   4   52.99   28.50
   4  -8   4   88.39   27.20
  -4   8  -4  101.89   29.50
   4   8   4   25.30   18.20
  -4   8  -4   48.20   23.60
  -5  -8  -4  183.28   46.80
   5  -8   4  129.89   34.50
   5  -8   4  158.48   38.10
   5   8   4  279.57   42.90
  -5   8  -4  218.48   44.30
  -5   8  -4  178.28   38.90
  -6  -8  -4   64.49   34.40
  -6  -8  -4   31.40   31.10
   6   8   4   12.20   18.90
  -6   8  -4   16.50   21.40
  -6   8  -4   26.00   27.10
  -7   8  -4   12.90   25.90
   7   8   4  120.89   34.80
  -7   8  -4   48.60   34.10
   8  -9  -4   -4.70   15.90
  -8  -9   4    3.40   29.00
  -8  -9   4   -2.90   14.40
  -8   9   4   52.79   21.60
  -7  -9   4    7.90   28.60
   7  -9  -4   30.20   23.40
  -7  -9   4   24.50   19.10
  -7   9   4   12.20   14.90
   6  -9  -4   73.09   29.70
  -6  -9   4   69.09   24.70
  -6  -9   4   43.50   33.70
   6  -9  -4   56.69   24.00
  -5  -9   4   -2.40   11.50
   5  -9  -4  -18.60   10.50
  -5  -9   4   24.70   28.60
   5   9  -4   27.70   29.10
   4  -9  -4   48.50   21.30
  -4  -9   4   62.29   21.10
   4  -9  -4  103.19   27.10
  -4  -9   4  116.79   36.90
   4   9  -4   88.09   39.90
  -3  -9   4  778.52   53.29
  -3  -9   4  680.53   83.49
   3  -9  -4  913.61   62.69
  -3  -9   4  718.83   55.99
   3  -9  -4  822.32   62.99
   3   9  -4  807.12   97.59
  -2  -9   4  145.09   24.90
  -2  -9   4  129.59   27.40
   2  -9  -4  148.99   38.60
  -2  -9   4  163.78   41.10
   2  -9  -4   99.49   25.60
   2  -9  -4  139.89   25.80
   1  -9  -4   27.50   15.80
  -1  -9   4    6.50   12.30
   1  -9  -4   17.00   21.00
   1  -9  -4   10.30   14.80
  -1  -9   4    5.00   11.80
  -1  -9   4    4.90   19.70
   0  -9   4  336.17   42.40
   0  -9  -4  356.46   56.59
   0  -9  -4  220.78   31.50
   0  -9   4  291.47   36.70
   0  -9   4  380.06   61.49
   1  -9   4  207.18   53.69
   1  -9   4  198.08   34.70
   1  -9   4  201.18   32.60
  -1  -9  -4  219.88   47.70
   2  -9   4   14.90   14.70
  -2  -9  -4    5.80   21.00
   2  -9   4   23.40   23.10
   2  -9   4   -0.70   12.40
  -2   9  -4   -0.30   13.80
  -3  -9  -4   47.40   30.60
   3  -9   4   68.69   28.30
   3  -9   4   10.80   15.00
   3  -9   4   14.60   23.60
  -3   9  -4   30.80   21.70
  -3   9  -4   32.70   20.80
   4  -9   4  251.97   43.80
   4  -9   4  189.98   46.90
   4  -9   4  142.09   34.30
  -4  -9  -4  246.08   54.09
  -4   9  -4  140.59   34.90
  -4   9  -4  136.69   35.70
  -5  -9  -4  -16.30   20.50
  -5   9  -4    2.10   16.10
   5   9   4   -2.80   16.50
  -5   9  -4    4.50   20.40
  -6  -9  -4    1.40   24.80
  -6   9  -4   43.50   30.90
   6   9   4   13.80   21.20
  -6   9  -4    7.00   33.80
  -7 -10   4  221.28   57.09
  -7 -10   4  242.38   41.00
   6 -10  -4  148.49   35.10
  -6 -10   4   59.29   23.70
  -6 -10   4  128.29   46.10
   5 -10  -4   19.70   20.50
  -5 -10   4  -10.30   24.70
   5 -10  -4   27.40   21.40
  -4 -10   4   34.30   17.50
   4 -10  -4  -14.20   12.00
  -4 -10   4   -7.70   21.90
   4  10  -4    0.80   19.40
  -3 -10   4   76.79   35.50
  -3 -10   4   16.20   15.20
  -3 -10   4   39.40   17.20
   3 -10  -4   36.40   22.20
   3 -10  -4   50.59   22.20
  -2 -10   4   68.19   22.80
   2 -10  -4   46.50   31.30
   2 -10  -4   63.79   20.40
   2 -10  -4   53.59   22.50
  -2 -10   4   13.30   24.20
   1 -10  -4   58.29   32.10
   1 -10  -4   51.69   20.20
  -1 -10   4  130.09   40.80
  -1 -10   4   89.19   24.90
  -1 -10   4   77.29   21.20
   1 -10  -4   27.60   19.90
   0 -10  -4   45.80   27.40
   0 -10  -4   43.40   29.10
   0 -10  -4   36.00   17.90
   0 -10   4   19.20   24.50
   0 -10   4   35.10   19.50
   0 -10   4   46.10   19.30
  -1 -10  -4  136.29   41.60
   1 -10   4  143.99   31.50
   1 -10   4   96.39   38.70
  -2 -10  -4   20.80   25.50
   2 -10   4   15.90   16.10
   2 -10   4   27.90   29.30
   2 -10   4   37.20   21.20
   3 -10   4   85.09   26.70
   3 -10   4  111.19   39.20
  -3 -10  -4  140.09   45.40
   3 -10   4  117.39   35.80
  -3  10  -4  108.79   31.60
  -4 -10  -4   49.30   33.40
   4 -10   4    5.10   22.80
  -4  10  -4   -7.20   15.10
  -4  10  -4   23.60   23.00
   5 -10   4  -48.40   16.80
  -5 -10  -4   -1.20   25.60
  -5  10  -4    8.30   20.90
  -6 -11   4   37.30   33.90
  -5 -11   4  -43.60   16.90
  -5 -11   4   -1.50   14.50
  -4 -11   4  173.18   50.79
  -4 -11   4  157.18   34.50
   4 -11  -4  139.79   35.60
   3 -11  -4    0.10   14.70
  -3 -11   4   33.60   30.40
   3 -11  -4    6.10   24.10
   3 -11  -4  -14.50   15.10
  -3 -11   4    3.40   15.20
  -2 -11   4  127.89   27.30
   2 -11  -4  108.99   28.50
   2 -11  -4  160.08   35.70
  -2 -11   4   90.59   38.70
   2 -11  -4   70.59   35.50
  -2 -11   4  121.39   28.90
   1 -11  -4  -14.10   12.00
  -1 -11   4   27.30   19.40
   1 -11  -4   19.60   28.10
  -1 -11   4   10.20   23.20
   1 -11  -4    3.50   17.50
  -1 -11   4    6.10   15.50
   0 -11   4   34.30   21.60
   0 -11   4    3.20   14.30
   0 -11  -4   74.49   38.60
   0 -11  -4  -14.50   12.20
   0 -11   4   34.00   29.50
   0 -11  -4    1.00   14.20
  -1 -11  -4   44.20   32.50
   1 -11   4   52.29   20.60
  -1 -11  -4   25.10   18.00
   1 -11   4   25.60   30.50
  -2 -11  -4   61.89   35.40
   2 -11   4   22.80   27.50
  -3 -11  -4  -12.80   21.50
   3 -11   4   -1.30   24.20
   4 -11   4    1.30   25.60
  -4 -11  -4   75.19   39.80
  -4  11  -4  103.99   36.70
   4 -12  -4   -2.10   28.80
  -4 -12   4  -13.10   39.20
   3 -12  -4   -7.10   24.00
  -3 -12   4   15.70   29.60
   2 -12  -4   33.70   33.10
  -2 -12   4  -19.30   20.30
  -1 -12   4    9.50   24.90
   1 -12  -4    6.00   27.70
   0 -12   4   21.10   31.40
   0 -12  -4   34.80   32.70
   1 -12   4    0.60   27.30
  -1 -12  -4   -1.90   27.40
   2 -12   4   -6.10   26.60
  -2 -12  -4   -8.90   26.90
   3 -12   4    5.30   27.80
  -2 -13   4    7.50   29.10
   2 -13  -4  -21.40   22.00
   1 -13  -4   23.80   53.89
  -1 -13   4   20.90   33.90
   0 -13   4    4.10   27.20
   0 -13  -4  -14.10   29.60
 -10   0   5    6.70    9.50
 -10   0   5    4.80   19.60
  -9   0   5    1.70    7.40
  -9   0   5  -11.50   12.60
   9   0  -5  -33.60   14.00
   8   0  -5  -16.60   19.00
  -8   0   5    0.20    6.00
  -8   0   5   -1.50   14.40
  -7   0   5  -11.60   11.60
   7   0  -5   -2.10   20.60
  -7   0   5   -0.50    4.90
   6   0  -5   -0.30   16.80
  -6   0   5    6.60   11.90
  -6   0   5    0.80    3.80
   5   0  -5   -2.50   11.40
  -5   0   5   11.40    9.80
  -5   0   5   -0.80    1.90
  -4   0   5    8.00    6.90
   4   0  -5   -7.40    9.40
  -3   0   5   -0.20    3.80
   3   0  -5   12.70   10.50
   2   0  -5   -1.20    3.30
   2   0  -5    2.00    6.70
  -1   0   5    2.80    6.10
   1   0  -5    2.40    6.00
   0   0  -5    7.10    3.90
   0   0  -5    4.30    8.80
   0   0  -5   -2.20    3.90
   0   0   5    8.00   10.00
  -1   0  -5   10.40    8.30
  -1   0  -5   -4.40    9.10
   1   0   5   -5.30    9.50
  -2   0  -5    5.90   10.30
   2   0   5   -1.80   12.10
   2   0   5   -4.70    5.00
  -2   0  -5    9.90   12.00
  -3   0  -5   -9.60   11.30
  -3   0  -5    2.40   11.00
   3   0   5    5.00    8.90
   3   0   5   22.00   18.60
   4   0   5   10.60   12.70
   4   0   5   -4.20   15.30
  -4   0  -5   12.60   19.90
  -4   0  -5   -0.20   15.20
   5   0   5  -19.00   16.00
  -5   0  -5   23.50   23.00
   5   0   5   -7.80   11.20
  -5   0  -5   -6.00   14.60
  -6   0  -5    1.70   19.20
   6   0   5   -7.40   13.00
  -7   0  -5  -12.80   20.70
   7   0   5  -11.20   14.90
  -7   0  -5   54.79   29.60
  -8   0  -5    2.90   24.80
   8   0   5  -16.50   18.20
  -8   0  -5   32.20   29.30
 -10  -1   5   -7.00    8.10
 -10  -1   5   36.70   25.20
 -10   1   5    5.40   19.00
 -10   1   5   -1.40    8.80
   9  -1  -5   20.40   29.90
  -9  -1   5   71.99   15.50
  -9  -1   5  102.29   29.90
  -9   1   5  105.79   28.90
   9   1  -5  101.69   51.39
  -9   1   5   77.99   15.60
  -8  -1   5   21.10    9.00
   8  -1  -5   17.60   27.50
  -8  -1   5   26.40   21.00
  -8   1   5   26.60   10.40
   8   1  -5   84.49   35.60
  -8   1   5    9.40   15.70
  -7  -1   5  435.96   53.59
   7  -1  -5  506.45   73.19
  -7  -1   5  404.06   27.60
  -7   1   5  509.15   28.80
   7   1  -5  313.27   63.49
  -7   1   5  502.05   43.60
  -6  -1   5  126.09   13.60
  -6  -1   5   86.29   22.90
   6  -1  -5  156.98   39.10
  -6   1   5  136.69   13.40
   6   1  -5  191.98   45.90
  -6   1   5  121.99   23.00
  -5  -1   5  124.49   23.70
  -5  -1   5  155.08   10.40
   5  -1  -5  177.38   35.40
   5   1  -5  166.48   38.50
  -5   1   5  135.49   20.40
  -5   1   5  145.59   10.20
   4  -1  -5 5961.00  247.98
   4   1  -5 5645.54  259.67
   3   1  -5 4881.31  213.58
  -2  -1   5 1015.60   51.19
   2  -1  -5 1123.19   46.50
  -2  -1   5 1086.39   47.20
  -2  -1   5 1077.19   43.30
   2   1  -5 1043.30   46.20
   2   1  -5 1040.70   58.89
   1  -1  -5   40.80   13.10
  -1  -1   5   69.99   13.40
   1   1  -5   68.89    8.30
   1   1  -5   73.29   12.80
   1   1  -5   60.99   10.80
   0  -1   5  124.09   20.70
   0  -1  -5   89.69   22.00
   0   1  -5  105.49   19.80
   0   1  -5  103.29   13.20
   1  -1   5    8.50    5.70
   1  -1   5    3.00    4.90
   1  -1   5    4.40   10.00
  -1  -1  -5    7.20    7.50
  -1   1  -5   12.10    8.00
  -2  -1  -5 2593.74  123.59
  -2  -1  -5 2352.46  139.09
   2  -1   5 2446.16  135.59
   2  -1   5 2606.34  114.09
   2   1   5 2649.14  107.69
  -2   1  -5 2405.76  120.19
  -2   1  -5 2628.74  135.29
   3  -1   5 1067.59   84.89
  -3  -1  -5 1156.28   76.49
   3  -1   5 1053.39   64.89
  -3  -1  -5 1267.67   92.29
   3   1   5 1068.39   62.19
  -3   1  -5 1245.28   85.59
  -3   1  -5 1097.99   73.49
  -4  -1  -5 2481.25  136.99
   4  -1   5 2338.77  148.19
   4  -1   5 2275.17  123.29
  -4  -1  -5 2714.03  153.28
   4   1   5 2519.85  124.29
  -4   1  -5 2216.68  139.29
  -4   1  -5 2816.52  140.39
   5  -1   5 2467.85  157.08
  -5  -1  -5 2322.97  139.79
  -5  -1  -5 2450.15  150.38
  -5   1  -5 2240.08  142.69
  -5   1  -5 2363.86  138.69
   5   1   5 2410.56  128.59
   6  -1   5   33.50   24.00
  -6  -1  -5   18.50   23.50
   6  -1   5   65.79   34.80
  -6  -1  -5   57.49   34.70
  -6   1  -5   43.70   28.00
  -6   1  -5   29.60   29.30
   6   1   5   53.09   23.90
  -7  -1  -5   52.59   33.10
   7  -1   5   38.40   25.80
   7  -1   5  -24.60   13.50
  -7  -1  -5   42.00   29.00
   7   1   5   14.80   22.70
  -7   1  -5   12.00   23.10
  -7   1  -5   -3.60   22.80
  -8  -1  -5   60.39   37.80
  -8  -1  -5   95.99   41.80
   8  -1   5  117.29   31.80
  -8   1  -5   17.60   27.10
   8   1   5   46.10   36.00
  -8   1  -5   31.30   29.10
 -10  -2   5  218.68   47.90
 -10  -2   5  243.18   29.70
 -10   2   5  221.78   28.00
 -10   2   5  213.28   40.80
  -9  -2   5   12.00   18.70
   9  -2  -5   46.10   36.90
  -9  -2   5    3.70    9.20
  -9   2   5    6.40    8.90
  -9   2   5    9.50   16.80
   9   2  -5   11.50   30.50
   8  -2  -5  438.16   51.39
   8  -2  -5  408.06   72.49
  -8  -2   5  496.75   61.99
  -8   2   5  380.36   28.90
  -8   2   5  343.87   44.90
   8   2  -5  339.87   72.79
  -7  -2   5    0.90   15.10
   7  -2  -5   14.20   13.70
  -7  -2   5    1.50    7.70
   7  -2  -5   -5.30   16.60
   7   2  -5   24.80   28.50
  -7   2   5    3.30   12.30
  -7   2   5   10.50    7.20
  -6  -2   5  135.99   18.90
   6  -2  -5   62.09   25.00
   6  -2  -5  123.09   22.20
  -6  -2   5  138.19   27.80
   6   2  -5   90.29   33.70
  -6   2   5  112.59   13.80
  -6   2   5  121.59   21.10
   5  -2  -5  607.54   38.70
  -5  -2   5  610.94   38.60
   5  -2  -5  675.43   55.99
  -5  -2   5  688.93   51.49
   5   2  -5  732.63   85.79
  -5   2   5  657.93   39.10
   4  -2  -5 1122.99   67.69
   4  -2  -5 1223.88   52.99
   4   2  -5 1266.07   86.29
  -4   2   5 1076.09   52.49
  -3  -2   5  500.45   37.00
  -3  -2   5  511.75   25.70
   3  -2  -5  552.54   34.40
   3  -2  -5  521.45   27.70
  -3   2   5  569.64   24.20
   3   2  -5  471.25   51.79
  -2  -2   5 4025.60  164.48
   2   2  -5 3982.60  174.88
  -1  -2   5  427.66   23.00
  -1  -2   5  469.55   29.00
  -1  -2   5  498.95   29.40
   1   2  -5  457.95   34.10
   1   2  -5  451.75   28.90
   1   2  -5  448.86   25.70
   2  -2   5  393.36   46.30
   2  -2   5  429.06   33.00
  -2  -2  -5  438.26   44.20
  -2  -2  -5  409.96   53.89
  -2   2  -5  405.56   35.80
  -2   2  -5  340.87   45.00
   2   2   5  422.56   26.30
   3  -2   5  425.66   44.50
   3  -2   5  376.76   52.19
  -3  -2  -5  301.87   51.29
  -3  -2  -5  327.57   44.80
   3   2   5  421.56   33.00
  -3   2  -5  394.96   46.50
  -3   2  -5  375.76   50.99
   4  -2   5  400.16   48.70
   4  -2   5  419.56   60.69
  -4  -2  -5  362.46   58.69
  -4  -2  -5  431.56   56.79
   4   2   5  469.85   48.30
  -4   2  -5  423.06   55.99
  -4   2  -5  490.35   63.99
  -5  -2  -5   36.00   25.10
   5  -2   5   19.10   21.10
   5  -2   5   25.20   18.40
  -5  -2  -5    8.00   18.30
  -5   2  -5   39.10   23.80
  -5   2  -5   28.20   21.00
   5   2   5   21.90   17.40
   6  -2   5  387.26   55.99
  -6  -2  -5  568.34   73.09
   6  -2   5  440.36   71.69
  -6  -2  -5  459.95   71.19
   6   2   5  400.56   54.39
  -6   2  -5  570.24   75.99
  -6   2  -5  381.76   60.79
   7  -2   5   34.70   31.80
  -7  -2  -5   35.30   28.70
   7  -2   5   30.70   25.10
  -7  -2  -5   -1.60   22.90
  -7   2  -5   -9.60   19.80
   7   2   5   -8.80   15.90
  -7   2  -5   -7.90   20.50
  -8  -2  -5    2.40   27.00
  -8  -2  -5   25.80   30.80
   8  -2   5   19.20   25.20
  -8   2  -5   -1.60   24.70
  -8   2  -5    9.20   24.70
   8   2   5  -16.70   17.00
 -10  -3   5  258.77   32.20
 -10  -3   5  281.27   52.69
 -10   3   5  275.77   43.30
 -10   3   5  211.78   28.40
  -9  -3   5  131.29   23.10
   9  -3  -5  149.09   47.30
   9  -3  -5  138.39   31.80
  -9  -3   5  140.99   38.30
   9   3  -5  113.99   48.50
  -9   3   5  105.59   27.50
  -9   3   5   87.89   18.60
   8  -3  -5  372.86   66.39
   8  -3  -5  359.86   53.79
  -8  -3   5  421.96   37.10
  -8   3   5  428.36   31.90
  -8   3   5  404.06   46.60
   8   3  -5  312.57   69.89
   7  -3  -5 2363.56  144.09
  -7  -3   5 2434.86  114.09
   7  -3  -5 2210.28  119.49
  -7  -3   5 2032.70  125.89
   7   3  -5 1943.51  153.28
  -7   3   5 2221.08   98.59
  -7   3   5 2205.38  108.99
   6  -3  -5 1548.95   83.79
   6  -3  -5 1602.24  104.19
  -6  -3   5 1581.54   85.79
  -6  -3   5 1631.14   99.59
  -6   3   5 1581.14   78.89
   6   3  -5 1291.97  115.69
  -6   3   5 1621.74   71.99
  -5  -3   5   11.40   15.00
   5  -3  -5   12.20    8.30
   5  -3  -5   25.90   16.30
   5   3  -5   -5.10   17.20
  -5   3   5    6.20    7.60
  -4  -3   5   82.89   21.30
   4  -3  -5  108.39   21.40
   4  -3  -5  109.99   15.20
  -4  -3   5  104.49   12.30
   4   3  -5  108.89   31.30
  -4   3   5  129.99   14.50
  -3  -3   5 1005.40   62.19
   3  -3  -5 1106.69   51.09
  -3  -3   5 1032.60   47.40
   3  -3  -5  994.00   52.69
   3   3  -5  923.81   69.89
   2  -3  -5  992.30   43.90
  -2  -3   5 1006.10   57.19
  -2  -3   5  893.51   44.20
  -2  -3   5  955.10   46.10
   2   3  -5  975.30   63.59
   2   3  -5  916.21   47.20
  -1  -3   5 2314.47   93.59
  -1  -3   5 2319.27  104.49
  -1  -3   5 2214.98   97.49
   1   3  -5 2223.98   99.19
   1   3  -5 2223.88  109.69
   0  -3   5   26.60   10.80
   0  -3   5   14.00    6.70
   0  -3   5   10.80    7.60
   0  -3  -5   24.70    8.10
   0   3  -5   17.90    8.30
   0   3  -5   35.80   14.20
   1  -3   5  330.17   28.80
  -1  -3  -5  326.77   32.90
   1  -3   5  318.17   34.00
   1  -3   5  354.06   26.00
  -1   3  -5  348.67   29.60
  -1   3  -5  318.37   35.10
   2  -3   5 1268.27   68.59
  -2  -3  -5 1262.07   74.69
   2  -3   5 1258.87   75.79
  -2  -3  -5 1262.27   85.19
  -2   3  -5 1330.67   72.69
  -2   3  -5 1119.19   75.79
   2   3   5 1392.06   60.59
  -3  -3  -5  175.78   33.10
   3  -3   5  187.68   28.50
  -3  -3  -5  125.49   32.10
   3  -3   5  141.89   30.40
  -3   3  -5  191.98   32.90
  -3   3  -5  175.38   33.50
   3   3   5  219.28   26.80
   4  -3   5  114.89   32.60
  -4  -3  -5  135.09   39.00
  -4  -3  -5  154.98   35.40
   4  -3   5  175.48   32.60
  -4   3  -5  259.77   43.80
  -4   3  -5  218.98   40.20
   4   3   5  239.78   33.10
  -5  -3  -5  314.57   59.39
  -5  -3  -5  190.28   43.00
   5  -3   5  245.18   42.40
   5  -3   5  196.68   43.70
   5   3   5  217.08   36.00
  -5   3  -5  213.78   44.90
  -5   3  -5  248.38   43.90
   6  -3   5    0.70   19.20
   6  -3   5   -4.10   18.30
  -6  -3  -5   -7.60   18.70
   6   3   5   26.50   19.60
  -6   3  -5   22.90   25.20
  -6   3  -5   34.10   24.50
   7  -3   5  173.88   50.09
  -7  -3  -5  130.69   40.50
   7  -3   5  143.89   38.50
  -7  -3  -5  122.59   40.70
  -7   3  -5  161.28   44.00
  -7   3  -5  249.18   50.19
  -8  -3  -5  469.15   78.29
   8  -3   5  319.87   59.49
  -8  -3  -5  476.95   76.49
  -8   3  -5  351.96   62.59
  -8   3  -5  424.06   70.39
   8   3   5  514.45   73.79
  10  -4  -5  293.47   51.39
 -10  -4   5  241.88   37.00
 -10  -4   5  331.27   62.49
 -10   4   5  245.08   41.10
 -10   4   5  285.67   35.00
  -9  -4   5   24.70   16.40
   9  -4  -5   28.60   23.60
  -9  -4   5    6.20   23.00
  -9   4   5   30.30   20.80
  -9   4   5   19.10   13.00
  -8  -4   5  123.39   37.40
   8  -4  -5  104.49   29.20
  -8  -4   5   71.99   23.70
   8  -4  -5   26.90   28.90
  -8   4   5   73.39   16.90
   8   4  -5   39.40   34.50
  -8   4   5   77.99   21.80
  -7  -4   5  619.34   53.09
  -7  -4   5  509.85   67.59
   7  -4  -5  582.74   50.49
   7  -4  -5  627.54   79.09
  -7   4   5  567.84   43.70
   7   4  -5  510.05   85.39
  -7   4   5  472.25   35.40
   6  -4  -5  437.06   37.60
  -6  -4   5  522.95   62.29
   6  -4  -5  420.16   57.19
   6   4  -5  347.37   64.19
   5  -4  -5   61.59   14.20
  -5  -4   5   61.39   11.50
   5  -4  -5   60.09   20.50
  -5  -4   5   28.60   18.00
  -5   4   5   57.79   12.80
   5   4  -5   23.00   22.30
  -4  -4   5   10.30   13.50
  -4  -4   5    0.30    4.80
   4  -4  -5    3.00    6.60
   4  -4  -5   -5.50    8.50
   4   4  -5   -4.90   14.20
  -4   4   5    2.60    5.30
  -3  -4   5 2660.33  116.09
   3  -4  -5 2770.02  120.49
  -3  -4   5 3054.69  139.09
   3  -4  -5 2790.12  120.69
   3   4  -5 2910.81  149.88
  -2  -4   5   13.30    6.90
  -2  -4   5   11.00    6.50
   2  -4  -5    9.60    6.10
  -2  -4   5   17.10   13.80
   2   4  -5   11.70   13.50
  -1  -4   5   84.69   14.40
  -1  -4   5  107.69   20.50
  -1  -4   5   96.49   13.70
   1   4  -5  105.09   24.30
   0  -4   5  294.77   23.30
   0  -4  -5  325.87   27.90
   0  -4   5  311.17   27.20
   0  -4   5  317.37   40.00
   0   4  -5  329.77   34.40
   0   4  -5  367.56   27.50
  -1  -4  -5  367.66   38.80
   1  -4   5  394.36   39.40
   1  -4   5  321.17   26.70
   1  -4   5  306.07   35.60
  -1   4  -5  309.67   32.10
  -1   4  -5  344.97   37.80
   2  -4   5   11.40   11.00
  -2  -4  -5   19.50   13.60
   2  -4   5   26.50   12.20
  -2   4  -5    1.00   10.30
  -2   4  -5   -7.70    9.90
  -3  -4  -5  434.76   58.89
  -3  -4  -5  632.54   55.09
   3  -4   5  589.74   51.19
   3  -4   5  628.64   47.40
  -3   4  -5  615.94   49.60
  -3   4  -5  577.24   60.69
   3   4   5  581.34   41.10
   4  -4   5  170.78   35.60
   4  -4   5  192.08   33.50
  -4  -4  -5  214.08   41.10
  -4  -4  -5  180.18   44.50
  -4   4  -5  228.78   42.80
   4   4   5  275.57   36.00
  -4   4  -5  233.08   39.90
   5  -4   5  186.28   39.50
  -5  -4  -5  135.69   37.30
  -5  -4  -5  126.19   41.00
   5  -4   5   92.29   25.90
  -5   4  -5  150.58   39.70
  -5   4  -5  142.49   35.50
   5   4   5  158.68   30.80
  -6  -4  -5   16.40   20.90
  -6  -4  -5  -19.60   18.30
   6  -4   5   21.70   22.40
   6   4   5   -0.30   15.10
  -6   4  -5   -7.20   18.80
  -6   4  -5   -3.90   17.20
   7  -4   5  288.47   52.99
   7  -4   5  231.68   53.49
  -7  -4  -5  195.68   51.69
  -7  -4  -5  156.78   50.19
  -7   4  -5  223.38   48.40
   7   4   5  216.98   41.40
  -7   4  -5  223.68   50.09
  -8  -4  -5    5.00   22.60
  -8  -4  -5   64.19   35.50
  -8   4  -5  127.49   41.00
 -10  -5   5   76.89   44.20
  10  -5  -5   32.90   25.40
 -10  -5   5   58.89   22.40
 -10   5   5   -2.90   12.60
 -10   5   5    9.00   19.90
  -9  -5   5   31.20   22.10
  -9  -5   5   15.60   23.50
   9  -5  -5   42.90   25.10
  -9   5   5   29.50   14.90
  -9   5   5   29.90   19.40
   8  -5  -5  133.39   30.70
  -8  -5   5   84.49   27.80
   8  -5  -5  164.78   44.40
  -8  -5   5   79.09   32.20
  -8   5   5  117.69   24.80
   8   5  -5  200.98   60.19
  -8   5   5   91.79   20.30
   7  -5  -5  168.18   32.30
  -7  -5   5  107.79   29.30
   7  -5  -5  217.08   44.30
  -7  -5   5  201.08   46.30
  -7   5   5  197.28   28.70
   6  -5  -5  262.97   44.40
   6  -5  -5  280.87   35.00
  -6  -5   5  228.38   43.60
   6   5  -5  251.17   58.79
  -6   5   5  275.07   29.40
   5  -5  -5  226.78   35.50
  -5  -5   5  268.17   23.70
   5  -5  -5  254.47   31.40
  -5  -5   5  161.28   34.80
   5   5  -5  220.58   50.19
  -5   5   5  279.97   23.20
   4  -5  -5    7.30   11.00
  -4  -5   5    2.80   12.90
  -4  -5   5   -2.00    5.90
   4  -5  -5    7.10    8.90
   4   5  -5  -18.70   11.40
   3  -5  -5  242.68   27.40
  -3  -5   5  254.27   22.80
  -3  -5   5  266.47   38.90
   3  -5  -5  333.77   28.20
   3   5  -5  239.58   42.20
  -2  -5   5    1.80    6.20
  -2  -5   5  -12.60    8.30
  -2  -5   5    3.10    6.90
   2  -5  -5    5.60    6.90
   2   5  -5    9.30   12.20
  -1  -5   5   68.79   13.20
  -1  -5   5   69.09   20.30
  -1  -5   5   57.19   12.90
   1   5  -5   29.40   17.40
   1   5  -5   69.29   16.60
   0  -5   5  443.26   34.70
   0  -5   5  433.36   31.20
   0  -5   5  490.35   50.99
   0  -5  -5  428.26   37.30
   0   5  -5  428.56   36.00
   0   5  -5  481.25   34.50
   1  -5   5    2.20   11.50
  -1  -5  -5   -1.80    8.50
   1  -5   5    3.50    8.80
   1  -5   5    2.50    7.90
  -1   5  -5   -3.10    9.00
  -1   5  -5    1.40    9.00
  -2  -5  -5  466.15   52.19
   2  -5   5  309.57   39.90
   2  -5   5  427.76   49.60
   2  -5   5  304.17   35.30
  -2   5  -5  347.67   40.00
  -2   5  -5  258.07   38.80
   3  -5   5   70.59   22.90
  -3  -5  -5   92.99   28.60
   3  -5   5   93.79   22.50
  -3   5  -5  105.19   26.10
  -3   5  -5   89.99   25.40
   3   5   5  103.09   19.80
  -4  -5  -5   -5.60   15.70
   4  -5   5   19.30   17.10
  -4  -5  -5    5.90   19.10
   4  -5   5    4.00   13.90
   4   5   5   -2.50   10.30
  -4   5  -5   12.00   16.70
  -4   5  -5   15.00   17.50
   5  -5   5   45.20   23.80
   5  -5   5   10.90   18.60
  -5  -5  -5   54.79   29.20
  -5  -5  -5   91.09   35.10
  -5   5  -5   59.69   25.50
  -5   5  -5   31.70   24.00
  -6  -5  -5   -2.60   22.10
   6  -5   5    7.60   19.40
   6  -5   5   22.50   24.50
  -6  -5  -5    1.00   20.50
   6   5   5    5.90   16.20
  -6   5  -5   34.00   26.10
  -6   5  -5   -3.00   16.90
  -7  -5  -5  -16.60   20.60
   7  -5   5   25.40   25.00
  -7  -5  -5   -8.00   24.60
  -7   5  -5    8.50   22.50
  -7   5  -5   20.20   25.10
   7   5   5    4.70   18.10
  -8  -5  -5   87.69   51.09
   8   5   5   78.89   31.40
  -8   5  -5   29.10   29.20
   9  -6  -5    0.10   17.30
  -9  -6   5  -17.00   19.20
  -9  -6   5   -5.00   17.40
  -9   6   5    8.30   16.00
  -8  -6   5   -1.90   19.90
   8  -6  -5    7.90   15.70
  -8  -6   5    6.40   18.20
   8  -6  -5   10.80   22.00
  -8   6   5   -1.60   13.80
   7  -6  -5 1261.67   97.39
   7  -6  -5 1145.49   78.19
  -7  -6   5 1137.59   95.89
  -7   6   5 1156.48   67.99
   7   6  -5 1245.28  142.59
   6  -6  -5  297.57   45.70
   6  -6  -5  291.77   47.20
  -6  -6   5  309.27   34.20
  -6  -6   5  240.48   46.80
   6   6  -5  251.87   61.59
  -6   6   5  300.57   31.40
   5  -6  -5  632.54   53.09
  -5  -6   5  509.95   63.59
   5  -6  -5  528.75   43.50
  -5  -6   5  549.74   39.60
   5   6  -5  555.44   79.29
  -5   6   5  604.44   36.90
   4  -6  -5  899.61   56.99
  -4  -6   5  928.01   53.39
  -4  -6   5  969.60   75.49
   4   6  -5  870.91   98.79
  -3  -6   5 1546.95   76.29
   3  -6  -5 1443.06   77.39
   3  -6  -5 1561.74   81.39
  -3  -6   5 1522.55   95.59
   3   6  -5 1537.55  105.39
   2  -6  -5 1693.63   88.99
  -2  -6   5 1772.92   85.89
   2  -6  -5 1778.72   82.99
  -2  -6   5 1702.53   82.49
  -2  -6   5 1819.02  104.69
   2   6  -5 1831.72  112.29
  -1  -6   5   58.29   21.80
  -1  -6   5   13.20    9.50
  -1  -6   5   26.70   11.20
   1   6  -5    4.40   10.30
   0  -6   5  688.13   43.00
   0  -6   5  632.44   53.99
   0  -6  -5  559.14   49.30
   0  -6   5  643.64   51.69
   0   6  -5  663.23   48.90
   1  -6   5   16.70   11.90
   1  -6   5   34.00   16.80
  -1  -6  -5   21.20   15.10
   1  -6   5   11.20   11.20
  -1   6  -5   15.30   12.70
  -1   6  -5   39.90   16.00
   2  -6   5   97.49   27.00
   2  -6   5   78.19   20.50
   2  -6   5   23.50   15.60
  -2  -6  -5   85.99   24.50
  -2   6  -5   65.09   22.00
  -2   6  -5   70.59   20.70
   3  -6   5  217.88   35.60
   3  -6   5  233.78   34.80
  -3  -6  -5  220.78   41.40
  -3   6  -5  248.48   42.80
   3   6   5  298.97   35.00
  -3   6  -5  187.38   34.00
  -4  -6  -5  193.98   43.10
   4  -6   5  181.38   37.50
   4  -6   5  172.98   33.90
   4   6   5  193.08   31.60
  -4   6  -5  135.59   38.00
   5  -6   5   56.99   26.60
  -5  -6  -5   34.30   26.20
  -5   6  -5  108.79   34.90
  -5   6  -5  114.79   34.90
   5   6   5   47.30   20.30
  -6  -6  -5    9.90   25.30
  -6  -6  -5   25.00   25.40
   6  -6   5   46.20   27.70
   6  -6   5   41.90   25.10
  -6   6  -5   57.89   29.80
  -6   6  -5   25.30   25.70
   6   6   5   44.80   21.20
  -7  -6  -5   45.20   35.30
  -7  -6  -5   39.80   31.20
  -7   6  -5   35.30   27.60
  -7   6  -5  136.79   41.00
   7   6   5   -8.30   17.50
  -9  -7   5   -7.60   24.60
   9  -7  -5   45.90   25.70
  -9  -7   5   18.50   23.80
  -9   7   5   16.70   18.40
  -8  -7   5   37.50   32.20
  -8  -7   5   -3.90   17.00
   8  -7  -5  -15.70   11.90
  -8   7   5    0.60   13.30
   7  -7  -5  570.84   61.99
   7  -7  -5  643.64   76.89
  -7  -7   5  557.74   44.90
  -7  -7   5  597.74   80.59
   7   7  -5  355.96   78.79
  -7   7   5  472.85   39.90
  -6  -7   5  136.19   40.30
   6  -7  -5   66.59   27.30
  -6  -7   5   78.79   19.30
   6  -7  -5  107.19   25.50
  -6   7   5   92.19   18.70
   6   7  -5   80.99   38.30
  -5  -7   5  180.18   41.70
   5  -7  -5  137.19   27.00
  -5  -7   5  113.29   21.40
   5  -7  -5  229.08   38.10
   5   7  -5  188.88   50.49
   4  -7  -5  291.87   37.50
  -4  -7   5  238.98   33.30
  -4  -7   5  310.37   51.59
   4  -7  -5  274.77   35.50
   4   7  -5  252.57   53.39
  -3  -7   5   67.89   26.80
  -3  -7   5   90.49   18.60
  -3  -7   5   75.89   20.40
   3  -7  -5   72.59   18.80
   3  -7  -5   67.29   19.00
   3   7  -5   76.09   31.50
  -2  -7   5   28.20   13.40
   2  -7  -5   72.59   16.90
  -2  -7   5   44.70   22.10
  -2  -7   5   66.89   16.40
   2  -7  -5   71.69   19.70
   2   7  -5   46.30   23.00
  -1  -7   5  175.88   24.50
  -1  -7   5  205.98   39.00
   1  -7  -5  188.78   24.60
   1  -7  -5  231.78   39.50
  -1  -7   5  222.98   29.00
   0  -7   5    3.20   15.50
   0  -7   5    5.40    9.90
   0  -7   5   -7.30    8.50
   0  -7  -5   -2.20   12.70
   0   7  -5    0.10   10.60
   1  -7   5  148.49   25.10
   1  -7   5  151.88   27.90
   1  -7   5  108.49   28.10
  -1  -7  -5  131.29   31.80
  -1   7  -5  130.49   25.90
  -1   7  -5  119.99   26.40
   2  -7   5   -5.30   10.90
   2  -7   5   13.20   18.40
  -2  -7  -5   -0.90   16.00
   2  -7   5    8.50   12.10
  -2   7  -5    3.00   12.30
  -2   7  -5   -5.00   12.80
   3  -7   5   24.10   22.20
   3  -7   5    1.40   13.60
   3  -7   5   -4.00   12.30
  -3  -7  -5    6.80   18.60
  -3   7  -5    0.60   16.10
  -3   7  -5   13.30   16.60
  -4  -7  -5  179.68   43.50
   4  -7   5  204.98   36.00
   4  -7   5  244.18   42.70
  -4   7  -5  200.98   41.30
  -4   7  -5  268.97   44.90
   4   7   5  166.08   30.90
  -5  -7  -5  142.39   43.80
   5  -7   5  230.48   51.49
  -5  -7  -5  234.98   53.29
   5  -7   5  199.58   43.30
   5   7   5  267.67   39.50
  -5   7  -5  335.07   54.99
  -5   7  -5  314.67   53.39
  -6  -7  -5   30.60   30.30
  -6  -7  -5   -5.60   23.80
   6  -7   5   19.50   23.60
  -6   7  -5   38.90   28.20
  -6   7  -5   62.79   29.70
   6   7   5   39.90   22.40
  -7  -7  -5  142.19   45.20
  -7  -7  -5   68.09   44.60
  -7   7  -5  111.09   40.20
   7   7   5  106.49   32.50
   8  -8  -5   17.20   19.80
  -8  -8   5   40.90   34.70
  -8  -8   5   48.30   18.80
  -8   8   5   45.60   18.50
   7  -8  -5  106.09   29.30
  -7  -8   5  164.78   44.30
  -7  -8   5  174.28   30.10
   7  -8  -5  213.18   48.50
  -7   8   5  148.79   30.40
  -6  -8   5   -6.40   10.00
   6  -8  -5    9.50   14.50
  -6  -8   5    7.90   22.40
   6   8  -5   -7.30   20.90
   5  -8  -5   -5.60   11.30
  -5  -8   5   18.00   21.80
  -5  -8   5   32.30   15.70
   5  -8  -5   14.10   17.70
   5   8  -5   -7.80   16.80
  -4  -8   5   84.59   21.80
   4  -8  -5   54.29   20.80
  -4  -8   5   41.30   27.90
   4  -8  -5   61.99   21.10
   4   8  -5   35.80   29.30
  -3  -8   5   -2.00   10.80
  -3  -8   5    0.00   18.70
  -3  -8   5   -6.00    8.30
   3  -8  -5   10.00   13.30
   3  -8  -5   -1.30   12.20
   3   8  -5   -0.40   17.40
  -2  -8   5   16.20   17.90
  -2  -8   5   37.10   14.50
   2  -8  -5   51.79   19.80
   2  -8  -5   16.60   13.30
  -2  -8   5   57.39   17.80
   2   8  -5   23.10   23.20
   1  -8  -5   55.49   24.10
  -1  -8   5   12.90   11.30
  -1  -8   5   31.80   14.90
   1  -8  -5   52.49   15.50
  -1  -8   5   37.50   23.40
   0  -8   5  641.54   46.50
   0  -8  -5  689.13   72.99
   0  -8   5  776.52   80.79
   0  -8   5  514.65   46.60
   0   8  -5  594.54   51.99
   1  -8   5  729.73   55.09
  -1  -8  -5  824.32   82.19
   1  -8   5  566.54   47.00
   1  -8   5  547.35   68.19
  -1   8  -5  687.43   56.69
   2  -8   5    2.90   13.30
   2  -8   5   10.40   13.10
  -2  -8  -5    3.40   16.40
   2  -8   5    7.30   18.10
  -2   8  -5   16.50   19.80
   3  -8   5   78.39   35.60
   3  -8   5   68.59   22.70
   3  -8   5   61.29   22.90
  -3  -8  -5   63.89   30.20
  -3   8  -5   39.00   21.50
  -3   8  -5   52.89   24.10
   4  -8   5   85.59   27.70
   4  -8   5   76.09   32.60
  -4  -8  -5   94.59   32.10
   4  -8   5   73.09   26.30
  -4   8  -5   41.40   24.60
  -4   8  -5  111.39   32.40
   5  -8   5    1.90   18.90
  -5  -8  -5    2.20   24.20
  -5   8  -5   45.00   25.30
   5   8   5   14.00   17.40
  -5   8  -5   -7.90   19.80
  -6  -8  -5   13.80   29.20
  -6  -8  -5   41.50   33.10
   6   8   5   25.80   22.20
  -6   8  -5   15.80   26.00
  -6   8  -5   13.40   23.50
  -8  -9   5   19.50   13.10
  -8  -9   5   57.59   35.10
   8  -9  -5  -14.60   13.40
  -8   9   5    4.60   13.50
  -7  -9   5   35.70   32.40
   7  -9  -5   34.00   23.70
  -7  -9   5   34.30   18.90
  -6  -9   5    3.10   20.40
   6  -9  -5   74.49   23.40
   6  -9  -5   -2.10   17.40
  -6  -9   5   63.99   20.90
  -5  -9   5   15.90   14.40
   5  -9  -5   15.70   17.70
  -5  -9   5   18.40   25.80
   5   9  -5    8.40   27.10
   4  -9  -5  151.98   31.40
  -4  -9   5  205.68   32.00
  -4  -9   5  184.08   47.50
   4  -9  -5  213.58   35.90
   4   9  -5  154.78   52.69
  -3  -9   5  221.88   33.50
  -3  -9   5  338.47   58.49
  -3  -9   5  261.97   33.70
   3  -9  -5  329.77   42.80
   3  -9  -5  277.07   41.20
   3   9  -5  196.98   48.60
  -2  -9   5   -7.50   10.00
   2  -9  -5  -12.60   17.80
   2  -9  -5    3.70   13.10
  -2  -9   5   32.20   23.60
   2  -9  -5   12.90   15.40
  -2  -9   5   15.90   14.40
  -1  -9   5   28.10   16.70
   1  -9  -5    0.60   13.70
   1  -9  -5   11.90   21.10
  -1  -9   5   14.00   12.30
  -1  -9   5   -0.30   20.10
   1  -9  -5    5.60   12.50
   0  -9   5  256.47   34.20
   0  -9  -5  280.47   50.59
   0  -9   5  244.78   47.30
   0  -9   5  244.18   37.00
   1  -9   5    8.40   22.10
   1  -9   5    3.40   13.30
  -1  -9  -5   -9.20   16.90
   1  -9   5   -0.30   12.90
  -1   9  -5  -11.10   10.80
  -2  -9  -5   30.20   25.50
   2  -9   5   11.90   16.10
   2  -9   5   -0.50   19.40
  -2   9  -5    5.60   16.60
  -3  -9  -5   36.50   28.70
   3  -9   5   31.10   20.30
   3  -9   5   80.19   28.70
   3  -9   5  118.89   36.50
  -3   9  -5   13.10   20.50
  -3   9  -5   20.40   20.00
   4  -9   5   99.49   29.20
   4  -9   5   62.59   32.20
  -4  -9  -5  173.38   47.00
  -4   9  -5  124.39   36.50
  -4   9  -5  155.38   36.70
  -5  -9  -5   49.90   32.50
   5  -9   5   29.80   31.20
  -5   9  -5   49.70   27.70
  -5   9  -5   22.30   24.40
  -6  -9  -5  -41.00   15.00
  -6  -9  -5   12.00   46.10
   6   9   5  -14.90   14.60
  -6   9  -5   19.30   24.80
  -6   9  -5   18.90   23.30
  -7 -10   5   -6.50   30.90
  -7 -10   5   -9.20   12.70
  -6 -10   5   16.00   17.10
   6 -10  -5   -2.30   15.60
  -6 -10   5    2.60   25.90
   5 -10  -5   11.00   18.20
   5 -10  -5  -13.00   11.00
  -5 -10   5  -10.40   23.30
  -5 -10   5    9.80   14.90
  -4 -10   5  -16.30   18.40
   4 -10  -5   -3.20   14.70
  -4 -10   5   20.70   17.40
  -4 -10   5   28.60   16.50
   4  10  -5   13.70   19.40
  -3 -10   5  129.49   27.80
  -3 -10   5   85.99   24.10
   3 -10  -5   76.89   27.00
   3 -10  -5   82.69   25.40
  -3 -10   5   49.00   29.20
   2 -10  -5   -4.50   13.90
   2 -10  -5   10.90   21.90
   2 -10  -5  -13.00   11.30
  -2 -10   5   -4.50   12.90
  -2 -10   5  -13.20   18.00
  -1 -10   5   34.70   19.10
   1 -10  -5   44.30   20.40
   1 -10  -5   16.10   28.50
  -1 -10   5   10.60   24.90
  -1 -10   5   48.30   21.60
   0 -10   5  353.66   60.99
   0 -10  -5  382.06   44.50
   0 -10   5  353.56   52.19
   0 -10  -5  326.97   61.79
   1 -10   5  243.38   40.40
   1 -10   5  288.47   58.49
  -1 -10  -5  262.67   52.99
   1 -10   5  200.68   33.90
   2 -10   5  134.29   32.20
  -2 -10  -5  112.39   39.60
   2 -10   5   77.79   37.00
   2 -10   5  124.79   28.20
  -2  10  -5  132.59   36.00
  -3 -10  -5    8.60   23.70
   3 -10   5   42.80   32.50
   3 -10   5    5.70   19.00
  -3  10  -5    7.10   19.50
  -4 -10  -5    1.40   25.00
   4 -10   5  -12.50   20.50
  -4  10  -5   -5.90   18.00
  -4  10  -5   -9.40   19.20
  -5 -10  -5  -28.80   17.40
   5 -10   5  -19.00   21.70
  -5  10  -5    7.60   23.90
  -5  10  -5  -22.80   15.40
  -6 -11   5   20.50   31.70
  -5 -11   5  -23.50   21.40
  -5 -11   5   -7.80   14.20
   4 -11  -5   68.29   24.40
  -4 -11   5  104.49   29.10
  -4 -11   5   30.40   31.20
   3 -11  -5  154.08   33.80
   3 -11  -5  113.29   30.50
  -3 -11   5  123.09   30.40
   3 -11  -5  167.38   46.50
  -3 -11   5  146.69   46.30
   2 -11  -5   15.50   17.30
   2 -11  -5   24.10   17.10
   2 -11  -5   -9.10   20.90
  -2 -11   5    2.50   24.10
  -2 -11   5   -1.30   14.90
  -2 -11   5    4.90   16.10
   1 -11  -5    9.90   15.00
  -1 -11   5   13.70   16.50
  -1 -11   5   40.20   21.80
   1 -11  -5   -6.50   15.70
   1 -11  -5    6.70   24.80
  -1 -11   5   23.70   26.60
   0 -11  -5   -4.80   12.90
   0 -11   5   30.00   19.30
   0 -11   5   -5.00   21.10
   0 -11   5   41.10   21.00
   0 -11  -5    5.00   24.60
  -1 -11  -5   -8.90   23.00
   1 -11   5    8.10   24.00
  -2 -11  -5   71.29   36.50
   2 -11   5  106.19   40.90
   3 -11   5    4.60   27.30
  -3 -11  -5  -26.40   20.10
  -3  11  -5   23.90   24.30
  -4 -11  -5   87.99   43.10
  -4  11  -5   27.60   24.60
  -4 -12   5   24.10   39.80
   4 -12  -5   21.40   32.30
   3 -12  -5   71.59   40.60
  -3 -12   5   36.90   36.90
   2 -12  -5  -13.00   22.50
  -2 -12   5    2.20   25.20
  -1 -12   5  -19.90   23.30
   1 -12  -5   29.20   32.20
   0 -12   5  170.48   49.50
   0 -12  -5  153.68   46.10
   1 -12   5  -15.50   23.60
  -1 -12  -5   14.10   26.30
  -2 -12  -5   19.60   29.90
 -10   0   6 1319.97   92.19
  -9   0   6  544.35   32.00
   9   0  -6  699.13  103.99
  -9   0   6  538.55   58.29
  -8   0   6  140.89   29.50
  -8   0   6  104.99   12.70
   8   0  -6  135.39   43.80
   7   0  -6    8.80   21.80
  -7   0   6   -1.20    3.30
  -7   0   6   -6.50   11.70
   6   0  -6 1061.79  105.49
  -6   0   6  932.31   57.69
   5   0  -6 2199.88  126.19
  -5   0   6 2077.99   97.09
   4   0  -6 1073.59   74.29
  -4   0   6 1187.78   54.19
   3   0  -6 2616.64  101.29
   3   0  -6 2862.31  126.79
  -1   0   6 4074.59  173.18
   1   0  -6 3754.62  169.38
   0   0   6 3417.66  167.48
   0   0  -6 3626.14  143.49
   0   0  -6 3716.13  168.68
   1   0   6  222.88   38.10
  -1   0  -6  206.88   35.60
  -1   0  -6  179.08   24.30
   2   0   6  589.44   70.09
  -2   0  -6  622.84   70.99
  -2   0  -6  595.94   47.00
   2   0   6  573.44   33.50
  -3   0  -6  209.08   36.20
   3   0   6  190.68   43.60
   3   0   6  206.78   27.30
  -3   0  -6  326.67   57.19
  -4   0  -6   79.39   32.60
  -4   0  -6   26.30   20.60
   4   0   6   85.49   21.20
   4   0   6  126.79   39.70
  -5   0  -6 1473.65  112.09
  -5   0  -6 1421.06  102.59
   5   0   6 1453.85   90.09
  -6   0  -6   31.40   26.00
   6   0   6    5.70   17.00
  -6   0  -6   40.20   28.60
   7   0   6  168.98   37.90
  -7   0  -6  220.08   52.99
  -7   0  -6  285.47   61.19
  -8   0  -6  870.71  101.69
  -8   0  -6  928.01  111.39
 -10  -1   6   16.70   22.10
 -10  -1   6   12.00   11.40
 -10   1   6  -27.00   11.20
 -10   1   6    5.60    8.00
  -9  -1   6   45.70   10.40
  -9  -1   6   32.90   21.80
   9  -1  -6   45.00   35.70
   9   1  -6   -4.10   27.60
  -9   1   6   28.30    9.20
  -9   1   6   41.20   21.60
   8  -1  -6  -19.50   17.70
  -8  -1   6   33.70   19.20
  -8  -1   6    9.70    5.80
  -8   1   6   11.00   14.50
   8   1  -6   41.30   33.70
  -8   1   6    6.20    5.80
  -7  -1   6 1270.97   52.99
  -7  -1   6 1332.97   80.09
   7  -1  -6 1278.47  103.99
  -7   1   6 1366.96   74.49
  -7   1   6 1192.88   53.49
   7   1  -6 1219.88  107.49
  -6  -1   6  767.12   55.49
  -6   1   6  877.51   51.69
   6   1  -6  982.10  104.49
   5  -1  -6  348.07   49.50
  -5  -1   6  324.47   34.20
  -5   1   6  350.16   25.90
   5   1  -6  390.86   58.09
   4  -1  -6  474.25   40.90
  -4  -1   6  412.96   31.00
  -4   1   6  461.25   24.30
   4   1  -6  441.66   54.19
  -3  -1   6 2476.55  101.19
   3  -1  -6 2354.66  108.79
   3  -1  -6 2384.56  102.09
  -3  -1   6 2562.34   99.19
   3   1  -6 2592.04  123.39
  -2  -1   6 1690.63   77.99
   2  -1  -6 1636.14   65.89
   2  -1  -6 1618.04   80.49
   2   1  -6 1639.04   81.19
   2   1  -6 1687.03   72.09
   1  -1  -6    2.30    7.70
  -1  -1   6   -1.40    6.50
   1   1  -6   -0.50    6.20
   1   1  -6   -3.30    5.20
   1   1  -6    3.30    3.90
   0  -1  -6 1418.66   90.59
   0  -1  -6 1641.94   61.99
   0  -1   6 1546.05   87.29
   0   1  -6 1541.45   69.79
   0   1  -6 1535.05   85.49
   1  -1   6  973.10   44.50
   1  -1   6 1009.70   45.60
   1  -1   6  958.00   70.19
  -1  -1  -6 1011.70   54.79
  -1  -1  -6 1045.00   76.59
  -1   1  -6  979.20   68.89
  -1   1  -6  998.80   55.39
   2  -1   6  604.14   40.10
  -2  -1  -6  640.64   49.20
   2  -1   6  752.22   63.99
  -2  -1  -6  815.52   69.59
   2   1   6  670.53   32.20
  -2   1  -6  705.63   61.29
  -3  -1  -6  285.47   50.39
   3  -1   6  246.28   31.30
   3  -1   6  401.56   59.89
  -3  -1  -6  254.27   40.80
  -3   1  -6  243.28   45.30
   3   1   6  279.97   29.70
  -3   1  -6  326.87   43.10
  -4  -1  -6  139.49   33.60
  -4  -1  -6  284.87   51.89
   4  -1   6  154.28   28.60
   4  -1   6  183.28   41.30
   4   1   6  126.79   24.80
  -4   1  -6  144.49   34.70
  -4   1  -6  159.78   40.50
  -5  -1  -6   51.29   27.40
   5  -1   6   28.90   26.30
  -5  -1  -6    7.80   22.40
  -5   1  -6   -0.20   17.30
   5   1   6   21.20   16.70
  -5   1  -6    8.90   18.50
   6  -1   6   49.00   32.50
   6  -1   6   17.30   18.80
  -6  -1  -6   37.70   27.50
  -6  -1  -6   39.70   33.00
  -6   1  -6   28.80   25.80
  -6   1  -6   56.69   31.90
   6   1   6  108.49   28.40
  -7  -1  -6   -3.10   23.10
   7  -1   6   -5.50   17.50
  -7  -1  -6   20.60   28.50
  -7   1  -6   20.30   26.50
   7   1   6    7.40   19.70
  -7   1  -6   18.30   27.70
  -8  -1  -6   58.89   36.30
   8  -1   6   39.10   30.60
  -8  -1  -6    7.90   27.60
  -8   1  -6   46.20   33.80
   8   1   6    0.90   21.20
  -8   1  -6   34.50   30.80
 -10  -2   6  381.76   28.20
 -10  -2   6  401.76   58.29
 -10   2   6  385.46   29.60
 -10   2   6  284.27   45.60
   9  -2  -6  103.59   39.20
  -9  -2   6   60.59   26.60
  -9  -2   6   52.29   12.20
  -9   2   6   40.70   24.40
   9   2  -6   18.00   35.00
  -9   2   6   42.50   14.10
  -8  -2   6  235.08   42.40
  -8  -2   6  220.48   18.80
   8  -2  -6  218.28   51.89
  -8   2   6  221.08   35.60
  -8   2   6  230.48   19.70
   8   2  -6  246.58   61.59
  -7  -2   6   48.00   20.90
  -7  -2   6   49.60    9.50
   7  -2  -6   38.20   25.00
   7  -2  -6   80.79   17.80
  -7   2   6   59.39   17.20
   7   2  -6   59.39   35.00
   6  -2  -6    5.70    8.30
   6  -2  -6   22.60   19.60
  -6  -2   6   28.70    6.80
  -6  -2   6    6.80   13.00
  -6   2   6   25.00   10.80
   6   2  -6   26.20   21.50
  -5  -2   6  155.08   26.60
   5  -2  -6  169.18   33.30
   5  -2  -6  144.19   16.50
  -5  -2   6  135.69   13.60
  -5  -2   6  140.29    9.10
  -5   2   6  150.98   17.50
   5   2  -6  145.39   38.00
   4  -2  -6  998.50   44.90
   4  -2  -6  907.01   58.79
  -4  -2   6 1035.20   59.19
  -4  -2   6 1007.70   41.30
   4   2  -6  902.11   73.49
  -4   2   6  985.90   43.10
   3  -2  -6 4377.56  178.98
  -3  -2   6 4587.74  183.48
   3   2  -6 4413.36  200.68
   2  -2  -6   45.20    6.20
  -2  -2   6   52.19   10.40
  -2  -2   6   39.70    6.70
  -2  -2   6   45.80   10.20
   2   2  -6   25.50   12.60
   2   2  -6   38.50    8.50
  -1  -2   6    5.70    5.40
  -1  -2   6   26.40   10.00
   1   2  -6   14.00    9.10
   1   2  -6   13.10    6.50
   1   2  -6   11.70    7.90
   0  -2  -6  163.38   11.80
   0  -2  -6  202.98   38.20
   0  -2   6  191.18   18.30
   0  -2   6  167.28   16.00
   0  -2   6  124.39   20.90
   0   2  -6  122.39   16.90
   1  -2   6  596.34   35.40
  -1  -2  -6  612.64   65.29
   1  -2   6  558.54   34.80
   1  -2   6  611.34   47.70
  -1  -2  -6  564.74   37.50
  -1   2  -6  611.54   49.70
  -1   2  -6  551.54   38.60
  -2  -2  -6  706.43   75.29
  -2  -2  -6  597.34   45.50
   2  -2   6  555.04   39.80
   2  -2   6  597.54   62.79
  -2   2  -6  430.76   53.39
  -2   2  -6  662.23   46.90
   3  -2   6   16.00   12.30
   3  -2   6    2.30   13.90
  -3  -2  -6   15.30   15.40
  -3  -2  -6   28.00   20.60
   3   2   6    7.10    8.50
  -3   2  -6    8.30   14.30
  -3   2  -6   12.00   13.30
  -4  -2  -6   55.59   24.90
   4  -2   6   71.89   29.00
   4  -2   6   66.39   21.00
  -4  -2  -6  125.19   36.70
  -4   2  -6   37.70   22.70
   4   2   6   56.49   17.90
  -4   2  -6   88.19   27.40
  -5  -2  -6   -2.70   17.80
  -5  -2  -6    0.60   20.40
   5  -2   6    9.10   16.40
   5  -2   6   16.50   25.90
  -5   2  -6    2.50   18.00
  -5   2  -6   20.20   23.50
   5   2   6   41.40   18.40
  -6  -2  -6   38.60   26.60
   6  -2   6   26.20   19.70
  -6  -2  -6   10.70   23.70
  -6   2  -6   31.30   27.30
   6   2   6   44.10   22.80
  -6   2  -6   -1.40   20.70
   7  -2   6   15.60   22.20
  -7  -2  -6   64.99   34.70
   7  -2   6   72.99   39.20
  -7  -2  -6   32.40   30.70
   7   2   6   53.49   27.00
  -7   2  -6   56.19   34.30
  -7   2  -6   29.90   27.90
   8  -2   6   44.20   31.20
  -8  -2  -6  124.09   41.50
  -8  -2  -6   -8.10   23.20
   8   2   6   43.30   29.00
  -8   2  -6   99.39   41.20
  -8   2  -6    4.80   25.90
 -10  -3   6   32.90   12.70
 -10  -3   6   64.29   32.60
 -10   3   6   32.60   13.10
 -10   3   6   19.00   18.60
  -9  -3   6   39.40   12.20
   9  -3  -6   32.40   34.60
   9  -3  -6   28.20   17.30
  -9  -3   6   33.60   23.90
  -9   3   6   35.20   12.50
   9   3  -6   23.30   50.99
  -9   3   6   37.10   19.10
  -8  -3   6   11.60    9.70
  -8  -3   6   41.50   23.70
   8  -3  -6    4.80   23.20
   8  -3  -6    8.70   13.00
  -8   3   6   27.10   15.20
   8   3  -6   11.90   31.50
  -8   3   6   10.20    9.30
   7  -3  -6 1711.63  121.69
   7  -3  -6 1784.42   99.29
  -7  -3   6 1845.62  110.59
  -7  -3   6 2019.40   90.69
  -7   3   6 1898.61   92.39
   7   3  -6 1782.92  143.99
  -6  -3   6  828.72   63.19
   6  -3  -6  694.03   75.49
   6  -3  -6  781.22   49.60
  -6  -3   6  808.42   49.60
  -6  -3   6  787.32   38.40
  -6   3   6  826.82   46.40
   6   3  -6  689.43   92.79
   5  -3  -6  588.04   50.39
   5  -3  -6  585.04   36.00
  -5  -3   6  623.04   49.90
  -5  -3   6  613.54   30.40
  -5   3   6  584.24   33.40
  -4  -3   6   16.10    5.70
  -4  -3   6    5.30   10.30
   4  -3  -6    9.70    6.40
   4  -3  -6   20.80   11.50
   4   3  -6   -0.70   13.90
  -4   3   6    7.70    4.40
  -3  -3   6  430.56   35.60
   3  -3  -6  403.06   27.80
  -3  -3   6  451.95   25.90
   3   3  -6  432.96   53.29
   2  -3  -6  749.53   34.40
  -2  -3   6  724.13   45.40
  -2  -3   6  719.13   36.30
  -2  -3   6  724.03   39.60
   2   3  -6  782.92   55.19
   2   3  -6  721.83   40.80
  -1  -3   6 1874.71   87.39
  -1  -3   6 1897.41   78.59
  -1  -3   6 1841.02   85.59
   1   3  -6 1867.11   82.49
   1   3  -6 1829.22   87.79
   1   3  -6 1808.62   94.89
   0  -3   6 2090.99   95.89
   0  -3   6 1922.61   90.89
   0  -3  -6 2036.70   85.29
   0  -3   6 1905.71   84.29
   0   3  -6 1899.21   96.59
   0   3  -6 1879.51   89.09
   1  -3   6  191.88   22.80
   1  -3   6  180.58   28.10
   1  -3   6  204.98   25.70
  -1  -3  -6  208.08   26.40
  -1   3  -6  252.97   29.30
  -1   3  -6  265.97   37.60
  -2  -3  -6  763.32   56.09
   2  -3   6  830.22   53.49
   2  -3   6  839.62   61.79
   2  -3   6  808.02   50.49
  -2  -3  -6  773.92   67.69
  -2   3  -6  805.72   63.49
  -2   3  -6  804.02   54.39
  -3  -3  -6  138.79   29.10
  -3  -3  -6  130.89   35.70
   3  -3   6   50.49   20.80
   3  -3   6   56.49   17.80
   3   3   6   99.69   15.80
  -3   3  -6   90.59   24.00
  -3   3  -6   71.19   24.70
   4  -3   6  976.30   84.59
   4  -3   6  968.40   69.89
  -4  -3  -6 1218.38   84.19
  -4  -3  -6 1057.39   92.89
  -4   3  -6 1044.10   84.09
   4   3   6  955.30   61.09
  -4   3  -6 1090.69   78.99
   5  -3   6  -11.20   14.40
   5  -3   6    0.90   15.30
  -5  -3  -6   14.60   26.50
  -5  -3  -6   15.10   20.80
  -5   3  -6    3.20   20.50
  -5   3  -6   -8.40   17.30
   5   3   6   -5.00   11.60
  -6  -3  -6   10.90   23.00
  -6  -3  -6   15.10   25.50
   6  -3   6  -16.40   11.90
   6  -3   6   -0.40   19.30
  -6   3  -6   37.40   27.30
   6   3   6  -14.30   11.00
  -6   3  -6  -21.70   18.70
   7  -3   6   16.10   20.90
  -7  -3  -6    9.40   25.50
  -7  -3  -6    8.10   24.10
  -7   3  -6   -3.20   25.30
  -7   3  -6    4.20   24.90
   7   3   6  -10.10   13.40
   8  -3   6   -0.70   22.00
  -8  -3  -6   -7.10   24.70
  -8  -3  -6   25.10   36.30
  -8   3  -6   -1.80   31.20
   8   3   6   -5.80   19.90
 -10  -4   6   -5.70    8.30
  10  -4  -6  -19.20    9.30
 -10  -4   6  -19.60   17.90
 -10   4   6    2.60   15.10
  -9  -4   6   19.50   12.20
  -9  -4   6    8.30   21.80
   9  -4  -6   54.99   54.39
   9  -4  -6    2.70   14.20
  -9   4   6    2.80   13.80
   8  -4  -6  421.36   53.29
   8  -4  -6  258.17   55.79
  -8  -4   6  244.38   48.60
  -8  -4   6  295.77   36.70
   8   4  -6  324.67   72.49
  -8   4   6  268.47   35.20
  -7  -4   6  419.06   46.40
  -7  -4   6  434.86   59.09
   7  -4  -6  415.06   46.60
   7  -4  -6  468.05   66.59
  -7   4   6  394.06   33.70
   7   4  -6  566.64   87.99
  -6  -4   6  278.37   46.00
  -6  -4   6  313.87   23.20
   6  -4  -6  287.97   48.20
   6  -4  -6  271.87   32.10
  -6   4   6  313.07   25.90
   6   4  -6  301.67   64.39
  -5  -4   6   19.20    7.20
   5  -4  -6    6.60   12.60
  -5  -4   6   -7.10   11.00
   5  -4  -6   12.60    8.80
   5   4  -6    1.30   17.50
  -4  -4   6 1260.27   75.19
   4  -4  -6 1035.00   62.99
  -4  -4   6 1134.59   53.39
   4  -4  -6 1075.39   57.59
   4   4  -6 1152.58   87.49
   3  -4  -6  588.64   37.80
  -3  -4   6  662.73   49.00
   3  -4  -6  616.84   37.50
  -3  -4   6  594.14   34.50
  -3  -4   6  607.84   34.90
   3   4  -6  666.73   68.99
   2  -4  -6  469.65   26.30
  -2  -4   6  405.76   26.80
  -2  -4   6  421.26   29.00
   2   4  -6  326.57   44.50
   2   4  -6  417.56   31.00
  -1  -4   6    6.90    7.50
  -1  -4   6   19.40   11.50
  -1  -4   6    7.50    6.70
   1   4  -6   17.60    9.60
   1   4  -6   -0.30    9.90
   0  -4   6 2536.25  120.79
   0  -4   6 2534.85  116.59
   0  -4   6 2492.85  108.79
   0  -4  -6 2610.14  113.49
   0   4  -6 2534.25  113.89
   0   4  -6 2502.75  120.49
   1  -4   6 2492.65  109.79
   1  -4   6 2515.25  119.49
   1  -4   6 2604.04  118.89
  -1  -4  -6 2516.85  116.49
  -1   4  -6 2270.97  120.69
  -1   4  -6 2294.57  113.99
   2  -4   6 1878.51  101.69
  -2  -4  -6 1686.13   97.69
   2  -4   6 1963.10   98.49
   2  -4   6 1669.13   89.49
  -2   4  -6 1919.61   98.19
  -2   4  -6 1781.32  104.19
   3  -4   6   66.39   19.00
   3  -4   6   79.69   24.20
  -3  -4  -6   64.19   23.70
  -3  -4  -6  114.79   32.30
  -3   4  -6   92.99   27.30
  -3   4  -6   98.29   24.90
   3   4   6   96.19   16.30
  -4  -4  -6  903.51   98.49
   4  -4   6  808.72   64.29
   4  -4   6  827.72   74.19
  -4  -4  -6  955.70   75.79
  -4   4  -6  848.22   76.49
  -4   4  -6  903.31   71.09
   4   4   6 1055.09   59.49
   5  -4   6 1120.09   95.69
  -5  -4  -6 1146.49  118.79
   5  -4   6 1028.60   78.69
  -5  -4  -6 1112.49   89.79
   5   4   6 1135.59   72.59
  -5   4  -6 1143.69   89.09
  -5   4  -6  987.40   87.89
  -6  -4  -6   14.60   26.10
  -6  -4  -6   47.80   28.40
   6  -4   6   45.40   30.60
   6  -4   6   25.70   22.00
  -6   4  -6   10.50   20.90
  -6   4  -6    5.90   20.60
   6   4   6   16.70   18.80
  -7  -4  -6   18.30   26.30
  -7  -4  -6   24.70   30.10
   7  -4   6    3.80   19.30
   7   4   6    7.50   19.00
  -7   4  -6   -0.40   22.90
  -7   4  -6   -2.60   19.90
  -8  -4  -6   57.89   40.00
  -8  -4  -6   54.19   57.29
  -8   4  -6   45.00   32.70
   8   4   6   28.20   25.40
  -8   4  -6  125.29   43.10
 -10  -5   6   61.59   19.30
  10  -5  -6  148.49   38.20
 -10  -5   6  113.59   38.10
 -10   5   6   47.80   22.20
  -9  -5   6   75.49   23.00
  -9  -5   6   98.59   34.90
   9  -5  -6   80.49   26.60
  -9   5   6   70.69   22.10
  -8  -5   6  147.69   38.80
  -8  -5   6  124.79   29.10
   8  -5  -6  108.49   27.20
   8  -5  -6  162.88   44.40
   8   5  -6  197.18   60.59
  -8   5   6  100.49   22.50
   7  -5  -6  478.25   65.29
   7  -5  -6  544.35   47.50
  -7  -5   6  569.34   37.20
  -7  -5   6  509.35   66.39
  -7   5   6  484.35   37.90
   7   5  -6  486.15   84.69
   6  -5  -6    7.40   10.70
   6  -5  -6  -25.30    9.80
  -6  -5   6   -3.80   16.20
  -6  -5   6   -5.30    6.30
  -6   5   6    5.20    8.70
   6   5  -6   31.80   28.10
   5  -5  -6  173.38   31.10
   5  -5  -6  198.48   27.60
  -5  -5   6  250.77   41.80
  -5  -5   6  263.97   25.70
   5   5  -6  167.58   40.40
  -5   5   6  181.18   19.40
   4  -5  -6 1208.08   65.89
  -4  -5   6 1248.08   61.49
  -4  -5   6 1252.77   81.39
   4  -5  -6 1233.18   69.89
   4   5  -6 1226.38   96.59
   3  -5  -6 1043.70   57.99
  -3  -5   6  924.61   67.59
   3  -5  -6 1019.50   55.19
  -3  -5   6  992.60   51.89
  -3  -5   6  991.80   53.39
   3   5  -6 1095.39   81.89
  -2  -5   6 1975.60   90.79
  -2  -5   6 1948.21   87.39
  -2  -5   6 1947.61  104.29
   2  -5  -6 1904.71   86.09
   2   5  -6 2054.09  115.59
   2   5  -6 1948.01   94.19
  -1  -5   6  214.48   23.80
  -1  -5   6  203.38   25.90
  -1  -5   6  219.18   33.10
   1   5  -6  173.18   33.10
   1   5  -6  217.18   29.40
   0  -5  -6 1148.19   67.59
   0  -5   6 1199.78   67.19
   0  -5   6 1262.07   61.79
   0  -5   6 1128.89   71.49
   0   5  -6 1203.88   66.09
   0   5  -6 1128.79   70.19
  -1  -5  -6 2455.65  119.89
   1  -5   6 2483.95  118.19
   1  -5   6 2296.67  109.19
   1  -5   6 2502.45  122.19
  -1   5  -6 2337.97  114.49
  -1   5  -6 2294.87  121.29
   2  -5   6  408.66   47.10
   2  -5   6  430.56   37.10
  -2  -5  -6  463.75   52.39
   2  -5   6  545.45   54.79
  -2   5  -6  493.15   57.19
  -2   5  -6  487.55   50.59
   3  -5   6   27.60   18.60
  -3  -5  -6    6.50   17.20
  -3  -5  -6   53.59   22.10
   3  -5   6   17.00   14.80
  -3   5  -6   19.10   16.10
  -3   5  -6   -7.20   13.90
  -4  -5  -6    0.60   16.10
   4  -5   6    0.60   15.20
   4  -5   6   14.50   17.60
  -4   5  -6   21.00   19.70
   4   5   6    6.00   11.40
  -5  -5  -6  132.59   40.80
   5  -5   6  177.48   35.10
   5  -5   6  218.98   70.29
  -5  -5  -6  221.28   46.40
   5   5   6  175.58   30.20
  -5   5  -6  229.98   45.20
  -5   5  -6  103.49   33.90
  -6  -5  -6  220.78   49.90
   6  -5   6  159.18   44.60
  -6  -5  -6  173.28   50.79
   6  -5   6  207.38   42.20
  -6   5  -6  226.08   46.50
  -6   5  -6  220.28   50.39
   6   5   6  208.88   36.80
   7  -5   6   12.90   24.50
  -7  -5  -6   21.50   28.80
  -7  -5  -6   10.30   25.20
  -7   5  -6   13.10   24.10
  -7   5  -6   18.60   23.30
   7   5   6   37.70   24.30
  -9  -6   6    4.40   17.70
   9  -6  -6   23.90   21.30
  -9  -6   6   40.40   29.00
  -9  -6   6    3.20   11.40
  -9   6   6    8.20   15.50
   8  -6  -6  -28.60   11.80
  -8  -6   6   -1.90   13.50
   8  -6  -6  -10.60   12.50
  -8  -6   6    5.20   21.90
  -8   6   6    6.70   12.80
  -7  -6   6  312.47   33.90
   7  -6  -6  255.47   49.80
   7  -6  -6  221.88   36.10
  -7  -6   6  231.38   49.20
   7   6  -6  238.48   64.69
  -7   6   6  260.87   30.30
  -6  -6   6   33.00   12.40
   6  -6  -6   22.70   14.20
   6  -6  -6   -1.90   16.30
  -6  -6   6   -2.80   16.10
  -6   6   6   18.70   10.80
   6   6  -6   11.70   28.80
  -5  -6   6  133.59   34.80
   5  -6  -6  211.28   35.50
  -5  -6   6  159.58   22.60
   5  -6  -6  191.98   29.40
   5   6  -6  179.48   49.20
  -4  -6   6  337.37   51.09
   4  -6  -6  347.47   37.10
  -4  -6   6  323.17   28.00
   4  -6  -6  243.58   34.10
   4   6  -6  306.07   53.89
   3  -6  -6    2.90    8.90
  -3  -6   6   13.60    9.40
  -3  -6   6   34.10   19.60
   3  -6  -6    8.00   11.10
  -3  -6   6    0.70    9.40
   3   6  -6  -16.60   10.90
  -2  -6   6   18.30   16.00
  -2  -6   6   -3.50    7.40
   2  -6  -6   16.60    9.40
  -2  -6   6   -3.10    7.50
   2   6  -6   29.20   20.80
  -1  -6   6  111.29   18.10
  -1  -6   6  119.79   27.30
  -1  -6   6  101.59   20.20
   1   6  -6  129.49   24.50
   0  -6  -6   36.20   17.00
   0  -6   6   51.59   16.80
   0  -6   6   28.30   12.50
   0  -6   6   50.99   20.10
   0   6  -6   27.10   15.10
   1  -6   6  104.89   26.00
  -1  -6  -6  167.58   32.00
   1  -6   6  125.79   25.00
  -1   6  -6  124.59   28.70
  -1   6  -6  158.08   27.70
   2  -6   6   23.70   17.90
  -2  -6  -6   50.29   22.60
   2  -6   6   20.10   13.90
   2  -6   6   30.20   15.90
  -2   6  -6    1.60   13.60
  -2   6  -6    1.40   12.80
  -3  -6  -6  102.39   29.20
   3  -6   6   26.90   17.70
   3  -6   6   44.30   20.70
   3  -6   6   36.20   21.60
  -3   6  -6   51.09   23.70
  -3   6  -6   40.10   20.60
   4  -6   6  380.96   55.99
  -4  -6  -6  229.28   50.89
  -4  -6  -6  344.07   54.69
   4  -6   6  400.16   50.99
  -4   6  -6  274.37   51.79
   4   6   6  385.26   40.40
  -4   6  -6  334.17   49.40
   5  -6   6    1.50   18.50
  -5  -6  -6   -9.30   22.50
   5  -6   6   15.80   18.90
  -5  -6  -6    0.50   19.20
  -5   6  -6  -28.80   13.30
  -5   6  -6   -8.80   18.20
   5   6   6    5.30   11.50
   6  -6   6   20.40   22.70
  -6  -6  -6   34.10   28.20
  -6  -6  -6    8.20   28.20
   6   6   6   15.30   17.60
  -6   6  -6   38.00   29.70
  -6   6  -6   24.50   27.60
  -7  -6  -6   42.00   54.29
  -7  -6  -6  162.48   47.10
  -7   6  -6   49.40   30.70
   7   6   6   94.99   26.80
  -9  -7   6   10.70   20.60
  -9  -7   6  -34.40   18.60
   9  -7  -6   -5.20   15.00
  -9  -7   6   -6.30   10.60
  -9   7   6   -5.70   12.80
  -8  -7   6   14.90   25.30
   8  -7  -6   27.40   21.40
  -8  -7   6   44.50   16.30
  -7  -7   6  164.88   43.50
   7  -7  -6  143.59   30.90
  -7  -7   6  123.39   23.00
   7  -7  -6  188.38   43.00
   7   7  -6  194.28   59.39
  -7   7   6  183.08   25.70
   6  -7  -6  188.18   32.10
   6  -7  -6  220.98   40.10
  -6  -7   6  196.38   26.80
  -6  -7   6  249.08   46.40
   5  -7  -6   -4.50   10.70
  -5  -7   6    3.30   17.00
  -5  -7   6   10.40   10.00
   5  -7  -6   16.80   16.20
   5   7  -6    7.20   22.30
   4  -7  -6  571.74   46.60
  -4  -7   6  798.42   79.29
   4  -7  -6  584.94   47.30
   4   7  -6  486.55   71.49
  -3  -7   6  368.46   36.40
  -3  -7   6  376.66   53.79
   3  -7  -6  348.97   41.50
  -3  -7   6  388.46   39.30
   3   7  -6  390.46   60.59
  -2  -7   6  464.75   37.10
  -2  -7   6  566.44   62.39
   2  -7  -6  564.74   39.20
  -2  -7   6  566.74   41.70
   2   7  -6  497.05   68.29
  -1  -7   6   38.80   14.50
  -1  -7   6   22.70   18.10
  -1  -7   6   31.90   14.40
   1  -7  -6   10.60   16.10
   1   7  -6   11.70   12.30
   0  -7  -6  324.17   45.60
   0  -7   6  270.67   43.40
   0  -7   6  292.87   33.50
   0  -7   6  302.47   37.50
   0   7  -6  289.87   41.80
   1  -7   6  457.25   56.89
   1  -7   6  486.75   43.80
   1  -7   6  475.45   40.60
  -1  -7  -6  424.76   55.09
  -1   7  -6  539.05   45.30
  -1   7  -6  527.15   58.59
   2  -7   6  117.89   26.90
   2  -7   6  145.79   26.70
  -2  -7  -6  190.08   38.60
   2  -7   6  103.79   30.40
  -2   7  -6  106.29   27.20
  -2   7  -6  118.99   30.50
  -3  -7  -6  221.68   43.90
   3  -7   6  192.68   36.50
   3  -7   6  314.97   49.90
   3  -7   6  256.37   38.70
  -3   7  -6  241.38   40.70
  -3   7  -6  304.07   49.20
   4  -7   6  249.88   45.70
   4  -7   6  213.18   51.89
   4  -7   6  251.07   42.40
  -4  -7  -6  274.77   53.19
  -4   7  -6  217.78   45.40
  -4   7  -6  260.17   45.90
  -5  -7  -6   83.89   34.50
  -5  -7  -6   86.89   39.10
   5  -7   6   47.60   31.00
  -5   7  -6  111.39   36.80
  -5   7  -6   80.39   33.90
   5   7   6  100.89   38.40
  -6  -7  -6   21.90   26.30
   6  -7   6   -0.30   18.90
  -6  -7  -6   -9.30   21.10
  -6   7  -6    6.70   22.20
  -6   7  -6   54.59   32.80
   6   7   6  -13.40   13.40
   8  -8  -6   38.50   22.80
  -8  -8   6   26.90   29.60
  -8  -8   6   73.79   20.70
  -8   8   6  107.89   22.30
   7  -8  -6  -14.40   17.80
   7  -8  -6    5.10   14.40
  -7  -8   6   -3.20   18.90
  -7  -8   6   -5.50   10.80
  -6  -8   6   44.70   16.30
   6  -8  -6   14.60   18.80
  -6  -8   6    7.90   24.80
   6  -8  -6   54.29   21.50
   6   8  -6   66.89   40.30
   5  -8  -6    6.30   13.60
  -5  -8   6   -1.50   20.60
  -5  -8   6    1.90   10.20
   5  -8  -6   -5.50   13.40
   4  -8  -6    0.70   12.40
   4  -8  -6    3.50   12.60
  -4  -8   6   11.60   20.40
  -4  -8   6  -16.00    8.50
  -4  -8   6   -4.70   10.20
   4   8  -6    0.00   20.90
  -3  -8   6  167.78   39.00
   3  -8  -6  185.98   30.00
  -3  -8   6  197.68   28.10
   3  -8  -6  177.28   31.30
  -3  -8   6  180.48   30.60
   3   8  -6  131.89   38.60
   2  -8  -6  401.96   40.40
  -2  -8   6  264.07   46.90
  -2  -8   6  368.56   40.60
  -2  -8   6  412.76   40.90
   2  -8  -6  309.07   42.30
   2   8  -6  421.46   63.19
  -1  -8   6   61.89   25.40
   1  -8  -6  112.79   31.60
  -1  -8   6  114.89   22.80
   1  -8  -6   81.39   18.80
  -1  -8   6  106.19   22.50
   0  -8  -6   55.69   24.60
   0  -8   6   90.09   21.90
   0  -8   6   67.49   28.20
   0  -8   6   61.39   18.50
   0   8  -6   44.80   21.60
   1  -8   6   15.70   14.20
  -1  -8  -6   26.20   22.10
   1  -8   6   31.60   16.70
   1  -8   6   32.30   22.40
  -1   8  -6   50.29   22.80
  -2  -8  -6  263.67   49.00
   2  -8   6  393.06   57.59
   2  -8   6  314.87   41.50
   2  -8   6  274.87   40.80
  -2   8  -6  384.86   48.40
  -2   8  -6  252.07   45.30
   3  -8   6   12.10   20.00
   3  -8   6   51.59   22.10
  -3  -8  -6   25.30   23.70
   3  -8   6   41.00   19.30
  -3   8  -6   11.00   18.20
  -3   8  -6   36.80   22.90
   4  -8   6   41.70   24.20
  -4  -8  -6   33.10   28.90
   4  -8   6   11.20   23.10
  -4   8  -6    3.50   18.90
  -4   8  -6   28.40   24.40
   5  -8   6  108.89   33.10
  -5  -8  -6   96.79   40.20
   5  -8   6  132.89   37.80
  -5  -8  -6   81.99   37.10
  -5   8  -6  160.78   38.30
  -5   8  -6   99.39   35.80
  -6  -8  -6   22.20   29.30
  -6  -8  -6   43.20   32.70
  -6   8  -6   13.50   28.40
  -6   8  -6   50.39   33.00
   6   8   6   11.50   16.30
   8  -9  -6    4.80   19.10
  -8  -9   6   -6.00   31.90
  -8  -9   6   37.10   19.80
   7  -9  -6  192.18   39.10
  -7  -9   6  298.87   40.30
  -7  -9   6  105.59   43.90
   6  -9  -6  256.27   43.10
   6  -9  -6  311.27   50.79
  -6  -9   6  267.47   54.59
  -6  -9   6  316.47   41.50
  -5  -9   6   26.10   23.10
  -5  -9   6   54.19   18.40
   5  -9  -6   50.79   23.60
   5  -9  -6   61.39   22.10
   5   9  -6   58.89   35.00
  -4  -9   6   53.69   19.80
   4  -9  -6   -8.80   13.00
   4  -9  -6   27.60   17.60
  -4  -9   6   22.20   14.50
  -4  -9   6   28.70   26.60
   4   9  -6   -2.80   22.70
  -3  -9   6  293.27   53.69
   3  -9  -6  331.77   41.60
  -3  -9   6  311.47   40.50
  -3  -9   6  256.77   33.70
   3  -9  -6  286.67   44.00
   3   9  -6  299.37   68.89
   2  -9  -6   21.00   16.30
  -2  -9   6   26.50   15.50
  -2  -9   6    8.50   25.80
   2  -9  -6   42.90   20.40
  -2  -9   6   26.40   15.20
   2  -9  -6   10.40   20.30
  -1  -9   6   63.99   18.90
  -1  -9   6   34.10   16.80
   1  -9  -6   90.39   30.40
   1  -9  -6   14.40   14.70
  -1  -9   6   34.70   23.10
   0  -9  -6  273.57   51.29
   0  -9   6  150.28   47.30
   0  -9   6  251.17   35.90
   0  -9   6  180.98   32.30
   1  -9   6    1.50   13.50
   1  -9   6    8.10   13.70
   1  -9   6   -2.40   16.60
  -1  -9  -6   -9.40   18.50
  -1   9  -6   -1.00   13.80
   2  -9   6   17.90   16.90
   2  -9   6   22.20   17.90
   2  -9   6   66.39   30.50
  -2  -9  -6   51.69   43.70
  -2   9  -6   51.59   25.60
   3  -9   6   69.59   25.50
   3  -9   6  107.89   35.20
   3  -9   6  102.09   26.00
  -3  -9  -6   43.50   29.90
  -3   9  -6   89.79   30.90
  -3   9  -6   75.99   27.60
  -4  -9  -6   55.09   45.50
   4  -9   6   61.09   23.10
   4  -9   6   16.10   24.10
  -4   9  -6   37.50   26.40
  -4   9  -6   17.70   21.20
  -5  -9  -6   -1.60   24.30
   5  -9   6   27.90   28.00
   7 -10  -6   17.40   20.50
  -7 -10   6    4.90   16.30
  -7 -10   6   -5.80   45.10
   6 -10  -6    8.80   16.50
  -6 -10   6    5.80   24.00
   5 -10  -6   95.29   30.10
   5 -10  -6   46.90   24.60
  -5 -10   6   99.99   24.80
  -5 -10   6  192.78   49.00
  -4 -10   6    9.10   15.60
  -4 -10   6    6.50   24.00
  -4 -10   6   26.10   17.50
   4 -10  -6   -6.50   14.70
   4 -10  -6   34.80   29.50
  -3 -10   6   55.79   19.80
   3 -10  -6   47.00   30.00
  -3 -10   6   40.80   28.80
  -3 -10   6   26.70   16.80
   3 -10  -6   11.30   17.60
  -2 -10   6   61.89   32.60
  -2 -10   6   27.10   16.70
   2 -10  -6   37.70   19.50
   2 -10  -6   42.90   29.20
  -2 -10   6   59.19   23.70
   1 -10  -6   61.79   22.90
   1 -10  -6   52.59   24.90
   1 -10  -6   58.59   33.70
  -1 -10   6   78.99   31.20
   0 -10  -6  156.48   30.30
   0 -10  -6  194.48   46.90
   0 -10   6  111.19   28.20
   0 -10   6  124.39   29.60
   0 -10   6  212.68   47.50
  -1 -10  -6   20.40   25.80
   1 -10   6   -2.10   17.20
   1 -10   6   16.50   17.00
   1 -10   6    3.50   14.00
  -1  10  -6    6.80   18.30
   2 -10   6  -25.70   17.90
  -2 -10  -6   -8.80   17.10
   2 -10   6   32.70   20.00
  -2  10  -6  -12.40   15.40
  -3 -10  -6   -6.20   21.80
   3 -10   6   11.40   24.40
  -3  10  -6  -24.60   14.00
  -4 -10  -6   -2.80   25.60
   4 -10   6    7.70   25.40
  -5 -11   6   79.69   23.40
  -5 -11   6   -4.70   21.40
  -4 -11   6   18.50   16.90
  -4 -11   6  -28.30   18.40
  -3 -11   6    6.90   23.30
  -3 -11   6   84.59   24.30
   3 -11  -6   95.79   27.30
   3 -11  -6   50.29   26.70
   3 -11  -6   76.59   36.90
   2 -11  -6   13.60   18.80
  -2 -11   6   27.90   30.60
   2 -11  -6    8.00   19.10
   2 -11  -6   12.00   27.70
  -2 -11   6   30.40   18.70
  -2 -11   6   -3.90   17.60
  -1 -11   6  -25.60   15.50
   1 -11  -6   20.60   18.10
   1 -11  -6    4.00   23.40
  -1 -11   6  -23.10   11.00
  -1 -11   6   11.60   16.20
   0 -11  -6  109.69   26.90
   0 -11  -6  177.58   46.60
   0 -11   6  210.18   49.30
   0 -11   6  118.69   33.90
   1 -11   6   13.60   26.60
  -1 -11  -6   22.30   27.00
  -2 -11  -6   98.79   40.40
   2 -11   6    9.90   27.90
   3 -11   6  -14.10   23.00
  -3 -11  -6    8.50   27.10
  -3  11  -6   51.29   28.90
   4 -12  -6  -16.20   21.80
  -4 -12   6   44.90   26.60
  -3 -12   6   64.19   39.10
   3 -12  -6   56.49   41.20
   2 -12  -6  -31.90   19.40
  -2 -12   6   21.20   29.90
   1 -12  -6   24.80   30.60
  -1 -12   6   -6.70   22.50
   0 -12   6    6.80   29.30
   0 -12  -6   31.20   32.10
   1 -12   6  -26.40   21.40
  -1 -12  -6   -8.60   23.40
 -10   0   7  -12.20   14.00
   9   0  -7  -11.30   23.70
  -9   0   7   -9.10   12.50
  -8   0   7   -8.80   11.70
   8   0  -7    0.20   21.00
  -7   0   7   -1.00   10.60
   7   0  -7  -12.90   16.50
   6   0  -7  -15.80   23.60
  -6   0   7    4.50    8.50
  -5   0   7   -5.50    5.60
   5   0  -7   -3.60   13.30
   4   0  -7   12.40   12.70
  -4   0   7   -0.60    3.20
   3   0  -7   15.10   10.60
   3   0  -7   -0.20    3.60
   2   0  -7    2.80    6.80
   1   0  -7    0.30    3.50
   1   0  -7    1.40    3.00
   1   0  -7   -5.00    6.90
   0   0   7    2.20   11.40
   0   0  -7   -0.80    9.30
   0   0  -7   -2.90    5.10
   1   0   7   -3.90   11.40
  -1   0  -7    3.10    8.30
  -1   0  -7    0.00   12.80
   2   0   7   14.90   17.90
  -2   0  -7   20.90   18.70
   3   0   7   -3.60    7.00
  -3   0  -7   -4.50   12.80
   3   0   7   -3.40   17.70
  -3   0  -7   15.00   19.00
  -4   0  -7   18.00   24.00
   4   0   7   -4.70   10.60
  -4   0  -7  -13.00   13.70
  -5   0  -7  -23.40   12.50
   5   0   7   -6.80   12.10
  -5   0  -7  -14.90   16.50
  -6   0  -7    1.80   23.50
  -6   0  -7   -7.10   20.60
   6   0   7  -15.90   12.00
  -7   0  -7  -16.40   19.50
   7   0   7    2.60   18.00
  -7   0  -7    4.30   24.20
   8   0   7   17.40   25.70
  -8   0  -7  -22.40   18.40
 -10  -1   7  262.67   44.80
 -10   1   7  271.67   41.70
   9  -1  -7   13.30   29.80
  -9   1   7   22.00   17.20
   9   1  -7    4.30   29.40
  -8  -1   7  857.71  105.19
   8  -1  -7  700.23   93.19
   8   1  -7 1025.20  123.49
  -8   1   7  919.21   59.79
   7  -1  -7 1939.81  135.09
  -7  -1   7 2042.40  105.99
  -7   1   7 2072.39   99.79
   7   1  -7 2204.98  150.78
  -6  -1   7 1445.66   78.39
   6   1  -7 1439.56  110.39
  -6   1   7 1535.05   72.49
  -5  -1   7    0.90    8.00
   5  -1  -7    7.30   14.50
   5   1  -7    1.30   15.90
  -5   1   7    0.60    5.00
   4  -1  -7  190.18   29.60
  -4  -1   7  191.48   19.10
   4   1  -7  191.48   36.00
   3  -1  -7  401.96   28.20
   3  -1  -7  336.97   27.10
  -3  -1   7  352.66   28.30
   3   1  -7  432.26   45.10
   3   1  -7  355.16   20.20
  -2  -1   7 1478.25   72.39
   2  -1  -7 1326.47   52.49
   2  -1  -7 1316.27   73.89
   2   1  -7 1277.57   68.09
   2   1  -7 1313.57   64.39
   1  -1  -7   -1.80    8.10
  -1  -1   7   27.00   12.90
   1   1  -7   17.90   10.30
   1   1  -7   17.30    7.90
   1   1  -7   22.90    6.60
   0  -1   7 2380.76  125.99
   0  -1  -7 2511.75   97.69
   0  -1  -7 2292.07  129.69
   0   1  -7 2487.25  103.89
   0   1  -7 2317.37  122.49
  -1  -1  -7 4752.32  229.68
   1  -1   7 4934.41  226.38
  -1  -1  -7 4591.04  199.18
  -1   1  -7 4805.62  223.28
  -1   1  -7 5055.99  200.78
  -2  -1  -7 1224.78   73.69
   2  -1   7 1258.47   58.89
   2  -1   7 1154.18   56.19
  -2  -1  -7 1101.39   88.79
  -2   1  -7 1267.07   90.09
  -2   1  -7 1148.29   70.59
  -3  -1  -7  138.59   38.30
   3  -1   7  107.19   20.10
   3  -1   7   97.09   32.20
  -3  -1  -7  109.29   27.80
  -3   1  -7   87.29   29.10
   3   1   7  134.19   17.10
  -3   1  -7   92.59   25.40
  -4  -1  -7    7.70   17.90
  -4  -1  -7   10.10   22.20
   4  -1   7   36.20   24.80
   4  -1   7   28.40   16.60
  -4   1  -7   -0.40   20.40
  -4   1  -7    7.40   17.90
   4   1   7   27.60   13.60
   5  -1   7   43.30   20.40
  -5  -1  -7   21.10   22.30
   5  -1   7   15.20   28.30
  -5  -1  -7   29.40   23.50
  -5   1  -7   39.00   24.50
   5   1   7   50.69   19.30
  -5   1  -7   15.20   23.40
  -6  -1  -7  102.89   39.80
   6  -1   7   60.39   24.80
   6  -1   7   27.30   31.70
  -6  -1  -7   46.00   28.90
  -6   1  -7   61.39   31.90
  -6   1  -7  157.38   46.40
   6   1   7   78.59   23.50
  -7  -1  -7   20.30   30.40
   7  -1   7   31.40   23.80
  -7  -1  -7   -1.30   24.20
  -7   1  -7    4.70   23.00
  -7   1  -7   10.50   27.10
   7   1   7   14.50   19.40
  -8  -1  -7   11.90   31.90
   8  -1   7   -0.30   21.00
   8   1   7   42.80   27.70
  -8   1  -7  -16.40   26.30
  -8   1  -7   32.70   32.40
 -10  -2   7   23.00   21.90
 -10  -2   7   -2.80    4.20
 -10   2   7    6.90   16.80
  -9  -2   7  168.88   12.10
   9  -2  -7  268.47   63.89
  -9  -2   7  230.78   41.80
  -9   2   7  138.69   28.10
   9   2  -7  292.67   70.39
   8  -2  -7   14.50   23.30
  -8  -2   7   10.90   17.90
   8   2  -7   -0.30   24.40
  -8   2   7   56.99   17.80
  -7  -2   7   69.59   22.00
  -7   2   7   71.39   16.90
   7   2  -7  140.09   44.50
  -6  -2   7  530.25   44.80
   6  -2  -7  571.34   31.90
   6   2  -7  487.35   74.19
  -6   2   7  577.84   34.90
   5  -2  -7  707.03   34.20
  -5  -2   7  677.23   46.70
   5  -2  -7  736.33   57.29
  -5   2   7  640.54   33.50
   5   2  -7  777.72   86.79
   4  -2  -7 1960.20   78.49
   4  -2  -7 1943.21   95.19
  -4  -2   7 1896.71   76.19
  -4  -2   7 1767.42   87.59
   4   2  -7 1892.31  113.39
  -3  -2   7 3798.12  152.68
  -3  -2   7 3781.22  154.28
   3  -2  -7 3928.51  154.58
   3   2  -7 3759.22  176.18
  -2  -2   7 3128.79  125.49
  -2  -2   7 3183.78  136.19
   2   2  -7 3259.07  134.99
   2   2  -7 3361.96  146.59
   1  -2  -7   32.70   14.20
  -1  -2   7   65.89   15.70
   1   2  -7   32.50   11.30
   1   2  -7   35.20   12.30
   1   2  -7   58.09   10.60
   0  -2   7   65.59    8.70
   0  -2  -7   70.09   21.90
   0  -2  -7   78.49    9.80
   0  -2   7   74.79    8.90
   0  -2   7   72.19   20.00
   0   2  -7   41.20   15.90
   0   2  -7   57.79   13.10
  -1  -2  -7 1006.10   78.39
   1  -2   7  917.01   68.89
  -1  -2  -7  983.10   55.49
   1  -2   7  970.20   49.80
   1  -2   7 1063.09   50.29
  -1   2  -7 1047.50   72.99
   2  -2   7  661.73   43.00
   2  -2   7  729.83   75.69
   2  -2   7  639.34   41.60
  -2  -2  -7  705.63   77.59
  -2  -2  -7  734.93   51.69
  -2   2  -7  713.83   51.89
  -2   2  -7  715.13   73.89
  -3  -2  -7   -0.30   14.00
   3  -2   7   -7.00   15.30
  -3  -2  -7    2.60   16.30
   3  -2   7    9.50   10.90
   3   2   7    1.60    5.80
  -3   2  -7   -1.80   12.90
  -3   2  -7   -9.70   12.00
   4  -2   7   -5.50   11.20
   4  -2   7   33.40   23.60
  -4  -2  -7    0.90   17.80
  -4  -2  -7  -14.30   12.80
   4   2   7   -4.00    8.80
  -4   2  -7    6.20   20.30
  -4   2  -7   21.60   18.50
   5  -2   7  463.35   54.09
   5  -2   7  388.46   68.09
  -5  -2  -7  458.25   71.09
  -5  -2  -7  355.26   56.09
   5   2   7  468.05   46.90
  -5   2  -7  478.65   62.99
  -5   2  -7  400.06   67.49
   6  -2   7   65.59   38.00
   6  -2   7  104.49   30.00
  -6  -2  -7   30.80   27.10
  -6  -2  -7  196.68   53.59
   6   2   7  103.39   28.90
  -6   2  -7   99.99   38.20
  -6   2  -7   36.60   27.90
  -7  -2  -7  143.99   42.70
   7  -2   7   38.60   25.80
  -7  -2  -7   76.59   38.30
   7   2   7   25.80   20.20
  -7   2  -7   25.10   29.70
  -7   2  -7   52.59   35.50
 -10  -3   7  451.85   62.49
 -10  -3   7  446.96   25.80
 -10   3   7  359.06   45.30
  -9  -3   7  165.18   16.10
  -9  -3   7  217.08   41.90
  -9  -3   7  137.49   15.50
   9  -3  -7  161.28   49.99
  -9   3   7  150.68   27.10
   9   3  -7  234.78   77.39
   8  -3  -7    3.60    9.00
   8  -3  -7  -20.50   15.40
  -8  -3   7   -3.40    4.50
  -8  -3   7    4.50    5.10
  -8  -3   7   -5.60   15.40
   8   3  -7   -8.10   26.30
  -8   3   7    3.30   11.40
  -7  -3   7  408.16   21.40
   7  -3  -7  375.36   38.60
   7  -3  -7  494.25   69.29
  -7  -3   7  414.66   50.89
  -7  -3   7  369.26   23.70
   7   3  -7  335.37   71.39
  -7   3   7  386.46   31.10
  -6  -3   7  202.08   33.60
  -6  -3   7  153.38   12.00
  -6  -3   7  154.08   18.60
   6  -3  -7  188.88   38.70
   6  -3  -7  166.58   21.80
   6   3  -7  151.08   45.50
  -6   3   7  174.28   19.90
  -5  -3   7  990.60   42.50
  -5  -3   7  970.10   62.99
   5  -3  -7  851.51   63.59
   5  -3  -7  918.01   47.90
  -5   3   7  951.60   43.10
  -4  -3   7   39.70   17.10
   4  -3  -7  100.79   19.00
  -4  -3   7   74.59   10.20
   4  -3  -7   63.89   11.50
   4   3  -7   84.79   28.10
  -3  -3   7   41.80    9.40
   3  -3  -7   27.80    9.10
  -3  -3   7   32.60    7.80
  -3  -3   7   49.60   13.90
   3   3  -7   55.69   19.10
   3   3  -7   43.30   10.00
   2  -3  -7 1007.00   43.70
  -2  -3   7 1014.00   46.70
  -2  -3   7 1109.69   54.49
  -2  -3   7  947.71   53.49
   2   3  -7 1144.09   56.29
   2   3  -7  854.01   63.29
  -1  -3   7  239.08   18.20
  -1  -3   7  264.57   23.30
  -1  -3   7  321.07   33.10
   1   3  -7  273.37   30.70
   1   3  -7  275.47   35.10
   1   3  -7  305.97   32.70
   0  -3  -7  811.62   42.30
   0  -3   7  785.22   53.69
   0  -3   7  817.22   42.20
   0  -3   7  801.62   45.60
   0   3  -7  810.92   56.09
   0   3  -7  812.92   47.40
   1  -3   7   20.90   13.90
   1  -3   7   18.20    9.80
  -1  -3  -7   15.20   16.90
   1  -3   7    5.30    8.80
  -1  -3  -7    9.10   10.00
  -1   3  -7    1.50   12.30
  -1   3  -7   13.50   11.80
   2  -3   7   42.90   14.60
   2  -3   7   40.10   19.20
  -2  -3  -7   56.49   18.50
  -2  -3  -7   39.70   22.30
  -2   3  -7   62.59   18.30
  -2   3  -7   52.19   22.60
  -3  -3  -7  175.28   43.70
  -3  -3  -7   62.89   22.20
   3  -3   7  106.89   22.70
   3  -3   7   61.59   26.10
  -3   3  -7   71.59   27.20
  -3   3  -7  158.28   31.50
  -4  -3  -7  461.55   70.79
   4  -3   7  592.74   77.59
  -4  -3  -7  657.33   71.09
   4  -3   7  679.83   54.69
  -4   3  -7  685.13   70.99
   4   3   7  590.64   40.40
  -4   3  -7  680.03   83.09
  -5  -3  -7  704.33   92.79
   5  -3   7  614.14   65.09
  -5  -3  -7  738.53   81.59
   5  -3   7  548.15   81.39
  -5   3  -7  746.33   92.59
   5   3   7  780.12   53.19
  -5   3  -7  757.92   93.09
   6  -3   7   -9.70   15.30
   6  -3   7   23.00   28.50
  -6  -3  -7   20.90   28.30
  -6  -3  -7   11.90   23.40
  -6   3  -7   33.10   28.10
  -6   3  -7   10.10   25.30
  -7  -3  -7   14.50   27.30
   7  -3   7  110.59   33.50
  -7  -3  -7   84.29   40.90
   7   3   7  150.28   31.90
  -7   3  -7  141.89   43.90
  -7   3  -7   58.49   39.20
 -10  -4   7  154.38   18.90
 -10  -4   7  140.09   38.40
 -10   4   7  128.39   27.80
  -9  -4   7   39.60   11.80
   9  -4  -7    6.80   25.60
  -9  -4   7   30.40   10.20
   9  -4  -7   20.40   17.40
  -9  -4   7   48.10   26.40
  -9   4   7   28.00   16.50
  -8  -4   7   72.29   12.70
  -8  -4   7   47.70   13.60
   8  -4  -7   66.89   35.80
   8  -4  -7   51.89   17.80
  -8   4   7   52.89   16.60
   8   4  -7   41.40   39.80
  -7  -4   7  495.85   58.59
   7  -4  -7  431.16   63.79
  -7  -4   7  449.76   27.70
  -7  -4   7  479.35   38.50
   7  -4  -7  449.16   39.40
  -7   4   7  461.45   33.50
   7   4  -7  497.45   86.79
  -6  -4   7  401.96   25.00
   6  -4  -7  365.46   31.60
   6  -4  -7  390.06   53.29
  -6  -4   7  382.66   50.49
  -6   4   7  399.86   26.70
   6   4  -7  361.56   67.49
  -5  -4   7   -7.20   10.50
   5  -4  -7    0.60    7.00
   5  -4  -7   -3.60   10.80
  -5  -4   7    0.40    5.20
   5   4  -7  -12.90   13.20
   4  -4  -7  267.67   32.00
   4  -4  -7  281.87   24.50
  -4  -4   7  311.67   39.10
  -4  -4   7  259.67   20.90
   4   4  -7  388.06   57.29
  -3  -4   7  510.35   32.20
  -3  -4   7  470.45   40.00
  -3  -4   7  491.75   30.30
   3  -4  -7  523.35   32.60
   3   4  -7  535.65   61.19
   2  -4  -7   34.70    8.20
  -2  -4   7   17.90    7.50
  -2  -4   7   41.40   11.50
  -2  -4   7    1.10   10.00
   2   4  -7   26.00   10.80
   2   4  -7   17.30   14.90
  -1  -4   7  129.39   16.30
  -1  -4   7  124.09   21.50
  -1  -4   7  128.89   22.50
   1   4  -7  121.69   26.70
   1   4  -7  201.28   28.50
   0  -4   7  497.25   39.80
   0  -4   7  452.15   31.30
   0  -4   7  512.35   38.70
   0  -4  -7  448.96   33.60
   0   4  -7  520.05   43.70
   0   4  -7  476.55   36.20
   1  -4   7   69.79   18.00
   1  -4   7   68.49   20.10
  -1  -4  -7   54.79   16.50
   1  -4   7   61.19   15.00
  -1   4  -7   38.00   15.50
  -1   4  -7   59.39   21.20
  -2  -4  -7  376.26   44.40
  -2  -4  -7  407.46   60.79
   2  -4   7  356.96   41.30
   2  -4   7  389.46   48.50
   2  -4   7  328.47   36.90
  -2   4  -7  380.36   44.50
  -2   4  -7  272.37   46.40
   3  -4   7  289.67   39.30
   3  -4   7  178.98   36.40
  -3  -4  -7  141.49   39.50
   3  -4   7  233.28   33.50
  -3  -4  -7  280.37   43.80
  -3   4  -7  232.48   43.10
  -3   4  -7  236.08   38.30
   4  -4   7  242.28   37.80
  -4  -4  -7  167.58   38.10
  -4  -4  -7  235.48   54.39
   4  -4   7  238.88   46.70
  -4   4  -7  207.68   40.30
  -4   4  -7  193.28   46.50
   4   4   7  201.18   24.30
  -5  -4  -7   58.89   29.20
   5  -4   7   45.60   28.90
   5  -4   7  153.78   31.50
  -5  -4  -7   40.00   31.40
  -5   4  -7   68.69   30.00
  -5   4  -7   55.69   31.10
   5   4   7   69.29   19.20
   6  -4   7   15.80   20.50
  -6  -4  -7   38.70   33.90
  -6  -4  -7  -13.10   20.00
  -6   4  -7   80.99   34.80
  -6   4  -7   18.60   27.00
   7  -4   7   33.50   24.50
  -7  -4  -7    9.40   25.50
  -7  -4  -7   19.00   27.30
   7   4   7   11.60   18.00
  -7   4  -7   20.50   27.30
  -7   4  -7   21.20   26.80
 -10  -5   7   -0.10    9.30
 -10  -5   7   38.20   12.40
  10  -5  -7   12.60   17.20
 -10  -5   7   48.70   29.90
 -10   5   7   22.40   19.00
  -9  -5   7  149.88   39.20
  -9  -5   7  155.78   21.30
   9  -5  -7  205.48   40.20
  -9  -5   7  135.29   24.90
  -9   5   7  143.59   28.30
  -8  -5   7   15.90   22.50
  -8  -5   7    9.20    9.00
  -8  -5   7   18.70   15.40
   8  -5  -7   -9.40    9.10
   8  -5  -7   36.40   28.80
  -8   5   7   10.40   11.90
   8   5  -7   -8.20   27.10
  -7  -5   7  204.18   22.30
  -7  -5   7  159.18   35.70
   7  -5  -7  226.88   44.60
   7  -5  -7  193.28   30.80
   7   5  -7  178.58   53.59
  -7   5   7  182.28   23.30
  -6  -5   7   15.80    9.00
   6  -5  -7    8.00   15.80
   6  -5  -7   37.80   13.70
  -6  -5   7   19.30   19.70
   6   5  -7   -0.30   24.00
  -6   5   7   21.20    9.30
  -5  -5   7  143.59   19.00
   5  -5  -7  126.49   21.50
  -5  -5   7  124.39   29.10
   5   5  -7  152.48   41.20
   4  -5  -7  181.38   24.90
  -4  -5   7  176.88   20.70
   4  -5  -7  227.38   29.50
  -4  -5   7  176.38   33.00
   4   5  -7  284.07   51.19
  -3  -5   7    9.30    8.30
   3  -5  -7   48.90   12.70
  -3  -5   7   26.80   10.00
  -3  -5   7    3.30   13.70
   3   5  -7   31.20   26.30
  -2  -5   7  322.97   40.70
  -2  -5   7  324.27   25.00
  -2  -5   7  296.87   30.60
   2  -5  -7  315.87   23.40
   2   5  -7  335.17   37.10
   2   5  -7  332.87   47.60
  -1  -5   7    3.00    7.50
  -1  -5   7   14.70   13.30
  -1  -5   7   12.90    9.80
   1   5  -7   11.20   10.80
   1   5  -7    8.70   13.20
   0  -5   7   -0.20   11.00
   0  -5   7   22.50   10.50
   0  -5  -7   17.10   11.90
   0   5  -7    6.20   10.20
   0   5  -7   13.50   11.90
   1  -5   7   16.00   11.00
   1  -5   7   12.00   13.20
  -1  -5  -7  -14.10    8.60
   1  -5   7   32.40   16.20
  -1   5  -7   16.20   15.90
  -1   5  -7   16.80   14.40
   2  -5   7   71.19   18.80
   2  -5   7   27.40   16.80
   2  -5   7   48.20   20.00
  -2  -5  -7   74.69   23.30
  -2   5  -7   39.90   21.50
  -2   5  -7   63.49   21.00
   3  -5   7    2.20   14.50
  -3  -5  -7    6.40   19.60
   3  -5   7   63.59   23.70
  -3  -5  -7    2.90   14.60
   3  -5   7   26.70   16.40
  -3   5  -7  -12.00   11.40
  -3   5  -7    3.80   16.40
   4  -5   7   21.10   21.00
   4  -5   7   11.80   15.90
  -4  -5  -7   13.50   20.10
  -4  -5  -7   25.50   24.10
   4   5   7   29.70   12.10
  -4   5  -7   -3.20   16.80
  -4   5  -7   64.29   29.70
  -5  -5  -7  163.98   49.30
   5  -5   7  147.19   39.80
   5  -5   7  149.99   34.20
  -5  -5  -7  168.18   49.40
  -5   5  -7   86.09   35.80
  -5   5  -7  219.68   46.80
   5   5   7  201.98   28.70
   6  -5   7   -5.30   16.80
  -6  -5  -7   20.90   28.30
  -6  -5  -7   14.40   22.90
  -6   5  -7  -11.70   21.00
  -6   5  -7   14.00   24.60
   7  -5   7    1.90   21.80
  -7  -5  -7   17.80   27.20
  -7  -5  -7  -18.30   20.20
  -7   5  -7   47.30   31.40
  -7   5  -7   18.20   30.60
   7   5   7  -10.10   14.20
   9  -6  -7  134.59   32.20
  -9  -6   7  161.28   30.70
  -9  -6   7  205.58   25.90
  -9  -6   7  135.49   40.10
  -9   6   7  132.69   25.30
  -8  -6   7  -10.80   12.60
   8  -6  -7  -18.50   19.90
  -8  -6   7   19.10   23.70
  -8  -6   7   -3.60    8.40
   8  -6  -7   -4.80   10.60
  -8   6   7   -7.70    9.40
  -7  -6   7  583.24   39.10
  -7  -6   7  473.55   64.79
   7  -6  -7  574.44   73.09
   7  -6  -7  538.75   48.10
  -7   6   7  547.55   37.40
   7   6  -7  588.04   96.39
   6  -6  -7  957.10   60.99
  -6  -6   7  910.11   52.29
  -6  -6   7  832.92   73.09
   6  -6  -7  913.51   72.39
   6   6  -7 1082.39  125.09
  -5  -6   7   14.40   18.70
   5  -6  -7   48.30   16.60
   5  -6  -7   26.30   17.20
  -5  -6   7   39.30   12.60
   5   6  -7   17.70   27.10
  -4  -6   7  104.59   29.00
  -4  -6   7   77.29   16.00
  -4  -6   7   89.79   17.20
   4  -6  -7   90.69   19.60
   4  -6  -7   87.79   20.10
   4   6  -7  106.69   34.90
  -3  -6   7  209.28   26.70
   3  -6  -7  235.28   28.20
   3  -6  -7  208.48   30.40
  -3  -6   7  276.57   41.50
   3   6  -7  200.38   42.80
  -2  -6   7   17.10   15.60
   2  -6  -7   15.50    9.80
  -2  -6   7    3.50    8.70
  -2  -6   7   22.40   11.60
   2   6  -7   41.00   22.10
   2   6  -7   22.10   12.90
  -1  -6   7  438.96   36.50
  -1  -6   7  342.87   44.10
   1  -6  -7  398.76   45.20
  -1  -6   7  404.26   31.60
   1   6  -7  456.05   48.10
   0  -6   7   74.39   19.60
   0  -6  -7   78.49   22.00
   0  -6   7   63.69   16.10
   0  -6   7   96.29   24.80
   0   6  -7  140.39   24.70
   0   6  -7   53.89   19.30
   1  -6   7  426.46   50.89
  -1  -6  -7  428.06   50.09
   1  -6   7  477.45   51.99
  -1   6  -7  498.15   51.29
  -1   6  -7  435.56   53.79
   2  -6   7   29.50   20.30
   2  -6   7    8.10   14.60
  -2  -6  -7   -1.00   13.30
   2  -6   7   -0.90   11.20
  -2   6  -7   19.30   15.70
  -2   6  -7  -15.70   12.50
  -3  -6  -7    6.00   17.00
   3  -6   7   20.60   18.80
   3  -6   7    4.60   16.20
  -3  -6  -7   -5.20   15.90
   3  -6   7    1.00   14.30
  -3   6  -7    2.00   17.40
  -3   6  -7   -7.50   13.20
  -4  -6  -7  447.16   63.69
   4  -6   7  440.76   52.09
   4  -6   7  391.86   59.09
  -4  -6  -7  473.15   74.59
   4  -6   7  463.35   61.79
  -4   6  -7  525.45   64.39
  -4   6  -7  415.96   64.79
  -5  -6  -7   52.59   28.30
  -5  -6  -7   26.60   26.40
   5  -6   7   27.00   20.10
  -5   6  -7    2.40   22.40
   5   6   7   35.50   16.20
  -5   6  -7    9.80   22.10
   6  -6   7  -13.50   16.40
  -6  -6  -7   15.40   27.40
  -6  -6  -7  -26.30   20.20
  -6   6  -7   -4.10   23.30
  -6   6  -7    8.00   25.80
  -9  -7   7    7.60   11.80
   9  -7  -7   -7.90   14.50
  -9  -7   7   -6.10   16.50
  -9  -7   7    1.40   25.80
  -9   7   7    7.70   13.30
   8  -7  -7   51.89   21.50
  -8  -7   7   74.19   33.80
  -8  -7   7   83.79   17.90
  -8   7   7   37.30   15.50
  -7  -7   7   46.20   28.30
  -7  -7   7   14.10   11.40
   7  -7  -7    2.80   13.20
   7  -7  -7    3.70   21.30
   7   7  -7    9.80   64.29
  -6  -7   7   15.60   19.70
   6  -7  -7   11.50   18.50
   6  -7  -7   36.70   17.60
  -6  -7   7   -2.00   20.40
   6   7  -7   11.00   29.10
   5  -7  -7    8.60   12.30
  -5  -7   7   -0.40   17.90
   5  -7  -7    0.90   13.40
   5   7  -7  -11.60   20.60
  -4  -7   7   51.79   24.00
  -4  -7   7  104.89   24.30
   4  -7  -7  101.69   22.50
   4  -7  -7  105.09   24.10
  -4  -7   7   57.19   16.70
   4   7  -7   72.59   30.30
   3  -7  -7  156.18   28.90
  -3  -7   7  170.88   35.60
   3  -7  -7  171.98   30.30
  -3  -7   7  118.69   21.80
  -3  -7   7  144.49   22.00
  -2  -7   7   -1.80    8.80
  -2  -7   7    0.80   15.00
  -2  -7   7   15.20   11.20
   2  -7  -7   14.60   10.80
   2   7  -7  -15.70   11.90
  -1  -7   7   30.00   20.20
  -1  -7   7   28.70   12.90
   1  -7  -7    7.60   15.50
  -1  -7   7   28.20   15.30
   1   7  -7   19.90   15.40
   0  -7   7  159.48   34.00
   0  -7   7  154.58   24.80
   0  -7  -7  110.39   28.10
   0  -7   7  100.69   23.90
   0   7  -7  114.19   29.00
   1  -7   7  343.97   43.70
   1  -7   7  301.77   35.70
  -1  -7  -7  289.07   43.30
   1  -7   7  320.07   48.00
  -1   7  -7  337.67   47.00
  -1   7  -7  274.57   39.40
   2  -7   7  543.25   61.19
   2  -7   7  754.22   62.69
  -2  -7  -7  567.14   65.19
   2  -7   7  577.54   47.60
  -2   7  -7  442.56   60.39
   3  -7   7    3.40   16.70
   3  -7   7   20.80   21.50
  -3  -7  -7   60.69   28.90
  -3   7  -7   14.00   18.20
  -3   7  -7   26.60   21.60
   4  -7   7  144.19   31.40
   4  -7   7  126.49   36.30
  -4  -7  -7  124.99   41.50
   4  -7   7  145.69   36.70
  -4  -7  -7  142.89   40.90
  -4   7  -7   70.49   28.80
  -4   7  -7  108.39   35.00
   5  -7   7  211.88   40.00
  -5  -7  -7  201.38   49.20
  -5  -7  -7  234.28   58.69
   5  -7   7  333.27   58.09
  -5   7  -7  264.07   53.99
  -5   7  -7  262.97   53.09
  -6  -7  -7   29.40   30.00
  -6  -7  -7   -4.70   22.20
  -6   7  -7    6.10   16.50
  -8  -8   7   -8.90   21.10
  -8  -8   7    8.70   12.40
   8  -8  -7    3.40   16.50
  -7  -8   7   29.30   27.20
   7  -8  -7   58.99   29.50
   7  -8  -7   25.30   17.90
  -7  -8   7   13.50   13.70
   6  -8  -7   16.70   15.50
  -6  -8   7    0.50   10.80
  -6  -8   7   12.90   24.10
   6  -8  -7   21.20   18.20
   6   8  -7    6.30   29.90
  -5  -8   7   -1.30   18.20
  -5  -8   7    3.10   10.80
   5  -8  -7    0.50   13.20
   5  -8  -7  -10.60   12.10
   5   8  -7   13.50   26.70
   4  -8  -7  126.19   27.50
   4  -8  -7  130.69   27.10
  -4  -8   7  132.59   24.10
  -4  -8   7  136.59   25.10
  -4  -8   7  110.89   32.80
   4   8  -7  132.19   42.90
  -3  -8   7  875.81   57.49
   3  -8  -7  824.12   62.79
   3  -8  -7  775.62   56.09
  -3  -8   7  913.11   55.29
  -3  -8   7  970.50   76.79
   3   8  -7  817.62   95.59
   2  -8  -7   53.99   17.50
  -2  -8   7   88.99   20.40
  -2  -8   7   71.79   17.70
  -2  -8   7   35.10   23.70
   1  -8  -7    5.00   11.70
  -1  -8   7    9.00   11.90
  -1  -8   7  -10.70    9.10
   1  -8  -7   -5.50   15.40
  -1  -8   7    8.50   18.00
   1   8  -7   -6.80   11.30
   0  -8   7  387.66   54.79
   0  -8  -7  334.17   49.40
   0  -8   7  299.27   35.50
   0  -8   7  327.17   42.20
   0   8  -7  258.87   43.00
  -1  -8  -7   -2.50   15.80
   1  -8   7   38.40   25.20
   1  -8   7    1.70   14.00
   1  -8   7   -3.10   12.70
  -1   8  -7   21.20   19.30
   2  -8   7   15.80   20.80
  -2  -8  -7   22.10   19.70
   2  -8   7   -1.50   12.80
  -2   8  -7   49.50   24.90
  -2   8  -7  -19.30   13.30
   3  -8   7  120.39   28.50
   3  -8   7  133.69   33.70
   3  -8   7  111.89   35.10
  -3  -8  -7  159.68   61.99
  -3   8  -7  164.98   40.50
  -3   8  -7   91.09   28.30
   4  -8   7   42.80   24.80
   4  -8   7    4.00   24.00
  -4  -8  -7  -36.30   13.50
  -4   8  -7    5.00   21.80
  -4   8  -7    0.30   21.30
   5  -8   7    9.30   24.20
  -5  -8  -7   22.50   28.30
   5  -8   7    4.70   18.50
  -5  -8  -7   15.90   28.20
  -5   8  -7   38.70   26.20
  -5   8  -7   -4.70   24.60
   7  -9  -7  194.58   35.50
  -7  -9   7  176.58   29.30
  -7  -9   7  223.98   47.90
   6  -9  -7  -18.00   15.80
  -6  -9   7   12.20   14.60
   6  -9  -7  -14.30   13.30
  -6  -9   7   24.70   26.00
  -5  -9   7    5.30   21.90
  -5  -9   7   21.20   16.70
  -5  -9   7   18.50   14.20
   5  -9  -7    1.00   16.00
   5  -9  -7   11.60   16.90
   5   9  -7    1.80   30.00
  -4  -9   7   70.89   19.40
  -4  -9   7   31.00   17.30
   4  -9  -7   66.09   23.00
   4  -9  -7   71.49   22.20
  -4  -9   7   89.79   32.70
   4   9  -7   43.00   29.90
  -3  -9   7   -0.70   12.10
   3  -9  -7   -2.40   13.50
  -3  -9   7  -23.50   15.50
  -3  -9   7   -8.80    9.60
   3  -9  -7   -3.30   12.30
   3   9  -7   17.50   25.40
   2  -9  -7   48.20   26.50
   2  -9  -7   56.49   19.70
  -2  -9   7   22.30   15.80
  -2  -9   7   26.40   15.80
   2  -9  -7   50.59   22.60
  -1  -9   7  122.89   24.70
  -1  -9   7  188.98   31.30
  -1  -9   7  104.39   38.70
   1  -9  -7  119.69   24.70
   1  -9  -7  122.39   34.90
   0  -9   7  189.08   35.60
   0  -9   7  199.78   31.70
   0  -9  -7  223.68   45.60
   0   9  -7  139.29   34.30
   1  -9   7    2.40   14.60
   1  -9   7  -19.20   16.30
   1  -9   7    2.80   13.40
  -1  -9  -7   13.70   20.90
  -1   9  -7   -0.30   16.10
   2  -9   7    9.70   16.90
   2  -9   7   13.40   22.00
   2  -9   7   17.50   17.20
  -2  -9  -7   16.20   24.50
  -2   9  -7  -14.90   15.40
  -2   9  -7   21.60   19.80
   3  -9   7   25.20   19.80
  -3  -9  -7   25.00   25.00
   3  -9   7   -3.80   20.40
  -3   9  -7  -16.30   14.30
  -3   9  -7    7.40   20.90
  -4  -9  -7  -10.50   18.90
   4  -9   7    4.80   17.20
   4  -9   7  -18.40   19.20
  -4   9  -7    6.40   23.80
  -4   9  -7   22.20   23.70
   5  -9   7   -0.20   24.70
  -5  -9  -7   17.70   28.00
  -5  -9  -7   44.90   40.40
  -5   9  -7    6.40   21.80
  -5   9  -7   19.90   26.90
   6 -10  -7    4.40   16.00
  -6 -10   7   33.20   30.00
  -6 -10   7   10.30   19.10
  -5 -10   7    8.00   24.70
   5 -10  -7    4.10   18.70
  -5 -10   7  -16.20   11.00
   5 -10  -7    7.30   16.90
  -4 -10   7   70.89   21.50
   4 -10  -7  115.29   29.90
   4 -10  -7   34.50   21.30
  -4 -10   7   84.99   37.80
  -4 -10   7   65.39   21.60
   3 -10  -7  217.28   39.30
   3 -10  -7  134.99   37.90
  -3 -10   7  131.29   37.30
  -3 -10   7  150.88   32.10
   3 -10  -7   54.19   22.80
  -3 -10   7  148.69   28.00
  -2 -10   7  293.37   38.00
   2 -10  -7  280.67   47.10
   2 -10  -7  323.67   42.20
  -2 -10   7  325.77   59.69
   2 -10  -7  298.27   54.89
  -1 -10   7   -2.90   13.10
  -1 -10   7   26.70   24.80
   1 -10  -7   -2.50   21.60
  -1 -10   7   -6.40   12.70
   1 -10  -7    6.50   15.00
   0 -10   7    9.30   23.20
   0 -10  -7   46.00   28.60
   0 -10   7  -10.30   12.90
   0 -10   7    4.30   13.60
   1 -10   7    2.10   15.20
   1 -10   7   10.60   23.00
  -1 -10  -7   17.70   23.80
  -1  10  -7    4.40   18.00
   2 -10   7   13.10   18.10
   2 -10   7   -0.60   21.80
  -2 -10  -7   -9.50   20.40
  -2  10  -7    6.80   20.40
  -3 -10  -7  -18.50   16.40
   3 -10   7   -7.60   24.40
  -3  10  -7   23.60   25.20
   4 -10   7   12.70   26.90
  -4 -10  -7    7.70   28.20
  -4  10  -7   17.50   22.80
  -4  10  -7   15.80   25.90
  -5 -11   7  -16.30   24.20
  -5 -11   7   10.20   17.80
  -4 -11   7   21.50   18.50
  -4 -11   7   38.00   31.10
  -3 -11   7  -29.50   20.70
   3 -11  -7    8.40   26.30
  -3 -11   7   -4.10   13.30
   3 -11  -7   15.50   19.00
  -2 -11   7   22.20   18.70
   2 -11  -7   52.09   32.50
   2 -11  -7   63.29   24.10
  -2 -11   7   34.90   29.50
  -1 -11   7   22.50   27.20
  -1 -11   7    3.80   17.10
   1 -11  -7   16.30   17.20
   1 -11  -7    1.70   24.30
   0 -11   7   12.30   25.80
   0 -11  -7   33.70   31.60
   0 -11  -7   58.49   20.30
  -1 -11  -7  100.49   35.50
   1 -11   7  100.59   40.80
  -2 -11  -7   -5.40   23.00
   2 -11   7    4.30   24.80
  -2  11  -7   15.60   32.30
  -3 -12   7   97.09   38.10
   3 -12  -7   84.39   41.20
   2 -12  -7   14.40   28.30
  -2 -12   7  -17.10   23.50
   1 -12  -7   -2.70   22.90
  -1 -12   7   18.60   27.50
   0 -12   7   25.20   30.50
   0 -12  -7   21.20   32.20
 -10   0   8  119.49   27.70
  -9   0   8   12.60   14.80
   9   0  -8    2.00   28.90
   8   0  -8   55.99   35.80
  -8   0   8   46.70   16.60
   7   0  -8 1586.94  114.79
  -7   0   8 1306.87   71.39
  -6   0   8  985.60   65.49
  -5   0   8 1722.53   71.99
   5   0  -8 1770.92  107.09
   4   0  -8  846.92   60.79
   3   0  -8 2298.27  103.59
   3   0  -8 2020.30   90.89
   2   0  -8  580.44   41.80
   1   0  -8  988.20   45.50
   1   0  -8 1053.59   69.89
   1   0  -8  986.20   43.30
   0   0   8  668.83   58.49
   0   0  -8  626.24   36.30
   0   0  -8  641.34   56.39
  -1   0  -8 1493.85   79.89
  -1   0  -8 1620.54  104.09
   1   0   8 1702.43  107.99
   2   0   8    3.20   17.40
  -2   0  -8    3.40   12.00
  -2   0  -8    2.70   16.00
  -3   0  -8   44.10   20.20
   3   0   8   32.10    8.40
  -3   0  -8    8.20   19.30
   3   0   8   26.70    8.20
  -4   0  -8 2695.43  190.28
   4   0   8 2546.95  120.79
  -4   0  -8 2860.71  148.09
  -5   0  -8  801.12   84.19
   5   0   8  756.02   55.39
  -5   0  -8  725.73   92.29
   6   0   8   54.29   22.00
  -6   0  -8   17.10   28.30
  -6   0  -8   24.10   25.60
  -7   0  -8   78.19   36.00
   7   0   8   53.39   24.80
  -7   0  -8   50.09   33.80
 -10  -1   8  193.58   35.40
 -10   1   8  245.08   36.30
  -9  -1   8  165.98   31.00
   9  -1  -8  237.88   58.79
  -9   1   8  173.48   28.90
   9   1  -8  208.98   59.69
  -8  -1   8   27.40   16.10
   8  -1  -8    0.40   23.20
  -8   1   8   16.30   12.20
   8   1  -8   -0.70   22.20
   7  -1  -8  185.98   45.60
  -7  -1   8  131.89   23.40
  -7   1   8  145.19   20.90
   7   1  -8  122.69   40.40
   6  -1  -8  544.95   69.89
  -6  -1   8  479.85   35.60
  -6   1   8  494.85   29.90
   6   1  -8  594.84   78.69
  -5  -1   8  312.37   22.80
   5  -1  -8  305.17   44.60
   5   1  -8  244.28   45.40
  -5   1   8  275.27   14.90
   4  -1  -8  154.08   10.50
   4  -1  -8  159.58    9.40
   4  -1  -8  154.68   27.10
  -4  -1   8  150.28   10.20
  -4  -1   8  165.38   10.60
   4   1  -8  138.39   30.20
   3  -1  -8   16.70    9.10
   3  -1  -8   20.40    9.70
   3   1  -8   22.60   13.50
   3   1  -8   14.40    6.00
  -2  -1   8 1123.99   63.39
   2  -1  -8 1046.70   64.49
   2   1  -8  938.41   55.29
   2   1  -8  976.20   55.99
  -1  -1   8   40.90   16.20
   1  -1  -8   15.70   15.40
   1   1  -8   16.30    6.80
   1   1  -8   31.50   10.20
   0  -1  -8    6.40    6.10
   0  -1   8    0.50   11.50
   0  -1  -8    6.80   13.50
   0   1  -8    4.10    6.80
   0   1  -8   11.90   12.20
  -1  -1  -8   32.60   19.50
  -1  -1  -8   52.19   14.80
   1  -1   8   86.59   26.40
  -1   1  -8   24.90   12.20
  -1   1  -8   24.90   17.50
  -2  -1  -8  302.17   39.90
  -2  -1  -8  248.98   46.60
   2  -1   8  361.26   55.59
  -2   1  -8  300.47   37.80
  -2   1  -8  324.67   56.19
  -3  -1  -8   42.10   24.90
   3  -1   8   41.20   26.30
  -3  -1  -8   71.49   24.20
   3  -1   8   42.70   12.20
   3  -1   8   50.19   13.90
  -3   1  -8   45.50   26.60
  -3   1  -8   53.69   21.90
  -4  -1  -8    9.30   18.50
   4  -1   8    5.10   12.10
   4  -1   8  -10.30   13.90
  -4   1  -8    6.10   16.70
   4   1   8    8.40    9.30
  -5  -1  -8  271.97   50.79
   5  -1   8  265.47   56.59
  -5  -1  -8  258.87   53.19
   5  -1   8  312.67   41.50
   5   1   8  368.26   39.20
  -5   1  -8  247.48   55.99
  -5   1  -8  271.27   47.70
  -6  -1  -8  104.49   40.30
   6  -1   8  170.08   32.00
  -6  -1  -8   69.59   33.40
  -6   1  -8   91.79   40.80
  -6   1  -8  100.29   37.00
   6   1   8  130.89   26.20
  -7  -1  -8   20.60   29.40
   7  -1   8    7.30   20.40
  -7  -1  -8   -1.10   22.80
   7   1   8    1.00   17.30
  -7   1  -8  -15.90   24.60
  -7   1  -8  -26.50   19.00
 -10  -2   8   10.10   17.40
 -10   2   8    1.20   13.20
   9  -2  -8   -8.20   23.10
  -9   2   8   19.00   14.20
   9   2  -8   -8.70   25.00
   8  -2  -8   34.10   28.30
  -8  -2   8    4.30   16.30
  -8   2   8   41.50   14.60
   8   2  -8   15.80   31.40
  -7  -2   8 1557.64   85.99
   7  -2  -8 1371.96  105.89
  -7   2   8 1530.25   72.49
  -6  -2   8  757.22   50.79
   6   2  -8  798.62   94.39
  -6   2   8  757.62   38.20
  -5  -2   8   55.69   14.30
   5  -2  -8   65.09    7.80
   5  -2  -8   66.79    8.60
   5  -2  -8   40.50   18.60
   5   2  -8   76.59   29.40
  -4  -2   8  323.97   23.30
  -4  -2   8  289.87   17.90
   4  -2  -8  311.37   33.90
  -4  -2   8  282.57   19.90
   4  -2  -8  272.87   18.70
   4  -2  -8  283.27   23.10
   4   2  -8  337.57   49.50
  -3  -2   8  242.78   25.80
  -3  -2   8  243.68   12.70
  -3  -2   8  235.18   14.00
   3  -2  -8  245.58   30.80
   3  -2  -8  218.08   18.50
   3   2  -8  267.27   20.20
   3   2  -8  270.57   37.30
  -2  -2   8  385.76   33.10
   2  -2  -8  378.26   43.30
   2   2  -8  422.56   31.50
   2   2  -8  396.96   35.10
  -1  -2   8    1.10    9.10
   1  -2  -8   -7.10    8.10
   1   2  -8    7.20    9.10
   1   2  -8    1.30    5.90
   1   2  -8    0.80    8.00
   0  -2  -8   30.20    8.10
   0  -2  -8   38.60   19.80
   0  -2   8   50.39   19.20
   0   2  -8   31.60   10.60
   0   2  -8   36.00   16.20
   1  -2   8  448.96   56.49
   1  -2   8  444.76   23.20
  -1  -2  -8  425.96   34.60
   1  -2   8  474.15   23.70
  -1  -2  -8  443.56   62.39
  -1   2  -8  437.96   56.79
  -1   2  -8  513.85   37.40
   2  -2   8  185.98   22.20
  -2  -2  -8  128.29   38.10
   2  -2   8  188.38   39.00
   2  -2   8  199.18   22.00
  -2  -2  -8  216.38   33.30
  -2   2  -8  219.28   32.30
  -2   2  -8  195.58   42.20
   3  -2   8   -0.30   16.30
   3  -2   8    9.00   11.40
   3  -2   8   16.30   11.60
  -3  -2  -8  -10.30   13.20
  -3  -2  -8   14.00   21.50
  -3   2  -8   10.80   20.30
  -3   2  -8  -12.20   11.70
   4  -2   8   14.90   23.50
  -4  -2  -8   30.50   21.60
  -4  -2  -8   19.50   22.90
   4  -2   8    8.10   13.10
   4   2   8   10.70    7.70
  -4   2  -8    1.40   16.80
  -4   2  -8   19.20   23.90
  -5  -2  -8   70.19   30.20
  -5  -2  -8   59.89   33.80
   5  -2   8   37.10   30.10
  -5   2  -8  103.09   36.50
  -5   2  -8  125.59   36.00
   5   2   8   81.19   16.20
  -6  -2  -8   19.00   26.20
  -6  -2  -8   74.29   34.40
   6  -2   8   21.80   20.00
  -6   2  -8   27.30   24.00
   6   2   8   40.20   18.80
  -6   2  -8    2.80   23.40
   7  -2   8    2.40   20.20
  -7  -2  -8  -27.10   23.60
  -7  -2  -8  -20.20   23.10
  -7   2  -8   15.40   27.80
   7   2   8    7.80   17.60
  -7   2  -8    9.10   43.60
 -10  -3   8  291.27   45.30
 -10   3   8  282.37   36.70
  -9  -3   8  245.08   41.10
   9  -3  -8  317.87   63.99
  -9   3   8  142.29   24.70
  -8  -3   8   15.70   17.40
   8  -3  -8  -19.20   15.80
   8   3  -8   11.10   39.50
  -8   3   8    0.90    9.70
  -7  -3   8  102.69   24.40
   7  -3  -8  114.89   36.10
   7  -3  -8  165.48   20.00
   7   3  -8  236.18   58.29
  -7   3   8  104.79   16.20
   6  -3  -8  370.36   51.19
  -6  -3   8  378.26   42.00
   6  -3  -8  327.67   24.90
  -6   3   8  354.16   21.70
   6   3  -8  356.96   64.99
  -5  -3   8  435.36   37.40
   5  -3  -8  411.06   26.60
   5  -3  -8  417.46   47.90
   5   3  -8  414.66   63.59
   4  -3  -8  106.29   19.70
  -4  -3   8   87.19   18.10
  -4  -3   8  112.29   14.00
  -4  -3   8  107.49   13.50
   4  -3  -8   64.09   12.40
   4   3  -8  123.09   31.60
   3  -3  -8   -6.60    4.60
  -3  -3   8    2.70    4.90
  -3  -3   8    4.10    7.60
  -3  -3   8    6.70    6.40
   3   3  -8   16.90   14.60
   3   3  -8    1.20    6.40
  -2  -3   8   87.99   13.50
  -2  -3   8   72.89   15.80
  -2  -3   8   86.69   10.60
   2   3  -8  101.69   19.10
   2   3  -8   67.09   19.80
  -1  -3   8  100.69   11.80
  -1  -3   8  116.09   22.60
  -1  -3   8  102.99   13.60
   1   3  -8  104.69   16.70
   1   3  -8   74.29   17.70
   1   3  -8   93.89   20.60
   0  -3   8 1234.48   58.59
   0  -3  -8 1267.37   60.39
   0  -3   8 1305.27   60.99
   0  -3   8 1266.67   76.99
   0  -3  -8 1340.07   87.49
   0   3  -8 1269.17   66.89
   0   3  -8 1343.17   80.89
   1  -3   8  914.81   50.49
   1  -3   8  971.50   69.79
  -1  -3  -8  955.30   55.59
  -1  -3  -8  820.72   72.39
   1  -3   8  927.61   50.19
  -1   3  -8  953.90   57.79
  -1   3  -8  839.62   69.09
   2  -3   8    9.20   10.40
  -2  -3  -8   -5.90   14.60
   2  -3   8    6.50    9.70
   2  -3   8    1.00   15.50
  -2  -3  -8  -18.30    8.40
  -2   3  -8   -4.80   11.20
  -2   3  -8   17.20   17.90
   3  -3   8   93.99   34.20
  -3  -3  -8   80.29   25.10
   3  -3   8  111.89   23.60
  -3  -3  -8   97.39   36.70
   3  -3   8  105.09   21.90
  -3   3  -8   64.19   23.10
  -3   3  -8   62.19   29.50
   4  -3   8  200.48   32.30
   4  -3   8  144.89   37.80
  -4  -3  -8  154.68   46.30
  -4  -3  -8  164.58   37.30
  -4   3  -8  188.18   36.90
  -4   3  -8  184.98   46.10
   5  -3   8  232.98   39.50
   5  -3   8  265.77   57.19
  -5  -3  -8  211.88   44.90
  -5  -3  -8  292.77   61.09
  -5   3  -8  247.68   47.50
   5   3   8  250.57   28.70
  -5   3  -8  171.68   46.50
   6  -3   8   -2.80   18.80
  -6  -3  -8   11.40   26.30
  -6  -3  -8  -20.60   15.20
   6   3   8  -18.50    9.90
  -6   3  -8  -32.90   11.50
  -6   3  -8    4.80   22.40
  -7  -3  -8   17.80   26.80
   7  -3   8   15.60   21.90
  -7  -3  -8    9.60   26.30
  -7   3  -8   45.10   35.10
   7   3   8   25.20   17.80
  -7   3  -8   12.30   24.30
 -10  -4   8   21.00   23.30
 -10   4   8   32.00   17.50
   9  -4  -8  -24.40   18.90
   9  -4  -8   20.80   12.00
  -9  -4   8   63.89   28.00
  -9  -4   8   16.10    4.80
  -9   4   8   20.10   13.30
  -8  -4   8  161.68   13.50
  -8  -4   8  157.38   12.20
  -8  -4   8  180.58   35.90
   8  -4  -8  208.98   48.70
   8  -4  -8  126.89   23.90
   8   4  -8  138.59   50.39
  -8   4   8  155.48   22.10
  -7  -4   8  125.99   12.70
  -7  -4   8   95.19   27.20
   7  -4  -8  159.98   39.30
   7  -4  -8  140.89   22.30
  -7  -4   8  133.29   18.60
  -7   4   8  148.39   18.30
   7   4  -8  200.78   55.99
  -6  -4   8  263.27   18.40
  -6  -4   8  245.98   38.20
   6  -4  -8  286.97   29.10
   6  -4  -8  272.77   44.20
   6   4  -8  280.57   58.29
  -5  -4   8   68.99   11.40
   5  -4  -8   68.79   20.20
  -5  -4   8   87.39   23.20
   5  -4  -8   73.39   14.60
   5   4  -8   88.79   34.00
   4  -4  -8  374.16   32.40
   4  -4  -8  428.56   31.20
  -4  -4   8  406.56   27.50
  -4  -4   8  412.76   42.00
  -4  -4   8  406.96   27.10
  -3  -4   8 1224.48   73.09
  -3  -4   8 1211.98   56.69
  -3  -4   8 1205.78   61.59
   3  -4  -8 1228.28   58.79
   3   4  -8 1168.18   64.89
   3   4  -8 1282.67   85.59
   2  -4  -8 2971.40  114.29
  -2  -4   8 2823.02  126.59
  -2  -4   8 2726.23  126.99
  -2  -4   8 2865.61  117.19
   2   4  -8 2905.21  130.09
   2   4  -8 2764.02  143.59
  -1  -4   8  594.54   34.20
  -1  -4   8  578.54   43.30
  -1  -4   8  586.14   40.40
   1   4  -8  582.64   46.40
   1   4  -8  608.84   51.59
   1   4  -8  602.74   40.30
   0  -4   8  317.17   39.50
   0  -4  -8  294.07   29.70
   0  -4   8  263.27   23.10
   0  -4   8  319.87   32.60
   0   4  -8  241.38   37.60
   0   4  -8  245.88   30.40
  -1  -4  -8 1785.52   87.59
   1  -4   8 1682.43   80.89
   1  -4   8 1700.53   97.79
  -1  -4  -8 1511.45  103.79
  -1   4  -8 1597.94  100.19
  -1   4  -8 1476.05   85.99
   2  -4   8 1065.99   62.09
   2  -4   8 1059.39   64.89
   2  -4   8  996.90   76.29
  -2  -4  -8 1064.99   86.69
  -2  -4  -8  972.10   67.39
  -2   4  -8 1017.90   81.09
  -2   4  -8  993.80   67.49
  -3  -4  -8   47.50   29.40
   3  -4   8   78.89   29.00
  -3  -4  -8   75.69   25.10
   3  -4   8   83.39   22.50
   3  -4   8   86.79   23.00
  -3   4  -8   50.29   21.30
  -3   4  -8   84.09   29.90
   4  -4   8  -22.50   11.70
   4  -4   8    1.10   15.80
  -4  -4  -8  -22.20   12.50
   4  -4   8   -7.60   12.10
  -4  -4  -8    5.20   21.50
  -4   4  -8    1.90   18.50
  -4   4  -8    8.00   20.20
  -5  -4  -8  -22.70   16.30
   5  -4   8    6.10   25.80
   5  -4   8   42.90   21.40
   5   4   8    7.90    9.80
  -5   4  -8   46.80   31.10
  -5   4  -8    0.00   18.60
   6  -4   8   -7.40   13.90
  -6  -4  -8   24.60   27.40
  -6  -4  -8    4.00   27.10
  -6   4  -8   45.50   34.30
  -6   4  -8    9.10   23.20
   6   4   8  -11.80    9.70
   7  -4   8  -14.60   18.60
  -7  -4  -8    7.90   25.40
  -7  -4  -8   34.60   29.30
  -7   4  -8  -11.10   19.70
   7   4   8   25.40   29.30
  -7   4  -8   36.90   33.10
  -9  -5   8   49.50   12.20
   9  -5  -8   31.60   17.70
  -9  -5   8   29.40    9.20
  -9  -5   8   35.10   25.70
  -9   5   8   47.10   16.00
  -8  -5   8  101.89   14.70
  -8  -5   8   87.39   30.70
   8  -5  -8  169.78   50.79
  -8  -5   8  143.99   22.70
   8  -5  -8  183.78   29.70
   8   5  -8  163.98   55.49
  -8   5   8  123.59   19.10
   7  -5  -8  392.66   41.10
  -7  -5   8  373.86   26.20
  -7  -5   8  462.15   57.79
   7  -5  -8  313.77   53.69
   7   5  -8  294.87   67.49
  -7   5   8  407.96   27.40
  -6  -5   8  816.92   65.79
   6  -5  -8  813.32   51.79
  -6  -5   8  806.82   43.40
   6  -5  -8  899.61   68.49
   6   5  -8  657.63   92.89
   5  -5  -8   80.09   17.80
  -5  -5   8   55.29   21.50
   5  -5  -8   60.39   20.80
  -5  -5   8  101.29   15.60
   5   5  -8   99.89   35.10
   4  -5  -8  268.37   30.90
   4  -5  -8  238.38   29.00
  -4  -5   8  195.58   22.40
  -4  -5   8  235.48   35.50
  -4  -5   8  249.58   25.70
   4   5  -8  244.78   46.60
  -3  -5   8 3262.27  138.39
   3  -5  -8 3170.18  134.59
  -3  -5   8 3198.08  133.29
  -3  -5   8 3200.58  149.88
   3   5  -8 3109.59  168.38
  -2  -5   8  122.99   21.40
  -2  -5   8  127.59   24.00
  -2  -5   8  123.69   17.40
   2  -5  -8   93.49   14.20
   2   5  -8   82.19   20.90
  -1  -5   8   84.99   15.40
  -1  -5   8   74.69   19.50
  -1  -5   8   98.29   20.70
   1   5  -8  104.59   22.90
   0  -5   8   68.89   15.00
   0  -5   8   75.69   19.50
   0  -5   8   95.59   23.00
   0  -5  -8   57.09   16.30
   0   5  -8   51.19   20.10
   0   5  -8   55.69   17.90
   1  -5   8   -6.00   10.90
   1  -5   8   10.10   15.00
   1  -5   8   -7.10    8.00
  -1  -5  -8   -3.20   10.40
  -1   5  -8    5.90   15.80
  -1   5  -8    2.00   12.30
  -2  -5  -8  353.56   44.80
   2  -5   8  319.07   42.10
  -2  -5  -8  254.67   49.30
   2  -5   8  300.37   36.20
   2  -5   8  201.98   37.50
  -2   5  -8  263.37   40.30
  -2   5  -8  258.57   48.10
  -3  -5  -8   79.19   24.90
   3  -5   8   42.00   17.60
   3  -5   8   68.89   23.90
  -3  -5  -8   45.20   28.10
   3  -5   8   76.59   28.30
  -3   5  -8   38.40   20.00
  -3   5  -8   79.69   30.40
   4  -5   8   27.10   21.10
  -4  -5  -8   34.00   22.90
  -4  -5  -8   -8.20   19.00
   4  -5   8    0.20   13.00
   4  -5   8    6.80   19.10
  -4   5  -8   -4.90   20.30
  -4   5  -8   37.90   24.10
  -5  -5  -8   40.30   31.40
   5  -5   8   26.30   21.40
  -5  -5  -8  100.89   36.40
  -5   5  -8  130.39   39.80
  -5   5  -8  107.79   33.90
  -6  -5  -8   -7.10   22.50
   6  -5   8   -9.80   16.80
  -6  -5  -8   24.50   29.80
  -6   5  -8   -0.70   23.00
  -6   5  -8    2.60   21.20
   6   5   8   14.90   12.80
  -9  -6   8  -11.60   18.10
  -9  -6   8   -5.80    7.10
   9  -6  -8   -9.20   19.50
  -9  -6   8   16.70   14.00
  -9   6   8    8.20   12.00
  -8  -6   8   -9.20   12.10
  -8  -6   8   12.40   22.00
   8  -6  -8   -7.90    8.90
  -8  -6   8   -1.00    7.40
   8  -6  -8    0.60   21.40
  -8   6   8    3.50   10.00
  -7  -6   8   31.30   11.60
   7  -6  -8   33.80   16.50
   7  -6  -8    5.40   19.10
   7   6  -8   -6.80   29.20
  -6  -6   8   50.19   13.30
  -6  -6   8   58.69   25.30
   6  -6  -8   53.99   17.20
   6  -6  -8   33.90   20.30
   6   6  -8   61.69   37.80
  -5  -6   8   79.79   15.40
  -5  -6   8   35.00   21.10
  -5  -6   8   59.99   14.90
   5  -6  -8   72.79   19.00
   5  -6  -8   73.59   22.00
   5   6  -8   65.59   30.60
  -4  -6   8   76.19   16.30
   4  -6  -8   70.79   18.00
  -4  -6   8  108.39   27.80
   4  -6  -8  100.09   20.90
  -4  -6   8   76.09   16.50
   4   6  -8  102.79   34.80
  -3  -6   8  165.88   33.10
   3  -6  -8  141.79   21.30
  -3  -6   8  143.69   22.20
  -3  -6   8  150.78   21.20
   3   6  -8  189.48   38.60
  -2  -6   8    6.90   13.40
  -2  -6   8    5.30    8.90
   2  -6  -8   -1.30    7.70
   2   6  -8  -21.70   10.60
   2   6  -8   -8.80    9.20
   1  -6  -8  583.74   47.40
  -1  -6   8  590.94   39.30
  -1  -6   8  607.54   51.29
  -1  -6   8  602.04   46.30
   1   6  -8  551.64   49.80
   0  -6   8  316.77   42.60
   0  -6   8  197.28   32.40
   0  -6  -8  361.26   42.80
   0  -6   8  262.27   30.00
   0   6  -8  272.97   36.70
   0   6  -8  237.98   39.10
   1  -6   8    6.60   15.00
  -1  -6  -8    6.10   13.20
   1  -6   8   -0.70   13.60
  -1   6  -8   -9.10   12.10
  -1   6  -8   -2.30   15.50
   2  -6   8  217.18   38.20
   2  -6   8  284.27   36.30
   2  -6   8  237.38   42.90
  -2  -6  -8  257.87   41.50
  -2   6  -8  212.58   36.00
  -3  -6  -8   38.20   23.10
   3  -6   8   22.30   24.80
  -3  -6  -8   23.80   23.50
   3  -6   8   11.70   15.90
   3  -6   8   -2.40   17.30
  -3   6  -8   26.30   21.30
  -3   6  -8    7.30   22.50
   4  -6   8   34.70   22.40
  -4  -6  -8    2.90   20.20
   4  -6   8   -8.90   14.40
  -4  -6  -8   -0.20   16.50
   4  -6   8    1.70   15.10
  -4   6  -8    3.80   22.70
  -4   6  -8   -6.60   17.00
  -5  -6  -8   44.30   28.60
   5  -6   8   29.10   23.70
   5  -6   8  129.59   36.10
  -5  -6  -8  136.99   48.00
  -5   6  -8  118.09   36.60
  -5   6  -8   38.50   33.00
  -6  -6  -8  -17.50   18.00
   6  -6   8   -4.20   19.50
  -6  -6  -8  -24.60   21.00
  -6   6  -8   17.20   26.10
   9  -7  -8  -13.30   12.40
  -9  -7   8   -1.40   20.20
  -9  -7   8   10.30   17.50
  -9   7   8   -3.90   11.10
  -8  -7   8   27.90   16.60
   8  -7  -8   27.20   17.20
  -8  -7   8   24.80   26.90
  -7  -7   8   61.89   15.90
   7  -7  -8   94.79   25.70
  -7  -7   8  126.69   35.50
   6  -7  -8  139.19   27.40
  -6  -7   8   50.89   31.20
  -6  -7   8  128.09   22.30
   6  -7  -8  108.09   30.20
   6   7  -8  145.89   47.90
   5  -7  -8  153.38   28.10
  -5  -7   8  122.49   21.20
   5  -7  -8  145.19   29.50
  -5  -7   8  158.08   29.20
  -5  -7   8  140.29   35.60
   5   7  -8   42.70   32.10
   4  -7  -8   22.40   15.90
  -4  -7   8   18.00   12.90
   4  -7  -8   14.10   13.70
  -4  -7   8    9.70   17.30
  -4  -7   8   17.40   11.10
   4   7  -8   19.20   26.00
   3  -7  -8  153.58   24.50
  -3  -7   8  150.38   22.80
   3  -7  -8  170.58   30.80
  -3  -7   8  182.98   36.30
  -3  -7   8  165.28   26.20
   3   7  -8  205.18   42.90
  -2  -7   8  219.38   28.50
  -2  -7   8  252.57   41.10
  -2  -7   8  182.68   28.30
   2  -7  -8  225.48   27.70
   2   7  -8  267.27   49.20
   1  -7  -8   90.29   25.30
  -1  -7   8   45.30   21.80
  -1  -7   8   26.50   15.20
  -1  -7   8   42.40   13.90
   1   7  -8   69.29   22.60
   0  -7  -8  918.01   66.39
   0  -7   8  862.91   67.99
   0  -7   8  891.01   55.09
   0  -7   8  798.72   60.09
   0   7  -8  726.93   63.69
  -1  -7  -8  323.57   46.70
   1  -7   8  342.27   39.00
   1  -7   8  447.46   51.49
   1  -7   8  384.56   51.99
  -1   7  -8  312.17   66.89
  -1   7  -8  300.47   43.10
   2  -7   8  260.77   37.60
   2  -7   8  254.27   44.30
   2  -7   8  241.18   41.20
  -2  -7  -8  333.57   49.90
  -2   7  -8  234.78   47.30
  -2   7  -8  254.77   41.40
   3  -7   8   -3.70   18.40
   3  -7   8   12.10   18.30
   3  -7   8   16.50   17.50
  -3  -7  -8   15.90   22.60
  -3  -7  -8   12.10   20.10
  -3   7  -8   21.30   23.50
  -3   7  -8   13.60   20.20
   4  -7   8   66.19   29.30
  -4  -7  -8   15.90   22.40
  -4  -7  -8   41.00   30.20
   4  -7   8    9.80   16.90
  -4   7  -8   48.40   27.20
  -4   7  -8   39.10   28.90
   5  -7   8   33.80   27.90
   5  -7   8   49.99   26.00
  -5  -7  -8   52.59   31.00
  -5  -7  -8  133.59   45.70
  -5   7  -8   63.79   37.60
  -5   7  -8  105.89   33.90
   8  -8  -8   -1.50   13.40
  -8  -8   8   -8.90   22.50
  -8  -8   8   -7.60   10.40
   7  -8  -8   16.20   16.60
  -7  -8   8   21.60   25.10
  -7  -8   8   49.99   17.40
   7  -8  -8   26.60   23.80
   6  -8  -8    6.40   14.20
  -6  -8   8   16.60   23.40
   6  -8  -8   -5.30   15.30
  -6  -8   8   16.80   12.60
   6   8  -8   27.00   38.30
  -5  -8   8  169.58   39.90
   5  -8  -8  123.09   29.10
   5  -8  -8  126.19   26.70
  -5  -8   8  168.68   26.40
  -5  -8   8  140.49   23.80
   5   8  -8  130.39   42.20
  -4  -8   8   61.29   17.70
  -4  -8   8   68.39   18.20
  -4  -8   8   93.69   30.80
   4  -8  -8   58.29   19.90
   4  -8  -8   68.39   21.90
   4   8  -8  111.09   46.40
   3  -8  -8  -13.00    9.40
   3  -8  -8    1.80   12.00
  -3  -8   8    6.60   11.90
  -3  -8   8   -2.20   10.50
  -3  -8   8  -11.80   13.80
   3   8  -8    2.30   19.10
   2  -8  -8  373.56   53.79
  -2  -8   8  313.67   49.40
  -2  -8   8  241.08   34.00
  -2  -8   8  214.68   29.60
   2  -8  -8  362.56   38.10
  -1  -8   8   -1.90   16.20
  -1  -8   8    1.90   12.60
   1  -8  -8   21.30   19.50
  -1  -8   8   15.00   13.00
   1   8  -8   24.70   17.30
   0  -8  -8   -9.10   14.70
   0  -8   8   -8.50   14.90
   0  -8   8    1.80   13.10
   0  -8   8   -3.50   11.30
   0   8  -8    7.40   16.50
   1  -8   8  343.47   47.80
   1  -8   8  336.17   41.50
  -1  -8  -8  359.96   53.29
   1  -8   8  366.56   55.79
  -1   8  -8  295.67   50.49
   2  -8   8   13.00   18.80
   2  -8   8   23.50   17.20
  -2  -8  -8    7.90   19.90
   2  -8   8   29.30   23.80
  -2   8  -8    2.50   20.00
  -2   8  -8    9.60   17.00
   3  -8   8   12.90   16.80
  -3  -8  -8   37.20   25.80
   3  -8   8   19.00   23.00
  -3   8  -8  -13.40   17.10
  -3   8  -8    2.20   17.60
   4  -8   8   19.60   25.00
  -4  -8  -8   15.60   27.20
   4  -8   8   57.19   26.70
  -4  -8  -8   -5.00   19.50
  -4   8  -8   15.00   20.30
  -4   8  -8   60.19   32.50
   5  -8   8   31.00   26.80
  -5  -8  -8   53.39   34.10
  -5  -8  -8   23.50   31.40
   5  -8   8    4.20   20.50
  -5   8  -8    4.60   26.90
  -5   8  -8   29.90   26.80
  -7  -9   8   40.40   18.50
  -7  -9   8   25.10   28.70
   7  -9  -8   19.60   19.30
   6  -9  -8    4.00   17.50
  -6  -9   8   37.80   27.90
   6  -9  -8    9.40   19.40
  -6  -9   8   -0.70   12.20
  -6  -9   8   14.00   15.00
  -5  -9   8   45.40   17.70
   5  -9  -8   62.39   24.10
  -5  -9   8   56.79   19.70
  -5  -9   8    3.50   22.60
   5  -9  -8   19.60   19.10
   4  -9  -8    3.40   14.80
  -4  -9   8    4.50   21.00
   4  -9  -8   16.30   16.40
  -4  -9   8   13.30   13.10
  -4  -9   8   15.90   14.80
   4   9  -8    5.60   26.10
  -3  -9   8   16.90   22.20
  -3  -9   8    5.00   13.30
   3  -9  -8   16.60   16.60
   3  -9  -8    5.00   13.80
  -3  -9   8    1.90   12.80
   3   9  -8    5.00   23.60
   2  -9  -8   26.10   15.90
   2  -9  -8   76.99   25.80
  -2  -9   8   45.40   17.50
   2  -9  -8   71.69   29.60
  -2  -9   8   24.50   16.90
   1  -9  -8    5.70   12.50
  -1  -9   8   16.80   25.30
  -1  -9   8    9.20   13.70
   1  -9  -8   -3.30   17.50
  -1  -9   8   14.20   15.90
   0  -9   8   28.60   17.20
   0  -9   8   47.50   18.50
   0  -9   8   28.50   25.40
   0  -9  -8   11.40   19.90
   0   9  -8   31.30   21.10
   1  -9   8    9.10   22.90
   1  -9   8   45.30   22.50
   1  -9   8    4.90   15.20
  -1  -9  -8   22.90   21.80
  -1   9  -8   40.10   25.80
   2  -9   8    0.40   17.40
   2  -9   8  -20.70   17.10
  -2  -9  -8   -8.30   18.70
  -2   9  -8   19.50   23.00
  -2   9  -8  -25.10   13.40
   3  -9   8   10.50   19.70
   3  -9   8   18.00   24.90
  -3  -9  -8   21.10   25.90
  -3   9  -8   33.50   27.60
  -3   9  -8   19.40   23.80
  -4  -9  -8    0.90   23.10
  -4  -9  -8   11.60   25.70
   4  -9   8  -19.70   19.80
  -4   9  -8    7.30   23.40
  -4   9  -8   -4.30   22.70
   6 -10  -8   27.40   20.00
  -6 -10   8    4.00   25.20
  -6 -10   8   13.70   15.50
  -5 -10   8   -4.70   11.60
  -5 -10   8   13.50   24.60
   5 -10  -8   -0.90   15.60
   5 -10  -8    1.90   16.80
  -4 -10   8   76.29   21.50
  -4 -10   8   37.80   29.20
  -4 -10   8   40.40   17.70
   4 -10  -8  139.19   32.80
   4 -10  -8  103.69   28.60
   3 -10  -8   25.40   20.50
  -3 -10   8   33.50   17.60
   3 -10  -8   31.00   19.20
  -3 -10   8   -1.10   20.30
   3 -10  -8   41.60   30.10
   2 -10  -8   12.70   22.30
  -2 -10   8   22.40   18.50
  -2 -10   8   38.80   27.00
  -2 -10   8   22.50   15.90
   2 -10  -8   29.40   23.10
   2 -10  -8   20.20   17.20
  -1 -10   8    7.80   14.90
   1 -10  -8    3.40   13.80
  -1 -10   8   -8.10   19.30
  -1 -10   8   -1.70   13.60
   1 -10  -8   -5.00   20.20
   0 -10   8   14.50   22.20
   0 -10  -8   -5.30   18.40
   0 -10   8    0.80   15.10
   0 -10   8   -2.20   13.30
   1 -10   8    6.40   25.30
   1 -10   8    8.20   16.70
  -1 -10  -8    9.50   21.00
  -1  10  -8    2.90   20.20
   2 -10   8   11.70   18.60
   2 -10   8    2.50   23.20
  -2 -10  -8    9.30   24.70
  -2  10  -8   12.60   23.00
  -3 -10  -8   19.40   28.80
   3 -10   8   43.30   32.60
  -3  10  -8   -7.90   21.80
  -3  10  -8   26.00   25.60
  -5 -11   8    8.00   16.20
  -5 -11   8    5.40   27.80
   4 -11  -8  135.99   43.50
  -4 -11   8   41.60   19.90
  -4 -11   8   47.70   32.90
  -3 -11   8   -8.60   15.50
   3 -11  -8   -7.00   22.10
  -3 -11   8  -18.10   20.10
   3 -11  -8   -9.10   15.20
  -2 -11   8   56.69   33.90
   2 -11  -8   29.00   20.80
   2 -11  -8    4.70   25.70
   1 -11  -8    0.60   15.30
  -1 -11   8   -5.90   23.00
   1 -11  -8    1.10   24.20
   0 -11  -8  -30.70   17.90
   0 -11   8    1.20   22.40
   0 -11  -8   24.80   18.10
   1 -11   8    5.90   22.20
  -1 -11  -8   -7.30   21.40
 -10   0   9   10.20   15.30
   9   0  -9  -16.00   25.20
  -9   0   9   -3.50   11.60
   8   0  -9    8.10   23.70
  -8   0   9    5.60   10.40
   7   0  -9   -7.10   18.70
  -7   0   9   -2.30    7.70
  -6   0   9    2.50    5.60
   5   0  -9    4.50   15.00
   4   0  -9    2.70    2.60
   4   0  -9   -0.60   10.00
   3   0  -9    9.30    9.60
   3   0  -9   10.00    7.60
   2   0  -9   12.90    7.30
   2   0  -9    7.00    9.70
   1   0  -9    1.50   10.90
   1   0  -9    1.70    4.50
   1   0  -9   -1.90    5.30
   0   0  -9    4.90    6.90
   0   0  -9   11.00   14.30
  -1   0  -9    4.90    9.70
  -1   0  -9   12.10   16.70
  -2   0  -9   -5.40   10.50
  -2   0  -9  -28.60   11.70
  -3   0  -9   -4.70   17.60
  -3   0  -9    3.70   14.50
  -4   0  -9    9.10   17.20
   4   0   9    0.70    7.10
   4   0   9    1.40    6.60
  -4   0  -9    9.70   22.30
   5   0   9    9.20   11.10
  -5   0  -9   24.30   27.20
  -5   0  -9   18.10   21.40
   6   0   9    6.30   13.60
  -6   0  -9   -7.80   22.90
  -6   0  -9   29.60   25.80
  -7   0  -9  -19.50   21.60
  -7   0  -9   -6.30   23.30
   7   0   9  -10.10   13.40
 -10  -1   9  426.86   48.30
 -10   1   9  457.75   49.70
   9  -1  -9   41.80   34.70
  -9  -1   9   38.40   18.30
   9   1  -9   32.20   34.20
  -9   1   9   42.50   16.20
  -8  -1   9   51.39   17.70
   8  -1  -9   22.30   29.40
  -8   1   9   64.89   15.40
   8   1  -9   80.09   41.40
   7  -1  -9   64.39   32.10
  -7  -1   9   39.50   13.40
   7   1  -9   48.60   32.50
   6  -1  -9   14.20   18.90
  -6  -1   9   -2.50    6.60
   6   1  -9   -6.50   16.40
  -6   1   9    0.10    4.10
  -5  -1   9  407.66   20.20
   5  -1  -9  437.26   51.09
  -5  -1   9  388.36   20.70
   5   1  -9  419.26   57.69
   4  -1  -9  448.26   26.20
   4  -1  -9  536.85   41.80
   4   1  -9  509.05   55.19
   3  -1  -9 2759.02  125.69
   3  -1  -9 2889.81  119.79
   3   1  -9 2887.71  132.89
   3   1  -9 2695.73  118.19
  -2  -1   9 3233.58  142.09
   2  -1  -9 3063.09  141.79
   2   1  -9 2706.83  132.09
   2   1  -9 2834.32  128.39
   1  -1  -9  329.97   44.60
  -1  -1   9  358.36   44.60
   1   1  -9  294.77   21.90
   1   1  -9  299.27   38.80
   1   1  -9  348.67   26.90
   0  -1  -9  148.09   18.80
   0  -1   9  122.19   29.80
   0  -1  -9  143.99   34.50
   0   1  -9  168.18   20.70
   0   1  -9  159.18   33.30
  -1  -1  -9  348.27   54.59
   1  -1   9  354.86   53.39
  -1  -1  -9  345.97   36.40
  -1   1  -9  255.97   46.60
  -1   1  -9  238.68   43.20
  -2  -1  -9   25.20   23.20
  -2  -1  -9   94.79   22.70
   2  -1   9   91.39   32.40
  -2   1  -9  110.39   23.90
  -2   1  -9  107.99   33.50
   3  -1   9   26.00    6.90
   3  -1   9   19.80   20.90
  -3  -1  -9   18.00   17.30
  -3  -1  -9   79.39   31.30
  -3   1  -9   20.20   16.90
  -3   1  -9   12.90   21.50
  -4  -1  -9   -0.70   17.20
  -4  -1  -9   -9.20   16.90
   4  -1   9  -13.30    8.40
   4  -1   9   11.80   25.20
   4  -1   9   10.20   10.60
  -4   1  -9    1.70   16.50
  -4   1  -9    6.90   22.10
  -5  -1  -9   34.90   31.80
   5  -1   9   32.10   16.70
  -5   1  -9   48.40   32.10
   5   1   9   18.40   10.80
  -5   1  -9   19.70   22.30
  -6  -1  -9   -9.00   17.50
  -6  -1  -9   43.40   32.50
   6   1   9    8.80   12.40
  -6   1  -9  -32.70   15.40
  -6   1  -9  -41.10   15.10
  -7  -1  -9   50.69   35.20
   7  -1   9   27.80   22.10
  -7  -1  -9   42.90   33.20
  -7   1  -9  140.79   46.40
  -7   1  -9   55.79   32.10
 -10  -2   9  -14.50   13.00
 -10   2   9   -3.60   12.80
  -9  -2   9  282.57   38.40
   9  -2  -9  300.07   64.59
   9   2  -9  359.26   74.69
  -9   2   9  271.87   31.90
   8  -2  -9   31.80   27.80
  -8  -2   9   50.59   18.60
   8   2  -9  148.39   49.99
  -8   2   9   50.89   13.90
   7  -2  -9  740.23   83.89
  -7  -2   9  568.34   43.50
  -7   2   9  545.15   31.90
   7   2  -9  755.92   95.09
  -6  -2   9 1779.52   86.79
   6  -2  -9 1846.22  115.89
   6   2  -9 1911.91  130.49
   5  -2  -9   89.29   23.70
  -5  -2   9   57.99   11.80
  -5  -2   9   71.89    9.90
   5   2  -9   76.09   28.10
   4  -2  -9   26.90   12.90
  -4  -2   9   53.49    6.10
   4  -2  -9   48.60   12.60
  -4  -2   9   52.69    6.50
  -4  -2   9   55.99   11.20
   4   2  -9   38.20   20.20
   3  -2  -9  694.33   35.60
  -3  -2   9  643.94   44.60
   3  -2  -9  702.63   48.80
   3   2  -9  654.33   39.30
   3   2  -9  631.64   50.79
  -2  -2   9   33.20   14.90
   2  -2  -9   28.50   15.80
   2   2  -9   40.50   15.40
   2   2  -9   31.80   15.90
   1  -2  -9  152.48   34.30
  -1  -2   9  176.78   30.80
   1   2  -9  115.19   21.00
   1   2  -9  141.29   26.80
   1   2  -9  124.39   17.20
   0  -2  -9    0.10   13.60
   0  -2   9   -1.40   12.50
   0  -2  -9    7.40    6.70
   0   2  -9   -1.90   12.50
  -1  -2  -9  214.88   44.40
  -1  -2  -9  198.48   27.00
   1  -2   9  161.48   35.70
  -1   2  -9  215.08   40.70
  -1   2  -9  214.38   28.00
   2  -2   9  486.45   24.60
   2  -2   9  407.86   60.99
  -2  -2  -9  543.25   46.20
  -2  -2  -9  384.36   62.39
  -2   2  -9  522.35   68.39
  -2   2  -9  454.65   48.20
   3  -2   9   76.49   15.60
  -3  -2  -9  136.29   39.70
   3  -2   9  135.99   38.90
  -3  -2  -9  105.49   28.30
   3  -2   9  102.69   18.30
  -3   2  -9   41.70   27.70
  -3   2  -9  108.59   27.40
  -4  -2  -9   37.20   29.40
  -4  -2  -9   19.10   19.20
   4  -2   9   19.10   13.30
   4  -2   9   26.20   14.80
  -4   2  -9   37.80   26.50
  -4   2  -9   10.20   18.50
  -5  -2  -9  148.39   47.40
   5  -2   9  211.68   32.40
   5  -2   9  221.08   51.39
  -5   2  -9  270.37   56.39
  -5   2  -9  182.98   41.30
  -6  -2  -9   25.60   32.20
   6  -2   9    4.60   17.90
  -6  -2  -9   -1.00   22.00
  -6   2  -9    8.60   27.40
  -6   2  -9   26.50   26.00
   6   2   9   18.70   13.00
 -10  -3   9   80.89   25.00
 -10   3   9   51.89   17.60
   9  -3  -9  232.28   55.39
  -9   3   9  161.18   23.70
  -8  -3   9   84.59   24.60
   8  -3  -9  110.59   38.50
  -8   3   9   95.89   16.10
  -7  -3   9    8.60   12.70
   7  -3  -9   35.10   25.20
  -7   3   9   -2.20    5.50
   7   3  -9  -13.20   22.70
  -6  -3   9  281.07   34.20
   6  -3  -9  285.87   49.60
   6   3  -9  299.27   58.69
   5  -3  -9  222.98   33.20
  -5  -3   9  186.48   18.70
  -5  -3   9  171.18   17.50
   5  -3  -9  171.48   18.10
   5   3  -9  185.98   42.50
  -4  -3   9  260.87   17.80
  -4  -3   9  281.87   23.10
   4  -3  -9  217.68   26.80
  -4  -3   9  259.37   22.00
   4   3  -9  301.07   46.70
  -3  -3   9  247.28   15.00
  -3  -3   9  220.28   25.90
   3  -3  -9  241.08   18.40
  -3  -3   9  233.38   17.40
   3   3  -9  203.18   36.60
   3   3  -9  216.48   25.40
   2  -3  -9   29.00   14.90
  -2  -3   9   70.99   17.30
   2   3  -9   54.29   15.50
   2   3  -9   57.99   19.40
  -1  -3   9   -6.10    9.30
   1  -3  -9   27.40   18.20
   1   3  -9   -0.40   10.40
   1   3  -9   15.00    9.80
   1   3  -9   -1.50   10.10
   0  -3  -9  247.78   21.20
   0  -3  -9  217.88   40.40
   0   3  -9  281.97   31.00
   0   3  -9  205.88   37.10
  -1  -3  -9 1161.18   93.19
   1  -3   9 1318.67   58.39
   1  -3   9 1286.27   57.99
   1  -3   9 1256.77   87.69
  -1  -3  -9 1263.77   69.39
  -1   3  -9 1241.78   71.49
  -1   3  -9  980.40   82.79
  -2  -3  -9  392.26   45.30
   2  -3   9  359.56   28.80
   2  -3   9  326.17   54.69
   2  -3   9  317.67   31.30
  -2  -3  -9  408.56   66.09
  -2   3  -9  333.97   54.59
  -2   3  -9  291.17   38.60
   3  -3   9   31.10   23.80
  -3  -3  -9   -6.80   12.30
   3  -3   9    0.40   11.70
  -3  -3  -9   -6.60   20.00
   3  -3   9   -6.00   10.40
  -3   3  -9   16.40   24.70
  -3   3  -9   -1.20   13.30
   4  -3   9  625.74   48.50
   4  -3   9  514.05   45.40
  -4  -3  -9  612.24   84.59
   4  -3   9  618.84   84.39
  -4  -3  -9  458.05   61.99
  -4   3  -9  540.95   78.79
  -4   3  -9  580.64   65.49
   5  -3   9  172.38   32.50
  -5  -3  -9   75.89   31.00
  -5  -3  -9  138.49   45.50
  -5   3  -9  120.89   35.50
  -5   3  -9   61.59   35.70
   6  -3   9   10.10   17.80
  -6  -3  -9   -3.30   19.90
  -6  -3  -9   21.20   28.60
  -6   3  -9    0.50   21.40
   6   3   9  -13.10    7.20
  -6   3  -9   15.00   28.80
 -10  -4   9  244.08   40.90
 -10   4   9  183.18   26.60
   9  -4  -9   16.10   27.70
  -9  -4   9    6.60   17.30
  -9   4   9    5.40   10.30
   8  -4  -9   16.80   24.20
   8  -4  -9   24.90   10.90
  -8  -4   9   57.89   23.10
  -8   4   9   37.60   11.10
   8   4  -9   39.80   38.20
   7  -4  -9  293.07   25.00
  -7  -4   9  189.18   33.20
   7  -4  -9  247.18   45.80
   7   4  -9  231.48   58.39
  -6  -4   9  154.08   13.00
   6  -4  -9  187.28   22.50
   6  -4  -9  130.09   31.80
  -6  -4   9  191.08   32.00
   6   4  -9   96.89   37.00
  -5  -4   9    8.00    7.40
   5  -4  -9   -2.30   10.30
   5  -4  -9    3.70    7.80
  -5  -4   9   -2.90   10.90
  -5  -4   9   11.30    6.70
   5   4  -9    2.40   19.00
  -4  -4   9  363.26   44.00
   4  -4  -9  312.97   27.90
  -4  -4   9  329.57   23.20
   4  -4  -9  343.47   33.90
  -4  -4   9  323.67   26.00
   4   4  -9  353.26   55.59
  -3  -4   9   -3.40    5.70
   3  -4  -9    5.90    6.90
  -3  -4   9   -3.30    8.10
  -3  -4   9    7.90    8.20
   3   4  -9    1.50    8.50
   3   4  -9   13.60   16.30
  -2  -4   9  334.77   26.80
  -2  -4   9  266.37   20.60
  -2  -4   9  350.66   36.50
   2   4  -9  313.67   37.30
   2   4  -9  315.27   44.70
  -1  -4   9    1.60   10.00
  -1  -4   9   16.00    9.90
  -1  -4   9   10.30    7.30
   1   4  -9   -1.70    8.70
   1   4  -9   10.30   13.20
   0  -4   9  214.98   23.40
   0  -4   9  291.27   39.50
   0  -4   9  242.18   26.60
   0  -4  -9  266.17   46.00
   0  -4  -9  230.98   26.60
   0   4  -9  217.18   29.80
   0   4  -9  279.07   40.60
   1  -4   9  344.37   29.20
   1  -4   9  358.96   49.60
  -1  -4  -9  502.35   68.69
  -1  -4  -9  402.46   41.30
   1  -4   9  341.37   34.40
  -1   4  -9  263.17   35.70
  -1   4  -9  340.17   52.59
   2  -4   9   10.50   10.70
  -2  -4  -9   17.30   15.90
   2  -4   9   20.80   14.40
   2  -4   9   10.60   16.20
  -2  -4  -9   15.30   20.30
  -2   4  -9   58.39   28.90
  -2   4  -9   21.60   16.80
  -3  -4  -9    0.80   21.80
   3  -4   9    2.30   12.90
  -3  -4  -9   15.30   17.40
   3  -4   9  -10.00    9.40
   3  -4   9  -15.10   13.70
  -3   4  -9   47.90   27.30
  -3   4  -9   20.10   16.30
   4  -4   9   14.30   17.50
   4  -4   9   11.00   21.30
  -4  -4  -9   27.10   22.40
  -4  -4  -9   31.40   28.90
  -4   4  -9   -1.60   19.80
  -4   4  -9  -13.10   15.70
  -5  -4  -9   50.89   35.10
   5  -4   9   68.59   27.70
   5  -4   9   54.39   24.30
  -5  -4  -9   57.59   30.00
  -5   4  -9   20.90   30.10
  -5   4  -9   27.90   24.90
   6  -4   9   93.49   29.20
  -6  -4  -9   31.20   29.40
  -6   4  -9    8.90   25.30
   9  -5  -9   25.70   14.10
  -9  -5   9  112.69   31.60
  -9   5   9   41.20   13.70
   8  -5  -9   -6.00    7.90
  -8  -5   9    3.00    4.70
  -8  -5   9    6.50    6.30
   8   5  -9    5.70   29.80
  -8   5   9    1.60    7.50
  -7  -5   9   37.30    9.00
   7  -5  -9   30.60   24.70
   7  -5  -9   47.30   15.30
  -7  -5   9   34.30   21.60
  -6  -5   9   51.69   11.10
  -6  -5   9   45.70   21.00
   6  -5  -9   32.50   19.00
   6  -5  -9   56.49   14.60
   6   5  -9   26.90   27.40
  -5  -5   9  174.08   21.50
   5  -5  -9  188.98   26.10
  -5  -5   9  197.98   22.20
   5  -5  -9  197.78   31.00
  -5  -5   9  221.28   34.20
   5   5  -9  176.78   44.70
   4  -5  -9   -6.40    8.40
   4  -5  -9   -1.60    8.60
  -4  -5   9   -2.70    7.40
  -4  -5   9   15.00    9.20
  -4  -5   9    1.50   12.40
   4   5  -9   24.60   20.90
  -3  -5   9   33.40   10.90
   3  -5  -9   53.49   12.90
  -3  -5   9   61.49   15.80
  -3  -5   9   62.59   18.00
   3   5  -9   42.30   15.50
   3   5  -9   74.69   26.30
  -2  -5   9  140.69   18.20
   2  -5  -9  174.88   18.30
  -2  -5   9  137.09   23.50
  -2  -5   9  139.29   24.80
   2   5  -9  137.39   31.50
   2   5  -9  178.78   29.10
  -1  -5   9   20.90   12.70
  -1  -5   9   13.30    9.10
   1  -5  -9   19.80   12.10
  -1  -5   9   11.90   13.40
   1   5  -9    2.30   13.60
   0  -5   9   35.30   15.60
   0  -5  -9   47.00   15.60
   0  -5   9   49.30   13.60
   0  -5   9   53.99   19.90
   0   5  -9   61.39   18.80
   0   5  -9   71.89   25.00
   1  -5   9  223.98   28.70
   1  -5   9  230.88   32.60
   1  -5   9  291.07   43.50
  -1  -5  -9  167.88   39.00
  -1  -5  -9  279.17   36.60
  -1   5  -9  237.68   44.40
  -1   5  -9  227.48   34.10
  -2  -5  -9   -7.90   11.70
   2  -5   9   -0.30   11.50
   2  -5   9    8.10   14.10
  -2  -5  -9   -7.20   20.80
   2  -5   9    3.40   14.40
  -2   5  -9   -2.30   13.70
  -3  -5  -9   93.49   29.20
   3  -5   9   55.59   21.50
  -3  -5  -9   22.60   25.70
  -3   5  -9   48.60   29.90
  -3   5  -9  109.29   44.90
  -4  -5  -9   -4.80   23.20
   4  -5   9   12.40   16.60
   4  -5   9    4.50   21.40
  -4  -5  -9   52.09   26.60
   4  -5   9   -7.40   15.50
  -4   5  -9    7.00   22.60
  -4   5  -9   20.00   21.40
  -5  -5  -9   11.30   27.80
   5  -5   9   18.30   22.50
  -5  -5  -9   23.10   23.30
   5  -5   9   -4.60   17.10
  -5   5  -9  -10.20   20.70
  -5   5  -9    3.40   19.50
   6  -5   9    5.10   23.30
  -6  -5  -9    9.90   31.30
  -6  -5  -9   15.80   26.00
   6  -5   9   -7.20   17.80
  -6   5  -9   14.40   31.30
  -6   5  -9  -13.50   34.20
  -9  -6   9  165.68   17.10
   9  -6  -9  100.29   24.00
  -9  -6   9  115.79   32.10
  -9  -6   9  137.29   17.80
  -8  -6   9  -10.30   15.50
  -8  -6   9   -2.30   18.20
   8  -6  -9   14.00   22.00
   8  -6  -9   -8.50    8.40
  -8  -6   9   -4.50    6.00
  -7  -6   9  217.68   23.90
  -7  -6   9  190.98   38.80
   7  -6  -9  230.68   42.60
   7  -6  -9  215.18   30.90
   7   6  -9  279.07   63.39
   6  -6  -9  -25.60    9.70
  -6  -6   9    2.30   16.10
  -6  -6   9   -5.70    6.10
   6  -6  -9   -5.60   10.30
   6   6  -9   12.00   26.90
   5  -6  -9   80.89   22.80
   5  -6  -9   67.49   18.70
  -5  -6   9   61.59   22.30
  -5  -6   9  102.19   18.00
  -5  -6   9   46.50   14.10
   5   6  -9   35.70   31.30
  -4  -6   9   23.30   11.30
   4  -6  -9   18.30   13.50
   4  -6  -9   26.70   12.70
  -4  -6   9    8.10   15.80
  -4  -6   9   19.10   12.10
   4   6  -9    3.70   19.20
  -3  -6   9  246.78   30.30
  -3  -6   9  261.07   27.10
  -3  -6   9  245.18   38.10
   3  -6  -9  278.67   29.10
   3   6  -9  251.57   48.10
   2  -6  -9    8.40    8.70
  -2  -6   9   12.20   14.50
  -2  -6   9   -7.50    9.10
  -2  -6   9    2.60    8.10
   2   6  -9   -0.70   10.90
   2   6  -9   20.90   21.30
  -1  -6   9   85.99   17.10
  -1  -6   9   50.29   19.30
  -1  -6   9   38.40   17.40
   1  -6  -9   64.79   19.00
   1   6  -9   19.30   16.40
   0  -6   9  405.56   34.60
   0  -6  -9  528.25   44.50
   0  -6   9  434.76   51.59
   0  -6   9  465.15   49.99
   0   6  -9  503.45   49.99
   0   6  -9  392.66   53.29
   1  -6   9  104.49   29.10
   1  -6   9   99.49   25.50
   1  -6   9   59.29   17.90
  -1  -6  -9  106.69   24.80
  -1   6  -9   88.09   24.50
  -1   6  -9   37.80   23.40
   2  -6   9    2.90   15.00
  -2  -6  -9  -13.20   15.10
   2  -6   9   -0.30   15.60
   2  -6   9   -1.70   11.80
  -2  -6  -9   -8.40   13.10
  -2   6  -9    8.90   18.90
  -3  -6  -9    0.30   15.90
   3  -6   9    7.50   12.90
  -3  -6  -9    5.90   21.30
   3  -6   9  -14.00   15.40
   3  -6   9   -7.70   14.70
  -3   6  -9    5.70   17.30
  -3   6  -9  -19.70   15.40
  -4  -6  -9   39.60   31.00
  -4  -6  -9  120.09   45.50
   4  -6   9   41.80   24.80
   4  -6   9   78.29   25.50
  -4   6  -9   44.30   26.90
  -4   6  -9   39.40   33.10
  -5  -6  -9  237.88   48.70
   5  -6   9  222.58   39.90
  -5  -6  -9  165.48   53.79
   5  -6   9  372.66   55.49
  -5   6  -9  138.59   44.90
  -5   6  -9  211.28   47.10
  -8  -7   9   33.30   12.30
   8  -7  -9   22.60   17.10
  -8  -7   9   62.79   29.30
   7  -7  -9    0.80   11.70
  -7  -7   9  -10.90   16.00
  -7  -7   9    2.50    9.10
   6  -7  -9   41.60   19.60
   6  -7  -9   34.00   17.50
  -6  -7   9   45.50   16.20
  -6  -7   9   26.00   22.10
  -6  -7   9   29.90   12.90
   6   7  -9   52.99   35.60
   5  -7  -9    6.40   14.10
  -5  -7   9    4.30   10.90
   5  -7  -9   15.00   14.30
  -5  -7   9   19.60   20.30
   5   7  -9   53.99   35.20
  -4  -7   9   -9.00    8.70
   4  -7  -9    1.30   11.60
   4  -7  -9   -9.10    9.90
  -4  -7   9   -0.80    9.80
  -4  -7   9   -0.40   14.10
   4   7  -9   10.20   23.10
  -3  -7   9   14.20   18.40
   3  -7  -9   34.50   14.10
  -3  -7   9   27.40   14.70
  -3  -7   9   27.60   12.00
   3   7  -9   36.60   26.80
  -2  -7   9  547.55   40.00
  -2  -7   9  558.14   59.59
  -2  -7   9  559.54   46.90
   2  -7  -9  640.84   41.30
   2   7  -9  584.04   60.89
   1  -7  -9  106.29   25.90
  -1  -7   9   82.29   18.00
  -1  -7   9   58.29   20.10
  -1  -7   9   76.99   24.30
   1   7  -9   62.59   23.80
   0  -7   9   37.20   19.50
   0  -7  -9   36.00   20.10
   0  -7   9   51.79   22.60
   0  -7   9   22.10   13.40
   0   7  -9   38.40   23.50
   1  -7   9  252.67   40.80
  -1  -7  -9  156.58   32.60
   1  -7   9  125.09   29.40
   1  -7   9  203.48   29.90
  -1   7  -9  156.18   33.80
  -1   7  -9  233.18   45.50
   2  -7   9  215.88   40.10
   2  -7   9  168.68   38.90
  -2  -7  -9  122.79   31.90
   2  -7   9  166.68   29.70
  -2   7  -9  195.88   44.70
  -2   7  -9  135.19   31.20
  -3  -7  -9    3.70   20.30
  -3  -7  -9   19.70   22.10
   3  -7   9  -12.00   12.10
   3  -7   9  -10.80   16.30
  -3   7  -9    9.90   23.50
  -3   7  -9    3.00   17.30
   4  -7   9   40.30   23.30
  -4  -7  -9   79.99   29.10
   4  -7   9   48.00   28.90
  -4  -7  -9   36.30   32.20
  -4   7  -9   77.49   36.20
  -4   7  -9   39.00   26.60
   5  -7   9   25.60   27.70
  -5  -7  -9   22.50   25.00
   5  -7   9   -0.20   18.90
  -5  -7  -9   65.49   39.70
  -5   7  -9   16.60   30.90
   8  -8  -9   -5.70   12.90
  -8  -8   9   -3.70   21.90
  -8  -8   9    3.50   10.90
  -7  -8   9  272.27   32.30
   7  -8  -9  271.77   47.50
   7  -8  -9  294.67   42.10
  -7  -8   9  282.77   53.09
   6  -8  -9  233.78   36.40
  -6  -8   9  181.88   28.30
   6  -8  -9  255.97   42.00
  -6  -8   9  145.39   25.10
  -6  -8   9  162.58   38.90
   5  -8  -9   52.99   21.50
  -5  -8   9   36.80   15.70
   5  -8  -9   95.69   24.80
  -5  -8   9   37.40   15.40
   5   8  -9   62.59   37.80
   4  -8  -9  115.59   28.20
   4  -8  -9   65.39   20.10
  -4  -8   9   88.49   29.50
  -4  -8   9   70.39   20.20
  -4  -8   9   79.19   19.40
   4   8  -9   46.30   26.80
  -3  -8   9   97.49   21.20
   3  -8  -9  144.79   31.10
   3  -8  -9  109.89   23.10
  -3  -8   9  101.49   23.60
  -3  -8   9   70.99   25.70
   3   8  -9   93.19   33.90
  -2  -8   9   21.50   13.60
  -2  -8   9   11.20   19.10
   2  -8  -9   19.30   20.10
  -2  -8   9    6.70   13.50
   2  -8  -9   21.00   13.20
  -1  -8   9    6.40   18.20
  -1  -8   9   51.19   16.20
   1  -8  -9   12.00   17.40
  -1  -8   9   20.10   15.90
   0  -8   9   14.80   13.90
   0  -8   9    3.90   14.00
   0  -8   9   20.70   20.30
   0  -8  -9   17.40   19.10
   0   8  -9   -9.20   15.80
  -1  -8  -9    8.10   19.10
   1  -8   9   41.70   22.40
   1  -8   9   22.90   19.90
   1  -8   9   19.10   16.30
  -1   8  -9   26.20   23.70
   2  -8   9    7.40   21.00
   2  -8   9    1.00   13.30
   2  -8   9  -11.40   12.50
  -2  -8  -9   20.50   21.70
  -2   8  -9   -7.80   21.80
  -2   8  -9    6.20   17.80
   3  -8   9   20.10   19.40
  -3  -8  -9    5.30   20.90
  -3  -8  -9   73.99   33.70
   3  -8   9   28.20   26.40
  -3   8  -9    0.20   20.20
  -3   8  -9   46.00   26.00
   4  -8   9   -6.80   19.80
  -4  -8  -9    5.60   23.40
  -4  -8  -9   25.70   30.80
   4  -8   9   26.10   21.30
  -4   8  -9   18.70   30.90
  -4   8  -9  -23.70   17.30
  -7  -9   9   21.20   15.40
  -7  -9   9   22.50   25.90
   7  -9  -9    8.80   15.60
  -6  -9   9   23.50   26.30
  -6  -9   9   32.00   17.20
   6  -9  -9   15.50   19.60
   6  -9  -9   44.80   24.80
  -6  -9   9   22.50   14.50
  -5  -9   9   19.30   13.40
   5  -9  -9   59.69   22.60
  -5  -9   9   80.39   33.00
  -5  -9   9   18.50   15.10
   5  -9  -9   22.60   17.80
   4  -9  -9  -14.90    9.50
  -4  -9   9    5.90   20.00
  -4  -9   9   15.90   13.90
   4  -9  -9   12.00   14.80
  -4  -9   9    2.60   11.90
   3  -9  -9   80.79   25.00
  -3  -9   9   29.00   25.10
  -3  -9   9   47.80   19.30
  -3  -9   9   24.40   16.30
   3  -9  -9   18.80   15.70
   2  -9  -9  -14.10   16.80
  -2  -9   9    2.10   12.80
   2  -9  -9   17.00   13.80
  -2  -9   9  -35.50   18.60
  -2  -9   9    8.70   13.10
   1  -9  -9   24.70   15.40
  -1  -9   9   15.70   25.50
  -1  -9   9    1.20   12.70
   1  -9  -9   34.70   23.10
   1   9  -9    7.90   18.20
   0  -9   9   -7.80   12.20
   0  -9   9    2.80   15.60
   0  -9  -9   -8.30   17.50
   0   9  -9   39.80   26.00
   1  -9   9   56.49   21.90
  -1  -9  -9   25.30   24.30
   1  -9   9   68.29   27.30
  -1   9  -9   31.20   26.10
   2  -9   9    4.70   21.90
  -2  -9  -9  -14.60   16.60
  -2   9  -9  -16.60   15.80
  -2   9  -9  -17.80   13.10
   3  -9   9   -8.20   21.20
   3  -9   9   11.20   19.00
  -3  -9  -9   38.70   27.80
  -3   9  -9   64.29   30.60
  -6 -10   9  102.89   37.50
   6 -10  -9  119.39   28.90
  -6 -10   9  107.39   25.50
  -5 -10   9   -5.00   20.50
   5 -10  -9   59.69   25.40
  -5 -10   9   12.00   15.90
   5 -10  -9   49.30   24.50
  -4 -10   9   -4.90   19.40
  -4 -10   9    1.00   12.90
   4 -10  -9   14.40   19.90
   4 -10  -9   37.50   23.60
   3 -10  -9    1.30   22.70
   3 -10  -9   -7.30   12.80
  -3 -10   9    1.50   12.90
  -3 -10   9  -22.90   16.50
  -3 -10   9   19.00   15.50
   3 -10  -9  -15.30   15.90
   2 -10  -9   -2.00   14.70
   2 -10  -9   13.20   19.20
   2 -10  -9    4.70   19.60
  -2 -10   9   14.20   15.70
  -2 -10   9  -14.50   18.50
  -2 -10   9   20.90   16.10
  -1 -10   9   12.50   22.70
  -1 -10   9   -9.40   11.80
   1 -10  -9  -14.40   16.30
  -1 -10   9   -9.60   11.00
   1 -10  -9   -5.30   12.90
   0 -10   9   16.10   25.80
   0 -10   9   85.19   21.70
   0 -10  -9   69.19   30.80
   0  10  -9   83.79   33.40
   1 -10   9   12.30   23.90
   1 -10   9   68.39   22.00
  -1 -10  -9   38.50   29.10
  -1  10  -9   28.40   26.40
  -2 -10  -9  139.79   39.40
   2 -10   9  123.89   30.00
   2 -10   9  115.39   38.00
  -2  10  -9   84.59   39.80
  -4 -11   9  -19.60   19.00
   4 -11  -9    4.20   26.30
   3 -11  -9  173.58   34.20
   3 -11  -9   83.69   38.30
  -3 -11   9  161.28   44.10
  -2 -11   9   11.30   24.10
   2 -11  -9   15.80   18.60
   2 -11  -9   57.09   33.70
  -1 -11   9   -3.70   22.50
   1 -11  -9   13.80   18.00
   1 -11  -9   14.50   26.20
   0 -11  -9    5.40   23.30
   0 -11  -9   38.90   20.00
   0 -11   9   14.80   25.70
 -10   0  10  301.47   35.40
   9   0 -10  523.85   86.59
  -9   0  10  409.06   34.40
  -8   0  10   97.59   16.70
   8   0 -10   82.59   38.80
   7   0 -10  633.24   81.49
  -7   0  10  632.04   33.30
   5   0 -10  159.78   33.30
   4   0 -10   61.99   20.20
   4   0 -10   35.10    7.70
   3   0 -10  144.99   23.20
   3   0 -10  177.18   24.50
   2   0 -10  323.07   24.20
   2   0 -10  293.37   17.80
   2   0 -10  304.87   36.90
   1   0 -10   91.49   13.60
   1   0 -10   95.99   12.10
   1   0 -10  102.69   25.80
   0   0 -10 1393.36   94.09
   0   0 -10 1361.06   65.69
  -1   0 -10 3318.57  176.68
  -1   0 -10 3218.28  147.29
  -2   0 -10  667.53   82.99
  -2   0 -10  608.84   48.70
  -3   0 -10  129.59   40.60
  -3   0 -10  184.28   35.00
  -4   0 -10  258.87   56.89
  -4   0 -10  311.87   48.20
  -5   0 -10   -2.70   18.90
  -5   0 -10   48.00   31.90
   6   0  10    2.60    9.90
   6   0  10  -13.00    9.20
  -6   0 -10   11.90   22.70
  -6   0 -10    9.40   30.60
 -10  -1  10   76.89   21.60
 -10   1  10   17.80   13.80
  -9  -1  10   59.59   18.40
   9  -1 -10   70.09   40.00
   9   1 -10   61.39   40.60
  -9   1  10   65.99   15.80
   8  -1 -10   -6.50   19.70
  -8  -1  10   13.20   11.50
   8   1 -10  -11.00   19.40
  -8   1  10   32.40   10.00
   7  -1 -10  -18.10   15.20
   7   1 -10   -1.30   19.50
  -7   1  10    8.90    5.20
  -6  -1  10  104.29    9.70
   6  -1 -10  146.49   34.70
  -6  -1  10  115.69   10.90
   6   1 -10  105.09   33.50
   5  -1 -10    4.70   15.00
   5   1 -10    2.30   14.40
   4  -1 -10    1.70   10.70
   4  -1 -10   12.10    7.00
   4   1 -10    8.70    5.40
   4   1 -10    9.20   14.40
   3  -1 -10  117.59   21.60
   3  -1 -10   89.09   16.00
   3   1 -10  140.39   24.50
   3   1 -10  116.59   18.60
   2  -1 -10   88.09   22.30
   2   1 -10   74.89   19.10
   2   1 -10   77.19   16.70
  -1  -1  10  265.97   42.10
   1  -1 -10  339.27   47.60
   1   1 -10  307.37   26.30
   1   1 -10  240.38   20.60
   1   1 -10  280.67   40.50
   0  -1 -10  101.79   29.90
   0  -1 -10  105.89   16.50
   0  -1  10  191.78   39.10
   0   1 -10   70.19   23.80
   0   1 -10  114.49   17.70
  -1  -1 -10   23.70   12.80
  -1  -1 -10    9.20   18.60
   1  -1  10   19.40   19.30
  -1   1 -10   16.60   20.40
  -1   1 -10   23.20   12.40
  -2  -1 -10  610.74   49.40
  -2  -1 -10  520.45   72.69
   2  -1  10  502.15   73.39
  -2   1 -10  615.84   47.90
  -2   1 -10  515.15   75.49
  -3  -1 -10  138.19   30.60
  -3  -1 -10  131.19   42.20
   3  -1  10  203.38   49.30
  -3   1 -10  164.98   32.00
  -3   1 -10  123.59   38.20
  -4  -1 -10   17.40   24.20
  -4  -1 -10   -8.50   15.40
  -4   1 -10    5.60   23.20
  -4   1 -10    6.00   18.10
  -5  -1 -10  118.69   44.30
   5  -1  10  158.98   20.10
   5  -1  10  136.59   19.60
  -5  -1 -10  136.89   34.40
  -5   1 -10  179.78   42.00
  -5   1 -10  101.29   42.60
  -6  -1 -10    5.60   23.80
   6  -1  10   25.00   15.20
   6  -1  10   30.30   15.70
  -6  -1 -10   97.59   35.30
  -6   1 -10   -7.20   20.20
  -6   1 -10    4.70   29.00
 -10  -2  10  360.66   44.50
 -10   2  10  343.57   35.20
  -9  -2  10   88.59   22.70
   9  -2 -10   99.19   37.80
  -9   2  10   62.69   14.80
   9   2 -10   61.09   46.50
  -8  -2  10  115.69   22.50
   8  -2 -10  158.28   43.70
  -8   2  10  110.59   14.70
   8   2 -10   58.69   38.10
   7  -2 -10  234.68   45.90
  -7  -2  10  170.58   23.20
  -6  -2  10  321.87   24.00
   6  -2 -10  398.46   52.69
  -6  -2  10  302.37   20.10
   6   2 -10  329.37   58.09
   5  -2 -10   59.29    7.00
   5  -2 -10  126.19   26.50
   5  -2 -10   64.99    7.90
   5   2 -10  100.49   29.30
   4  -2 -10   11.50   10.20
   4  -2 -10    6.60    9.20
   4   2 -10    8.90    5.90
   4   2 -10   -3.40   12.10
  -3  -2  10  933.51   58.09
   3  -2 -10  994.60   62.99
   3  -2 -10  868.51   43.10
   3   2 -10  853.61   60.89
   3   2 -10  909.61   52.69
  -2  -2  10    3.80   11.60
   2  -2 -10    4.50   12.70
   2   2 -10    5.20   11.00
   2   2 -10   -1.00    9.10
  -1  -2  10   23.10   17.00
   1  -2 -10   -4.80   12.60
   1   2 -10    5.20    8.60
   1   2 -10    3.70   12.10
   1   2 -10    4.30   10.30
   0  -2 -10   -2.60   14.50
   0  -2 -10    5.20    7.60
   0  -2  10   47.60   23.20
   0   2 -10   14.60   10.50
   0   2 -10  -12.90   11.20
  -1  -2 -10   20.60   13.50
   1  -2  10   73.89   28.70
  -1  -2 -10   38.80   24.70
  -1   2 -10   17.50   22.00
  -1   2 -10   17.40   12.60
  -2  -2 -10   10.20   20.40
  -2  -2 -10  -20.70    9.10
   2  -2  10   -7.50   14.20
  -2   2 -10   -9.90   16.70
  -2   2 -10    6.40   13.10
  -3  -2 -10   12.60   17.50
  -3  -2 -10   29.30   25.50
   3  -2  10    6.30   22.10
  -3   2 -10  -33.50   15.40
  -3   2 -10   25.00   18.30
  -4  -2 -10  -13.20   14.00
   4  -2  10   13.40   10.40
   4  -2  10    7.60    9.70
  -4  -2 -10   20.40   24.70
   4  -2  10   -5.90   18.90
  -4   2 -10   43.00   30.50
  -4   2 -10   10.60   19.50
   5  -2  10   22.20   14.00
   5  -2  10   36.30   16.50
  -5  -2 -10   85.39   31.30
  -5  -2 -10   13.60   25.70
  -5   2 -10   15.80   27.60
  -5   2 -10   13.70   22.10
   6  -2  10   38.00   18.30
  -6  -2 -10    9.30   28.30
   6  -2  10   13.50   20.40
  -6  -2 -10   17.00   25.30
  -6   2 -10    1.40   29.60
  -6   2 -10   44.00   30.30
 -10  -3  10  -15.40   13.40
 -10   3  10   12.10   12.30
   9  -3 -10   -3.50   23.20
  -9  -3  10   13.80   15.90
  -9   3  10    9.10    9.20
   8  -3 -10    3.20   22.80
  -8  -3  10   10.50   13.70
   8   3 -10    6.00   25.30
  -8   3  10   19.00    7.10
  -7  -3  10  124.09   22.80
   7  -3 -10   95.89   32.80
   7   3 -10  160.08   45.90
  -6  -3  10   -3.30    6.20
  -6  -3  10   -2.90    9.40
   6   3 -10    4.00   23.40
  -5  -3  10    9.90    8.20
   5  -3 -10    8.50    6.50
   5  -3 -10    2.60   12.50
   5  -3 -10    7.20    7.80
  -5  -3  10   12.50    6.40
  -5  -3  10    1.90    6.80
   5   3 -10   20.20   20.70
   4  -3 -10   21.40   11.80
  -4  -3  10   11.00    9.40
  -4  -3  10   21.80    5.30
   4  -3 -10   16.40   10.10
   4   3 -10   11.50   17.40
  -3  -3  10 1032.10   63.89
   3  -3 -10 1105.99   50.19
   3  -3 -10 1067.29   69.49
   3   3 -10 1182.48   76.79
   2  -3 -10   11.10   13.40
  -2  -3  10   18.50   14.60
   2   3 -10   15.10   13.10
   2   3 -10    9.20   13.10
   1  -3 -10  663.73   71.79
  -1  -3  10  674.93   57.49
   1   3 -10  762.52   58.49
   1   3 -10  724.63   44.60
   0  -3  10  168.78   35.80
   0  -3 -10  134.99   18.30
   0  -3 -10  145.99   35.00
   0   3 -10  154.78   24.00
   0   3 -10  169.38   37.20
  -1  -3 -10  189.68   44.10
   1  -3  10  283.87   50.09
  -1  -3 -10  318.97   35.40
  -1   3 -10  246.08   47.50
  -1   3 -10  267.27   34.10
  -2  -3 -10    6.80   19.70
   2  -3  10   22.60   21.80
   2  -3  10   -6.40    4.50
  -2  -3 -10  -13.40   10.00
  -2   3 -10    8.70   13.60
  -2   3 -10   -2.60   18.70
   3  -3  10   54.99   14.70
  -3  -3 -10   61.19   23.20
   3  -3  10   33.40   26.70
  -3  -3 -10   46.70   29.60
   3  -3  10   62.49   14.50
  -3   3 -10   10.30   16.00
  -3   3 -10    5.80   23.80
   4  -3  10  290.97   34.10
   4  -3  10  221.58   29.50
   4  -3  10  397.16   70.19
  -4  -3 -10  346.57   65.59
  -4  -3 -10  232.28   44.50
  -4   3 -10  259.67   44.50
  -4   3 -10  234.38   56.39
  -5  -3 -10  149.49   49.90
   5  -3  10  116.99   25.30
   5  -3  10  107.49   24.20
  -5  -3 -10   52.39   29.40
  -5   3 -10  109.09   33.20
  -5   3 -10   88.19   41.10
   6  -3  10   40.80   22.00
   6  -3  10   17.90   20.00
  -6  -3 -10   70.89   33.60
  -6  -3 -10  -10.90   19.90
  -6   3 -10   49.20   31.10
  -6   3 -10   21.80   33.30
   9  -4 -10   10.90   28.20
  -9  -4  10  -10.40   14.90
  -9   4  10   -0.30    7.60
   8  -4 -10   33.10   25.70
  -8  -4  10    3.80   14.70
   8   4 -10    7.10   31.40
  -7  -4  10  138.99   26.60
   7  -4 -10  160.98   36.40
   7  -4 -10  154.48   17.30
   7   4 -10  135.99   45.00
   6  -4 -10  536.55   59.09
  -6  -4  10  533.55   43.00
  -6  -4  10  555.54   27.30
  -6  -4  10  577.34   34.70
   6  -4 -10  547.45   35.00
   6   4 -10  654.63   87.79
  -5  -4  10  683.03   38.50
   5  -4 -10  676.03   49.99
  -5  -4  10  688.33   45.10
   5  -4 -10  612.64   40.10
  -5  -4  10  647.64   36.50
   5   4 -10  825.42   88.19
   4  -4 -10    0.10    8.80
  -4  -4  10    2.30    8.80
  -4  -4  10   -4.90    7.10
  -4  -4  10    3.10    6.20
   4   4 -10    1.80   16.20
  -3  -4  10  185.68   20.10
   3  -4 -10  202.78   20.00
  -3  -4  10  201.88   28.40
  -3  -4  10  210.08   15.90
   3   4 -10  196.48   29.30
   3   4 -10  175.78   36.50
  -2  -4  10 1225.48   55.59
   2  -4 -10 1172.28   81.49
  -2  -4  10 1284.57   75.09
  -2  -4  10 1357.46   63.39
   2   4 -10 1275.07   76.39
   2   4 -10 1120.29   79.69
   1  -4 -10  139.19   17.80
  -1  -4  10  127.69   13.00
   1  -4 -10  119.79   31.00
  -1  -4  10  145.69   27.60
   1   4 -10   96.29   25.80
   1   4 -10  151.78   23.30
   0  -4  10  280.17   20.00
   0  -4 -10  272.97   29.10
   0  -4  10  224.88   18.70
   0  -4  10  243.58   38.70
   0  -4 -10  273.47   49.00
   0   4 -10  233.88   42.60
   0   4 -10  262.67   33.20
  -1  -4 -10    1.20   18.70
   1  -4  10   16.90    8.90
  -1  -4 -10    2.20   18.40
   1  -4  10   23.70   10.50
   1  -4  10    2.90   16.50
  -1   4 -10    8.90   13.50
  -1   4 -10    9.20   19.80
   2  -4  10   74.79   17.00
  -2  -4 -10   97.49   35.10
   2  -4  10   86.99   29.30
   2  -4  10   86.19   17.50
  -2  -4 -10  118.49   26.00
  -2   4 -10   74.29   22.80
  -2   4 -10   78.19   31.50
   3  -4  10    4.00   11.70
   3  -4  10    9.30   20.00
  -3  -4 -10  -12.10   17.70
   3  -4  10    1.00   10.70
  -3  -4 -10    2.40   16.60
  -3   4 -10    2.00   22.00
  -3   4 -10   16.00   17.70
   4  -4  10   76.39   21.10
   4  -4  10   72.59   21.30
  -4  -4 -10   88.89   40.50
  -4  -4 -10  109.39   31.10
  -4   4 -10  114.09   31.40
  -4   4 -10   45.40   32.10
   5  -4  10  -17.60   14.20
  -5  -4 -10    9.50   22.80
  -5  -4 -10   17.00   30.70
   5  -4  10   18.30   17.40
  -5   4 -10    4.10   26.20
  -5   4 -10  -14.80   17.30
  -9  -5  10  168.28   34.00
  -8  -5  10   16.40   18.50
   8  -5 -10   14.30   10.20
  -7  -5  10  487.65   53.79
  -7  -5  10  573.64   32.60
   7  -5 -10  578.64   68.79
   7  -5 -10  549.85   39.50
  -7  -5  10  595.94   33.60
   7   5 -10  638.64   92.49
  -6  -5  10  721.03   38.70
   6  -5 -10  676.63   45.00
   6  -5 -10  680.53   58.29
  -6  -5  10  642.94   53.29
  -6  -5  10  696.43   42.10
   6   5 -10  749.92   97.29
   5  -5 -10    5.00    9.80
  -5  -5  10    7.20    7.90
  -5  -5  10    5.40    8.30
  -5  -5  10  -11.40   10.20
   5  -5 -10    2.60   12.20
   5   5 -10   -4.30   19.90
  -4  -5  10   -7.20   10.00
   4  -5 -10   17.30   11.80
   4  -5 -10   24.00   13.40
  -4  -5  10   14.90    8.90
  -4  -5  10   16.60   11.10
   4   5 -10   14.10   19.00
  -3  -5  10    5.20   10.00
   3  -5 -10    5.70    8.10
  -3  -5  10   11.70    8.00
   3   5 -10   -8.00    8.20
   3   5 -10    6.90   17.00
  -2  -5  10  144.69   18.00
   2  -5 -10  160.68   17.20
  -2  -5  10  130.89   21.00
   2   5 -10  134.19   32.10
   2   5 -10  141.59   28.20
  -1  -5  10    4.90    8.20
  -1  -5  10    1.80   12.30
   1  -5 -10   22.20   11.40
  -1  -5  10   15.10   11.20
   1   5 -10  -15.30   10.00
   0  -5 -10   60.99   26.70
   0  -5  10   43.40   12.80
   0  -5 -10   20.50   13.00
   0  -5  10   36.40   12.70
   0  -5  10    0.70   13.50
   0   5 -10   55.49   24.40
   0   5 -10   41.60   17.00
   1  -5  10  209.18   26.90
   1  -5  10  189.88   27.50
  -1  -5 -10  200.98   47.30
  -1  -5 -10  254.47   34.10
   1  -5  10  172.88   36.40
  -1   5 -10  171.28   31.10
  -1   5 -10  199.48   43.10
  -2  -5 -10    8.60   21.90
   2  -5  10    8.30   13.70
   2  -5  10  -10.10   14.80
  -2  -5 -10   15.20   16.20
   2  -5  10    4.00   11.60
  -2   5 -10  -10.50   16.90
  -2   5 -10   -5.70   13.60
   3  -5  10   21.30   24.30
   3  -5  10   13.60   15.50
  -3  -5 -10   18.20   18.80
  -3  -5 -10    4.20   23.90
   3  -5  10   15.30   13.80
  -3   5 -10   51.99   30.50
  -3   5 -10   -6.60   14.70
   4  -5  10   -9.50   12.40
   4  -5  10   36.00   20.70
  -4  -5 -10    1.70   19.70
  -4  -5 -10    7.30   28.00
  -4   5 -10    0.80   25.50
  -4   5 -10  -18.10   15.40
   5  -5  10   -4.20   14.10
  -5  -5 -10   55.79   29.50
   5  -5  10    9.90   19.10
  -5  -5 -10   -5.30   21.60
  -5   5 -10   26.40   34.50
  -5   5 -10    6.30   20.70
   9  -6 -10   11.50   11.70
  -9  -6  10  -10.10   17.30
  -8  -6  10   77.79   27.40
   8  -6 -10   37.40   16.20
  -8  -6  10   95.99   11.70
   8  -6 -10   48.00   29.40
  -8  -6  10   69.59   14.20
  -7  -6  10   24.20   19.70
  -7  -6  10   -5.40   10.30
   7  -6 -10    8.40   11.40
  -7  -6  10    6.30    7.40
   7  -6 -10  -18.90   14.50
   7   6 -10   30.30   35.40
  -6  -6  10   37.80   20.60
  -6  -6  10   27.50   13.00
  -6  -6  10   18.60    9.80
   6  -6 -10   22.00   18.60
   6  -6 -10   38.30   15.50
   5  -6 -10  143.29   27.80
   5  -6 -10  226.18   32.40
  -5  -6  10  104.99   18.10
  -5  -6  10  156.88   30.00
  -5  -6  10  136.79   21.50
   5   6 -10  156.08   43.50
  -4  -6  10   -4.80    7.30
   4  -6 -10    0.10   10.10
   4  -6 -10   -0.70   10.20
  -4  -6  10    2.20    8.70
  -4  -6  10   -2.80   12.30
   4   6 -10   -0.60   17.00
  -3  -6  10    1.30   10.70
  -3  -6  10   -7.40    7.60
  -3  -6  10   -5.90   11.40
   3  -6 -10    8.80    9.80
   3   6 -10   15.20   21.20
  -2  -6  10   54.69   18.30
   2  -6 -10   41.00   11.80
  -2  -6  10   51.29   13.80
  -2  -6  10   40.20   17.10
   2   6 -10   43.90   24.30
   2   6 -10   40.70   19.80
   1  -6 -10   -6.20    9.70
  -1  -6  10   11.80   10.00
  -1  -6  10    0.20   10.20
  -1  -6  10    9.50   14.30
   1   6 -10  -18.20    9.10
   0  -6 -10    1.00   12.30
   0  -6  10    0.10   11.80
   0  -6  10    1.50   13.60
   0  -6  10    5.30   10.50
   0   6 -10    5.60   14.10
   0   6 -10    1.30   16.50
   1  -6  10    4.80   15.20
  -1  -6 -10   11.10   14.70
   1  -6  10   18.80   16.10
  -1  -6 -10   32.40   26.00
   1  -6  10   12.80   12.50
  -1   6 -10    0.00   14.50
  -1   6 -10    9.20   20.20
   2  -6  10   20.70   22.70
  -2  -6 -10   -2.00   19.70
  -2  -6 -10   25.80   20.30
   2  -6  10   28.70   17.80
  -2   6 -10   -4.70   18.30
  -2   6 -10   28.60   21.70
  -3  -6 -10   60.49   27.00
   3  -6  10   73.69   22.00
  -3  -6 -10  112.09   40.70
   3  -6  10   84.19   26.00
  -3   6 -10   55.49   32.00
  -3   6 -10   23.90   20.40
   4  -6  10   14.20   17.90
  -4  -6 -10   20.30   30.90
   4  -6  10    2.40   17.90
  -4  -6 -10  -21.50   15.50
  -4   6 -10  -13.80   21.30
  -4   6 -10  -20.80   15.20
  -5  -6 -10   34.00   27.60
  -5  -6 -10   69.39   41.00
   5  -6  10   33.90   21.00
  -5   6 -10   50.89   45.40
  -5   6 -10   56.19   42.30
  -8  -7  10   -3.30    6.90
   8  -7 -10  -11.20   10.20
  -8  -7  10    2.60   19.60
  -7  -7  10   40.90   23.80
  -7  -7  10   46.30   13.10
  -7  -7  10   18.90   14.60
   7  -7 -10    1.50   11.90
  -6  -7  10  125.59   31.80
   6  -7 -10  165.68   29.70
  -6  -7  10  163.48   25.20
  -6  -7  10  137.59   22.60
   6  -7 -10  195.98   34.80
   6   7 -10  222.48   53.99
   5  -7 -10   13.90   15.10
   5  -7 -10   27.80   15.60
  -5  -7  10    5.50   15.30
  -5  -7  10   11.50   11.70
   5   7 -10   39.50   32.70
  -4  -7  10  255.07   38.80
   4  -7 -10  209.58   30.70
   4  -7 -10  206.38   35.20
  -4  -7  10  239.68   27.90
  -4  -7  10  266.17   33.70
   4   7 -10  285.47   56.39
   3  -7 -10  242.78   29.70
  -3  -7  10  292.57   30.50
  -3  -7  10  229.68   38.20
  -3  -7  10  286.07   36.60
   3   7 -10  156.28   41.00
  -2  -7  10  391.36   46.00
   2  -7 -10  405.16   33.70
  -2  -7  10  486.15   36.20
  -2  -7  10  544.65   55.59
   2  -7 -10  517.85   56.19
   2   7 -10  463.05   54.49
   1  -7 -10   65.89   22.10
  -1  -7  10   39.60   20.00
  -1  -7  10   48.20   21.80
  -1  -7  10   71.29   18.30
   1   7 -10   60.79   25.70
   0  -7 -10   -9.20   12.90
   0  -7  10    4.80   16.30
   0  -7  10   15.10   12.10
   0  -7  10   -0.60   14.60
   0   7 -10   -9.90   15.30
   1  -7  10   80.69   26.60
   1  -7  10  108.19   23.10
   1  -7  10   64.09   23.50
  -1  -7 -10  116.89   27.70
  -1   7 -10   81.89   26.80
  -1   7 -10  182.28   43.90
  -2  -7 -10   13.90   25.60
   2  -7  10   10.90   18.10
   2  -7  10   22.10   16.50
  -2  -7 -10   20.50   19.00
   2  -7  10   80.39   26.50
  -2   7 -10   13.30   18.70
  -2   7 -10    8.90   24.20
  -3  -7 -10   31.10   29.90
  -3  -7 -10   36.50   36.20
   3  -7  10    9.50   16.10
   3  -7  10   13.70   19.20
  -3   7 -10   56.69   32.00
  -3   7 -10   27.30   22.90
   4  -7  10   14.00   19.10
  -4  -7 -10   61.69   35.90
  -4  -7 -10   38.80   26.20
  -4   7 -10   26.80   24.10
  -4   7 -10   55.29   30.10
   7  -8 -10    9.90   21.00
  -7  -8  10   10.90   22.00
  -7  -8  10    8.50   10.70
   7  -8 -10    4.80   14.50
  -7  -8  10   17.30   15.90
  -6  -8  10   75.29   18.30
   6  -8 -10  112.19   27.40
   6  -8 -10   86.09   26.80
  -6  -8  10   62.09   18.70
  -6  -8  10  169.98   39.10
   5  -8 -10   36.20   19.20
   5  -8 -10   47.40   21.00
  -5  -8  10   -4.40   16.90
  -5  -8  10   22.00   14.40
  -5  -8  10   14.30   13.10
   5   8 -10   44.00   33.10
  -4  -8  10   -2.30   15.20
  -4  -8  10    3.30   10.70
   4  -8 -10   29.30   18.50
  -4  -8  10   15.60   12.60
   4  -8 -10    2.50   12.10
   4   8 -10   -7.80   20.00
  -3  -8  10  261.17   31.50
   3  -8 -10  292.77   34.40
  -3  -8  10  228.88   40.30
  -3  -8  10  250.17   35.50
   3   8 -10  276.07   56.19
  -2  -8  10   45.10   16.50
  -2  -8  10   40.90   21.90
  -2  -8  10   37.00   17.20
   2  -8 -10   49.60   16.00
   2  -8 -10   46.20   24.30
  -1  -8  10   -2.10   10.30
  -1  -8  10   -0.60   15.60
  -1  -8  10    2.10   13.90
   1  -8 -10    6.20   15.80
   1   8 -10    5.00   17.20
   0  -8  10   14.30   19.00
   0  -8 -10    1.60   16.00
   0  -8  10   11.30   13.30
   0  -8  10   -3.80   15.00
   0   8 -10   33.80   24.10
  -1  -8 -10  120.89   32.80
   1  -8  10  112.99   23.70
   1  -8  10   60.49   24.90
   1  -8  10  126.69   33.00
  -1   8 -10   50.69   29.80
  -2  -8 -10    4.80   18.80
   2  -8  10  -12.10   13.40
  -2  -8 -10   45.10   29.40
   2  -8  10   19.40   22.00
  -2   8 -10   15.90   21.50
  -2   8 -10   -4.00   20.40
   3  -8  10   33.10   21.50
   3  -8  10   55.99   27.70
  -3  -8 -10   11.00   23.60
  -3  -8 -10   45.80   36.60
  -3   8 -10  -11.60   19.70
  -3   8 -10   -7.40   18.10
  -6  -9  10    3.60   11.50
   6  -9 -10    2.20   17.60
  -6  -9  10   12.30   14.30
  -6  -9  10  -15.30   17.70
   6  -9 -10  -11.10   11.50
   5  -9 -10   11.80   17.00
   5  -9 -10    4.00   15.50
  -5  -9  10   11.80   13.30
  -5  -9  10   12.00   22.30
  -4  -9  10    7.40   13.20
   4  -9 -10    5.70   18.00
   4  -9 -10   30.80   17.60
  -4  -9  10   34.20   17.30
  -4  -9  10    0.30   18.70
   3  -9 -10   15.10   29.00
  -3  -9  10    5.60   13.70
  -3  -9  10    9.40   13.30
   3  -9 -10   40.90   26.10
   3  -9 -10   18.00   15.00
  -2  -9  10   28.20   16.20
   2  -9 -10   31.40   23.30
   2  -9 -10   64.39   18.90
  -2  -9  10    6.80   19.90
  -1  -9  10   24.50   22.10
  -1  -9  10   84.59   22.00
   1  -9 -10   68.89   20.70
   1  -9 -10   90.99   29.90
  -1  -9  10   42.40   22.00
   1   9 -10   63.59   28.80
   0  -9 -10   -6.80   17.30
   0  -9  10  -16.60   12.90
   0  -9  10    2.60   13.80
   0   9 -10   -4.80   19.60
   1  -9  10   17.00   21.20
   1  -9  10   25.60   16.80
  -1   9 -10   14.60   26.30
   2  -9  10   40.40   30.00
   2  -9  10  103.49   34.20
  -2  -9 -10  107.09   33.70
  -2   9 -10   64.09   29.60
  -2   9 -10   78.09   29.90
   5 -10 -10  -21.10   11.00
  -5 -10  10   -3.20   21.00
  -5 -10  10   54.99   17.00
  -5 -10  10   -1.40   21.50
   5 -10 -10   13.30   19.70
   4 -10 -10    0.30   12.60
  -4 -10  10   -7.80   10.60
  -4 -10  10    1.90   14.00
   4 -10 -10   12.40   16.70
  -4 -10  10  -16.10   18.30
   3 -10 -10   -4.50   13.90
   3 -10 -10  -12.30   18.30
  -3 -10  10    4.40   14.40
   3 -10 -10   16.00   19.50
  -3 -10  10   13.40   14.80
  -3 -10  10   22.10   25.00
   2 -10 -10    4.30   15.60
   2 -10 -10    6.10   21.30
  -2 -10  10    4.80   15.10
  -2 -10  10    3.60   21.40
  -2 -10  10   18.30   16.50
   1 -10 -10    4.60   15.50
  -1 -10  10   15.70   14.60
  -1 -10  10    6.00   22.40
   1 -10 -10   19.30   23.50
   0 -10  10  122.99   27.10
   0 -10  10   30.30   28.40
   0 -10 -10  125.99   36.30
   0  10 -10   55.49   32.70
   1 -10  10  114.79   25.80
  -1 -10 -10  149.79   40.70
   1 -10  10   52.89   30.50
 -10   0  11   24.80   13.00
   9   0 -11   -7.50   22.00
  -9   0  11    5.00    8.70
   8   0 -11  -26.20   18.10
  -8   0  11    3.70    5.80
   7   0 -11    7.50   20.40
   6   0 -11   14.70   22.60
   5   0 -11   28.80   18.60
   4   0 -11   -8.90   10.50
   4   0 -11   -0.90    5.60
   3   0 -11   -2.70    8.00
   3   0 -11   -0.80    8.50
   2   0 -11   -1.50    6.70
   2   0 -11    2.70   11.00
   2   0 -11    1.50    4.70
   1   0 -11    1.80   13.90
   1   0 -11   -2.90    5.10
   0   0 -11   -0.60   15.90
   0   0 -11    5.20    8.40
  -1   0 -11  -10.10    8.20
  -1   0 -11   -8.30   15.70
  -2   0 -11   -8.90   11.00
  -2   0 -11   -6.00   18.30
  -3   0 -11  -10.20   12.90
  -3   0 -11  -21.90   16.90
  -4   0 -11    6.80   17.30
  -4   0 -11   25.80   26.80
  -5   0 -11   -8.80   16.80
  -5   0 -11    6.20   24.60
 -10  -1  11   53.89   17.60
 -10   1  11   54.99   14.60
  -9  -1  11   61.09   15.60
   9  -1 -11  102.49   40.00
   9   1 -11   54.79   36.60
   8  -1 -11   -6.20   19.20
   8   1 -11   22.00   27.10
   7  -1 -11  786.82   84.69
   7   1 -11  507.75   76.79
   6  -1 -11 1841.42  113.69
   6   1 -11 1708.13  116.49
   5  -1 -11  476.75   53.39
   5   1 -11  500.25   61.19
   4  -1 -11  354.76   27.90
   4  -1 -11  424.76   36.50
   4   1 -11  357.86   25.10
   4   1 -11  454.15   50.19
   3  -1 -11   76.99   14.70
   3  -1 -11   72.59   19.40
   3   1 -11   69.29   18.20
   3   1 -11   74.89   17.20
   2  -1 -11    6.00    3.50
   2  -1 -11    5.70   12.00
   2   1 -11   -4.50   10.00
   2   1 -11    8.20    9.50
   1  -1 -11    4.10    4.90
   1  -1 -11    0.20   13.70
   1   1 -11   24.40   17.00
   1   1 -11    0.60    7.10
   0  -1 -11   14.50    9.00
   0  -1  11   12.20   20.00
   0  -1 -11    7.20   16.30
   0   1 -11    9.00   15.80
  -1  -1 -11   10.30   20.70
   1  -1  11   29.10   21.70
  -1  -1 -11   22.30   20.90
  -1   1 -11   69.19   30.20
  -1   1 -11   24.60   13.70
   2  -1  11   29.60   24.80
  -2  -1 -11   -1.20   12.80
  -2  -1 -11   -0.50   18.00
  -2   1 -11   -4.20   18.40
  -2   1 -11    3.40   12.70
  -3  -1 -11  -22.30   15.30
  -3  -1 -11   -0.80   15.90
  -3   1 -11    0.30   13.80
  -3   1 -11   -9.90   18.60
  -4  -1 -11   55.49   36.70
  -4  -1 -11   78.29   26.60
  -4   1 -11   25.90   27.70
  -5  -1 -11   -3.10   25.70
  -5  -1 -11   16.10   21.80
  -5   1 -11   15.20   29.10
  -5   1 -11    0.60   17.60
   9  -2 -11  114.09   41.60
  -9  -2  11   90.59   20.40
  -9   2  11   97.39   11.80
   8  -2 -11   32.00   28.30
  -8  -2  11   28.40   12.10
   8   2 -11   51.99   32.00
  -7  -2  11   18.00    7.10
  -7  -2  11   11.90    8.00
   7  -2 -11   14.70   20.50
   7   2 -11   17.10   26.30
   6  -2 -11  108.29   28.80
   6   2 -11  112.59   35.40
   5  -2 -11  176.68   30.30
   5  -2 -11  127.19   13.00
   5   2 -11  161.38   36.10
   4  -2 -11   10.20    9.20
   4  -2 -11    5.70    9.90
   4   2 -11   11.60   14.70
   4   2 -11    6.30    7.00
   3  -2 -11   12.80   12.40
  -3  -2  11   17.00   12.60
   3  -2 -11   44.90    9.30
   3   2 -11    8.10   12.00
   3   2 -11    3.40   10.00
   2  -2 -11  501.55   56.69
  -2  -2  11  612.94   52.29
   2   2 -11  528.65   43.10
   2   2 -11  582.44   47.90
   1  -2 -11   80.19   26.80
   1   2 -11   55.59   21.50
   1   2 -11   60.29   13.20
   0  -2  11  372.76   53.39
   0  -2 -11  291.27   25.20
   0  -2 -11  289.37   49.30
   0   2 -11  251.17   43.90
   0   2 -11  315.77   32.10
  -1  -2 -11  197.98   28.50
  -1  -2 -11  137.09   38.00
   1  -2  11  167.68   39.70
  -1   2 -11  125.69   23.10
  -1   2 -11  170.08   40.10
  -2  -2 -11   -9.20   17.80
  -2  -2 -11   13.20   15.60
   2  -2  11   34.20   25.10
  -2   2 -11  -20.60   16.20
  -2   2 -11    0.80   12.00
   3  -2  11  191.08   47.50
  -3  -2 -11  155.18   32.70
  -3  -2 -11  167.58   45.50
  -3   2 -11  161.28   46.10
  -3   2 -11  155.58   31.40
  -4  -2 -11    9.60   25.50
  -4  -2 -11   33.50   21.80
  -4   2 -11   31.70   28.60
  -4   2 -11   -3.20   16.20
  -5  -2 -11   40.80   32.20
  -5  -2 -11   19.50   22.60
  -5   2 -11   14.50   22.60
  -5   2 -11    3.60   29.60
   9  -3 -11   72.19   38.80
  -9  -3  11   71.89   19.80
  -8  -3  11   18.40   13.90
   8  -3 -11   45.00   29.40
   8   3 -11    6.20   30.40
   7  -3 -11  331.87   51.09
  -7  -3  11  199.38   19.90
  -7  -3  11  198.58   24.10
   7   3 -11  231.68   55.99
  -6  -3  11   -0.40    6.30
  -6  -3  11    1.60    5.50
   6   3 -11   28.90   25.40
   5  -3 -11   12.50   12.40
   5  -3 -11   -0.60    5.60
   5  -3 -11   10.70    9.00
   5   3 -11  -10.30   17.30
   4  -3 -11   15.00   10.00
   4  -3 -11    8.60   11.70
  -4  -3  11    7.50   10.30
   4   3 -11   28.30   19.90
   4   3 -11   13.10    8.60
   3  -3 -11  414.86   49.90
  -3  -3  11  471.35   49.40
   3  -3 -11  558.34   28.50
   3   3 -11  528.35   56.79
   3   3 -11  502.95   40.80
   2  -3 -11  491.25   59.39
  -2  -3  11  435.56   50.59
   2   3 -11  436.06   48.50
   2   3 -11  369.16   44.60
   1  -3 -11  238.78   45.30
  -1  -3  11  189.88   36.00
   1   3 -11  182.68   24.50
   1   3 -11  331.97   47.00
   0  -3 -11  229.98   25.20
   0  -3  11  255.47   45.50
   0  -3 -11  276.37   50.09
   0   3 -11  186.18   39.20
   0   3 -11  193.08   27.30
   1  -3  11  374.96   60.39
  -1  -3 -11  392.86   63.79
  -1  -3 -11  436.36   49.80
  -1   3 -11  415.86   43.50
  -1   3 -11  437.66   64.09
  -2  -3 -11   85.99   33.30
   2  -3  11   52.19   31.50
  -2  -3 -11   85.99   24.30
  -2   3 -11  141.19   39.80
  -2   3 -11   74.89   21.80
  -3  -3 -11    8.40   16.70
   3  -3  11   37.70   28.70
  -3  -3 -11   23.40   26.80
  -3   3 -11   26.70   19.10
  -3   3 -11  -28.20   15.20
  -4  -3 -11   14.30   20.40
  -4  -3 -11  -26.70   16.40
   4  -3  11    7.50    7.30
  -4   3 -11   25.60   29.80
  -4   3 -11    1.30   16.70
  -5  -3 -11   18.70   23.50
   5  -3  11   20.10   20.80
   5  -3  11   53.99   15.10
  -5  -3 -11   35.20   33.00
  -5   3 -11   50.79   29.90
  -5   3 -11    6.70   19.40
   9  -4 -11  -21.30   18.90
  -9  -4  11   17.10   16.40
   8  -4 -11   76.09   34.10
  -8  -4  11   85.09   21.50
   8   4 -11   85.79   44.80
  -7  -4  11   23.80   10.50
   7  -4 -11   25.50   21.30
  -7  -4  11   36.50   15.50
   7   4 -11    4.60   28.90
  -6  -4  11   17.20    8.90
   6  -4 -11   18.10    9.80
   6  -4 -11   11.00    8.00
   6  -4 -11   16.20   17.00
  -6  -4  11    5.30   10.50
   6   4 -11  -22.00   13.80
  -5  -4  11   55.19   12.50
   5  -4 -11   78.89   16.00
  -5  -4  11   38.00   11.90
  -5  -4  11   50.49    9.50
   5  -4 -11   65.39   19.00
   5  -4 -11   66.99   18.00
   5   4 -11  104.19   33.40
  -4  -4  11   45.90    7.50
   4  -4 -11   45.40   13.50
   4  -4 -11   61.89   19.30
  -4  -4  11   83.29   17.90
   4   4 -11   32.00   22.20
   3  -4 -11  337.67   45.00
   3  -4 -11  382.06   24.90
  -3  -4  11  416.56   44.10
   3   4 -11  386.66   51.89
   3   4 -11  467.35   46.90
   2  -4 -11   66.59   23.90
  -2  -4  11   81.59   22.60
   2   4 -11  110.99   26.00
   1  -4 -11    1.90   15.70
   1  -4 -11   18.60    8.90
  -1  -4  11    1.30   14.80
   1   4 -11   24.70   13.00
   1   4 -11   -4.00   13.50
   0  -4 -11   -8.40   14.40
   0  -4 -11   -0.40    8.60
   0  -4  11    3.50   15.50
   0   4 -11   -0.50   14.20
   0   4 -11    7.50   11.90
  -1  -4 -11   15.90   30.20
  -1  -4 -11    3.20   11.70
   1  -4  11  -16.40   12.70
  -1   4 -11   13.10   13.80
  -1   4 -11  -10.00   28.30
  -2  -4 -11  165.88   31.00
  -2  -4 -11   84.19   35.30
  -2   4 -11  116.09   27.30
  -2   4 -11   86.49   35.70
   3  -4  11    7.80    9.70
   3  -4  11    7.70    9.50
  -3  -4 -11    6.80   24.40
  -3  -4 -11   -9.70   14.40
   3  -4  11    2.70   23.00
  -3   4 -11    5.90   23.10
  -3   4 -11    0.10   16.00
  -4  -4 -11    7.80   29.30
   4  -4  11    7.20   12.20
  -4   4 -11    7.50   20.50
  -4   4 -11   13.40   29.40
   5  -4  11   28.50   17.20
   5  -4  11   65.09   20.40
  -5  -4 -11  117.29   42.90
  -5  -4 -11   14.50   22.50
  -5   4 -11    2.50   20.50
  -5   4 -11   25.40   33.40
  -9  -5  11   75.69   25.20
  -8  -5  11   17.00   16.20
   7  -5 -11   63.69   27.00
  -7  -5  11   30.80   17.50
  -7  -5  11   29.80   12.20
   7  -5 -11   47.20   12.80
   7   5 -11    9.10   28.70
   6  -5 -11   10.70    9.90
  -6  -5  11   18.70   10.00
  -6  -5  11    7.70    7.40
  -6  -5  11   11.20   13.50
   6  -5 -11   10.20   14.90
   6   5 -11   -8.50   18.60
  -5  -5  11   32.20   14.50
   5  -5 -11    8.80   12.90
   5  -5 -11   37.50   13.50
  -5  -5  11   20.60    9.30
  -5  -5  11   18.10   10.70
   5   5 -11   38.50   28.20
  -4  -5  11   27.20   11.90
   4  -5 -11   22.40   11.70
  -4  -5  11   25.20    8.80
  -4  -5  11   10.00   10.50
   4   5 -11   40.70   25.00
  -3  -5  11   39.60   12.20
  -3  -5  11   56.59   10.80
  -3  -5  11   58.79   18.90
   3  -5 -11   55.29   12.30
   3   5 -11  102.39   29.20
   3   5 -11   15.00   13.90
   2  -5 -11   10.80   16.40
  -2  -5  11    2.40    6.20
  -2  -5  11   11.40   14.30
  -2  -5  11   -0.70    7.10
   2   5 -11    1.30   12.90
   2   5 -11   -4.20   13.70
   1  -5 -11   18.20   18.90
  -1  -5  11   19.30    8.70
  -1  -5  11    7.10   14.30
   1  -5 -11   12.00   10.30
  -1  -5  11    9.90    7.00
   1   5 -11   14.30   18.10
   0  -5 -11    3.70   12.50
   0  -5  11    5.40   15.30
   0  -5  11    2.80    7.40
   0  -5 -11    3.50   18.10
   0  -5  11   13.90    9.10
   0   5 -11   -3.30   15.90
   0   5 -11   -5.60   12.10
  -1  -5 -11   20.50   25.00
   1  -5  11   12.50   10.20
  -1  -5 -11    9.40   13.80
   1  -5  11    7.00   16.90
   1  -5  11   10.50   10.40
  -1   5 -11   12.30   14.10
  -1   5 -11   -0.40   18.80
   2  -5  11   22.60   20.00
  -2  -5 -11   -7.20   20.80
   2  -5  11    6.90   10.90
   2  -5  11   23.70   25.10
  -2  -5 -11  -12.10   12.00
  -2   5 -11  -12.90   12.80
  -2   5 -11    0.60   23.70
  -3  -5 -11   12.40   17.60
   3  -5  11    9.90   13.40
   3  -5  11   17.80   14.60
  -3  -5 -11   34.90   33.40
  -3   5 -11   -4.40   14.80
  -3   5 -11    3.10   24.40
   4  -5  11   -7.20   14.10
  -4  -5 -11   19.30   22.50
  -4  -5 -11  -16.00   20.60
   4  -5  11   -0.90   12.30
  -4   5 -11   28.90   22.50
  -4   5 -11   -6.70   25.10
  -8  -6  11    3.30   11.10
   8  -6 -11   -0.70    9.30
   8  -6 -11   -0.20   21.10
  -7  -6  11   15.10   11.80
   7  -6 -11   70.19   25.20
  -7  -6  11   31.70    9.30
   7  -6 -11   21.40   11.90
  -7  -6  11   -4.70   13.70
   7   6 -11  -17.00   25.00
  -6  -6  11   -5.30   12.90
   6  -6 -11    6.10   11.20
   6  -6 -11   -3.90   14.90
  -6  -6  11    3.70    7.70
  -6  -6  11   12.00   10.70
   6   6 -11   25.60   28.30
  -5  -6  11   25.70   11.40
  -5  -6  11   20.30   16.90
  -5  -6  11   15.10   11.00
   5  -6 -11   21.10   14.20
   5  -6 -11   19.70   15.50
   5   6 -11   24.40   25.60
  -4  -6  11   15.20    9.90
   4  -6 -11    5.50    9.80
   4  -6 -11   10.30   13.40
  -4  -6  11    6.70   12.30
  -4  -6  11    4.80   10.20
   4   6 -11  -25.30   11.30
  -3  -6  11  212.98   29.50
  -3  -6  11  218.88   31.90
  -3  -6  11  180.38   21.60
   3  -6 -11  217.58   25.00
   3   6 -11  212.98   42.60
   3   6 -11  222.38   35.40
  -2  -6  11   -3.40    7.90
  -2  -6  11   -5.60   10.90
  -2  -6  11   -7.70    9.20
   2  -6 -11   -1.30    7.50
   2   6 -11   10.30   14.90
  -1  -6  11   -2.10    8.70
  -1  -6  11    3.30   14.50
   1  -6 -11   -6.80    9.80
  -1  -6  11   12.80   12.60
   1   6 -11   -6.20   14.60
   0  -6  11   10.50   12.50
   0  -6  11   -1.50   15.90
   0  -6 -11   -8.50   18.20
   0  -6  11  -12.30    7.40
   0  -6 -11    3.20   13.20
   0   6 -11  -21.10   10.00
   0   6 -11    5.10   17.40
   1  -6  11  291.77   33.80
  -1  -6 -11  366.46   46.10
   1  -6  11  402.96   42.20
  -1  -6 -11  307.77   59.79
   1  -6  11  411.56   61.09
  -1   6 -11  387.66   48.10
  -1   6 -11  354.16   60.99
   2  -6  11  142.99   25.00
  -2  -6 -11   82.89   27.10
   2  -6  11  121.89   26.00
  -2  -6 -11  146.69   46.00
   2  -6  11   85.59   32.80
  -2   6 -11   97.19   39.00
  -2   6 -11  150.48   31.80
  -3  -6 -11   41.70   31.30
   3  -6  11   77.89   23.10
  -3  -6 -11   78.09   29.40
  -3   6 -11    9.70   20.10
  -3   6 -11    8.50   26.80
  -4  -6 -11  152.18   37.20
   4  -6  11   84.39   25.50
   4  -6  11   90.29   24.90
  -4  -6 -11  112.19   42.90
  -4   6 -11   63.39   26.60
  -4   6 -11  168.38   50.79
  -8  -7  11   -7.30    8.40
  -8  -7  11   -2.30   13.50
  -8  -7  11   17.20   20.80
  -8  -7  11   -8.60    5.20
   8  -7 -11    7.90   12.40
  -7  -7  11    8.30    9.00
  -7  -7  11    3.70   12.30
   7  -7 -11   -4.30   10.10
  -6  -7  11   60.09   22.50
   6  -7 -11   57.79   19.90
  -6  -7  11   46.80   15.30
  -6  -7  11   84.49   16.90
   6  -7 -11   66.39   24.00
   6   7 -11   63.99   45.00
   5  -7 -11  165.18   28.50
   5  -7 -11  137.19   26.10
  -5  -7  11   81.49   19.40
  -5  -7  11  117.29   20.60
  -5  -7  11   90.29   25.00
   5   7 -11   70.69   35.90
   4  -7 -11   -3.10   11.80
   4  -7 -11   -1.30   10.00
  -4  -7  11  -18.40    9.30
  -4  -7  11    4.60   10.20
  -4  -7  11  -19.40    6.90
   4   7 -11   42.50   46.80
   3  -7 -11   23.10   12.60
  -3  -7  11   13.10   18.30
  -3  -7  11   32.60   17.40
  -3  -7  11   -3.00   13.50
   3   7 -11   11.80   21.70
  -2  -7  11  198.88   35.00
  -2  -7  11  147.39   22.40
   2  -7 -11  164.18   30.70
   2  -7 -11  164.88   22.70
  -2  -7  11  170.18   30.70
   2   7 -11  174.58   37.20
  -1  -7  11   -1.90   10.50
   1  -7 -11   15.40   16.30
  -1  -7  11   -7.90   12.60
  -1  -7  11   20.50   15.70
   1   7 -11   16.10   19.90
   0  -7  11    2.00   13.80
   0  -7  11   21.70   14.00
   0  -7 -11    0.40   13.30
   0   7 -11   15.90   22.50
   1  -7  11   97.29   24.80
  -1  -7 -11  114.59   37.70
  -1  -7 -11   46.20   22.70
   1  -7  11   44.70   17.90
   1  -7  11  126.69   32.70
  -1   7 -11  106.19   35.60
  -1   7 -11   65.29   26.30
   2  -7  11    9.40   17.50
   2  -7  11    1.00   13.10
  -2  -7 -11   22.60   21.10
  -2  -7 -11   -1.20   23.40
  -2   7 -11  -16.40   15.40
  -2   7 -11    9.00   19.30
  -3  -7 -11   -7.90   17.00
  -3  -7 -11   -2.60   29.70
   3  -7  11   20.90   18.20
   3  -7  11   10.60   19.70
  -3   7 -11   -3.10   23.30
  -3   7 -11    9.90   20.70
  -7  -8  11   22.90   17.60
  -7  -8  11    2.10   19.60
  -7  -8  11   32.90   14.90
   7  -8 -11    7.60   21.60
   7  -8 -11   30.40   19.00
  -6  -8  11   -1.10    9.60
   6  -8 -11   -1.40   14.60
  -6  -8  11    9.20   21.20
   6  -8 -11   17.90   18.10
  -6  -8  11    5.40   12.00
  -5  -8  11  -10.20   13.50
   5  -8 -11    0.30   12.60
   5  -8 -11  -11.10   12.30
  -5  -8  11   20.10   13.10
  -5  -8  11    4.00   11.50
  -4  -8  11   19.00   12.20
  -4  -8  11    3.30   16.20
  -4  -8  11   27.40   16.00
   4  -8 -11   -4.30   14.10
   4  -8 -11   35.30   16.30
   4   8 -11   18.90   29.00
  -3  -8  11   37.50   23.30
  -3  -8  11   52.19   15.60
   3  -8 -11   65.39   17.80
  -3  -8  11   22.10   15.50
  -2  -8  11    4.30   11.50
  -2  -8  11   -0.50   15.20
  -2  -8  11  -10.00   12.20
   2  -8 -11   -1.10   10.80
   2  -8 -11    3.10   16.20
   2   8 -11  -10.20   13.00
   1  -8 -11   37.90   21.60
  -1  -8  11   21.00   14.80
  -1  -8  11   32.00   22.80
  -1  -8  11    8.20   17.80
   1   8 -11   39.90   25.40
   0  -8  11   17.10   19.70
   0  -8  11   -3.60   14.60
   0  -8 -11    4.40   16.90
   0  -8  11    8.00   13.40
   0   8 -11   29.00   24.70
   1  -8  11   10.00   14.30
   1  -8  11    7.30   18.90
  -1  -8 -11   26.40   22.80
  -1  -8 -11    9.10   24.00
  -1   8 -11    0.00   20.60
   2  -8  11  -15.00   15.70
  -2  -8 -11  -21.50   15.70
   2  -8  11   18.50   17.10
  -2   8 -11   -6.70   21.00
  -2   8 -11    1.00   18.40
   6  -9 -11   -8.90   11.90
  -6  -9  11   10.40   12.60
  -6  -9  11   -8.60   12.90
   6  -9 -11    4.90   15.80
  -6  -9  11   28.60   23.00
  -5  -9  11    6.70   13.30
  -5  -9  11  -20.30   14.70
  -5  -9  11  -18.00    8.50
   5  -9 -11   19.70   18.30
   5  -9 -11    0.00   15.50
   4  -9 -11   18.70   16.30
  -4  -9  11    0.40   12.30
  -4  -9  11    8.00   14.50
  -4  -9  11   -9.40   19.00
  -3  -9  11    3.00   13.80
  -3  -9  11   39.80   16.70
   3  -9 -11   32.60   17.50
   3  -9 -11    8.20   19.70
  -3  -9  11   -8.00   17.30
   3  -9 -11   -9.70   13.50
  -2  -9  11   16.20   18.10
   2  -9 -11   -3.40   18.30
  -2  -9  11   14.70   19.70
   2  -9 -11   22.00   13.50
  -2  -9  11    3.60   13.00
   1  -9 -11   26.10   24.60
  -1  -9  11   72.09   19.80
   1  -9 -11   72.39   20.20
  -1  -9  11   67.29   27.20
  -1  -9  11   46.90   25.00
   1   9 -11   68.49   30.30
   0  -9  11    9.70   14.90
   0  -9 -11    0.10   19.10
   0  -9  11   -5.40   16.50
   0   9 -11   -0.60   23.60
   1  -9  11    1.80   14.80
  -1  -9 -11   18.20   21.00
  -1   9 -11    1.90   23.80
   4 -10 -11   18.70   23.60
  -4 -10  11  -28.70   16.10
  -4 -10  11   11.90   14.90
   4 -10 -11   25.50   18.90
  -4 -10  11   13.40   15.50
  -3 -10  11    1.50   14.10
  -3 -10  11    2.20   13.90
   3 -10 -11   28.50   26.50
  -3 -10  11    4.00   19.60
   3 -10 -11   15.80   16.30
   2 -10 -11  141.89   28.50
   2 -10 -11  147.79   37.80
  -2 -10  11  141.79   36.90
   1 -10 -11   41.90   27.50
  -1 -10  11   -7.00   21.60
   1 -10 -11   -1.50   13.50
   9   0 -12    1.90   27.90
   8   0 -12   26.80   27.40
   7   0 -12   12.20   21.60
   6   0 -12   66.69   25.10
   5   0 -12  126.59   28.70
   4   0 -12   20.80   14.60
   4   0 -12   18.00    9.60
   3   0 -12 1518.95   84.89
   3   0 -12 1631.64   79.99
   2   0 -12  630.24   53.79
   2   0 -12  666.13   39.80
   2   0 -12  666.13   33.10
   1   0 -12 1259.57   84.29
   1   0 -12 1130.79   54.19
   0   0 -12   34.10   22.10
   0   0 -12   62.69   14.10
  -1   0 -12    4.30   11.30
  -1   0 -12   35.30   24.70
  -2   0 -12   -1.10   11.60
  -2   0 -12   24.10   23.60
  -3   0 -12   44.20   29.00
  -3   0 -12   87.29   23.90
  -4   0 -12    1.20   17.50
  -4   0 -12   18.50   27.00
  -5   0 -12    8.20   30.90
  -5   0 -12   65.09   29.80
   9  -1 -12  -17.40   21.50
   9   1 -12   47.30   38.60
   8  -1 -12   -8.20   16.80
   8   1 -12   -5.90   22.50
   7  -1 -12   61.19   25.60
   7   1 -12   43.00   29.90
   6  -1 -12   20.20   21.40
   6   1 -12   46.70   26.00
   5  -1 -12   63.89   20.40
   5   1 -12   48.20   23.40
   4  -1 -12   17.40   12.90
   4  -1 -12   18.00   10.20
   4   1 -12   27.00   17.50
   4   1 -12    9.40    8.10
   3  -1 -12  135.69   18.50
   3  -1 -12  116.19   23.90
   3   1 -12  120.39   22.50
   3   1 -12  174.18   27.10
   2  -1 -12  176.08   11.90
   2  -1 -12  166.78   31.90
   2   1 -12  175.58   32.10
   2   1 -12  220.38   27.40
   1  -1 -12   59.69   23.50
   1  -1 -12   64.79    9.90
   1   1 -12   56.89   12.70
   1   1 -12   32.70   19.20
   0  -1 -12  158.58   38.00
   0  -1 -12  151.78   19.70
   0   1 -12  171.68   22.50
   0   1 -12  155.18   37.60
  -1  -1 -12   57.19   16.50
  -1  -1 -12   94.39   33.10
  -1   1 -12   23.50   25.30
  -1   1 -12   69.99   17.70
  -2  -1 -12   -2.20   12.00
  -2  -1 -12   11.80   22.80
  -2   1 -12   -5.00   20.80
  -2   1 -12   -2.30   11.60
  -3  -1 -12   14.00   24.70
  -3  -1 -12  -10.00   12.70
  -3   1 -12   -2.10   13.70
  -3   1 -12   13.70   25.40
  -4  -1 -12   49.99   24.00
  -4  -1 -12  -11.80   20.10
  -4   1 -12   17.00   19.50
  -4   1 -12   78.19   40.50
  -5  -1 -12  -10.40   21.10
  -5  -1 -12   -1.70   17.40
  -5   1 -12  -25.40   19.30
  -9  -2  12   58.29   13.40
   9  -2 -12  103.39   36.60
  -8  -2  12   60.09    9.60
   8  -2 -12   47.30   28.80
  -8  -2  12   51.79    8.00
   7  -2 -12  102.99   30.60
   7   2 -12  237.58   51.79
   6  -2 -12  229.58   38.90
   6   2 -12  199.48   43.30
   5  -2 -12   54.59   19.40
   5  -2 -12   35.20    8.60
   5  -2 -12   21.50    7.10
   5   2 -12   70.69   29.80
   4  -2 -12   43.90   13.70
   4  -2 -12   35.60   13.70
   4   2 -12   22.90   17.80
   4   2 -12   24.60   10.50
   3  -2 -12   86.59   22.60
   3  -2 -12   96.19   13.20
   3   2 -12   78.59   20.00
   3   2 -12   89.19   22.50
   2  -2 -12   42.40   19.70
  -2  -2  12   45.50   20.80
   2   2 -12   35.80   16.10
   2   2 -12   12.40   14.00
   1  -2 -12   10.30   16.50
  -1  -2  12   30.60   20.10
   1   2 -12  -11.40   13.00
   1   2 -12   -8.60    7.30
   0  -2 -12   -0.70   15.30
   0  -2 -12    9.80    9.60
   0  -2  12   -8.90   14.40
   0   2 -12  -14.60   12.20
   0   2 -12   24.70   12.10
  -1  -2 -12   18.50   23.60
  -1  -2 -12    7.40   11.80
   1  -2  12   13.90   21.60
  -1   2 -12    5.80   11.70
  -2  -2 -12   64.49   20.90
   2  -2  12  111.79   36.50
  -2  -2 -12   51.99   32.00
  -2   2 -12   41.10   17.60
  -2   2 -12   54.09   29.60
   3  -2  12  -11.20   29.40
  -3  -2 -12   -6.10   13.10
  -3  -2 -12   -0.10   22.60
  -3   2 -12  -23.90   16.10
  -3   2 -12  -18.10   11.10
  -4  -2 -12  -31.00   16.60
  -4  -2 -12    2.60   20.80
  -4   2 -12   11.40   18.10
  -4   2 -12  -22.10   17.80
  -9  -3  12   31.60   13.00
   9  -3 -12  -11.10   20.50
  -8  -3  12   13.40   10.80
  -8  -3  12   11.60    7.70
   8  -3 -12   16.10   23.00
   8   3 -12   34.30   34.20
  -7  -3  12  172.58   13.40
  -7  -3  12  154.18   12.00
   7  -3 -12  239.18   42.90
   7   3 -12  189.08   50.09
   6  -3 -12    5.00   25.00
   6   3 -12   -7.70   19.70
   5  -3 -12  165.68   19.50
   5  -3 -12  154.58   21.40
   5  -3 -12  181.98   28.10
   5   3 -12  114.19   31.90
  -4  -3  12   -3.40    9.10
   4  -3 -12   -2.50    8.10
   4  -3 -12  -10.30    8.20
   4   3 -12    6.50   16.40
   4   3 -12   -5.90    7.00
  -3  -3  12   24.90   15.70
   3  -3 -12   52.19    8.90
   3  -3 -12   27.90   17.30
   3   3 -12   27.90   15.00
   3   3 -12   47.80   20.00
   2  -3 -12   63.69   24.30
   2   3 -12   90.89   24.40
   2   3 -12   38.80   18.60
   1  -3 -12  119.79   33.00
   1  -3 -12  136.29   13.90
  -1  -3  12   97.99   29.30
   1   3 -12   88.09   27.20
   1   3 -12  115.99   20.50
   0  -3  12   47.20   24.60
   0  -3 -12   42.10   13.30
   0  -3 -12   24.50   23.30
   0   3 -12   93.69   29.50
   0   3 -12   32.60   14.80
  -1  -3 -12  371.46   40.40
   1  -3  12  375.36   61.19
  -1  -3 -12  284.77   56.29
  -1   3 -12  406.16   42.90
  -1   3 -12  288.47   53.49
  -2  -3 -12  193.18   47.90
   2  -3  12  169.28   41.30
  -2  -3 -12  183.48   33.60
  -2   3 -12  118.29   26.70
  -2   3 -12  147.79   43.30
  -3  -3 -12   69.69   34.90
  -3  -3 -12  179.68   35.10
  -3   3 -12  202.78   50.99
  -3   3 -12  160.68   32.30
  -4  -3 -12   29.70   29.10
  -4  -3 -12    6.30   18.60
  -4   3 -12   14.80   19.30
  -4   3 -12   38.30   28.00
  -9  -4  12  179.98   26.80
  -9  -4  12  203.58   23.60
  -8  -4  12    8.70    8.80
  -8  -4  12    7.30   11.40
   8  -4 -12   13.70   21.90
   8   4 -12  -13.50   20.70
   7  -4 -12   45.80   23.70
  -6  -4  12  375.36   21.10
   6  -4 -12  504.45   53.69
   6  -4 -12  397.36   30.00
  -6  -4  12  373.26   22.40
   6  -4 -12  385.46   26.20
   6   4 -12  372.66   60.39
   5  -4 -12   98.39   21.10
  -5  -4  12   59.09   15.20
   5  -4 -12   83.69   16.60
   5   4 -12   20.30   24.00
   4  -4 -12  146.09   29.20
  -4  -4  12  131.29   24.60
   4  -4 -12  173.08   21.90
   4   4 -12  133.89   22.40
   4   4 -12  141.99   35.00
   3  -4 -12   -0.90   12.80
   3  -4 -12    6.70    6.40
  -3  -4  12   13.10   13.50
   3   4 -12   -6.70   13.30
   3   4 -12    2.80   11.20
  -2  -4  12   68.39   23.40
   2  -4 -12   39.70   22.00
   2   4 -12   17.90   19.00
   2   4 -12   71.19   22.30
  -1  -4  12   55.59   25.00
   1  -4 -12   19.80   21.80
   1   4 -12   65.19   18.00
   1   4 -12   70.89   26.20
   0  -4 -12   78.49   17.20
   0  -4 -12   67.79   32.60
   0  -4  12   85.59   29.60
   0   4 -12   82.59   30.00
   0   4 -12   57.89   18.60
  -1  -4 -12   61.49   18.80
   1  -4  12   59.19   30.40
  -1  -4 -12    1.40   20.50
  -1   4 -12   21.90   16.00
  -1   4 -12   16.70   24.90
  -2  -4 -12   10.60   15.90
  -2  -4 -12  -13.30   21.10
   2  -4  12    3.40   21.70
  -2   4 -12   -7.00   21.60
  -3  -4 -12   52.49   34.90
  -3  -4 -12    3.50   16.80
  -3   4 -12    5.00   24.50
  -3   4 -12   15.80   18.40
  -4  -4 -12   31.40   31.40
  -4  -4 -12   42.30   26.00
  -4   4 -12   17.40   21.00
  -4   4 -12   42.50   35.60
  -8  -5  12   38.20   17.50
   8  -5 -12   44.60   36.70
  -8  -5  12   23.30   11.70
   7  -5 -12   13.30   19.40
  -7  -5  12   22.60   10.40
   7  -5 -12   21.10    9.10
   7  -5 -12    4.80    7.40
  -7  -5  12   17.40   13.50
   7   5 -12  -29.40   16.90
   6  -5 -12  114.09   19.30
   6  -5 -12   79.89   23.30
   6  -5 -12   91.99   27.30
  -6  -5  12   96.69   15.50
  -6  -5  12  122.59   22.70
  -6  -5  12  115.79   15.40
   6   5 -12  136.19   42.30
  -5  -5  12   42.00   11.00
  -5  -5  12   45.70    8.90
   5  -5 -12   38.80   15.10
   5  -5 -12   32.30   16.20
  -5  -5  12   29.80   12.80
   5  -5 -12   26.20   14.30
   5   5 -12   17.40   22.80
  -4  -5  12   75.29   20.90
   4  -5 -12   33.20   19.00
   4  -5 -12   54.99   13.70
   4   5 -12   61.49   27.50
   3  -5 -12  165.88   33.90
   3  -5 -12  109.19   15.40
  -3  -5  12  127.29   25.80
   3   5 -12  109.19   29.80
   3   5 -12  115.69   26.70
   2  -5 -12   16.20   17.80
   2  -5 -12   36.70    9.20
  -2  -5  12   26.70   18.80
   2   5 -12   27.10   18.80
   1  -5 -12   17.20   20.00
  -1  -5  12   33.00   20.90
   1  -5 -12   18.90   11.60
   1   5 -12   18.10   19.90
   0  -5 -12   -6.90   12.40
   0  -5  12   20.80   21.70
   0  -5 -12    0.60   20.40
   0   5 -12    3.40   12.80
   0   5 -12   11.70   20.30
  -1  -5 -12    6.10   22.10
   1  -5  12   31.40   24.70
  -1  -5 -12    9.80   14.60
  -1   5 -12   31.10   24.70
  -2  -5 -12    5.50   27.00
  -2  -5 -12   53.89   21.80
  -2   5 -12   82.59   36.90
  -2   5 -12   40.00   20.70
  -3  -5 -12   11.90   28.60
  -3  -5 -12   37.00   23.90
  -3   5 -12   25.90   20.70
  -3   5 -12   28.20   32.60
   8  -6 -12    4.30    8.30
  -8  -6  12   13.30   12.00
   8  -6 -12    1.00   19.30
  -8  -6  12   12.20   16.80
  -7  -6  12    0.40    6.80
   7  -6 -12  -16.70   13.40
  -7  -6  12  -19.40   10.40
  -7  -6  12    6.10   10.10
   7  -6 -12   -9.50    7.10
  -6  -6  12  -12.90    6.90
  -6  -6  12   12.00    9.40
   6  -6 -12    9.50   15.50
  -6  -6  12   -5.60   10.00
   6  -6 -12   15.40   12.70
   6   6 -12   10.30   26.90
   5  -6 -12   -2.60   11.00
   5  -6 -12   -2.90   10.00
  -5  -6  12    0.30    7.90
  -5  -6  12   -0.80   10.20
  -5  -6  12   -7.80   10.20
   5   6 -12  -10.40   15.50
  -4  -6  12   32.90   10.30
   4  -6 -12    8.50   10.90
  -4  -6  12   55.39   17.80
   4   6 -12  -14.00   14.00
  -3  -6  12   -4.30    8.20
  -3  -6  12    0.60   12.80
   3  -6 -12    6.70    8.80
  -3  -6  12   -5.70    6.30
   3   6 -12    7.90   19.20
   3   6 -12  -23.40    8.50
  -2  -6  12   77.89   13.00
  -2  -6  12  149.39   29.40
   2  -6 -12  119.29   35.50
  -2  -6  12   86.79   14.40
   2  -6 -12  134.19   24.40
   2  -6 -12   90.49   15.40
   2   6 -12   68.59   25.40
   1  -6 -12  119.09   23.30
  -1  -6  12   79.49   13.50
  -1  -6  12   22.90   19.10
  -1  -6  12   66.89   11.80
   1  -6 -12   87.29   31.20
   0  -6 -12  -19.70   13.60
   0  -6  12   -7.40   17.50
   0  -6  12   -1.00    7.20
   0  -6 -12    5.80   14.20
   0  -6  12    5.10    8.70
   0   6 -12    8.90   20.80
   0   6 -12    6.80   14.70
   1  -6  12   71.19   33.40
  -1  -6 -12  228.08   52.09
   1  -6  12  151.08   20.00
  -1  -6 -12  131.89   29.10
   1  -6  12  140.39   20.50
  -1   6 -12  183.38   44.60
  -1   6 -12  177.88   34.30
  -2  -6 -12   -0.60   21.30
   2  -6  12   -3.10    9.60
  -2  -6 -12   -2.10   15.40
  -2   6 -12    8.30   17.70
  -2   6 -12  -13.70   21.40
  -3  -6 -12  -10.40   33.20
   3  -6  12   -5.00   10.70
   3  -6  12  -10.40   10.80
  -3   6 -12   -5.00   16.60
  -7  -7  12   84.59   24.70
  -7  -7  12   93.49   17.30
  -7  -7  12   87.49   15.60
  -6  -7  12  148.69   28.40
   6  -7 -12   88.29   25.30
  -6  -7  12  138.89   20.90
  -6  -7  12   64.59   17.00
   6  -7 -12  119.19   25.80
   5  -7 -12   78.09   21.00
  -5  -7  12  106.89   18.40
  -5  -7  12  123.79   22.90
  -5  -7  12  101.49   23.50
   5  -7 -12  119.09   27.70
   5   7 -12  108.49   37.20
   4  -7 -12   13.40   14.80
   4  -7 -12   18.20   11.80
  -4  -7  12    8.40   13.30
  -4  -7  12   -3.30    8.20
  -4  -7  12   14.10   14.80
   4   7 -12   -1.50   19.30
  -3  -7  12    1.50   12.30
  -3  -7  12    5.00   14.80
  -3  -7  12    9.80   10.10
   3  -7 -12   14.10   11.10
  -2  -7  12   48.50   14.10
  -2  -7  12   60.69   18.70
  -2  -7  12   74.69   24.80
   2  -7 -12   76.89   16.20
   2  -7 -12  108.19   24.70
  -1  -7  12   17.80   19.10
  -1  -7  12   13.20   13.60
   1  -7 -12  -23.10   13.00
   1  -7 -12    1.80   13.80
  -1  -7  12    5.10   10.70
   1   7 -12  -14.20   15.80
   0  -7  12   50.49   26.30
   0  -7  12  113.79   19.30
   0  -7 -12  101.49   23.70
   0  -7  12   61.49   19.20
   0  -7 -12   68.29   33.60
   0   7 -12  136.69   37.70
  -1  -7 -12   14.80   16.90
   1  -7  12   15.40   14.00
   1  -7  12   -0.10   12.60
  -1  -7 -12   17.20   24.10
  -1   7 -12  -10.70   22.80
  -1   7 -12   15.60   19.10
   2  -7  12   26.70   16.80
  -2  -7 -12   35.50   30.80
  -2  -7 -12   40.60   22.90
   2  -7  12   70.39   21.80
  -2   7 -12   57.79   33.60
  -2   7 -12   29.30   22.50
  -6  -8  12   93.39   18.10
   6  -8 -12   51.29   21.90
   6  -8 -12   95.19   26.20
  -6  -8  12  143.29   29.90
  -6  -8  12  129.79   23.20
   5  -8 -12   13.00   15.40
  -5  -8  12    8.80   12.50
  -5  -8  12    3.30   10.00
  -5  -8  12    6.10   15.40
   5  -8 -12    3.40   14.50
  -4  -8  12   28.00   18.40
  -4  -8  12   -1.80    9.60
   4  -8 -12   21.40   14.50
   4  -8 -12   -8.20   12.80
  -4  -8  12    9.40   16.10
   3  -8 -12   11.40   17.80
  -3  -8  12   10.30   15.90
  -3  -8  12   32.40   18.90
   3  -8 -12   24.60   15.30
  -3  -8  12   33.90   13.90
  -2  -8  12  -10.80   12.30
  -2  -8  12    9.80   11.90
   2  -8 -12    3.30   16.10
   2  -8 -12   -3.60   10.70
  -2  -8  12   16.10   21.80
   2   8 -12   18.70   20.00
  -1  -8  12   61.49   16.10
   1  -8 -12   97.89   27.80
  -1  -8  12   97.49   28.50
  -1  -8  12   21.90   18.20
   1   8 -12   94.99   32.90
   0  -8  12   -6.60   11.10
   0  -8 -12   44.80   31.30
   0  -8  12   19.40   17.70
   0  -8 -12   36.80   21.30
   0   8 -12  -14.00   18.30
  -1  -8 -12   38.30   23.30
   1  -8  12   -0.30   15.30
   1  -8  12   19.60   16.50
  -1  -8 -12   20.90   27.50
  -1   8 -12    8.40   27.90
   4  -9 -12   -8.80   14.40
  -4  -9  12  -10.90   10.90
  -4  -9  12   -6.40   16.30
  -4  -9  12    7.40   12.20
   4  -9 -12  -10.90   11.60
   3  -9 -12   17.20   15.40
  -3  -9  12    7.80   15.70
  -3  -9  12    8.20   18.10
  -3  -9  12    1.50   11.60
   3  -9 -12   33.80   23.60
   3  -9 -12   31.70   24.80
  -2  -9  12    9.30   13.30
   2  -9 -12   30.10   21.70
  -2  -9  12   13.70   17.50
  -2  -9  12   17.00   19.20
   2  -9 -12    2.30   11.90
  -1  -9  12   -5.10   17.00
   1  -9 -12    0.10   12.00
  -1  -9  12   22.70   15.60
   1  -9 -12   -0.20   18.70
   1   9 -12   -7.60   16.50
   0  -9 -12   -0.90   17.70
   0  -9  12   14.00   21.00
   0  -9  12    0.70   14.10
   0   9 -12  -10.40   16.80
   9   0 -13   14.10   29.20
   8   0 -13   13.80   24.60
   7   0 -13   13.80   20.80
   6   0 -13   -8.20   15.20
   5   0 -13   12.40   16.10
   4   0 -13  -12.50    8.70
   4   0 -13   -5.90    7.40
   3   0 -13   -3.40    9.70
   3   0 -13    5.00    9.40
   2   0 -13   -1.90   11.30
   2   0 -13    1.60    7.90
   1   0 -13   -4.90   12.80
   1   0 -13   -2.30    6.50
   0   0 -13  -12.70   12.30
   0   0 -13   -3.00    7.70
  -1   0 -13   -7.30   18.10
  -1   0 -13  -10.40    8.70
  -2   0 -13   21.80   23.80
  -2   0 -13    3.70   12.70
  -3   0 -13    4.00   21.00
  -3   0 -13   16.80   16.60
  -4   0 -13    0.00   22.20
  -4   0 -13    4.20   16.70
   9  -1 -13  212.68   52.89
   8  -1 -13  130.59   38.40
   8   1 -13  158.38   46.00
   7  -1 -13   26.90   23.20
   7   1 -13  -12.80   18.40
   6   1 -13   14.60   20.50
   5  -1 -13    1.50   12.90
   5  -1 -13   18.70    4.70
   5   1 -13   90.29   25.50
   4  -1 -13   -1.90    8.40
   4  -1 -13   14.10   12.00
   4   1 -13   23.30   15.90
   4   1 -13   -1.80    8.10
   3  -1 -13   30.60   10.80
   3  -1 -13   34.10   16.50
   3   1 -13   23.10   14.60
   3   1 -13   37.30   14.90
   2  -1 -13   82.59    9.40
   2  -1 -13  105.89   25.90
   2  -1 -13  101.19   12.90
   2   1 -13   63.09   16.80
   2   1 -13   94.49   26.20
   1  -1 -13    3.10   14.40
   1  -1 -13    8.00    6.10
   1   1 -13    7.70    8.50
   1   1 -13   -8.60   13.50
   0  -1 -13   92.39   30.40
   0  -1 -13  102.79   16.60
   0   1 -13  106.39   18.80
   0   1 -13   73.09   29.70
  -1  -1 -13    7.30   18.90
  -1  -1 -13    5.90   11.00
  -1   1 -13   11.40   11.60
  -1   1 -13   -4.40   15.90
  -2  -1 -13   69.19   20.30
  -2  -1 -13   27.60   26.00
  -2   1 -13   64.29   33.10
  -2   1 -13   55.29   19.10
  -3  -1 -13   10.10   15.90
  -3  -1 -13   36.40   30.00
  -3   1 -13   61.99   26.00
  -3   1 -13   22.90   30.10
  -4  -1 -13    1.30   16.30
  -4  -1 -13    0.20   20.80
  -4   1 -13  -25.00   12.00
  -4   1 -13   14.80   28.70
   9  -2 -13   45.40   31.90
   8  -2 -13   -5.10   17.90
   8   2 -13  -20.40   19.40
   7  -2 -13    0.50   17.10
   7   2 -13   20.40   25.20
   6  -2 -13  289.37   43.50
   6   2 -13  195.88   42.00
   5  -2 -13   46.30    9.70
   5  -2 -13   41.60    9.60
   5  -2 -13   53.09   18.10
   5   2 -13   50.19   23.40
   4  -2 -13  149.09   24.00
   4  -2 -13  204.98   25.60
   4   2 -13  128.69   23.50
   4   2 -13  156.88   31.20
   3  -2 -13   -9.60    9.60
   3  -2 -13    4.30    6.40
   3   2 -13   -6.90   10.70
   3   2 -13    6.80   12.30
   2  -2 -13   15.00   16.60
   2   2 -13   14.80   13.00
   2   2 -13   19.90   16.20
   1  -2 -13   66.49   10.10
   1  -2 -13   81.49   26.80
  -1  -2  13   32.00   23.30
   1   2 -13   67.29   15.20
   1   2 -13   76.29   26.70
   0  -2 -13   -4.20   15.30
   0  -2 -13   14.50   10.10
   0  -2  13   13.50   21.70
   0   2 -13   23.10   13.40
   0   2 -13    4.20   19.00
   1  -2  13    2.30   20.00
  -1  -2 -13   21.00   14.00
  -1  -2 -13   34.80   25.60
  -1   2 -13   59.89   18.20
  -1   2 -13    7.20   21.00
  -2  -2 -13    8.30   22.10
  -2  -2 -13   35.80   18.10
   2  -2  13   -5.40   21.50
  -2   2 -13    2.00   24.30
  -2   2 -13   34.30   16.30
  -3  -2 -13   12.20   28.70
  -3  -2 -13   17.60   17.90
  -3   2 -13   61.39   22.20
  -3   2 -13   66.69   38.30
  -4  -2 -13   10.70   20.80
  -4  -2 -13  123.99   42.20
  -4   2 -13   26.20   21.00
  -4   2 -13   43.70   35.70
   8  -3 -13    2.10   20.70
   8   3 -13   -5.10   24.40
   7  -3 -13   46.50   24.30
   7   3 -13   37.20   30.40
   6  -3 -13  147.79   48.80
   6   3 -13  210.98   44.70
   5  -3 -13  158.18   22.40
   5  -3 -13  153.48   20.20
   5  -3 -13  163.48   26.80
   5   3 -13  144.49   35.40
   4  -3 -13   12.80    9.50
   4  -3 -13   -3.60    9.50
   4   3 -13   -5.90    7.70
   4   3 -13    3.40   14.70
   3  -3 -13  137.89   30.30
   3  -3 -13  197.08   14.80
  -3  -3  13  240.38   38.40
   3   3 -13  146.79   50.39
   3   3 -13  205.38   32.30
  -2  -3  13  159.58   31.20
   2  -3 -13  149.99   33.40
   2   3 -13  148.19   32.20
   2   3 -13  161.98   30.40
  -1  -3  13   15.90   19.60
   1  -3 -13   28.70   21.90
   1  -3 -13   55.09   10.50
   1   3 -13   21.70   19.00
   1   3 -13   43.70   14.80
   0  -3  13   -6.20   16.20
   0  -3 -13   13.80   18.40
   0  -3 -13    0.00    9.20
   0   3 -13    4.40   11.10
   0   3 -13   -2.90   19.50
  -1  -3 -13    9.60   21.70
   1  -3  13   21.30   24.40
  -1  -3 -13   16.10   14.10
  -1   3 -13   45.20   18.50
  -1   3 -13    6.10   22.90
  -2  -3 -13   29.50   17.50
  -2  -3 -13    9.10   22.20
   2  -3  13   59.69   58.49
  -2   3 -13   16.00   16.70
  -2   3 -13   23.30   29.70
  -3  -3 -13   13.40   25.60
  -3  -3 -13   28.00   20.40
  -3   3 -13   98.49   39.70
  -3   3 -13   35.50   21.10
  -8  -4  13   -7.60    6.20
  -8  -4  13    7.50    6.30
   8  -4 -13    3.40   19.10
   7  -4 -13  135.39   32.30
   7   4 -13   92.69   40.90
   6  -4 -13  117.99   16.30
   6  -4 -13  146.29   17.50
   6  -4 -13  229.18   36.10
   6   4 -13  134.99   39.80
   5  -4 -13    8.00   11.90
  -5  -4  13   14.20   10.70
   5  -4 -13   -3.90    9.90
   5  -4 -13    0.40    8.40
   5   4 -13    3.30   17.00
   4  -4 -13   11.70    9.20
   4  -4 -13   -4.90   11.10
  -4  -4  13   -9.10    9.80
   4   4 -13   21.60   13.10
   4   4 -13    6.10   16.70
   3  -4 -13  -18.70    9.30
  -3  -4  13   -9.50   13.40
   3  -4 -13   -1.40    5.40
   3   4 -13   30.60   19.50
   3   4 -13    2.10   12.40
   2  -4 -13   27.60   21.60
  -2  -4  13   42.80   24.60
   2   4 -13   86.29   27.00
   1  -4 -13   -1.60   16.40
  -1  -4  13   16.30   18.80
   1  -4 -13   25.80   10.20
   1   4 -13   31.40   24.20
   0  -4 -13  -21.60   15.60
   0  -4  13  -16.50   13.50
   0  -4 -13   -9.60    8.70
   0   4 -13    0.00   12.10
   0   4 -13    3.80   18.20
  -1  -4 -13   56.69   18.40
  -1  -4 -13   25.30   26.60
   1  -4  13   18.60   23.20
  -1   4 -13   58.89   33.00
  -1   4 -13   28.10   17.50
  -2  -4 -13    9.90   25.60
  -2  -4 -13    3.90   14.80
  -2   4 -13  -25.50   19.70
  -2   4 -13   -9.30   13.20
  -3  -4 -13   14.20   19.10
  -3  -4 -13   12.10   30.60
  -3   4 -13   18.70   23.00
  -3   4 -13    2.30   16.50
   8  -5 -13  -10.20   16.30
  -8  -5  13   -4.60    7.00
  -8  -5  13    8.90   10.40
  -7  -5  13    8.10    6.70
   7  -5 -13    5.80    5.60
   7  -5 -13   17.20   19.10
  -7  -5  13    2.10    7.80
   7   5 -13   14.60   28.60
   6  -5 -13   23.70   17.10
   6  -5 -13   29.40   18.00
   6  -5 -13   53.39   13.80
  -6  -5  13   16.20    8.60
   6   5 -13  -10.40   30.80
   5  -5 -13  -10.60    9.30
   5  -5 -13   -2.70    9.90
  -5  -5  13    2.50   10.50
   5  -5 -13    2.40   11.20
   5   5 -13   24.30   22.10
   4  -5 -13   28.10   12.10
  -4  -5  13   20.00   15.20
   4  -5 -13   27.00   18.50
   4   5 -13   24.40   22.90
  -3  -5  13   75.69   23.40
   3  -5 -13   42.70   10.70
   3  -5 -13   21.30   18.30
   3   5 -13   45.60   24.40
   3   5 -13   26.20   17.10
   2  -5 -13   24.60    8.30
   2  -5 -13   -3.50   15.40
   2  -5 -13   22.20   11.40
  -2  -5  13    3.70   14.70
   2   5 -13   43.20   22.60
   1  -5 -13   13.90   20.20
  -1  -5  13    5.00   18.60
   1  -5 -13   23.30   11.70
   1   5 -13   27.70   38.80
   0  -5 -13   35.40   15.70
   0  -5 -13   51.49   29.90
   0   5 -13   16.90   24.20
   0   5 -13   28.70   19.60
  -1  -5 -13   23.10   17.00
  -1  -5 -13    0.30   23.30
   1  -5  13   11.70   25.10
  -1   5 -13   35.40   30.70
  -1   5 -13   45.20   21.00
  -2  -5 -13    2.00   25.10
  -2  -5 -13    1.60   17.00
  -2   5 -13   18.20   27.70
  -2   5 -13   16.40   17.10
   7  -6 -13   91.29   28.00
   7  -6 -13   34.50   23.10
   7  -6 -13   72.99   14.90
  -7  -6  13   64.09   12.90
  -7  -6  13   90.59   18.90
  -6  -6  13   19.20   11.70
   6  -6 -13   15.40   14.30
   6  -6 -13   -1.10   14.00
   6  -6 -13   15.60   11.90
  -6  -6  13   19.00    8.60
   6   6 -13  -15.90   18.40
   5  -6 -13    2.00   11.50
  -5  -6  13   -0.70    5.70
   5  -6 -13  -15.20   10.20
   5  -6 -13   -4.30   11.50
  -5  -6  13   -0.70    6.20
  -5  -6  13    8.60   11.50
   5   6 -13   -4.00   19.80
   4  -6 -13   -2.40   15.10
   4  -6 -13    6.30   10.30
  -4  -6  13    8.30   14.00
   4   6 -13   -5.30   16.00
   3  -6 -13   89.69   30.80
  -3  -6  13   90.19   25.60
   3  -6 -13  156.18   20.30
   3   6 -13  142.79   32.60
   3   6 -13  164.68   40.30
   2  -6 -13  122.09   35.40
   2  -6 -13  143.69   23.80
   2  -6 -13  117.59   16.90
  -2  -6  13  100.99   26.80
   2   6 -13  100.09   31.30
  -1  -6  13  177.98   36.40
   1  -6 -13  169.48   42.90
   1   6 -13  177.08   41.50
   0  -6 -13    1.70   12.20
   0  -6 -13   -3.80   20.40
   0  -6  13   -7.40   17.40
   0   6 -13  -13.80   15.70
   0   6 -13   24.00   18.50
  -1  -6 -13   36.10   31.40
  -1  -6 -13   48.50   21.70
  -1   6 -13   55.79   34.10
  -1   6 -13   64.89   23.80
  -2  -6 -13   91.09   27.40
  -2  -6 -13    4.80   28.30
  -2   6 -13   48.00   35.70
  -2   6 -13   32.50   21.50
  -6  -7  13   22.80   13.40
   6  -7 -13   54.39   19.40
  -6  -7  13   59.89   16.30
  -6  -7  13   25.80   15.90
   6  -7 -13    0.70   15.90
   5  -7 -13   26.00   15.90
  -5  -7  13   16.90   10.00
  -5  -7  13   13.60   13.10
   5  -7 -13   29.10   18.40
  -5  -7  13   15.60   14.40
  -4  -7  13   -5.30   11.80
   4  -7 -13    4.70   11.30
  -4  -7  13    4.70    8.00
   4   7 -13   25.40   25.60
  -3  -7  13   89.49   25.40
  -3  -7  13   59.89   11.40
   3  -7 -13   55.59   14.50
   3  -7 -13    3.30   18.10
   3   7 -13   14.10   17.60
  -2  -7  13   13.70   17.00
  -2  -7  13   -6.40    7.60
  -2  -7  13   -2.00    6.70
   2  -7 -13   -8.10    8.10
   2  -7 -13   18.40   22.10
   2  -7 -13   17.00   16.40
   2   7 -13    0.20   17.00
  -1  -7  13    1.20    6.70
   1  -7 -13    6.80   22.80
   1  -7 -13    6.80   13.00
  -1  -7  13  -10.30   16.00
   1   7 -13   -1.80   20.50
   0  -7 -13   52.79   21.40
   0  -7  13   28.50   11.50
   0  -7 -13   10.10   25.50
   0   7 -13  -15.40   19.70
   1  -7  13    3.50    7.80
   1  -7  13    4.80    8.30
  -1  -7 -13    2.30   25.00
  -1  -7 -13   24.40   19.10
  -1   7 -13   21.00   18.30
  -1   7 -13   18.60   28.70
  -5  -8  13  -12.00   12.10
   5  -8 -13    0.20   13.60
  -5  -8  13    9.30   11.00
  -5  -8  13   -7.80   11.00
   5  -8 -13   57.09   24.00
   4  -8 -13    6.50   17.30
  -4  -8  13  -13.60   10.50
   4  -8 -13   -9.50    9.40
  -4  -8  13    2.60   13.80
  -3  -8  13   13.50   11.10
  -3  -8  13   -4.70   14.90
  -3  -8  13   -7.20   10.60
   3  -8 -13    1.00   16.60
   3  -8 -13    5.40   11.60
  -2  -8  13  -19.60   11.70
   2  -8 -13    7.80   17.30
  -2  -8  13    6.70   10.80
   2  -8 -13   -2.60    9.60
  -2  -8  13   -7.00   10.90
   2   8 -13    5.80   18.90
  -1  -8  13   -5.60   11.90
  -1  -8  13   12.80   11.80
   1  -8 -13   16.10   17.60
   1  -8 -13  -21.20   15.30
   1   8 -13   -6.00   21.00
   0  -8  13    4.70   12.70
   0  -8 -13   11.50   26.10
   0  -8 -13    4.30   17.50
   0  -8  13   -0.90   10.10
   0   8 -13    5.40   21.20
   8   0 -14   29.80   27.60
   7   0 -14  246.58   46.20
   6   0 -14  186.88   36.90
   5   0 -14  370.06   19.50
   5   0 -14  487.75   51.89
   4   0 -14   36.70   13.70
   4   0 -14   21.70   14.30
   3   0 -14    2.50   11.50
   3   0 -14    5.30    9.70
   2   0 -14    8.10   14.20
   1   0 -14   63.49   12.70
   1   0 -14   26.80   20.40
   0   0 -14   19.70   22.00
   0   0 -14    1.10    8.90
  -1   0 -14  142.29   23.40
  -1   0 -14  158.68   43.50
  -2   0 -14   46.30   30.80
  -2   0 -14  135.89   26.50
  -3   0 -14  119.69   27.10
   8  -1 -14   -6.30   19.10
   8   1 -14   -5.50   36.70
   7  -1 -14   37.50   25.40
   7   1 -14   14.50   24.00
   6  -1 -14  -19.20   20.10
   6   1 -14   16.70   20.20
   5  -1 -14   13.00    6.20
   5  -1 -14   -5.80   12.40
   5   1 -14   -7.50   12.60
   4  -1 -14   56.79   16.80
   4  -1 -14   59.29   16.60
   4   1 -14   70.19   17.10
   4   1 -14   48.50   18.30
   3  -1 -14   18.60    9.50
   3  -1 -14   27.70   15.60
   3   1 -14   15.60   13.50
   3   1 -14   20.10   15.40
   2  -1 -14    4.40   13.10
   2   1 -14    4.70   13.80
   1  -1 -14    4.30    6.50
   1  -1 -14   12.30   16.50
   1   1 -14    2.50    8.10
   1   1 -14   11.10   17.70
   0  -1 -14   33.20   22.80
   0   1 -14   19.10   20.60
   0   1 -14   12.80   10.90
  -1  -1 -14   56.59   29.60
  -1  -1 -14   62.39   17.30
  -1   1 -14   74.89   30.90
  -1   1 -14   54.49   17.40
  -2  -1 -14    7.40   13.80
  -2  -1 -14   41.40   29.10
  -2   1 -14   13.70   25.20
  -2   1 -14   -2.20   11.20
  -3  -1 -14   16.00   18.30
  -3   1 -14   -5.10   13.20
   8  -2 -14   -7.30   17.90
   8   2 -14   25.70   30.00
   7  -2 -14   60.99   27.20
   7   2 -14   44.30   31.30
   6  -2 -14   95.19   28.00
   6   2 -14   49.20   28.20
   5  -2 -14    6.50   12.90
   5  -2 -14   14.80    8.80
   5   2 -14   25.40   20.50
   4  -2 -14   37.30   13.60
   4  -2 -14   13.10   12.00
   4   2 -14   36.10   19.00
   4   2 -14   20.60   12.50
   3  -2 -14   14.70   15.30
   3   2 -14   36.30   17.80
   3   2 -14   26.40   15.50
   2  -2 -14   -2.00   13.40
   2   2 -14   22.10   18.00
   1  -2 -14  -26.40    9.40
   1  -2 -14    7.30    5.90
   1   2 -14    2.80    9.40
   1   2 -14  -15.10   12.20
   0  -2 -14  -16.60   15.00
   0  -2 -14   -6.00    7.10
   0   2 -14    4.00   10.70
   0   2 -14    1.50   18.20
  -1  -2 -14   52.79   33.50
  -1  -2 -14   15.90   12.50
  -1   2 -14   26.10   14.80
  -1   2 -14   53.99   30.00
  -2  -2 -14   -4.20   20.30
  -2  -2 -14   21.00   15.10
  -2   2 -14  -27.00   16.60
  -2   2 -14   -5.90   12.60
  -3  -2 -14  -10.70   12.30
  -3  -2 -14   34.00   30.50
  -3   2 -14   27.10   30.40
   8  -3 -14   10.90   21.80
   8   3 -14   22.30   31.60
   7  -3 -14    9.90   18.20
   7   3 -14   34.30   31.40
   6  -3 -14   49.30   33.10
   6   3 -14   16.30   22.60
   5  -3 -14   27.10   11.40
   5  -3 -14   35.90   16.30
   5   3 -14   18.70   19.20
   4  -3 -14   56.69   17.50
   4  -3 -14   79.19   15.10
   4   3 -14   68.89   18.50
   4   3 -14   73.99   25.10
   3  -3 -14   82.99   23.90
   3   3 -14   80.29   23.80
   3   3 -14  182.38   30.30
  -2  -3  14   80.79   27.40
   2  -3 -14   78.19   25.10
   2   3 -14   29.10   19.60
  -1  -3  14  287.77   50.79
   1  -3 -14  325.37   21.60
   1   3 -14  323.97   34.80
   1   3 -14  400.16   58.59
   0  -3  14   13.00   21.90
   0  -3 -14    6.80   10.00
   0  -3 -14   15.20   19.70
   0   3 -14   16.70   22.10
   0   3 -14    3.70   11.70
   1  -3  14   56.79   33.90
  -1  -3 -14   28.50   27.80
  -1  -3 -14   38.10   16.40
  -1   3 -14   62.09   31.10
  -1   3 -14   54.59   18.60
  -2  -3 -14   -7.30   21.40
  -2  -3 -14  -11.90   11.50
  -2   3 -14  -34.40   18.20
  -2   3 -14  -12.50   12.40
   7  -4 -14    7.60   17.70
   7   4 -14   18.30   28.40
   6  -4 -14   -0.90   12.50
   6  -4 -14   -1.20    5.60
   6  -4 -14    4.50    6.60
   6   4 -14    0.10   22.90
   5  -4 -14   17.30   13.20
   5  -4 -14   25.80   13.90
   5  -4 -14    3.90    9.00
   5   4 -14   23.10   22.70
   4  -4 -14  -16.00   10.00
   4  -4 -14    7.30    8.80
  -4  -4  14    2.50   11.90
   4   4 -14   -2.60   16.20
   4   4 -14    9.50   12.70
   3  -4 -14   57.09   22.30
  -3  -4  14   97.79   25.30
   3  -4 -14   74.29   10.60
   3   4 -14   97.69   25.20
   3   4 -14   85.19   26.10
   2  -4 -14    6.90   17.70
  -2  -4  14   -5.20   16.70
   2   4 -14   15.10   16.90
   1  -4 -14  -11.00   16.20
  -1  -4  14   24.40   24.10
   1  -4 -14   19.60    9.90
   1   4 -14  -20.90   13.20
   0  -4  14   64.19   32.00
   0  -4 -14   56.89   29.90
   0  -4 -14  122.59   21.40
   0   4 -14   66.79   32.30
   0   4 -14   67.79   19.70
  -1  -4 -14   -4.90   11.60
  -1  -4 -14   27.30   27.70
  -1   4 -14    6.80   22.10
  -1   4 -14    3.50   13.60
  -2  -4 -14   11.60   16.50
  -2  -4 -14    7.00   24.10
  -2   4 -14    4.70   16.50
  -2   4 -14    0.10   23.30
   7  -5 -14   14.90   18.20
   6  -5 -14   44.80   19.20
   6  -5 -14   25.40   17.70
   6  -5 -14   18.40   11.10
   6   5 -14   52.99   31.80
  -5  -5  14   20.20   13.40
   5  -5 -14   23.20   14.40
   5  -5 -14    6.90   11.90
   5  -5 -14    8.50   14.50
   5   5 -14    2.70   19.30
   4  -5 -14   24.40   11.20
  -4  -5  14   30.20   21.00
   4  -5 -14   10.10   16.50
   4   5 -14   41.60   25.20
   4   5 -14   69.09   20.80
   3  -5 -14  -12.00   14.00
  -3  -5  14   16.70   17.80
   3  -5 -14   10.70    7.10
   3   5 -14    9.40   17.10
   3   5 -14    5.70   19.40
   2  -5 -14    0.40    6.10
   2  -5 -14   23.30   26.90
  -2  -5  14   25.00   21.90
   2  -5 -14   -4.70    7.90
   2   5 -14   13.20   15.90
   1  -5 -14   88.79   17.20
  -1  -5  14  157.38   41.00
   1  -5 -14   56.39   29.20
   1   5 -14   41.50   25.40
   0  -5 -14   -0.10   11.60
   0  -5 -14    6.10   24.00
   0  -5  14  -12.60   18.60
   0   5 -14    0.50   12.80
   0   5 -14   -4.40   19.80
  -1  -5 -14   -1.60   13.70
  -1  -5 -14   -6.20   21.30
  -1   5 -14   -4.50   23.50
  -1   5 -14   11.00   16.20
   6  -6 -14   79.89   19.50
   6  -6 -14   67.59   21.20
  -6  -6  14   79.79   18.00
   6  -6 -14   66.89   21.50
   5  -6 -14   11.10   14.10
  -5  -6  14    1.80   12.00
   5  -6 -14   17.20   18.60
   5  -6 -14  -10.90   15.10
   5   6 -14   -8.20   17.80
   4  -6 -14  -12.20   11.50
   4  -6 -14    1.70    8.80
  -4  -6  14  -11.00   12.40
   4   6 -14   13.20   21.20
   3  -6 -14   54.49   12.00
   3  -6 -14   58.79   34.00
  -3  -6  14   53.19   26.20
   3   6 -14   15.00   17.60
  -2  -6  14  -10.90   14.80
   2  -6 -14   23.90    9.80
   2  -6 -14   57.19   29.90
   2   6 -14   49.00   25.60
  -1  -6  14    6.30   20.80
   1  -6 -14   18.00   14.40
   1  -6 -14    0.30   22.00
   1   6 -14   28.30   26.20
   0  -6 -14    9.40   14.80
   0  -6 -14    0.80   23.80
   0   6 -14  -11.70   18.40
  -1  -6 -14    9.80   24.80
  -1  -6 -14   15.40   17.90
  -1   6 -14    7.10   23.40
  -1   6 -14   16.70   17.70
   5  -7 -14    1.00   12.30
   5  -7 -14   -6.40   14.00
  -5  -7  14   16.00   15.80
   5  -7 -14    8.10   13.00
  -4  -7  14    8.10   15.80
   4  -7 -14    2.60   17.30
   3  -7 -14    4.90    9.80
   3  -7 -14   -1.20   13.60
  -3  -7  14  -15.10   14.90
   3  -7 -14    1.30   18.40
   3   7 -14  -20.10   12.60
   2  -7 -14   75.59   20.90
   2  -7 -14   57.09   29.50
   2  -7 -14   45.20   12.50
  -2  -7  14    3.20   19.20
   2   7 -14  100.79   30.80
   1  -7 -14   15.90   15.50
   1  -7 -14   26.80   24.30
  -1  -7  14   -9.50   19.70
   1   7 -14  -13.40   15.00
   7   0 -15  -13.40   15.80
   6   0 -15   -7.70   15.40
   5   0 -15   -0.30    5.00
   5   0 -15   -9.20   11.80
   4   0 -15    1.10   10.90
   4   0 -15   12.50   12.20
   3   0 -15   -3.50    9.10
   3   0 -15    8.60   13.60
   2   0 -15   -4.90   13.50
   1   0 -15    2.40    8.20
   1   0 -15  -18.20   11.70
   0   0 -15   13.60   19.80
   0   0 -15   -5.20    7.70
  -1   0 -15    4.60   10.80
  -1   0 -15   -4.40   17.10
  -2   0 -15  -11.10   10.70
  -2   0 -15   -4.70   21.20
   7  -1 -15   -7.90   15.50
   7   1 -15    0.80   20.50
   6  -1 -15  124.39   32.60
   6   1 -15  135.99   31.70
   5  -1 -15   -0.10   12.30
   5  -1 -15   -3.60    5.70
   5   1 -15  -14.30   12.70
   5   1 -15    4.40    5.40
   4  -1 -15   53.99   15.50
   4  -1 -15   21.10   13.00
   4   1 -15   45.20   18.00
   4   1 -15   15.60   12.70
   3  -1 -15    0.40    7.80
   3  -1 -15   19.90   15.70
   3   1 -15   -5.90   11.50
   3   1 -15   11.60   12.90
   2  -1 -15   45.60   22.40
   2   1 -15   30.80   19.90
   1  -1 -15    8.20   15.30
   1  -1 -15    4.00    6.80
   1   1 -15   13.80    9.60
   1   1 -15   -4.80   18.10
   0  -1 -15    4.90   19.50
   0  -1 -15    7.20    9.10
   0   1 -15   22.40   12.40
   0   1 -15   32.30   24.90
  -1  -1 -15   -7.70    9.90
  -1  -1 -15   -7.40   17.70
  -1   1 -15   12.00   13.00
  -1   1 -15   -4.60   18.90
   7  -2 -15   39.10   23.70
   7   2 -15   14.40   24.60
   6   2 -15   20.90   22.80
   5  -2 -15    1.90   12.30
   5  -2 -15    2.40    8.10
   5   2 -15   -4.10   15.20
   4  -2 -15   52.59   17.60
   4  -2 -15   86.19   15.60
   4   2 -15   75.09   19.80
   4   2 -15   25.50   18.50
   3  -2 -15   16.60    6.70
   3  -2 -15    8.80   14.00
   3   2 -15  -13.80    8.80
   3   2 -15   22.70   16.60
   2  -2 -15    0.80   14.90
   2   2 -15   14.90   17.30
   1  -2 -15   95.99   11.80
   1  -2 -15   92.89   29.30
   1   2 -15   90.89   29.50
   1   2 -15   93.29   18.00
   0  -2 -15    9.10   19.10
   0   2 -15   11.00   12.20
   0   2 -15   -1.90   19.60
  -1  -2 -15   -0.50   10.70
  -1  -2 -15   21.50   25.80
  -1   2 -15   -9.00   19.50
  -1   2 -15   11.20   13.50
   7  -3 -15   55.99   25.70
   7   3 -15    4.00   23.00
   6   3 -15   86.49   31.40
   5  -3 -15   59.99   23.00
   5  -3 -15   37.90   15.80
   5   3 -15   -7.30   17.70
   4  -3 -15    3.00   11.90
   4  -3 -15    1.90    8.90
   4   3 -15   -7.80    9.40
   4   3 -15   11.60   17.20
   3  -3 -15   -7.70   13.80
   3   3 -15   39.10   19.80
   3   3 -15   11.20   16.20
   2  -3 -15   13.50   17.10
   2   3 -15   29.30   21.70
  -1  -3  15   47.00   30.40
   1  -3 -15   82.19   10.60
   1  -3 -15   54.89   24.80
   1   3 -15   36.30   24.10
   0  -3  15    2.40   21.70
   0  -3 -15   -3.30    8.60
   0  -3 -15   -1.10   19.60
   0   3 -15   20.00   13.60
   0   3 -15  -31.10   14.30
  -1  -3 -15    6.50   22.70
  -1  -3 -15   -1.40   10.50
  -1   3 -15   -0.20   13.30
  -1   3 -15  -20.00   18.70
   6  -4 -15   -2.40    5.90
   6  -4 -15   21.50   16.80
   6  -4 -15    4.00    6.40
   5  -4 -15   26.90   14.00
   5  -4 -15   31.70   14.90
   5   4 -15   44.20   23.80
   4  -4 -15   -5.50   11.10
   4  -4 -15   -1.00    8.00
   4   4 -15   22.00   21.00
   4   4 -15   -5.30   10.00
   3  -4 -15   22.90   19.00
  -3  -4  15   11.50   15.80
   3   4 -15   16.90   18.60
   2  -4 -15   23.70   22.10
  -2  -4  15    3.40   19.70
   2   4 -15   -8.30   18.50
   1  -4 -15    6.40   18.70
  -1  -4  15  -12.60   17.00
   1  -4 -15    3.20    8.00
   1   4 -15   -0.30   18.00
   0  -4 -15    9.20   13.50
   0  -4  15   -5.30   21.10
   0  -4 -15   -6.60   17.60
   0   4 -15   10.30   13.60
   0   4 -15  -27.90   16.70
   6  -5 -15    9.50   14.70
   6  -5 -15   -1.90    8.20
   6  -5 -15   -8.60   10.90
   6   5 -15   -8.90   20.40
   5  -5 -15   27.80   16.60
   5  -5 -15    6.60   14.80
   5  -5 -15   20.80   14.30
   5   5 -15   -9.40   17.60
   4  -5 -15    9.00    9.40
  -4  -5  15  -10.90    9.50
   4  -5 -15   -5.70   14.50
   4   5 -15    9.90   19.10
   4   5 -15   10.10   14.10
   3  -5 -15    0.40   17.40
  -3  -5  15    6.70   18.20
   3  -5 -15    4.70    6.70
   3  -5 -15    8.30    9.70
   3   5 -15    6.20   14.80
  -2  -5  15   -7.50   18.40
   2  -5 -15   13.20    6.30
   2  -5 -15   -1.60    7.90
   2  -5 -15    6.90   20.50
   2   5 -15   -6.80   16.30
   1  -5 -15   -0.30   20.80
  -1  -5  15    6.00   22.40
   1  -5 -15   10.20   10.90
   1   5 -15   -7.30   18.00
   0  -5 -15   -6.60   11.00
   0  -5 -15    2.80   21.00
   0   5 -15  -23.40   16.10
   0   5 -15  -18.80   10.60
   4  -6 -15   28.50   12.20
   4  -6 -15   78.49   28.30
  -4  -6  15   36.00   21.90
   4   6 -15   57.19   28.50
  -3  -6  15   13.80   19.70
   3  -6 -15   11.20   15.00
   3  -6 -15   13.20    8.70
   3  -6 -15   -9.10   16.90
   3   6 -15  -12.70   12.80
  -2  -6  15   46.10   28.60
   2  -6 -15   -4.50   18.70
   2  -6 -15   24.00    9.00
   2  -6 -15   22.10   14.50
   2   6 -15   10.50   22.20
   6   0 -16  -11.90   13.80
   5   0 -16    5.60    6.80
   5   0 -16   15.70   16.40
   4   0 -16   76.89   19.40
   4   0 -16   77.29   18.70
   3   0 -16   56.79   20.20
   3   0 -16   11.20   11.80
   2   0 -16   20.50   18.80
   1   0 -16  187.08   21.00
   1   0 -16  184.28   39.40
   0   0 -16    7.50   10.10
   0   0 -16   34.80   25.20
   6  -1 -16   18.90   19.10
   6   1 -16   18.30   21.50
   5  -1 -16   17.70   14.80
   5  -1 -16    9.80    8.20
   5   1 -16   10.10   17.50
   5   1 -16    5.90    6.70
   4  -1 -16   22.80   12.90
   4  -1 -16   25.90   16.20
   4   1 -16    2.60   13.00
   4   1 -16   16.60   13.80
   3  -1 -16   21.00   16.70
   3   1 -16   23.90   18.00
   2  -1 -16   15.10   17.50
   2   1 -16   26.20   18.30
   1  -1 -16   52.59   10.70
   1  -1 -16   72.39   24.30
   1   1 -16   73.49   28.50
   1   1 -16   40.60   13.00
   0  -1 -16   31.90   11.30
   0  -1 -16   11.40   19.80
   0   1 -16    8.60   10.50
   0   1 -16  -13.50   16.80
   6   2 -16  -27.40   13.20
   5  -2 -16    6.10    8.90
   5  -2 -16   -0.30   12.10
   5   2 -16   -3.80   14.00
   4  -2 -16   -4.40    9.70
   4  -2 -16   -3.10    8.50
   4   2 -16   -2.00   13.70
   4   2 -16    1.50   11.00
   3  -2 -16   10.20   14.70
   3   2 -16   12.80   17.70
   2  -2 -16   -8.30   12.00
   1  -2 -16   -1.30   16.30
   1  -2 -16    4.10    6.00
   1   2 -16   -5.70    9.40
   1   2 -16    0.80   16.70
   0  -2 -16   13.80   19.50
   0  -2 -16   13.20   10.20
   0   2 -16   19.80   13.00
   0   2 -16  -27.70   12.40
   6   3 -16   17.90   22.30
   5  -3 -16   60.19   15.80
   5  -3 -16   64.29   18.60
   5   3 -16   58.59   24.20
   4  -3 -16    0.00    8.10
   4  -3 -16   25.50   15.90
   4   3 -16   17.00   13.80
   4   3 -16    6.00   16.80
   3  -3 -16   44.90   20.10
   3   3 -16    7.50   15.60
   2  -3 -16   10.50   18.40
   2   3 -16    4.60   18.70
   1  -3 -16   -6.40   16.20
   1   3 -16   -0.60   18.70
   5  -4 -16    1.90   11.70
   5  -4 -16   -3.30    9.60
   5   4 -16    5.80   15.90
   4  -4 -16    6.20    8.70
   4  -4 -16   26.00   16.60
   4   4 -16   28.30   22.00
   4   4 -16   13.90   15.10
   3  -4 -16    1.20   15.20
   3   4 -16   15.90   16.30
   2  -4 -16    5.10   18.10
  -2  -4  16   26.50   23.10
   2   4 -16   41.50   25.10
   4   0 -17    4.30   12.60
   4   0 -17    4.00   11.40
   3   0 -17    0.00   13.40
   4  -1 -17  -18.20    8.30
   4  -1 -17   -7.00    8.80
   4   1 -17   -0.70   15.10
   4   1 -17   -6.60   10.30
   3  -1 -17    1.70   13.20
   3   1 -17   -1.30   14.40
   0   0   0    0.00    0.00

_computing_structure_solution     'SHELXT 2018/2 (Sheldrick, 2018)'
;
_shelx_hkl_checksum                53272
_olex2_submission_special_instructions  'No special instructions were received'
