# Supplementary material for: [HgX2] Linear Group Enabled Ultraviolet Birefringent Crystal RbHg5Br11 with Strong Optical Anisotropy and Wide Bandgap
Source: Adv Sci (Weinh). 2025 Sep 9;12(45):e14304. doi: 10.1002/advs.202514304 (PMC12677596; doi:10.1002/advs.202514304)
Supplement: Supplementary file 2 — Supporting cif [file ADVS-12-e14304-s002.zip › RbHg5Br11.cif]

data_rbhgbr_pl
_audit_creation_date               2025-03-04
_audit_creation_method
;
Olex2 1.3
(compiled 2020.11.12 svn.r5f609507 for OlexSys, GUI svn.r6408)
;
_shelx_SHELXL_version_number       '2018/3'
_audit_contact_author_address      ?
_audit_contact_author_email        ?
_audit_contact_author_name         ''
_audit_contact_author_phone        ?
_publ_contact_author_id_orcid      ?
_publ_section_references
;
Bourhis, L.J., Dolomanov, O.V., Gildea, R.J., Howard, J.A.K., Puschmann, H.
 (2015). Acta Cryst. A71, 59-75.

Dolomanov, O.V., Bourhis, L.J., Gildea, R.J, Howard, J.A.K. & Puschmann, H.
 (2009), J. Appl. Cryst. 42, 339-341.
;
_chemical_name_common              ?
_chemical_name_systematic          RbHgBr
_chemical_formula_moiety           'Br9 Hg4 Rb, 2(Br Hg0.5)'
_chemical_formula_sum              'Br11 Hg5 Rb'
_chemical_formula_weight           1967.43
_chemical_melting_point            ?
loop_
  _atom_type_symbol
  _atom_type_description
  _atom_type_scat_dispersion_real
  _atom_type_scat_dispersion_imag
  _atom_type_scat_source
 'Br' 'Br' -0.2901 2.4595
 'International Tables Vol C Tables 4.2.6.8 and 6.1.1.4'
 'Hg' 'Hg' -2.3894 9.2266
 'International Tables Vol C Tables 4.2.6.8 and 6.1.1.4'
 'Rb' 'Rb' -0.9393 2.9676
 'International Tables Vol C Tables 4.2.6.8 and 6.1.1.4'

_shelx_space_group_comment
;
The symmetry employed for this shelxl refinement is uniquely defined
by the following loop, which should always be used as a source of
symmetry information in preference to the above space-group names.
They are only intended as comments.
;
_space_group_crystal_system        'monoclinic'
_space_group_IT_number             12
_space_group_name_H-M_alt          'I 1 2/m 1'
_space_group_name_Hall             '-I 2y'
loop_
  _space_group_symop_operation_xyz
 'x, y, z'
 '-x, y, -z'
 'x+1/2, y+1/2, z+1/2'
 '-x+1/2, y+1/2, -z+1/2'
 '-x, -y, -z'
 'x, -y, z'
 '-x+1/2, -y+1/2, -z+1/2'
 'x+1/2, -y+1/2, z+1/2'

_cell_length_a                     6.8224(2)
_cell_length_b                     15.1475(6)
_cell_length_c                     10.7963(4)
_cell_angle_alpha                  90
_cell_angle_beta                   94.549(2)
_cell_angle_gamma                  90
_cell_volume                       1112.20(7)
_cell_formula_units_Z              2
_cell_measurement_reflns_used      9896
_cell_measurement_temperature      296.15
_cell_measurement_theta_max        33.029
_cell_measurement_theta_min        2.321
_shelx_estimated_absorpt_T_max     0.071
_shelx_estimated_absorpt_T_min     0.057
_exptl_absorpt_coefficient_mu      56.303
_exptl_absorpt_correction_T_max    0.7467
_exptl_absorpt_correction_T_min    0.2409
_exptl_absorpt_correction_type     multi-scan
_exptl_absorpt_process_details
;
SADABS-2016/2 (Bruker,2016/2) was used for absorption correction.
wR2(int) was 0.1788 before and 0.0960 after correction.
The Ratio of minimum to maximum transmission is 0.3226.
The \l/2 correction factor is Not present.
;
_exptl_absorpt_special_details     ?
_exptl_crystal_colour              'clear yellowish colourless'
_exptl_crystal_colour_lustre       clear
_exptl_crystal_colour_modifier     yellowish
_exptl_crystal_colour_primary      colourless
_exptl_crystal_density_diffrn      5.875
_exptl_crystal_density_meas        ?
_exptl_crystal_density_method      ?
_exptl_crystal_description         block
_exptl_crystal_F_000               1644
_exptl_crystal_preparation         1
_exptl_crystal_recrystallization_method  2
_exptl_crystal_size_max            0.12
_exptl_crystal_size_mid            0.11
_exptl_crystal_size_min            0.1
_exptl_transmission_factor_max     ?
_exptl_transmission_factor_min     ?
_diffrn_reflns_av_R_equivalents    0.0646
_diffrn_reflns_av_unetI/netI       0.0343
_diffrn_reflns_Laue_measured_fraction_full  0.997
_diffrn_reflns_Laue_measured_fraction_max  0.997
_diffrn_reflns_limit_h_max         8
_diffrn_reflns_limit_h_min         -8
_diffrn_reflns_limit_k_max         18
_diffrn_reflns_limit_k_min         -18
_diffrn_reflns_limit_l_max         12
_diffrn_reflns_limit_l_min         -12
_diffrn_reflns_number              8773
_diffrn_reflns_point_group_measured_fraction_full  0.997
_diffrn_reflns_point_group_measured_fraction_max  0.997
_diffrn_reflns_theta_full          25.242
_diffrn_reflns_theta_max           25.349
_diffrn_reflns_theta_min           2.321
_diffrn_ambient_temperature        296.15
_diffrn_detector_area_resol_mean   ?
_diffrn_measured_fraction_theta_full  0.997
_diffrn_measured_fraction_theta_max  0.997
_diffrn_measurement_device_type    'Bruker APEX-II CCD'
_diffrn_measurement_method         '\f and \w scans'
_diffrn_radiation_type             MoK\a
_diffrn_radiation_wavelength       0.71073
_diffrn_source                     ?
_diffrn_source_current             1.4
_diffrn_source_power               0.07
_diffrn_source_voltage             50.0
_diffrn_standards_number           0
_reflns_Friedel_coverage           0.000
_reflns_Friedel_fraction_full      .
_reflns_Friedel_fraction_max       .
_reflns_number_gt                  1013
_reflns_number_total               1055
_reflns_special_details
;
 Reflections were merged by SHELXL according to the crystal
 class for the calculation of statistics and refinement.
 
 _reflns_Friedel_fraction is defined as the number of unique
 Friedel pairs measured divided by the number that would be
 possible theoretically, ignoring centric projections and
 systematic absences.
;
_reflns_threshold_expression       'I > 2\s(I)'
_computing_cell_refinement         'SAINT V8.38A (Bruker, 2018)'
_computing_data_collection         ?
_computing_data_reduction          'SAINT V8.38A (Bruker, 2018)'
_computing_molecular_graphics      'Olex2 1.3 (Dolomanov et al., 2009)'
_computing_publication_material    'Olex2 1.3 (Dolomanov et al., 2009)'
_computing_structure_refinement    'olex2.refine 1.3 (Bourhis et al., 2015)'
_computing_structure_solution      'olex2.solve 1.3 (Bourhis et al., 2015)'
_refine_diff_density_max           2.292
_refine_diff_density_min           -2.432
_refine_diff_density_rms           0.636
_refine_ls_extinction_coef         0.00146(14)
_refine_ls_extinction_expression  
 'Fc^*^=kFc[1+0.001xFc^2^\l^3^/sin(2\q)]^-1/4^'
_refine_ls_extinction_method       'SHELXL-2018/3 (Sheldrick 2018)'
_refine_ls_goodness_of_fit_ref     1.353
_refine_ls_hydrogen_treatment      undef
_refine_ls_matrix_type             full
_refine_ls_number_parameters       47
_refine_ls_number_reflns           1055
_refine_ls_number_restraints       0
_refine_ls_R_factor_all            0.0410
_refine_ls_R_factor_gt             0.0399
_refine_ls_restrained_S_all        1.353
_refine_ls_shift/su_max            0.000
_refine_ls_shift/su_mean           0.000
_refine_ls_structure_factor_coef   Fsqd
_refine_ls_weighting_details      
 'w=1/[\s^2^(Fo^2^)+(0.0441P)^2^+4.4916P] where P=(Fo^2^+2Fc^2^)/3'
_refine_ls_weighting_scheme        calc
_refine_ls_wR_factor_gt            0.0887
_refine_ls_wR_factor_ref           0.0894
_refine_special_details            ?
_olex2_refinement_description
;
;
_atom_sites_solution_hydrogens     .
_atom_sites_solution_primary       iterative
_atom_sites_solution_secondary     ?
loop_
  _atom_site_label
  _atom_site_type_symbol
  _atom_site_fract_x
  _atom_site_fract_y
  _atom_site_fract_z
  _atom_site_U_iso_or_equiv
  _atom_site_adp_type
  _atom_site_occupancy
  _atom_site_site_symmetry_order
  _atom_site_calc_flag
  _atom_site_refinement_flags_posn
  _atom_site_refinement_flags_adp
  _atom_site_refinement_flags_occupancy
  _atom_site_disorder_assembly
  _atom_site_disorder_group
 Hg1 Hg 0.49870(5) 0.66627(3) 0.31585(3) 0.0478(2) Uani 1 1 d . . . . .
 Rb1 Rb 1.000000 0.500000 0.500000 0.0681(7) Uani 1 4 d S T P . .
 Br1 Br 0.500000 0.500000 0.500000 0.0342(4) Uani 1 4 d S T P . .
 Br2 Br 0.77752(12) 0.62423(6) 0.20346(8) 0.0365(3) Uani 1 1 d . . . . .
 Br3 Br 0.22099(12) 0.71902(7) 0.42282(8) 0.0400(3) Uani 1 1 d . . . . .
 Hg2 Hg 0.500000 0.500000 0.000000 0.0444(3) Uani 1 4 d S T P . .
 Br4 Br 0.24572(19) 0.500000 0.14404(12) 0.0462(4) Uani 1 2 d S T P . .

loop_
  _atom_site_aniso_label
  _atom_site_aniso_U_11
  _atom_site_aniso_U_22
  _atom_site_aniso_U_33
  _atom_site_aniso_U_23
  _atom_site_aniso_U_13
  _atom_site_aniso_U_12
 Hg1 0.0355(3) 0.0686(4) 0.0408(3) -0.00658(16) 0.01168(19) 0.01182(17)
 Rb1 0.0282(9) 0.0585(13) 0.117(2) 0.000 0.0048(11) 0.000
 Br1 0.0310(8) 0.0341(8) 0.0378(9) 0.000 0.0052(7) 0.000
 Br2 0.0338(5) 0.0341(5) 0.0436(5) -0.0047(3) 0.0153(4) -0.0008(3)
 Br3 0.0331(5) 0.0543(6) 0.0336(5) 0.0035(4) 0.0090(4) 0.0127(4)
 Hg2 0.0452(4) 0.0509(5) 0.0396(4) 0.000 0.0192(3) 0.000
 Br4 0.0332(6) 0.0707(9) 0.0362(7) 0.000 0.0115(5) 0.000

_geom_special_details
;
 All esds (except the esd in the dihedral angle between two l.s. planes)
 are estimated using the full covariance matrix.  The cell esds are taken
 into account individually in the estimation of esds in distances, angles
 and torsion angles; correlations between esds in cell parameters are only
 used when they are defined by crystal symmetry.  An approximate (isotropic)
 treatment of cell esds is used for estimating esds involving l.s. planes.
;
loop_
  _geom_bond_atom_site_label_1
  _geom_bond_atom_site_label_2
  _geom_bond_distance
  _geom_bond_site_symmetry_2
  _geom_bond_publ_flag
 Hg1 Br2 2.4213(9) . ?
 Hg1 Br3 2.4308(8) . ?
 Rb1 Br1 3.41120(9) 1_655 ?
 Rb1 Br1 3.41120(10) . ?
 Rb1 Br2 3.9146(9) 6_565 ?
 Rb1 Br2 3.9146(9) 2_756 ?
 Rb1 Br2 3.9146(9) . ?
 Rb1 Br2 3.9146(9) 5_766 ?
 Rb1 Br3 3.7647(10) 5_666 ?
 Rb1 Br3 3.7647(10) 1_655 ?
 Rb1 Br3 3.7647(10) 6_665 ?
 Rb1 Br3 3.7647(10) 2_656 ?
 Hg2 Br4 2.4199(13) . ?
 Hg2 Br4 2.4199(13) 5_665 ?

loop_
  _geom_angle_atom_site_label_1
  _geom_angle_atom_site_label_2
  _geom_angle_atom_site_label_3
  _geom_angle
  _geom_angle_site_symmetry_1
  _geom_angle_site_symmetry_3
  _geom_angle_publ_flag
 Br2 Hg1 Br3 175.92(4) . . ?
 Br1 Rb1 Br1 180.0 1_655 . ?
 Br1 Rb1 Br2 108.836(12) 1_655 . ?
 Br1 Rb1 Br2 71.163(12) . 6_565 ?
 Br1 Rb1 Br2 108.837(12) . 5_766 ?
 Br1 Rb1 Br2 71.163(12) 1_655 5_766 ?
 Br1 Rb1 Br2 71.164(12) . . ?
 Br1 Rb1 Br2 108.837(12) 1_655 6_565 ?
 Br1 Rb1 Br2 108.837(12) . 2_756 ?
 Br1 Rb1 Br2 71.163(12) 1_655 2_756 ?
 Br1 Rb1 Br3 114.710(12) . 1_655 ?
 Br1 Rb1 Br3 114.710(12) . 6_665 ?
 Br1 Rb1 Br3 65.290(12) . 2_656 ?
 Br1 Rb1 Br3 65.290(12) . 5_666 ?
 Br1 Rb1 Br3 114.710(12) 1_655 2_656 ?
 Br1 Rb1 Br3 65.290(12) 1_655 6_665 ?
 Br1 Rb1 Br3 114.710(12) 1_655 5_666 ?
 Br1 Rb1 Br3 65.290(12) 1_655 1_655 ?
 Br2 Rb1 Br2 180.0 2_756 6_565 ?
 Br2 Rb1 Br2 57.46(2) 6_565 . ?
 Br2 Rb1 Br2 180.0 5_766 . ?
 Br2 Rb1 Br2 57.46(2) 2_756 5_766 ?
 Br2 Rb1 Br2 122.54(2) 2_756 . ?
 Br2 Rb1 Br2 122.54(2) 6_565 5_766 ?
 Br3 Rb1 Br2 117.940(18) 5_666 . ?
 Br3 Rb1 Br2 117.939(18) 6_665 2_756 ?
 Br3 Rb1 Br2 62.061(18) 5_666 5_766 ?
 Br3 Rb1 Br2 112.253(18) 1_655 6_565 ?
 Br3 Rb1 Br2 112.253(18) 2_656 5_766 ?
 Br3 Rb1 Br2 117.939(18) 2_656 6_565 ?
 Br3 Rb1 Br2 67.747(18) 6_665 5_766 ?
 Br3 Rb1 Br2 112.253(18) 6_665 . ?
 Br3 Rb1 Br2 67.747(18) 2_656 . ?
 Br3 Rb1 Br2 112.253(18) 5_666 2_756 ?
 Br3 Rb1 Br2 62.061(18) 2_656 2_756 ?
 Br3 Rb1 Br2 67.747(18) 5_666 6_565 ?
 Br3 Rb1 Br2 117.939(18) 1_655 5_766 ?
 Br3 Rb1 Br2 67.747(18) 1_655 2_756 ?
 Br3 Rb1 Br2 62.060(18) 1_655 . ?
 Br3 Rb1 Br2 62.061(18) 6_665 6_565 ?
 Br3 Rb1 Br3 123.58(3) 1_655 6_665 ?
 Br3 Rb1 Br3 180.00(3) 6_665 2_656 ?
 Br3 Rb1 Br3 123.58(3) 5_666 2_656 ?
 Br3 Rb1 Br3 56.42(3) 5_666 6_665 ?
 Br3 Rb1 Br3 180.0 5_666 1_655 ?
 Br3 Rb1 Br3 56.42(3) 1_655 2_656 ?
 Rb1 Br1 Rb1 180.0 1_455 . ?
 Hg1 Br2 Rb1 89.18(3) . . ?
 Hg1 Br3 Rb1 99.00(3) . 1_455 ?
 Br4 Hg2 Br4 180.0 . 5_665 ?

loop_
  _diffrn_refln_index_h
  _diffrn_refln_index_k
  _diffrn_refln_index_l
  _diffrn_refln_intensity_net
  _diffrn_refln_intensity_u
 -2 0 0 909.21 71.39
 2 0 0 865.11 71.39
 -2 0 0 1053.59 71.49
 2 0 0 918.91 71.39
 2 0 0 881.31 71.39
 4 0 0 166.58 12.3
 -4 0 0 162.38 12.5
 4 0 0 157.18 12.3
 4 0 0 145.79 12.3
 -4 0 0 150.78 12.4
 -6 0 0 3063.89 263.57
 -6 0 0 3780.92 263.57
 6 0 0 3223.28 263.37
 6 0 0 3606.44 263.47
 -6 0 0 3405.06 263.77
 8 0 0 2247.38 151.18
 8 0 0 2149.88 151.08
 8 0 0 1751.32 150.98
 -8 0 0 2153.68 151.18
 -8 0 0 1730.33 151.38
 -8 0 0 1694.53 151.18
 10 0 0 1026 82.19
 10 0 0 1021.3 82.09
 10 0 0 1108.09 81.79
 -10 0 0 1076.99 82.49
 12 0 0 154.58 14.7
 -12 0 0 154.98 14.8
 12 0 0 164.18 15.3
 -12 0 0 145.79 14.1
 -12 0 0 174.48 15.1
 -14 0 0 10.3 5.6
 -14 0 0 24.7 7.1
 -1 -1 0 4.5 0.6
 1 -1 0 4.9 0.6
 1 -1 0 4.3 0.5
 -1 -1 0 5.6 0.8
 -1 1 0 4.4 0.5
 1 1 0 5.9 0.7
 -1 1 0 5.2 0.5
 3 -1 0 50.89 4.2
 3 -1 0 52.79 4.1
 -3 -1 0 51.49 4.3
 3 -1 0 49.5 4
 3 1 0 57.89 4.2
 -3 1 0 46 4.1
 -3 1 0 46.2 4.3
 -3 1 0 51.69 4.1
 3 1 0 49.5 4.2
 -5 -1 0 11.7 2.1
 -5 -1 0 11.7 1.7
 5 -1 0 13.3 1.8
 5 -1 0 15.3 1.5
 -5 -1 0 13.5 2.6
 5 -1 0 11.3 1.5
 5 1 0 12.8 1.6
 5 1 0 10.6 1.9
 -5 1 0 15.5 1.6
 5 1 0 14 1.8
 -5 1 0 12.7 1.9
 7 -1 0 122.99 10.5
 7 -1 0 129.09 10.3
 -7 -1 0 123.19 11
 7 -1 0 127.99 10.6
 -7 -1 0 135.99 11.4
 -7 -1 0 144.49 10.7
 7 1 0 140.99 10.4
 -7 1 0 116.79 11.1
 7 1 0 146.09 10.7
 7 1 0 119.69 10.6
 -7 1 0 128.09 10.9
 -7 1 0 128.39 10.6
 -9 -1 0 254.27 23.3
 -9 -1 0 277.57 23
 9 -1 0 282.67 22.4
 -9 -1 0 270.97 22.6
 9 -1 0 309.07 22.6
 -9 1 0 311.77 22.6
 9 1 0 266.17 22.2
 -9 1 0 302.47 23.2
 -9 1 0 267.07 22.9
 9 1 0 270.77 22.5
 9 1 0 305.47 22.7
 11 -1 0 160.18 15.3
 11 -1 0 200.08 14.6
 11 -1 0 201.08 15.7
 -11 -1 0 184.48 16.3
 -11 -1 0 194.98 16.5
 11 1 0 197.98 14.6
 -11 1 0 178.28 16.2
 11 1 0 177.08 15.6
 -11 1 0 180.18 16.2
 11 1 0 185.28 15.4
 -11 1 0 159.38 15.4
 -13 -1 0 63.89 9.5
 -13 -1 0 35.4 8.4
 -13 1 0 49.3 8.2
 -13 1 0 59.49 10.4
 -13 1 0 63.29 9.4
 0 2 0 291.37 22.1
 0 2 0 278.17 22.1
 -2 -2 0 1771.52 130.19
 2 -2 0 1691.03 129.89
 -2 -2 0 1697.43 129.99
 2 2 0 1668.13 129.99
 -2 2 0 1638.74 129.89
 2 2 0 1815.12 130.09
 -2 2 0 1513.55 130.09
 -4 -2 0 1005.7 65.99
 -4 -2 0 770.02 66.09
 4 2 0 823.92 65.99
 -4 2 0 839.02 65.99
 4 2 0 825.12 65.99
 -6 -2 0 796.02 64.79
 -6 -2 0 758.82 64.79
 -6 -2 0 820.42 64.59
 6 -2 0 831.92 64.49
 6 -2 0 930.71 64.29
 6 2 0 795.22 64.49
 6 2 0 836.52 64.59
 -6 2 0 816.22 64.49
 6 2 0 870.01 64.49
 -6 2 0 866.11 64.79
 8 -2 0 2846.12 218.28
 -8 -2 0 2901.91 218.68
 -8 -2 0 2630.34 218.78
 -8 2 0 3069.99 218.58
 -8 2 0 2500.55 218.58
 8 2 0 3209.48 218.58
 8 2 0 2728.73 218.38
 -8 2 0 2753.62 218.88
 -10 -2 0 29.5 4.4
 -10 -2 0 25.3 4.8
 10 -2 0 24.8 4.1
 -10 -2 0 15.8 5.6
 10 -2 0 18.7 3.2
 10 2 0 16.3 2.8
 10 2 0 22.6 3.6
 -10 2 0 17.9 5.1
 -10 2 0 31.5 4.9
 10 2 0 19 3.7
 -12 -2 0 3 6.9
 12 -2 0 14.7 4.9
 -12 -2 0 20.7 5.9
 -12 -2 0 9.2 3.5
 -12 2 0 14.6 5.7
 -12 2 0 5.7 4
 12 2 0 8.9 2.3
 -12 2 0 13.5 4.9
 -14 -2 0 42.4 8.4
 -14 2 0 56.69 9.7
 -14 2 0 36.7 7.4
 -1 -3 0 1920.81 161.08
 1 -3 0 1987.4 161.08
 1 3 0 2432.96 161.18
 -1 3 0 2013.2 161.18
 -3 -3 0 3374.56 249.38
 3 -3 0 3706.33 249.18
 -3 -3 0 3571.24 249.18
 -3 3 0 2823.72 248.98
 3 3 0 3184.88 249.18
 -3 3 0 2725.13 248.98
 -3 3 0 3224.78 249.18
 5 -3 0 681.43 50.19
 5 -3 0 639.24 50.29
 -5 -3 0 648.84 50.59
 -5 -3 0 578.94 50.59
 -5 -3 0 636.94 50.39
 5 -3 0 735.73 50.09
 -5 3 0 629.74 50.49
 5 3 0 629.24 50.29
 5 3 0 696.93 50.39
 -5 3 0 604.74 50.29
 7 -3 0 18.3 2.3
 7 -3 0 15.8 2.2
 -7 -3 0 7.7 1.9
 -7 -3 0 13.3 3.4
 7 -3 0 11.9 1.6
 7 3 0 14.6 2.3
 -7 3 0 12.8 2.1
 -7 3 0 10 2.5
 7 3 0 11.9 2.6
 9 -3 0 412.26 36.3
 -9 -3 0 497.35 37.4
 9 -3 0 481.85 36.1
 9 -3 0 479.85 36.5
 -9 -3 0 492.95 37.1
 9 3 0 464.85 36.6
 -9 3 0 415.86 36.7
 9 3 0 445.66 36.3
 -9 3 0 457.85 36.5
 -9 3 0 515.05 37
 -11 -3 0 489.35 41.7
 -11 -3 0 493.55 42.2
 -11 -3 0 581.34 42.5
 11 -3 0 522.25 41.5
 11 -3 0 463.65 41.3
 -11 3 0 521.35 41.6
 11 3 0 545.45 41.6
 -11 3 0 570.44 42
 11 3 0 531.75 41
 -11 3 0 557.64 42
 -13 -3 0 4.8 6.4
 -13 -3 0 7.9 5
 -13 3 0 8.4 6.7
 -13 3 0 0.7 4.3
 13 3 0 1.4 2.4
 -13 3 0 -3 5
 0 -4 0 5.3 1.1
 0 4 0 7.2 1.3
 2 -4 0 4931.91 397.06
 -2 -4 0 5654.73 397.06
 2 -4 0 5594.04 397.06
 2 4 0 5395.56 396.96
 2 4 0 4988.3 397.06
 -2 4 0 4327.47 396.96
 4 -4 0 11.8 1.9
 -4 -4 0 8.3 2.1
 4 -4 0 10.9 1.2
 4 -4 0 10.6 1.4
 -4 -4 0 8 2.5
 -4 4 0 7.9 2
 -4 4 0 14.2 1.4
 4 4 0 12.5 2.3
 -4 4 0 14.7 1.8
 4 4 0 11.4 2.2
 -6 -4 0 115.99 10.2
 -6 -4 0 107.79 9.6
 6 -4 0 111.59 9.1
 6 -4 0 113.19 9.3
 6 -4 0 114.99 9.4
 -6 -4 0 116.89 10.3
 6 4 0 125.09 9.6
 -6 4 0 115.39 9.6
 6 4 0 127.89 9.7
 -6 4 0 111.29 10
 8 -4 0 1496.85 109.39
 -8 -4 0 1369.76 109.59
 8 -4 0 1404.16 109.29
 -8 -4 0 1421.36 109.89
 -8 -4 0 1376.36 110.09
 8 4 0 1400.76 109.49
 -8 4 0 1508.05 109.79
 -8 4 0 1348.67 109.39
 8 4 0 1397.16 109.29
 -10 -4 0 68.69 10.1
 -10 -4 0 92.29 10.4
 10 -4 0 88.09 8.2
 10 -4 0 104.89 7.6
 10 -4 0 88.09 8.2
 10 4 0 102.89 7.9
 -10 4 0 102.29 8.5
 -10 4 0 79.29 9.3
 -10 4 0 77.09 9.3
 -12 -4 0 184.58 15.8
 -12 -4 0 192.48 17.2
 -12 -4 0 185.78 17
 12 4 0 165.58 14.2
 -12 4 0 171.18 16.3
 -12 4 0 164.28 15.7
 -14 -4 0 197.98 17.7
 -14 -4 0 181.88 16.9
 -14 4 0 137.39 16.2
 -14 4 0 162.88 16.3
 1 -5 0 831.12 61.09
 1 -5 0 896.81 61.29
 -1 -5 0 786.92 61.29
 -1 -5 0 735.03 61.29
 1 5 0 730.43 61.29
 -1 5 0 732.03 61.29
 1 5 0 841.12 61.29
 -1 5 0 771.42 61.29
 -3 -5 0 1002.4 74.79
 -3 -5 0 862.71 74.89
 3 -5 0 1082.79 74.39
 3 -5 0 938.01 74.69
 3 -5 0 987.5 74.69
 3 5 0 923.81 74.59
 3 5 0 972.4 74.79
 -3 5 0 936.71 74.69
 5 -5 0 523.45 37.9
 -5 -5 0 474.75 38.6
 -5 -5 0 474.85 38.1
 5 -5 0 483.75 37.8
 5 -5 0 478.15 38
 -5 -5 0 513.35 38.5
 -5 5 0 460.15 38.3
 -5 5 0 512.35 37.9
 5 5 0 506.05 38.2
 5 5 0 471.75 38.1
 -5 5 0 469.05 38
 7 -5 0 2062.19 136.19
 -7 -5 0 1789.42 136.69
 7 -5 0 1690.03 136.39
 -7 -5 0 1721.03 137.09
 -7 5 0 1752.32 136.79
 7 5 0 1751.52 136.59
 -7 5 0 1523.95 136.49
 7 5 0 1829.02 136.49
 -9 -5 0 45.5 7
 9 -5 0 38.5 4.6
 9 -5 0 44 4.4
 -9 -5 0 56.89 7.8
 -9 -5 0 36.6 5.1
 -9 5 0 42.1 6.1
 9 5 0 39.5 5.6
 -9 5 0 48.3 5.7
 9 5 0 33 4.4
 11 -5 0 201.48 16.3
 -11 -5 0 206.38 17
 -11 -5 0 204.08 18
 11 -5 0 170.48 16.1
 -11 5 0 193.18 17.3
 11 5 0 218.88 16.9
 -11 5 0 189.68 16.4
 -11 5 0 179.78 17
 11 5 0 208.38 15.9
 -13 -5 0 45.6 11.7
 -13 -5 0 44.2 14.1
 -13 5 0 25.7 5.9
 -13 5 0 39.1 8.4
 -13 5 0 60.79 9.1
 13 5 0 39.7 5
 0 -6 0 5649.93 417.16
 0 -6 0 5290.67 417.06
 0 6 0 4584.44 416.96
 0 6 0 6106.29 417.16
 2 -6 0 293.07 27.9
 2 -6 0 395.36 27.5
 -2 -6 0 367.56 27.9
 -2 -6 0 358.26 27.8
 2 -6 0 388.96 27.8
 -2 -6 0 330.57 28
 -2 6 0 360.46 27.5
 2 6 0 350.56 28
 2 6 0 351.16 27.8
 -2 6 0 359.86 27.9
 -2 6 0 343.27 27.5
 -4 -6 0 162.58 12
 4 -6 0 154.78 11.6
 4 -6 0 133.79 12
 4 -6 0 150.68 12
 4 -6 0 145.89 11.5
 4 6 0 161.88 12
 -4 6 0 141.19 11.7
 -4 6 0 144.39 11.6
 4 6 0 141.19 12.2
 -4 6 0 128.99 12.1
 -6 -6 0 5400.16 374.36
 6 -6 0 4422.56 373.66
 6 -6 0 4412.26 373.56
 -6 -6 0 4795.72 374.26
 6 6 0 4741.63 373.86
 -6 6 0 4930.81 373.76
 -6 6 0 4831.32 374.06
 -6 6 0 4920.61 373.66
 6 6 0 5153.68 373.86
 -8 -6 0 91.49 9.5
 -8 -6 0 66.99 9.3
 8 -6 0 78.49 7.6
 8 -6 0 98.09 7.3
 -8 -6 0 87.29 8
 -8 6 0 94.89 7.5
 -8 6 0 101.09 8.8
 8 6 0 75.39 7.7
 8 6 0 76.09 8
 -10 -6 0 207.68 19.8
 -10 -6 0 250.07 21.4
 -10 -6 0 259.57 21
 10 -6 0 237.08 19.3
 -10 6 0 239.68 20.2
 -10 6 0 250.77 20.1
 10 6 0 246.08 20.3
 10 6 0 262.77 19.3
 -10 6 0 219.28 19.5
 -12 -6 0 73.49 11.4
 -12 -6 0 50.59 8.6
 -12 6 0 58.09 7.4
 12 6 0 44.6 5.6
 -12 6 0 41.2 7
 -14 6 0 26.7 7.8
 14 6 0 27.8 5.2
 14 6 0 27.2 4.5
 1 -7 0 534.55 39.1
 -1 -7 0 461.35 39.4
 1 -7 0 500.25 39.4
 -1 -7 0 502.75 39.4
 1 7 0 516.05 39.5
 1 7 0 523.45 39.5
 -1 7 0 510.05 39.4
 1 7 0 466.65 39.4
 -1 7 0 527.25 39.1
 -3 -7 0 71.99 7
 3 -7 0 60.19 6.5
 -3 -7 0 67.89 6.4
 -3 -7 0 61.39 6.1
 3 -7 0 67.79 6.2
 3 -7 0 77.09 5.5
 -3 7 0 75.09 6.3
 -3 7 0 64.49 5.6
 -3 7 0 75.79 5.7
 3 7 0 58.99 6.4
 3 7 0 61.69 6.2
 5 -7 0 308.87 23
 -5 -7 0 303.57 23.3
 5 -7 0 288.27 22.5
 -5 -7 0 267.77 23.5
 -5 -7 0 286.97 22.9
 5 -7 0 287.97 22.5
 5 -7 0 277.17 22.8
 5 7 0 307.77 22.9
 -5 7 0 306.87 23.1
 -5 7 0 282.77 22.5
 5 7 0 245.68 22.9
 -5 7 0 288.07 22.7
 -7 -7 0 107.39 10.7
 7 -7 0 97.99 9.1
 7 -7 0 104.69 8.7
 -7 -7 0 118.49 11
 7 -7 0 96.49 8.5
 -7 -7 0 114.79 9.4
 7 -7 0 103.49 9.6
 7 7 0 121.49 9.5
 7 7 0 116.29 9.6
 -7 7 0 88.29 8.8
 -7 7 0 123.09 10.1
 9 -7 0 77.19 6.9
 9 -7 0 75.49 7.3
 -9 -7 0 88.39 10
 -9 -7 0 77.59 11.4
 -9 7 0 72.39 7
 9 7 0 76.79 7.8
 -9 7 0 73.99 8.3
 -9 7 0 75.29 8.2
 9 7 0 78.19 7.3
 -11 -7 0 15.3 7.1
 -11 -7 0 14.2 7
 11 -7 0 11.1 3.1
 -11 -7 0 15 4.1
 -11 7 0 22.6 3.9
 -11 7 0 17.4 5
 11 7 0 22 7.6
 11 7 0 17.5 3.4
 -11 7 0 18.5 5.4
 -13 -7 0 117.79 12.5
 -13 -7 0 96.69 14
 -13 7 0 104.39 11.6
 -13 7 0 99.19 11.6
 13 7 0 87.79 9.3
 0 -8 0 1120.29 89.19
 0 -8 0 1073.09 89.29
 0 8 0 1241.28 89.39
 0 8 0 1168.08 89.39
 2 -8 0 296.07 26.8
 -2 -8 0 352.46 26.7
 2 -8 0 373.76 26.6
 2 -8 0 358.66 26.2
 -2 -8 0 328.07 26.8
 2 8 0 339.37 26.7
 -2 8 0 346.27 26.3
 2 8 0 292.67 26.7
 -2 8 0 337.77 26.6
 4 -8 0 422.26 30.4
 4 -8 0 411.36 29.9
 -4 -8 0 378.66 30.6
 -4 -8 0 333.77 30.2
 -4 -8 0 323.57 30.8
 4 -8 0 393.66 30.5
 -4 8 0 392.46 30
 4 8 0 400.96 30.6
 -4 8 0 397.66 30.5
 -4 8 0 397.86 30.1
 4 8 0 376.56 30.4
 6 -8 0 142.59 11.1
 -6 -8 0 123.69 11.1
 6 -8 0 121.09 11.1
 -6 -8 0 146.79 12.1
 -6 8 0 133.09 11.5
 6 8 0 127.19 11.2
 6 8 0 122.39 11.3
 -6 8 0 135.69 11.4
 -6 8 0 127.09 10.6
 -8 -8 0 346.77 26.3
 -8 -8 0 331.97 26.3
 8 -8 0 340.07 25.3
 -8 -8 0 321.07 25.2
 8 -8 0 290.57 24.8
 8 -8 0 305.37 24.6
 8 8 0 303.77 25
 -8 8 0 336.77 24.8
 8 8 0 283.57 25.1
 -8 8 0 279.57 25.4
 10 -8 0 28.7 4.9
 -10 -8 0 44.2 9.4
 -10 -8 0 22.5 7.1
 -10 -8 0 22.1 4.5
 10 -8 0 27.5 4.5
 -10 8 0 25 4.6
 -10 8 0 36.4 6.8
 10 8 0 30.3 5.1
 10 8 0 24.4 4.8
 -10 8 0 16.9 5
 -12 -8 0 -7.4 4.8
 -12 -8 0 11.1 8
 12 -8 0 0.9 5.5
 -12 8 0 -2.6 5.4
 -12 8 0 -3.1 4
 12 8 0 -0.3 3.3
 -12 8 0 10.9 6.8
 14 8 0 77.59 8.3
 14 8 0 73.99 8.6
 -1 -9 0 132.19 11.2
 -1 -9 0 143.09 11.1
 -1 9 0 149.88 10.6
 1 9 0 120.09 10.5
 -1 9 0 110.49 11.4
 -1 9 0 120.99 11
 1 9 0 154.58 11.4
 1 9 0 120.09 11.3
 -3 -9 0 3685.43 266.27
 3 -9 0 3117.39 265.77
 3 -9 0 3703.83 266.27
 -3 9 0 3234.48 266.27
 3 9 0 3497.45 266.37
 5 -9 0 2665.53 223.38
 5 -9 0 3154.98 222.98
 -5 -9 0 2750.02 223.38
 -5 -9 0 3051.19 223.38
 -5 -9 0 2667.63 223.78
 -5 -9 0 2684.83 223.58
 5 -9 0 3307.77 223.38
 5 9 0 2772.02 223.48
 5 9 0 3263.57 223.58
 -5 9 0 2577.54 223.28
 -7 -9 0 16.3 3.4
 7 -9 0 15.1 2.8
 -7 -9 0 26.3 6
 7 -9 0 19.5 3.7
 7 -9 0 19.5 3.4
 -7 -9 0 23.6 4.1
 -7 -9 0 11.5 4.8
 7 9 0 28.3 4.2
 -7 9 0 14.9 3.7
 7 9 0 21.6 3.9
 -7 9 0 19.7 2.9
 -7 9 0 26.8 4.2
 -9 -9 0 9.2 3.5
 9 -9 0 9.2 2.3
 9 -9 0 6.7 6.3
 9 -9 0 4.6 3.3
 -9 -9 0 16.3 6
 -9 -9 0 2.2 6.1
 9 9 0 8.1 3.4
 -9 9 0 12 4.5
 -9 9 0 9.8 2.8
 9 9 0 4 4.2
 -9 9 0 5.3 4
 -11 -9 0 71.19 9.6
 11 -9 0 87.69 8.1
 11 -9 0 84.19 9.6
 -11 -9 0 98.89 12.5
 11 9 0 79.29 8.1
 -11 9 0 63.49 8.5
 -11 9 0 76.59 10.7
 -11 9 0 68.29 9.6
 -13 -9 0 105.29 13.1
 13 -9 0 94.49 12.6
 13 9 0 86.29 8.9
 13 9 0 107.39 9.6
 -13 9 0 67.19 11.9
 0 -10 0 167.58 16.7
 0 -10 0 206.38 15.9
 0 -10 0 198.78 16.5
 0 10 0 213.18 16.9
 0 10 0 197.38 16.7
 0 10 0 207.98 16.6
 0 10 0 218.48 16
 -2 -10 0 925.71 69.49
 2 -10 0 907.71 69.29
 -2 -10 0 819.52 69.29
 2 -10 0 795.92 69.59
 2 10 0 938.41 69.59
 2 10 0 919.81 69.49
 2 10 0 903.91 68.89
 -2 10 0 912.81 69.09
 -2 10 0 884.81 69.29
 4 -10 0 158.88 12.4
 -4 -10 0 144.69 13.6
 4 -10 0 147.59 11.7
 4 -10 0 144.69 12.9
 -4 -10 0 164.58 13.1
 4 10 0 141.39 12.8
 4 10 0 136.39 12.8
 -4 10 0 144.39 12
 -4 10 0 136.39 11.7
 -6 -10 0 3.4 5.6
 -6 -10 0 0.1 2.5
 6 -10 0 8.5 3.1
 -6 -10 0 1.2 2.9
 6 -10 0 -0.4 1.4
 -6 -10 0 0.4 4
 6 -10 0 5 3.1
 6 10 0 6.2 3.5
 -6 10 0 3 1.6
 -6 10 0 5.2 3
 -6 10 0 1.5 2.9
 6 10 0 -2.7 3
 8 -10 0 365.26 28.3
 8 -10 0 403.06 29.1
 -8 -10 0 303.47 28.7
 -8 -10 0 383.86 30.1
 -8 -10 0 413.86 30.5
 8 -10 0 352.06 28.7
 -8 10 0 350.56 28.5
 8 10 0 379.16 29
 -8 10 0 332.27 29
 8 10 0 335.07 29
 -8 10 0 357.16 29.1
 10 -10 0 3.3 2.9
 -10 -10 0 8.8 4.2
 -10 -10 0 7 7.8
 -10 -10 0 8.6 4.4
 -10 -10 0 0.8 6.6
 10 10 0 4.8 4.4
 -10 10 0 6.5 4.6
 -10 10 0 14.1 3.3
 12 -10 0 9.1 6.3
 -12 -10 0 8.7 6.1
 -12 -10 0 0.1 5.6
 -12 -10 0 26.1 9.2
 12 10 0 11.6 4.4
 -12 10 0 4.2 5.1
 -12 10 0 2.3 5.6
 14 10 0 73.79 9.6
 -1 -11 0 39.7 6.1
 -1 -11 0 41.1 5.2
 1 -11 0 47.2 3.7
 1 -11 0 38.1 7.5
 1 11 0 43.6 4
 -1 11 0 43.7 5.3
 1 11 0 29.5 5.9
 -1 11 0 34.8 4
 -1 11 0 32.1 5.6
 1 11 0 36 5.5
 -1 11 0 34.9 5
 3 -11 0 353.26 25.4
 -3 -11 0 368.26 26.8
 -3 -11 0 330.17 26.4
 -3 -11 0 279.47 26.1
 3 -11 0 275.07 26.6
 3 -11 0 364.06 26.1
 3 11 0 301.67 26.4
 3 11 0 334.77 25.5
 -3 11 0 324.87 25.6
 -3 11 0 320.77 26.1
 3 11 0 323.27 26.4
 5 -11 0 672.73 51.09
 5 -11 0 661.63 50.49
 -5 -11 0 665.03 51.69
 -5 -11 0 627.94 51.09
 -5 -11 0 676.53 52.09
 5 -11 0 691.53 51.39
 -5 -11 0 625.94 51.09
 5 11 0 613.64 51.29
 -5 11 0 619.04 51.09
 -5 11 0 663.13 50.69
 -5 11 0 647.64 50.89
 5 11 0 651.33 51.39
 -7 -11 0 57.79 7.5
 7 -11 0 79.59 7.7
 -7 -11 0 58.19 9.6
 7 -11 0 70.89 7.7
 -7 -11 0 80.39 9.6
 7 -11 0 63.89 6
 -7 -11 0 57.29 7.3
 7 11 0 59.79 8.4
 -7 11 0 58.59 7.7
 -7 11 0 74.29 7.7
 7 11 0 79.49 8
 -7 11 0 60.89 6.4
 9 -11 0 5.9 3.8
 9 -11 0 0.7 2.2
 -9 -11 0 -3.3 6.5
 9 -11 0 3.4 4.2
 -9 -11 0 0.8 7.3
 -9 -11 0 1.1 3.7
 -9 -11 0 3.1 4.1
 9 11 0 14.2 5.4
 -9 11 0 4 4.3
 9 11 0 4.1 4
 -9 11 0 5 5.4
 -9 11 0 5.6 2.8
 -11 -11 0 12 8.6
 11 -11 0 6.1 5.5
 -11 -11 0 26.3 6.2
 -11 -11 0 15.1 5.9
 -11 11 0 10 5.5
 -11 11 0 10 4.6
 11 11 0 14.3 4.6
 11 11 0 10.3 3.7
 13 11 0 101.69 10.6
 13 11 0 96.29 9.9
 -13 11 0 64.79 15
 0 -12 0 436.96 36.9
 0 -12 0 457.05 35.8
 0 -12 0 466.15 36.5
 0 12 0 464.35 37.1
 0 12 0 477.95 36
 0 12 0 435.76 36.7
 0 12 0 483.05 36.6
 2 -12 0 18.4 2.4
 -2 -12 0 6.8 4.2
 -2 -12 0 27.8 4.4
 2 -12 0 23 5.9
 -2 12 0 11.6 5.1
 -2 12 0 16.4 2.7
 2 12 0 20.6 4.3
 2 12 0 19.6 4.5
 2 12 0 16.1 2.9
 -2 12 0 16.9 3.7
 -2 12 0 16.9 3.9
 -4 -12 0 20.8 6
 4 -12 0 13.5 5.5
 4 -12 0 12.8 3.8
 -4 -12 0 15 4.1
 -4 -12 0 32.5 5.1
 4 -12 0 19.5 2.7
 -4 12 0 22 3.9
 4 12 0 20.4 4.7
 4 12 0 29.6 5.1
 -4 12 0 28.1 4.3
 4 12 0 20.2 3.2
 6 -12 0 999.4 73.89
 6 -12 0 1007.1 73.29
 -6 -12 0 1046 74.59
 -6 -12 0 810.72 73.79
 -6 -12 0 982.3 73.99
 -6 -12 0 905.51 74.79
 6 -12 0 928.41 73.99
 -6 12 0 956.7 73.89
 6 12 0 978.9 74.19
 6 12 0 999.4 74.19
 -6 12 0 875.01 73.69
 -6 12 0 863.81 73.39
 -8 -12 0 16.7 4.2
 8 -12 0 12.7 2.6
 8 -12 0 17.9 4.6
 -8 -12 0 19.8 6.6
 -8 -12 0 14.4 4.5
 -8 -12 0 26.2 8.6
 8 -12 0 24.1 4.9
 8 12 0 12.8 4.6
 -8 12 0 20.6 5.6
 8 12 0 13 5.7
 -8 12 0 3.5 4.3
 -10 -12 0 9.3 5.1
 -10 -12 0 12.7 5.6
 10 -12 0 1.9 5.9
 -10 -12 0 10.3 8
 10 -12 0 2.9 3
 -10 12 0 8.6 4.9
 10 12 0 11.1 3.7
 10 12 0 9.3 4.6
 -10 12 0 5 8.6
 12 -12 0 43.2 8.4
 -12 -12 0 33.3 8.1
 -12 -12 0 41.2 8.7
 -12 12 0 38 7.6
 12 12 0 42.2 8.2
 1 -13 0 72.19 11.3
 -1 -13 0 91.09 10.2
 -1 -13 0 103.99 9.4
 1 -13 0 84.79 7.6
 1 -13 0 112.29 9.3
 1 13 0 100.49 8
 1 13 0 93.29 10.6
 -1 13 0 79.99 9.2
 -1 13 0 80.69 10.9
 1 13 0 90.79 9.7
 -1 13 0 81.59 9.4
 -1 13 0 92.79 8.1
 -3 -13 0 192.18 16.6
 3 -13 0 172.38 16.1
 3 -13 0 204.98 15.2
 -3 -13 0 195.98 16.7
 3 13 0 179.68 16.8
 -3 13 0 198.38 16.2
 -3 13 0 184.48 15.6
 -3 13 0 219.28 16.7
 3 13 0 169.58 15.3
 5 -13 0 103.09 12.6
 -5 -13 0 130.89 13.9
 5 -13 0 115.49 11.1
 -5 -13 0 111.89 12.4
 5 -13 0 107.59 9.6
 -5 13 0 102.29 10.8
 5 13 0 115.09 9.9
 -5 13 0 132.09 10.7
 5 13 0 140.99 11.8
 5 13 0 100.29 12.1
 7 -13 0 205.18 17
 7 -13 0 220.58 18.2
 -7 -13 0 229.48 21
 7 -13 0 225.98 18.4
 -7 -13 0 205.88 20
 -7 -13 0 192.08 18
 7 13 0 206.58 18.4
 -7 13 0 187.38 17.9
 -7 13 0 174.38 18.4
 7 13 0 237.48 19.1
 7 13 0 242.08 17.7
 -7 13 0 213.28 17.4
 9 -13 0 6.3 5.2
 -9 -13 0 11.9 8.3
 -9 -13 0 14.6 6.3
 9 -13 0 13.8 3.2
 -9 -13 0 6.7 4.8
 9 13 0 20.4 5.6
 -9 13 0 3.9 7.3
 -9 13 0 16.6 5.3
 -9 13 0 14.8 4.4
 9 13 0 28.1 5.2
 -11 -13 0 50.89 11.1
 -11 -13 0 21.6 7
 -11 -13 0 14.8 7.6
 -11 13 0 24.6 7.9
 11 13 0 16.2 6
 -11 13 0 24.1 6.6
 13 13 0 0.1 6.7
 0 -14 0 168.88 13.5
 0 -14 0 146.89 16.3
 0 14 0 160.68 13.7
 0 14 0 178.58 16.6
 0 14 0 184.78 16.7
 -2 -14 0 461.85 36.1
 2 -14 0 489.75 35
 -2 -14 0 424.16 36.4
 2 -14 0 468.45 35.8
 2 -14 0 383.56 37.1
 2 14 0 439.56 35.1
 -2 14 0 402.76 35.2
 2 14 0 499.45 36.8
 -2 14 0 441.36 35.8
 2 14 0 461.65 36.4
 4 -14 0 7.1 6.9
 -4 -14 0 11.8 5.5
 -4 -14 0 5.8 4.7
 4 -14 0 3.9 4.1
 4 14 0 10.2 5.4
 -4 14 0 12.5 3.6
 4 14 0 8.2 2.7
 -4 14 0 9.7 4.1
 4 14 0 20 6.3
 -6 -14 0 3.6 4.8
 6 -14 0 -2.4 2.2
 6 -14 0 3.2 4.3
 -6 -14 0 -5.8 6.1
 6 -14 0 0.8 5.6
 -6 -14 0 -1.4 3.9
 -6 -14 0 -5 8
 -6 14 0 -3.6 3.9
 6 14 0 -4.5 6
 6 14 0 6.5 5.4
 -6 14 0 -2.2 4.8
 6 14 0 1.2 2.9
 8 -14 0 67.99 7.2
 -8 -14 0 56.39 8.7
 -8 -14 0 62.89 10.6
 8 -14 0 68.59 9.3
 -8 -14 0 57.19 9.5
 -8 14 0 71.69 11.3
 -8 14 0 58.89 8.4
 8 14 0 76.49 7.5
 8 14 0 76.29 9.9
 -8 14 0 66.09 7.9
 -10 -14 0 2.8 10.4
 10 -14 0 -4 6.2
 -10 -14 0 -0.8 7.3
 -10 -14 0 -0.5 5.9
 -10 14 0 -2.2 5.5
 -10 14 0 1.2 5.3
 10 14 0 6.3 6
 12 14 0 31.5 8.5
 -1 -15 0 135.89 11
 1 -15 0 134.99 12.6
 1 -15 0 127.49 15.5
 -1 -15 0 138.49 12.8
 -1 -15 0 105.79 14.5
 1 -15 0 138.99 10.9
 -1 15 0 112.29 15.5
 1 15 0 131.29 11.3
 -1 15 0 139.49 12.9
 -1 15 0 124.79 11.3
 1 15 0 140.59 15.2
 1 15 0 147.09 13.7
 -1 15 0 113.19 13.2
 3 -15 0 299.47 31.3
 -3 -15 0 321.07 30.6
 -3 -15 0 386.76 30.4
 3 -15 0 368.06 29.8
 3 -15 0 397.46 28.7
 3 15 0 362.36 29
 -3 15 0 376.16 29.8
 -3 15 0 378.36 30.5
 3 15 0 377.96 30.6
 3 15 0 375.76 31
 5 -15 0 236.58 23.1
 5 -15 0 250.27 20
 5 -15 0 231.08 21.3
 -5 15 0 246.88 21.1
 5 15 0 224.58 21.9
 -5 15 0 264.37 21.3
 5 15 0 270.17 22.9
 5 15 0 275.27 20.4
 7 -15 0 20.7 3.6
 -7 -15 0 23.3 6.6
 -7 -15 0 22 8.5
 7 -15 0 16.2 5.6
 -7 -15 0 12 5
 7 15 0 23.9 6.8
 -7 15 0 27.7 5.7
 7 15 0 31.3 8.4
 -9 -15 0 26.5 10.5
 9 -15 0 29.9 7
 -9 -15 0 2.8 7.2
 -9 -15 0 18.9 5.9
 9 15 0 17.3 6.8
 -9 15 0 14.2 5.7
 -11 15 0 33.1 9.1
 11 15 0 48.3 8.4
 0 -16 0 61.09 11.1
 0 -16 0 67.09 6.2
 0 -16 0 78.69 9.4
 0 16 0 51.79 7
 0 16 0 67.49 11.3
 -2 -16 0 7.3 7.7
 -2 -16 0 5 5.5
 2 -16 0 0.3 2.2
 2 -16 0 0.5 4.9
 2 16 0 -1.1 3.2
 2 16 0 3.3 6.3
 -2 16 0 -2.2 3.6
 -2 16 0 6 6.1
 -2 16 0 -0.6 4.5
 2 16 0 3.1 8.2
 4 -16 0 135.59 11
 4 -16 0 106.59 17.2
 -4 -16 0 124.09 14.9
 4 -16 0 131.19 13.2
 -4 -16 0 102.79 15
 -4 16 0 108.39 14.4
 4 16 0 142.49 11.8
 4 16 0 144.49 16.3
 -4 16 0 126.09 12.8
 4 16 0 131.39 14.4
 -4 16 0 141.89 12.6
 6 -16 0 67.79 7.1
 6 -16 0 64.89 10.2
 -6 -16 0 72.89 9.2
 -6 -16 0 85.19 13.2
 6 16 0 86.09 13.8
 6 16 0 75.59 11.4
 -6 16 0 52.99 9.5
 -8 -16 0 66.39 9.6
 -8 -16 0 58.19 12.1
 8 -16 0 61.09 10.9
 -8 -16 0 43.7 9.5
 8 -16 0 51.89 7
 8 16 0 64.69 11.3
 -10 -16 0 16.3 7.8
 -10 -16 0 15.6 9.8
 10 16 0 33.7 8.7
 -1 -17 0 16.5 10.1
 1 -17 0 4.1 2.5
 1 -17 0 1.5 11
 1 -17 0 10.6 5.9
 -1 -17 0 3.4 6.1
 1 17 0 -1.8 10
 -1 17 0 2 6.9
 -1 17 0 1.8 11.2
 1 17 0 8.7 7.5
 3 -17 0 0.1 12.2
 -3 -17 0 2.1 8.7
 3 -17 0 13.2 6
 -3 -17 0 9.1 7.1
 3 17 0 5.9 7.6
 3 17 0 15.1 9.9
 -3 17 0 10.5 7.7
 -3 17 0 9.7 5.6
 5 -17 0 1.2 6.1
 5 -17 0 0.9 2.9
 -5 -17 0 1.9 8.6
 -5 -17 0 0.8 5
 -5 -17 0 3.2 8.6
 -5 17 0 -6 8.4
 -5 17 0 3.8 5.3
 5 17 0 3.8 7.4
 5 17 0 2.4 10
 -7 -17 0 4 8.4
 7 -17 0 -1 3.7
 -7 -17 0 7.6 10.3
 7 -17 0 11 6.8
 -7 -17 0 5.7 5.6
 -7 17 0 -1.9 5.9
 -9 -17 0 1.7 7.1
 -9 -17 0 17.7 13
 -9 -17 0 3.3 10.2
 9 17 0 3.8 8.4
 0 -18 0 361.26 27.5
 0 -18 0 361.86 29.5
 0 -18 0 323.37 34.1
 0 18 0 350.76 30.6
 0 18 0 306.47 34
 2 -18 0 1.8 3
 2 -18 0 7.2 6.5
 -2 -18 0 -4.6 11.4
 -2 -18 0 5.1 3.5
 -2 -18 0 12.9 7.7
 2 18 0 5.5 12.3
 2 18 0 2.2 8.3
 -2 18 0 3.9 8.5
 -4 -18 0 27.8 10.7
 -4 -18 0 9.4 9.1
 4 -18 0 7.9 3.4
 4 -18 0 8.2 7.3
 -4 18 0 23.5 10
 4 18 0 10 8.8
 4 18 0 14.2 12.2
 -4 18 0 3.4 6.4
 6 -18 0 29.7 8.2
 6 -18 0 29 4.9
 -6 -18 0 30.4 11.2
 -6 -18 0 25.7 11.4
 -6 18 0 27.4 12
 -6 18 0 24.8 7
 6 18 0 30.9 9.8
 -8 -18 0 -8.7 12.6
 -8 -18 0 9.7 7.3
 8 -18 0 6.4 10.1
 -8 -18 0 18.3 12
 8 18 0 5.6 10.9
 -1 -19 0 8.2 8.4
 1 -19 0 19.2 3.9
 -1 -19 0 12 3.9
 1 -19 0 5.2 7.9
 1 19 0 5.2 15.9
 -1 19 0 35.1 17.8
 1 19 0 8.3 10
 -1 19 0 20.5 10.3
 -3 -19 0 32.9 10.4
 -3 -19 0 6.8 16.5
 3 -19 0 17.5 8.1
 -3 -19 0 24.2 5.3
 -3 19 0 36.7 11.3
 3 19 0 15.8 10.5
 3 19 0 37.2 15.4
 -5 -19 0 17.1 7
 -5 -19 0 14.2 11.4
 -5 -19 0 7.1 14.3
 5 -19 0 12.3 8.5
 5 -19 0 6.5 4.3
 -5 19 0 1 7.6
 -5 19 0 3.3 12.2
 5 19 0 17.6 10.1
 -7 -19 0 27.3 14.5
 7 -19 0 26.2 12.4
 -7 -19 0 13.3 8
 0 -20 0 28.7 5
 0 20 0 33 21.7
 0 20 0 29.5 12.7
 2 -20 0 71.79 7.9
 -2 -20 0 84.49 15.9
 2 -20 0 48.3 11.2
 -2 -20 0 62.59 8.4
 2 20 0 95.29 21.5
 -2 20 0 35 13.4
 2 20 0 50.99 13.6
 4 -20 0 1.1 4.7
 -4 -20 0 8.8 12.4
 4 -20 0 -4.5 9
 -4 20 0 2.9 9.8
 -6 -20 0 12.5 14.8
 -6 -20 0 21.3 10.2
 1 -21 0 5.6 5
 -1 -21 0 14.7 11.8
 1 -21 0 9.3 10.6
 -1 -21 0 4.7 6.2
 1 21 0 16.2 25.6
 3 -21 0 1 11.2
 -3 -21 0 0.2 13.7
 -5 -21 0 10.7 15.9
 -5 -21 0 6.8 8.5
 0 -22 0 7.1 13.8
 -2 -22 0 11.1 15.9
 2 -22 0 16.3 13.4
 -4 -22 0 5.2 9.6
 -4 -22 0 -1.9 17.5
 -1 -23 0 -17.6 18.7
 -3 -23 0 9.8 21.2
 14 0 -1 256.17 18.8
 -14 0 1 250.77 22.2
 -14 0 1 197.98 19.8
 -12 0 1 1117.79 88.19
 -12 0 1 1149.08 87.89
 12 0 -1 1083.39 87.29
 12 0 -1 1159.98 87.29
 12 0 -1 1183.28 86.89
 -12 0 1 1038.6 87.19
 -10 0 1 555.94 43.3
 -10 0 1 524.45 43
 10 0 -1 540.35 42.4
 10 0 -1 582.24 42.2
 -10 0 1 527.05 42.3
 10 0 -1 519.45 42.3
 -8 0 1 43.3 5.7
 -8 0 1 48.4 4.4
 8 0 -1 55.39 4.5
 8 0 -1 45.8 4.4
 -8 0 1 39.9 5.8
 -6 0 1 2354.36 188.38
 -6 0 1 2292.37 188.08
 6 0 -1 2667.33 188.18
 -4 0 1 7080.79 545.85
 -2 0 1 126.59 10.7
 2 0 -1 142.19 10.7
 2 0 -1 117.59 10.7
 -2 0 1 152.28 10.7
 2 0 -1 147.79 10.6
 -2 0 1 129.69 10.5
 0 0 -1 33.7 2.9
 0 0 1 38.4 2.9
 -2 0 -1 1434.26 110.09
 2 0 1 1419.36 109.99
 -4 0 -1 2659.03 206.28
 -4 0 -1 2751.72 206.38
 -4 0 -1 2934.21 206.38
 4 0 1 2350.96 206.18
 -6 0 -1 1188.48 90.09
 6 0 1 1119.69 90.09
 -6 0 -1 1082.69 90.19
 -6 0 -1 1233.68 90.29
 6 0 1 1195.48 89.99
 -8 0 -1 426.96 31.2
 -8 0 -1 390.26 31.1
 -8 0 -1 374.16 31.2
 8 0 1 402.26 31.1
 8 0 1 375.16 30.8
 -10 0 -1 8.4 3.6
 -10 0 -1 4.9 3.9
 -10 0 -1 8.3 4
 -12 0 -1 230.18 18.9
 -12 0 -1 212.48 20.7
 -12 0 -1 220.88 19.9
 -15 -1 1 0.1 5
 15 -1 -1 1.6 3
 -15 -1 1 -1.4 8.8
 -15 1 1 3.5 8.7
 15 1 -1 2 3.3
 -15 1 1 4.2 5.8
 -13 -1 1 19.2 4
 -13 -1 1 31.5 7.6
 13 -1 -1 18.4 3.5
 -13 -1 1 18.2 7.4
 13 1 -1 20.8 3.8
 -13 1 1 17.3 7.3
 -13 1 1 17.8 7
 -13 1 1 20.5 4.1
 -11 -1 1 289.37 22.8
 11 -1 -1 253.77 21.5
 -11 -1 1 262.17 21.6
 -11 -1 1 243.68 23.3
 11 -1 -1 261.47 21.2
 11 -1 -1 256.17 21.7
 -11 1 1 307.27 23.1
 11 1 -1 300.77 21.8
 11 1 -1 243.48 21.8
 -11 1 1 281.57 22.6
 -11 1 1 254.57 21.5
 11 1 -1 279.97 21.3
 -9 -1 1 79.69 7.5
 9 -1 -1 85.59 7.5
 9 -1 -1 82.99 7.4
 9 -1 -1 96.79 7.8
 -9 -1 1 86.79 8.9
 9 1 -1 95.79 7.5
 9 1 -1 85.79 7.8
 -9 1 1 99.89 7.6
 -9 1 1 85.69 9.2
 -9 1 1 81.69 8.8
 7 -1 -1 149.09 11.3
 -7 -1 1 142.39 12
 7 -1 -1 143.99 11.5
 7 -1 -1 150.38 11.3
 -7 -1 1 146.49 11.3
 7 1 -1 150.68 11.5
 -7 1 1 142.69 12
 7 1 -1 137.29 11.3
 -7 1 1 124.49 11.7
 -7 1 1 143.09 11.3
 7 1 -1 124.19 11.5
 5 -1 -1 393.16 31.2
 -5 -1 1 421.26 31.1
 -5 -1 1 365.46 31.4
 5 -1 -1 413.06 31.1
 -5 -1 1 418.66 31.4
 5 -1 -1 418.26 31.2
 -5 1 1 409.66 31.4
 -5 1 1 409.86 31.1
 5 1 -1 374.86 31.3
 5 1 -1 395.96 31.1
 -5 1 1 389.36 31.3
 5 1 -1 397.76 31.2
 3 -1 -1 49.3 3.9
 3 -1 -1 48.7 3.7
 3 -1 -1 42.6 4
 -3 -1 1 43.9 4
 -3 -1 1 50.69 4
 -3 -1 1 46.4 3.7
 3 1 -1 47.4 3.7
 -3 1 1 40 3.8
 -3 1 1 42.9 3.7
 -3 1 1 51.29 4
 1 -1 -1 1967.2 155.38
 -1 -1 1 2219.18 155.28
 1 -1 -1 1915.11 155.28
 1 1 -1 2081.99 155.28
 -1 1 1 1813.92 155.28
 1 1 -1 2085.99 155.38
 1 -1 1 3.8 0.6
 -1 -1 -1 3.5 0.7
 -1 -1 -1 3.5 0.8
 -1 -1 -1 3.1 0.5
 -1 -1 -1 2.7 0.5
 -3 -1 -1 56.99 4.6
 -3 -1 -1 52.09 4.4
 3 -1 1 46.3 4.3
 3 -1 1 56.69 4.2
 -3 -1 -1 51.49 4.6
 3 1 1 53.69 4.3
 -3 1 -1 46.2 4.3
 -3 1 -1 53.09 4.4
 -5 -1 -1 4426.16 338.87
 -5 -1 -1 4123.29 338.77
 5 -1 1 4974.9 338.77
 -5 -1 -1 4179.28 338.87
 5 1 1 4032.2 338.57
 -5 1 -1 4725.73 338.77
 -5 1 -1 3842.82 338.67
 -5 1 -1 4828.92 338.67
 7 -1 1 530.55 41.6
 -7 -1 -1 552.84 42
 -7 -1 -1 505.25 41.9
 7 -1 1 577.74 41.8
 -7 -1 -1 525.85 41.8
 7 1 1 497.25 41.6
 -7 1 -1 590.74 41.9
 -7 1 -1 500.65 41.7
 -7 1 -1 533.05 41.9
 9 -1 1 165.38 13.6
 -9 -1 -1 148.49 14.8
 9 -1 1 165.48 13.9
 -9 -1 -1 164.78 14.1
 -9 1 -1 189.78 14.8
 9 1 1 151.48 13.6
 -9 1 -1 184.08 14.1
 -11 -1 -1 257.17 21.6
 -11 -1 -1 234.38 21.8
 11 -1 1 255.37 20.8
 -11 -1 -1 275.87 21.4
 -11 1 -1 265.77 21.2
 11 1 1 256.97 21
 -11 1 -1 256.27 21.5
 -13 -1 -1 10.8 6.9
 -13 -1 -1 16.3 5.6
 -13 1 -1 13.2 4.9
 -13 1 -1 22.7 7.6
 -13 1 -1 14.5 7.7
 14 -2 -1 39.5 4.9
 -14 -2 1 41.8 7.2
 -14 -2 1 46.4 9.6
 14 2 -1 45 5.4
 -14 2 1 41.1 8.8
 12 -2 -1 264.97 22.7
 12 -2 -1 296.17 22.7
 12 -2 -1 315.87 22.1
 -12 -2 1 270.47 22.7
 -12 -2 1 292.37 24.6
 -12 -2 1 284.67 24.2
 -12 2 1 240.48 24
 12 2 -1 246.88 22.9
 -12 2 1 287.17 23.8
 12 2 -1 307.17 22.3
 -12 2 1 261.37 22.6
 12 2 -1 285.97 23.1
 -10 -2 1 247.68 20.5
 10 -2 -1 242.38 19.4
 10 -2 -1 227.68 19.5
 10 -2 -1 258.57 19.1
 -10 -2 1 209.18 20.7
 -10 -2 1 227.58 19.4
 10 2 -1 260.27 19.3
 -10 2 1 253.87 20.4
 10 2 -1 244.58 19.6
 10 2 -1 252.67 19.7
 -10 2 1 239.48 20.7
 -8 -2 1 103.19 9.3
 8 -2 -1 105.29 8
 -8 -2 1 97.99 8.1
 8 -2 -1 102.19 8
 8 -2 -1 87.99 8.4
 8 2 -1 86.79 8.2
 8 2 -1 97.39 9.6
 -8 2 1 103.79 9.2
 8 2 -1 95.79 8.2
 -8 2 1 99.99 8
 -8 2 1 90.29 8.8
 -6 -2 1 207.58 15.3
 6 -2 -1 218.28 15.5
 6 -2 -1 210.38 15.3
 6 -2 -1 191.58 15.2
 -6 -2 1 163.58 15.7
 -6 2 1 192.28 15.5
 6 2 -1 182.58 15.5
 6 2 -1 192.08 15.5
 6 2 -1 197.68 15.3
 -6 2 1 194.18 15.3
 -6 2 1 181.58 15.8
 -4 -2 1 1385.16 115.69
 4 -2 -1 1412.46 115.89
 4 -2 -1 1393.86 115.69
 4 -2 -1 1499.55 115.69
 -4 -2 1 1597.64 116.09
 -4 2 1 1717.83 115.69
 4 2 -1 1632.34 115.99
 4 2 -1 1357.46 115.69
 2 -2 -1 987.1 72.39
 -2 -2 1 838.42 72.39
 2 2 -1 860.51 72.39
 -2 2 1 909.01 72.39
 -2 2 1 1043.2 72.69
 2 2 -1 995.3 72.59
 0 -2 1 1021.3 82.59
 0 -2 1 1068.79 82.59
 0 -2 -1 1121.89 82.69
 0 -2 -1 1112.29 82.59
 0 2 -1 1012.1 82.59
 0 2 1 960.7 82.59
 0 2 1 1197.88 82.69
 2 -2 1 28.7 2.5
 2 -2 1 32.5 2.4
 -2 -2 -1 29.3 2.9
 -2 -2 -1 30.3 2.9
 -2 2 -1 25.7 2.6
 2 2 1 29 2.6
 2 2 1 24.3 2.5
 -2 2 -1 33.5 2.5
 -4 -2 -1 4216.18 315.07
 4 2 1 4042.9 314.77
 -4 2 -1 3680.73 314.77
 -4 2 -1 4777.12 314.97
 -4 2 -1 4229.88 315.07
 4 2 1 3551.84 314.67
 -6 -2 -1 2.3 2.1
 6 -2 1 4.5 1.6
 -6 -2 -1 3 2.5
 -6 -2 -1 5.8 1.8
 -6 2 -1 5.1 2
 -6 2 -1 4.9 1.6
 -6 2 -1 5 1.7
 8 -2 1 451.75 34.3
 -8 -2 -1 460.95 34.5
 -8 -2 -1 490.55 34.8
 8 -2 1 396.26 34
 -8 2 -1 439.96 34.5
 -8 2 -1 477.85 34.4
 -8 2 -1 406.76 34.3
 8 2 1 375.66 34.1
 -10 -2 -1 97.49 9.3
 10 -2 1 87.59 8.9
 -10 -2 -1 105.39 9.4
 -10 -2 -1 99.29 9.8
 10 2 1 83.59 8.5
 -10 2 -1 77.79 8.5
 -10 2 -1 78.29 9
 -10 2 -1 88.89 8.9
 -12 -2 -1 13.8 6.5
 -12 -2 -1 3.7 4.7
 -12 -2 -1 10.3 5.7
 -12 2 -1 4.5 5
 -12 2 -1 4.6 4.3
 -12 2 -1 13.2 5.7
 -15 -3 1 142.59 15.4
 15 3 -1 160.28 13.3
 -15 3 1 159.38 15.2
 -13 -3 1 3.3 3.6
 13 -3 -1 6.3 2.3
 -13 -3 1 0.5 7.6
 -13 -3 1 14.9 7.9
 -13 3 1 -0.6 3.1
 -13 3 1 4.3 6.1
 13 3 -1 4.5 2.7
 -13 3 1 11.7 6.9
 11 -3 -1 37.4 5.4
 11 -3 -1 46.1 4.3
 -11 -3 1 43.9 5
 -11 -3 1 29.5 6.7
 -11 -3 1 33.4 7
 11 -3 -1 54.19 4.9
 -11 3 1 39.9 6.8
 11 3 -1 45.9 4.8
 11 3 -1 45 6.2
 11 3 -1 42 6
 -11 3 1 37.8 4.7
 -11 3 1 49.1 7.4
 -9 -3 1 1255.77 97.19
 9 -3 -1 1301.57 96.39
 -9 -3 1 1326.07 96.59
 9 -3 -1 1247.08 96.59
 9 -3 -1 1340.17 96.49
 -9 -3 1 1196.88 97.19
 -9 3 1 1241.98 97.19
 9 3 -1 1287.97 96.69
 -9 3 1 1084.39 96.79
 9 3 -1 1209.68 96.69
 9 3 -1 1217.48 96.59
 -7 -3 1 270.07 23.8
 -7 -3 1 299.37 23.8
 7 -3 -1 306.67 23.4
 7 -3 -1 339.67 23.2
 -7 -3 1 307.87 23.2
 7 3 -1 290.67 23.3
 7 3 -1 301.37 23.5
 -7 3 1 274.67 23.8
 -7 3 1 277.27 23.4
 7 3 -1 287.57 23.4
 5 -3 -1 146.89 11.2
 -5 -3 1 143.99 11.1
 5 -3 -1 159.28 11.2
 -5 3 1 128.79 11.3
 -5 3 1 133.69 11.1
 5 3 -1 138.69 11.6
 5 3 -1 136.49 11.2
 3 -3 -1 3139.89 266.87
 -3 -3 1 3465.35 266.87
 3 3 -1 3502.45 266.87
 -3 3 1 3740.03 266.97
 -1 -3 1 2146.69 182.88
 -1 -3 1 2422.16 182.88
 1 -3 -1 2111.79 182.98
 -1 3 1 2604.14 183.08
 1 3 -1 2574.44 182.98
 1 -3 1 654.33 48.6
 -1 -3 -1 588.54 48.7
 1 -3 1 724.23 48.5
 -1 -3 -1 566.54 48.6
 -1 -3 -1 571.74 48.8
 1 3 1 659.33 48.6
 -1 3 -1 676.03 48.6
 1 3 1 621.54 48.7
 1 3 1 666.23 48.5
 1 3 1 552.74 48.7
 3 -3 1 1161.98 88.39
 -3 -3 -1 994.9 88.79
 -3 -3 -1 1036.7 88.69
 3 3 1 1163.98 88.39
 3 3 1 1263.07 88.49
 -3 3 -1 1078.09 88.49
 3 3 1 1276.87 88.49
 -3 3 -1 1184.38 88.39
 5 -3 1 1577.34 112.39
 -5 -3 -1 1225.78 112.69
 -5 -3 -1 1303.37 112.69
 -5 3 -1 1529.85 112.49
 5 3 1 1619.14 112.39
 5 3 1 1564.44 112.49
 -5 3 -1 1364.86 112.59
 -7 -3 -1 3016.6 268.47
 7 -3 1 3604.84 267.97
 -7 -3 -1 3524.65 268.37
 -7 -3 -1 2978.8 268.47
 7 3 1 3442.26 268.17
 -7 3 -1 3889.61 268.17
 -7 3 -1 3406.76 268.27
 7 3 1 3318.37 267.87
 -7 3 -1 4089.79 268.37
 9 -3 1 2.9 2.5
 -9 -3 -1 11.3 3.6
 -9 -3 -1 6.2 3.7
 -9 -3 -1 -2.4 3.7
 9 -3 1 1.5 2.1
 -9 3 -1 -1 2.7
 9 3 1 2.2 2.7
 -9 3 -1 -1 2.6
 -9 3 -1 5.7 3.1
 -11 -3 -1 44.8 8.2
 -11 -3 -1 37.3 6.6
 11 -3 1 32.8 6
 -11 -3 -1 41.1 7.5
 11 -3 1 40.8 6.9
 -11 3 -1 35.1 5.9
 -11 3 -1 33.3 5.8
 -11 3 -1 38.6 7.2
 -13 -3 -1 270.57 23.2
 -13 -3 -1 285.67 25
 -13 3 -1 261.37 22.7
 -13 3 -1 263.87 24.4
 -13 3 -1 281.47 24.5
 14 -4 -1 61.59 5.7
 -14 4 1 39.1 9.2
 -14 4 1 45.4 8.9
 14 4 -1 56.79 6.3
 12 -4 -1 154.98 14.1
 -12 -4 1 145.89 16.5
 12 -4 -1 168.28 13.3
 -12 -4 1 150.98 14
 12 -4 -1 192.08 14
 -12 -4 1 165.78 17
 12 4 -1 152.58 14.7
 -12 4 1 148.69 13.9
 -12 4 1 161.18 15.6
 -12 4 1 200.98 16.2
 12 4 -1 175.18 13.7
 -10 -4 1 206.68 19.1
 -10 -4 1 216.08 17.6
 10 -4 -1 231.38 17.7
 10 -4 -1 236.38 17.5
 10 -4 -1 207.58 17.2
 -10 -4 1 210.28 19.1
 10 4 -1 232.88 17.6
 -10 4 1 238.48 17.5
 10 4 -1 206.68 17.9
 -10 4 1 214.88 18.8
 10 4 -1 205.48 17.8
 -10 4 1 195.98 18.3
 8 -4 -1 17.1 2.8
 -8 -4 1 7.2 4
 -8 -4 1 15.1 3.9
 -8 4 1 18.9 3.4
 -8 4 1 15 4
 8 4 -1 21.5 3.1
 8 4 -1 17.6 3
 -8 4 1 10.5 2.2
 8 4 -1 16.4 2.5
 -6 -4 1 1255.87 104.09
 6 -4 -1 1391.16 103.69
 6 4 -1 1368.46 103.69
 -6 4 1 1213.98 103.99
 -6 4 1 1410.26 103.69
 6 4 -1 1397.06 103.79
 6 4 -1 1339.37 103.89
 -4 -4 1 112.99 9.1
 4 -4 -1 108.39 9.1
 4 -4 -1 131.69 9.5
 4 -4 -1 106.89 9.1
 -4 -4 1 118.39 9.5
 -4 4 1 117.89 9.2
 4 4 -1 109.09 9.7
 -2 -4 1 3914.11 276.57
 2 -4 -1 3757.62 276.67
 2 -4 -1 3084.59 276.37
 0 -4 1 148.29 13.4
 0 -4 1 186.08 13.2
 0 -4 -1 169.28 13.5
 0 -4 -1 175.58 13.3
 0 -4 -1 166.78 13.6
 0 4 1 157.78 13.5
 0 4 1 180.18 13.3
 0 4 -1 159.08 13.3
 0 4 -1 165.48 13.5
 0 4 -1 177.18 13.2
 0 4 1 187.38 13.5
 -2 -4 -1 637.24 50.89
 -2 -4 -1 628.94 51.09
 2 -4 1 665.43 50.89
 -2 -4 -1 614.24 51.19
 2 -4 1 665.33 50.89
 -2 4 -1 648.84 50.89
 2 4 1 672.73 50.99
 2 4 1 637.14 50.99
 -2 4 -1 744.53 50.79
 4 -4 1 1513.45 102.99
 -4 -4 -1 1244.48 103.29
 -4 -4 -1 1207.88 103.39
 4 -4 1 1493.05 102.89
 -4 -4 -1 1205.68 103.29
 4 4 1 1539.85 103.09
 4 4 1 1169.18 102.99
 -4 4 -1 1215.98 103.09
 -4 4 -1 1401.16 102.89
 -6 -4 -1 19.9 3.7
 -6 -4 -1 13 3.5
 6 -4 1 22.8 2.5
 -6 -4 -1 23.4 4
 -6 4 -1 21.1 2.7
 6 4 1 21 2.9
 6 4 1 17 2.4
 8 -4 1 89.09 8.1
 -8 -4 -1 76.99 9.2
 8 -4 1 94.19 8.3
 -8 -4 -1 101.19 9.7
 -8 -4 -1 100.59 9.3
 8 4 1 91.39 8.5
 -8 4 -1 92.29 8.6
 8 4 1 104.39 7.9
 -8 4 -1 101.69 8.6
 -8 4 -1 107.99 8.6
 10 -4 1 285.47 22.3
 10 -4 1 269.67 21.4
 -10 -4 -1 297.77 22.7
 -10 -4 -1 266.17 22.4
 -10 -4 -1 253.17 22.3
 -10 4 -1 274.67 21.9
 10 4 1 260.77 21.8
 -10 4 -1 253.17 21.7
 -10 4 -1 259.37 22
 -12 -4 -1 24.2 6.2
 -12 -4 -1 26.2 6.5
 -12 -4 -1 13.7 7
 -12 4 -1 36.2 6.8
 -12 4 -1 19.3 4.9
 15 5 -1 18.8 4.4
 -13 -5 1 20.5 4.5
 -13 -5 1 24.6 8.7
 -13 5 1 20.4 6.9
 -13 5 1 39.2 8
 13 5 -1 18.4 3.8
 -13 5 1 18.6 4.2
 11 -5 -1 607.54 52.99
 11 -5 -1 729.73 52.59
 -11 -5 1 697.93 53.99
 -11 -5 1 632.74 53.69
 -11 -5 1 689.03 52.69
 11 -5 -1 635.24 52.19
 -11 5 1 716.03 53.59
 11 5 -1 717.33 52.99
 11 5 -1 671.83 52.59
 -11 5 1 609.54 53.19
 -11 5 1 698.43 52.59
 -9 -5 1 -1.3 4
 -9 -5 1 9 4.6
 9 -5 -1 1.8 1.5
 9 -5 -1 5 2.5
 9 -5 -1 2.6 1.4
 -9 5 1 4.2 3.8
 9 5 -1 3.8 2.9
 -9 5 1 -1.4 3
 9 5 -1 0.7 2.5
 -7 -5 1 1161.68 82.69
 7 -5 -1 1078.79 82.19
 -7 -5 1 945.61 82.79
 -7 -5 1 1106.79 82.09
 -7 5 1 977.2 82.59
 -7 5 1 1086.59 82.29
 7 5 -1 1097.79 82.39
 7 5 -1 1021.4 82.29
 5 -5 -1 422.26 34.4
 5 -5 -1 448.86 34.1
 5 -5 -1 400.46 34.1
 -5 -5 1 437.76 34.9
 -5 -5 1 451.15 34.5
 -5 -5 1 459.75 34.1
 -5 5 1 459.25 34.2
 -5 5 1 432.66 34.1
 5 5 -1 493.25 34.5
 5 5 -1 384.96 34.6
 3 -5 -1 21.9 1.8
 -3 -5 1 14.9 2.3
 3 -5 -1 17.9 1.8
 3 5 -1 12.7 2.6
 3 5 -1 19.1 2.8
 -3 5 1 17.2 1.8
 -3 5 1 17.4 2
 -1 -5 1 2498.85 195.78
 1 -5 -1 2595.94 195.98
 1 -5 -1 2531.35 195.68
 -1 -5 1 2161.78 195.78
 -1 5 1 2648.83 195.68
 1 5 -1 2494.45 195.98
 1 5 -1 2550.24 195.98
 -1 5 1 2821.12 195.98
 1 -5 1 242.38 20.1
 -1 -5 -1 250.67 20.2
 -1 -5 -1 250.47 20.3
 1 5 1 259.17 20.1
 1 5 1 223.98 20.1
 -1 5 -1 251.37 19.9
 1 5 1 262.67 20.1
 1 5 1 279.27 19.8
 -1 5 -1 273.17 19.8
 -3 -5 -1 3260.67 289.97
 -3 -5 -1 3796.32 290.37
 3 -5 1 3602.44 289.97
 3 -5 1 4099.69 290.07
 3 -5 1 3343.87 289.87
 3 5 1 4051.59 290.07
 -3 5 -1 3688.63 289.87
 -3 5 -1 3693.53 289.87
 -3 5 -1 4307.07 290.07
 -5 -5 -1 892.41 66.79
 -5 -5 -1 813.22 66.79
 5 -5 1 898.21 66.29
 5 -5 1 824.82 66.19
 -5 -5 -1 868.01 66.69
 -5 5 -1 798.32 66.19
 5 5 1 888.91 66.29
 -5 5 -1 856.21 66.19
 -5 5 -1 883.01 66.39
 5 5 1 830.02 66.29
 -7 -5 -1 123.29 11.6
 7 -5 1 130.29 10.3
 7 -5 1 118.49 10.2
 -7 -5 -1 132.99 11.4
 -7 5 -1 136.89 10.5
 7 5 1 120.59 10.2
 -7 5 -1 116.09 10.7
 -7 5 -1 135.79 10.7
 7 5 1 123.49 10.6
 9 -5 1 33.7 4.4
 9 -5 1 27.6 3.9
 -9 -5 -1 20.3 4.8
 -9 -5 -1 34.2 5.5
 -9 -5 -1 37 6.7
 9 5 1 35.5 3.4
 9 5 1 33.7 3.1
 9 5 1 21.2 4.1
 -9 5 -1 33.6 5.1
 -9 5 -1 30.1 4.6
 -9 5 -1 25.9 4.2
 -11 -5 -1 15.3 6.9
 -11 -5 -1 25.3 6.4
 -11 -5 -1 24.3 5.7
 -11 5 -1 12.7 4.5
 -11 5 -1 18.9 5.1
 -11 5 -1 14.3 4.4
 -13 -5 -1 -2.2 11.6
 -13 5 -1 11.5 7.3
 -13 5 -1 13.2 5.5
 16 6 -1 7.1 5.4
 14 -6 -1 68.39 6.4
 -14 -6 1 54.49 8.6
 -14 -6 1 60.69 11.6
 -14 6 1 82.29 12.5
 14 6 -1 60.49 7.5
 -14 6 1 68.79 9.1
 12 -6 -1 135.99 13.2
 12 -6 -1 150.18 15.3
 -12 -6 1 174.88 16.5
 -12 -6 1 160.88 13.6
 12 -6 -1 176.58 12.6
 -12 6 1 139.49 13.2
 -12 6 1 176.98 15.6
 12 6 -1 139.59 13.2
 12 6 -1 145.09 14.6
 -12 6 1 160.18 15.6
 10 -6 -1 647.74 53.69
 -10 -6 1 693.23 55.29
 -10 -6 1 732.43 55.19
 10 -6 -1 640.84 53.99
 -10 -6 1 721.23 54.09
 10 -6 -1 689.73 53.89
 10 6 -1 723.13 54.39
 -10 6 1 717.63 55.39
 10 6 -1 671.83 54.09
 8 -6 -1 269.37 20.5
 -8 -6 1 259.77 21.6
 8 -6 -1 265.67 20.3
 -8 -6 1 230.78 21.8
 8 -6 -1 259.67 20.8
 -8 -6 1 268.27 20.6
 -8 6 1 234.68 20.9
 8 6 -1 265.07 21
 -8 6 1 253.07 21.6
 8 6 -1 262.07 21
 -8 6 1 280.07 20.5
 6 -6 -1 1626.34 125.29
 6 -6 -1 1726.93 124.99
 -6 -6 1 1545.75 125.49
 6 6 -1 1649.63 125.39
 6 6 -1 1540.75 125.49
 -4 -6 1 3413.06 261.57
 4 -6 -1 3583.94 261.47
 4 -6 -1 3129.39 261.87
 -4 6 1 3061.19 261.97
 4 6 -1 3940.81 262.17
 -4 6 1 3010.2 261.57
 -4 6 1 3334.77 261.57
 4 6 -1 3658.53 261.87
 -2 -6 1 11.9 2.1
 2 -6 -1 5 2.3
 2 -6 -1 12.7 1.4
 2 -6 -1 8 1.3
 2 6 -1 10 2.3
 -2 6 1 9.1 1.3
 -2 6 1 11.3 2.2
 0 -6 1 242.38 17.4
 0 -6 -1 225.08 17.6
 0 -6 -1 215.78 17.5
 0 6 1 222.78 17.5
 0 6 -1 207.78 17.6
 0 6 1 223.68 17.2
 0 6 1 208.78 17.4
 0 6 -1 203.78 17.5
 0 6 -1 233.68 17.4
 -2 -6 -1 4629.84 356.06
 2 -6 1 4875.11 356.16
 -2 -6 -1 5098.19 356.36
 2 6 1 4624.84 356.16
 -2 6 -1 4218.18 356.16
 2 6 1 3864.01 355.86
 2 6 1 5010 356.26
 4 -6 1 214.38 16.7
 4 -6 1 214.18 16.9
 -4 -6 -1 204.18 17.5
 -4 -6 -1 191.78 17.6
 4 -6 1 210.48 16.9
 4 6 1 223.98 16.7
 -4 6 -1 210.28 16.8
 4 6 1 212.68 17.1
 -4 6 -1 248.08 17.1
 4 6 1 201.68 17.1
 -4 6 -1 219.58 16.9
 -6 -6 -1 258.57 21.5
 6 -6 1 231.88 20.5
 -6 -6 -1 250.27 21.3
 -6 -6 -1 280.77 23.3
 6 -6 1 286.27 20.5
 6 -6 1 271.37 20.7
 -6 6 -1 239.88 20.8
 6 6 1 270.27 20.6
 6 6 1 265.57 20.4
 -6 6 -1 253.17 20.6
 6 6 1 266.07 20.8
 -8 -6 -1 128.29 11.8
 -8 -6 -1 148.09 14.9
 8 -6 1 102.79 9.6
 -8 -6 -1 94.09 11.1
 8 -6 1 113.79 9.6
 8 -6 1 129.19 10.1
 -8 6 -1 122.39 9.9
 8 6 1 102.99 9.5
 8 6 1 126.79 10.1
 -8 6 -1 108.99 10.2
 8 6 1 113.09 9.3
 -8 6 -1 117.29 10.1
 10 -6 1 234.08 20.9
 10 -6 1 258.27 21.4
 10 -6 1 245.48 21.2
 -10 -6 -1 259.17 22.4
 -10 -6 -1 277.57 22.6
 10 6 1 267.37 20.6
 10 6 1 288.97 20.7
 -10 6 -1 274.77 21.6
 -10 6 -1 241.08 21.5
 10 6 1 303.57 21.6
 -10 6 -1 239.78 21.3
 12 -6 1 195.48 17.2
 -12 -6 -1 210.08 18.1
 -12 -6 -1 207.28 19.2
 -12 6 -1 181.18 18.1
 -12 6 -1 177.78 16.8
 -12 6 -1 201.08 17.9
 15 7 -1 12 5
 13 -7 -1 9.6 2.6
 -13 -7 1 12.4 9
 -13 -7 1 5.1 4.1
 -13 7 1 0.2 3.6
 13 7 -1 6.2 3.8
 -13 7 1 1.5 7
 11 -7 -1 10 2.8
 -11 -7 1 13.2 6.9
 -11 -7 1 11.8 3.2
 11 -7 -1 5.8 3.7
 -11 7 1 13.5 5.3
 11 7 -1 19.2 3.8
 -11 7 1 6.9 2.8
 -11 7 1 -1.5 5.5
 11 7 -1 10.9 4.8
 9 -7 -1 13.3 3.4
 -9 -7 1 20.7 6.2
 -9 -7 1 0.9 4.6
 -9 -7 1 11.2 2.4
 9 -7 -1 12.3 2.3
 9 -7 -1 12.3 2
 -9 7 1 9.2 3.6
 -9 7 1 16.4 2.9
 9 7 -1 20.7 3.9
 9 7 -1 4.2 3.2
 -9 7 1 5.4 4.6
 -7 -7 1 107.19 7.8
 7 -7 -1 93.99 7.5
 7 -7 -1 88.89 7.6
 -7 -7 1 82.59 10
 -7 -7 1 80.99 9
 7 -7 -1 85.99 8.3
 -7 7 1 108.59 9.5
 7 7 -1 81.79 8.6
 -7 7 1 86.79 8.2
 -7 7 1 94.69 7.7
 5 -7 -1 1031.4 85.79
 -5 -7 1 1183.98 85.89
 -5 -7 1 1056.39 86.19
 5 -7 -1 1072.29 85.89
 -5 7 1 1067.59 85.49
 5 7 -1 1089.19 85.79
 -5 7 1 1324.77 85.49
 -5 7 1 1057.09 86.09
 5 7 -1 1054.89 85.99
 -3 -7 1 368.96 26.6
 3 -7 -1 344.57 26.2
 3 -7 -1 372.36 26.7
 -3 -7 1 320.17 26.7
 -3 -7 1 291.37 26.5
 3 7 -1 318.87 26.6
 -3 7 1 338.07 26.2
 1 -7 -1 2105.19 149.79
 1 -7 -1 1872.11 149.29
 1 -7 -1 1680.03 149.69
 1 7 -1 1755.42 149.69
 -1 7 1 2057.19 149.69
 -1 7 1 2142.39 149.79
 1 -7 1 244.98 18.5
 1 -7 1 250.27 18.8
 -1 -7 -1 201.88 18.9
 -1 -7 -1 258.27 19.2
 1 -7 1 245.98 19.1
 1 7 1 255.37 19
 1 7 1 240.28 18.6
 1 7 1 217.48 19.1
 -1 7 -1 238.98 18.8
 1 7 1 232.68 19
 -3 -7 -1 377.06 31.2
 3 -7 1 417.46 30.8
 -3 -7 -1 381.56 31.1
 3 -7 1 415.96 30.4
 -3 -7 -1 357.56 30.6
 3 7 1 384.76 30.7
 3 7 1 412.16 30.4
 -3 7 -1 391.86 30.6
 -3 7 -1 380.86 30.4
 -3 7 -1 382.36 30.5
 3 7 1 403.26 30.8
 -5 -7 -1 1431.66 119.99
 -5 -7 -1 1460.75 119.99
 5 -7 1 1489.25 119.39
 5 -7 1 1836.32 119.39
 -5 -7 -1 1456.95 119.49
 -5 -7 -1 1737.23 120.49
 -5 7 -1 1535.55 119.49
 -5 7 -1 1440.06 119.39
 5 7 1 1512.05 119.59
 5 7 1 1550.04 119.59
 -7 -7 -1 49.9 6.5
 7 -7 1 48.9 4.7
 7 -7 1 50.89 4.9
 -7 -7 -1 34.8 6.2
 -7 -7 -1 62.39 7.2
 7 7 1 52.49 5.1
 7 7 1 47.5 5.6
 -7 7 -1 47.5 5.6
 7 7 1 52.89 4.5
 -7 7 -1 45.9 5.4
 -7 7 -1 52.09 5
 9 -7 1 341.47 28.5
 -9 -7 -1 371.26 29.5
 9 -7 1 364.56 28.4
 9 -7 1 330.67 28.3
 -9 -7 -1 401.76 29.6
 -9 7 -1 344.47 28.7
 9 7 1 341.97 28
 9 7 1 372.76 28.2
 -9 7 -1 357.56 28.7
 9 7 1 352.26 28.8
 -9 7 -1 381.16 28.8
 -11 -7 -1 339.17 28.7
 11 -7 1 334.37 27.2
 -11 -7 -1 328.77 28.6
 -11 7 -1 382.46 27.6
 11 7 1 359.36 26.5
 -11 7 -1 319.77 27.2
 -11 7 -1 309.97 27.7
 11 7 1 319.37 26.3
 -13 -7 -1 24.9 7.2
 13 -7 1 30.9 7.4
 -13 7 -1 44.3 9.1
 -14 -8 1 7.9 10.9
 -14 -8 1 8.1 5.4
 14 8 -1 -3.6 4.4
 -14 8 1 -0.3 5.4
 -14 8 1 3.4 12.5
 -12 -8 1 3.2 3.4
 12 -8 -1 0.6 2.2
 -12 -8 1 -8.1 7.8
 12 8 -1 -4 3.7
 -12 8 1 -2.1 6.6
 -12 8 1 -5.3 5.8
 -12 8 1 -0.1 3.3
 10 -8 -1 89.69 8.1
 -10 -8 1 103.49 8.9
 10 -8 -1 88.39 9.8
 10 -8 -1 108.39 8.5
 -10 8 1 107.09 10.9
 10 8 -1 97.39 10.1
 10 8 -1 90.39 9.4
 -10 8 1 98.99 8.6
 -10 8 1 81.89 10
 -8 -8 1 8.4 4.2
 -8 -8 1 5.5 1.9
 8 -8 -1 5.1 2.9
 -8 -8 1 2.6 5.3
 -8 8 1 7.9 3.3
 -8 8 1 2.8 1.5
 -8 8 1 1 4.1
 8 8 -1 7.2 3.5
 8 8 -1 11.8 3.4
 6 -8 -1 165.58 14.2
 6 -8 -1 173.18 14
 -6 -8 1 172.78 14.2
 6 -8 -1 161.78 13.3
 -6 -8 1 164.08 14.9
 -6 -8 1 166.88 13.3
 6 -8 -1 148.99 13.1
 -6 8 1 164.78 13.2
 -6 8 1 154.38 14.5
 6 8 -1 173.38 14.3
 6 8 -1 177.88 14
 -6 8 1 164.48 13.5
 4 -8 -1 102.79 10.1
 4 -8 -1 117.99 9.9
 -4 -8 1 105.69 10.3
 4 -8 -1 115.99 9
 4 -8 -1 119.69 9
 -4 8 1 105.39 9.1
 -4 8 1 121.59 9.1
 4 8 -1 97.29 9.9
 4 8 -1 117.29 10.2
 -2 -8 1 28.2 3.9
 -2 -8 1 31.5 3.8
 -2 -8 1 26.1 4.2
 2 -8 -1 28.7 4.1
 2 -8 -1 38.3 5
 2 -8 -1 39.1 3.1
 -2 8 1 33 4.7
 2 8 -1 32 4.5
 -2 8 1 31.7 3.1
 2 8 -1 38.7 4.8
 0 -8 1 923.61 71.99
 0 -8 1 1064.89 71.69
 0 -8 1 827.22 72.19
 0 -8 -1 897.61 72.19
 0 8 -1 915.21 72.29
 0 8 1 906.81 72.19
 0 8 -1 1010.7 72.09
 0 8 -1 780.42 72.19
 0 8 1 901.81 72.29
 0 8 1 1055.19 72.19
 2 -8 1 514.15 37.6
 -2 -8 -1 479.85 38
 -2 -8 -1 492.65 38.3
 2 -8 1 480.65 38.2
 -2 -8 -1 478.35 38.4
 2 -8 1 475.95 37.9
 2 8 1 505.25 38.2
 2 8 1 518.45 37.7
 -2 8 -1 459.65 37.9
 -2 8 -1 473.85 37.7
 2 8 1 484.05 38.1
 -2 8 -1 465.75 37.8
 4 -8 1 1028.4 79.09
 -4 -8 -1 886.11 79.39
 4 -8 1 1049.99 79.39
 -4 -8 -1 1018.9 79.89
 4 8 1 1190.18 79.19
 -4 8 -1 1006.4 79.39
 4 8 1 1042.9 79.49
 4 8 1 1004.4 79.59
 -4 8 -1 985.8 79.29
 -6 -8 -1 54.29 6.8
 6 -8 1 51.39 5.6
 -6 -8 -1 73.69 7.9
 6 -8 1 45.5 5.3
 -6 -8 -1 60.89 5.7
 -6 -8 -1 49.4 7.5
 6 8 1 59.49 5
 -6 8 -1 59.69 6
 6 8 1 59.49 6.1
 -6 8 -1 56.59 5.7
 -6 8 -1 54.69 5.2
 6 8 1 54.59 5.6
 -8 -8 -1 176.68 15.1
 8 -8 1 161.28 13.3
 -8 -8 -1 163.98 13.3
 -8 -8 -1 153.58 14.4
 8 -8 1 136.89 12.9
 8 -8 1 142.79 13
 -8 -8 -1 170.28 14.8
 8 8 1 162.68 12.7
 8 8 1 157.18 13.1
 -8 8 -1 164.78 13.7
 -8 8 -1 153.28 13.4
 -8 8 -1 172.28 13.3
 -10 -8 -1 330.97 28.6
 -10 -8 -1 369.56 29.8
 10 -8 1 357.96 28.4
 10 -8 1 333.07 28.5
 -10 -8 -1 366.56 29.8
 10 8 1 360.36 27.9
 -10 8 -1 394.36 29
 -10 8 -1 359.86 28.8
 -10 8 -1 325.57 28.5
 10 8 1 372.16 28.1
 -12 -8 -1 14.5 8
 -12 -8 -1 29.3 9.3
 12 -8 1 27 6.1
 -12 -8 -1 29.1 7.6
 -12 8 -1 15.9 8.7
 -12 8 -1 15.9 8.7
 -12 8 -1 14.3 5.1
 15 9 -1 45.4 8.5
 -13 -9 1 -2.5 5.3
 13 -9 -1 -3.6 7.5
 -13 9 1 1.9 7.2
 13 9 -1 -0.4 4.3
 -11 -9 1 15.2 8
 11 -9 -1 13.1 3.2
 11 -9 -1 0.3 5.6
 -11 -9 1 16.1 3.8
 -11 -9 1 20.6 8.6
 11 9 -1 16.4 4.5
 -11 9 1 5.6 6.1
 11 9 -1 12.3 5.7
 -11 9 1 5.6 6
 9 -9 -1 2066.19 158.18
 -9 -9 1 2173.08 158.98
 -9 -9 1 2018 157.98
 9 -9 -1 2177.48 158.58
 9 -9 -1 2010.2 157.78
 -9 -9 1 2263.67 159.18
 -9 9 1 2018.3 158.78
 9 9 -1 1914.31 158.28
 -9 9 1 1907.31 158.28
 -9 9 1 2022 157.98
 9 9 -1 1900.21 158.28
 7 -9 -1 722.93 57.89
 7 -9 -1 725.03 57.19
 -7 -9 1 757.02 58.59
 7 -9 -1 717.33 57.09
 7 -9 -1 770.12 57.69
 -7 -9 1 777.22 58.09
 -7 -9 1 714.93 57.29
 -7 9 1 722.33 57.49
 -7 9 1 679.53 57.19
 7 9 -1 694.83 57.69
 -7 9 1 802.62 58.19
 7 9 -1 761.62 57.99
 -5 -9 1 68.99 7.6
 -5 -9 1 38.9 5.7
 -5 -9 1 43.7 4.7
 5 -9 -1 40 7.3
 -5 -9 1 56.29 6
 5 -9 -1 64.19 6.4
 5 -9 -1 49.99 4.4
 5 -9 -1 53.09 4.5
 5 9 -1 52.99 6.6
 -5 9 1 53.59 6.4
 -5 9 1 52.19 4.6
 5 9 -1 53.69 6.2
 -5 9 1 44.2 5
 -3 -9 1 574.44 44.5
 -3 -9 1 595.74 44.7
 -3 -9 1 507.25 44.5
 3 -9 -1 578.84 44.6
 3 -9 -1 563.74 44
 3 -9 -1 592.74 44.1
 3 9 -1 562.84 44.9
 -3 9 1 550.34 44.7
 -3 9 1 587.14 44.1
 3 9 -1 562.04 44.7
 -1 -9 1 1232.18 88.19
 1 -9 -1 1101.69 88.49
 1 9 -1 987.8 88.39
 -1 9 1 1041.5 88.29
 -1 9 1 1168.58 88.29
 -1 9 1 1318.67 87.99
 1 9 -1 1089.09 88.49
 -1 9 1 1152.68 88.39
 1 -9 1 3664.83 273.47
 1 -9 1 3232.68 273.07
 -1 -9 -1 3233.68 273.27
 1 9 1 3258.37 273.27
 1 9 1 4007.1 273.37
 1 9 1 3323.77 273.37
 -1 9 -1 3754.02 272.97
 1 9 1 3884.61 272.97
 -1 9 -1 3486.15 273.07
 3 -9 1 451.35 31.9
 -3 -9 -1 345.17 31.6
 3 -9 1 389.76 31.5
 3 -9 1 401.66 31.2
 -3 -9 -1 425.86 32.4
 -3 -9 -1 344.37 32
 -3 9 -1 425.06 31.3
 3 9 1 418.26 31.8
 3 9 1 404.16 31.8
 3 9 1 420.96 31.3
 -3 9 -1 393.26 31.5
 -3 9 -1 399.26 31.4
 5 -9 1 51.79 5.2
 -5 -9 -1 53.39 6.9
 -5 -9 -1 35.9 6.3
 -5 -9 -1 50.69 7.6
 -5 -9 -1 45.2 5.2
 5 -9 1 51.19 4.3
 5 9 1 52.29 4.5
 5 9 1 50.29 5.4
 -5 9 -1 46.1 5.1
 -5 9 -1 41.1 5.2
 -7 -9 -1 286.67 23.5
 7 -9 1 257.57 20.1
 -7 -9 -1 234.48 20.3
 -7 -9 -1 259.57 21.6
 7 -9 1 265.57 20
 7 9 1 256.17 20.3
 -7 9 -1 228.48 20.3
 -7 9 -1 250.27 20.2
 7 9 1 264.27 19.9
 7 9 1 228.38 20.6
 9 -9 1 96.99 9.5
 -9 -9 -1 108.59 11.7
 -9 -9 -1 94.09 10.1
 9 -9 1 88.29 9.2
 -9 -9 -1 123.29 12.3
 9 -9 1 108.49 10
 -9 -9 -1 121.39 12.4
 -9 9 -1 111.69 10
 9 9 1 116.89 9
 -9 9 -1 116.29 11
 9 9 1 105.89 10.9
 -9 9 -1 107.39 10
 -11 -9 -1 24.5 7.2
 11 -9 1 20.1 5.1
 -11 -9 -1 -5.4 6.7
 -11 -9 -1 3 5.1
 -11 9 -1 4.3 4.5
 -11 9 -1 10 5.3
 11 9 1 11.4 2.8
 11 9 1 8.9 3.4
 -11 9 -1 12.5 6.2
 14 10 -1 5.2 5.5
 -12 -10 1 33.2 9.9
 -12 -10 1 37 5.6
 12 -10 -1 29 7.5
 -12 10 1 28.3 7.7
 12 10 -1 22.9 5.7
 -10 -10 1 5.4 3
 10 -10 -1 6.7 2.2
 10 -10 -1 9.6 2.8
 -10 -10 1 4.8 8
 -10 -10 1 14.8 6.8
 10 -10 -1 8.1 4.6
 10 -10 -1 13.2 5.5
 10 10 -1 9.1 5
 -10 10 1 6.6 5.6
 -10 10 1 12.4 3
 10 10 -1 8.6 4.3
 8 -10 -1 0.7 3.9
 8 -10 -1 4.6 3.9
 -8 -10 1 6.4 5
 8 -10 -1 2.1 1.7
 8 -10 -1 2 1.9
 -8 -10 1 11.6 6.9
 -8 10 1 -4.6 3.5
 -8 10 1 -2 1.7
 8 10 -1 -1 3.9
 -8 10 1 14.5 8
 8 10 -1 -1.2 3.9
 6 -10 -1 178.18 13.2
 6 -10 -1 193.38 14.8
 -6 -10 1 149.29 14
 -6 -10 1 147.29 14.4
 -6 -10 1 170.18 15.6
 -6 -10 1 174.78 13.4
 6 -10 -1 168.98 14.4
 6 -10 -1 157.88 13.2
 -6 10 1 157.58 13.3
 6 10 -1 189.78 14.6
 6 10 -1 166.48 14.8
 -6 10 1 158.28 14.6
 -6 10 1 139.59 13.6
 -4 -10 1 2.5 3
 -4 -10 1 1.9 2.7
 -4 -10 1 -1.9 3.5
 4 -10 -1 1 2.9
 4 -10 -1 2.8 1.4
 -4 10 1 4 1.7
 -4 10 1 2.7 3.2
 4 10 -1 0 3.3
 4 10 -1 4.1 3.7
 2 -10 -1 517.05 44.3
 -2 -10 1 582.84 43.8
 2 -10 -1 568.84 43.4
 2 10 -1 524.65 44.2
 -2 10 1 601.54 44.3
 -2 10 1 572.44 43.4
 -2 10 1 519.95 44
 -2 10 1 593.24 43.8
 2 10 -1 543.15 44.2
 0 -10 1 176.78 12.1
 0 -10 1 149.49 12.6
 0 -10 -1 160.28 13.2
 0 -10 1 136.79 13.2
 0 -10 -1 162.88 13.2
 0 10 1 149.49 13.1
 0 10 -1 160.38 12.3
 0 10 -1 135.69 13.4
 0 10 -1 178.18 12.7
 0 10 -1 137.69 13.1
 0 10 1 155.48 12.4
 0 10 1 151.38 12.9
 0 10 1 128.89 13.1
 2 -10 1 274.37 23.3
 2 -10 1 293.17 22.7
 -2 -10 -1 259.97 22.9
 -2 -10 -1 314.97 23.6
 -2 -10 -1 265.37 23.3
 2 -10 1 300.37 22.3
 2 10 1 280.57 23
 -2 10 -1 288.47 22.8
 -2 10 -1 292.27 22.6
 2 10 1 272.47 23
 2 10 1 304.47 22.5
 4 -10 1 443.86 35.3
 4 -10 1 491.45 35.1
 -4 -10 -1 385.66 35.6
 -4 -10 -1 497.85 36.1
 4 -10 1 437.66 34.6
 -4 -10 -1 380.66 35.1
 -4 10 -1 458.65 34.8
 -4 10 -1 441.76 35
 4 10 1 471.35 35.3
 4 10 1 447.26 35.3
 -4 10 -1 453.15 35.1
 -6 -10 -1 15.8 5.1
 6 -10 1 28 4.2
 6 -10 1 18.3 3.4
 -6 -10 -1 21.1 4.5
 6 -10 1 18 2.7
 -6 -10 -1 23.4 4.4
 -6 -10 -1 37.4 6.5
 6 10 1 24.1 3.2
 -6 10 -1 18.9 4
 6 10 1 21.3 4.2
 6 10 1 25.5 4.5
 8 -10 1 20.9 3.7
 -8 -10 -1 24.2 6.4
 -8 -10 -1 21 4.1
 8 -10 1 16.4 2.9
 -8 -10 -1 12 4.5
 -8 10 -1 28.5 5.1
 8 10 1 25.3 3.6
 8 10 1 20.5 3.7
 -8 10 -1 17.9 3.6
 -8 10 -1 14.9 3.2
 8 10 1 17.4 5
 -10 -10 -1 149.29 14.5
 -10 -10 -1 161.08 16.1
 10 -10 1 162.98 14.6
 10 -10 1 152.78 13.8
 -10 -10 -1 179.38 16.6
 10 10 1 160.28 13.4
 -10 10 -1 153.38 14.2
 -10 10 -1 188.78 20.4
 -10 10 -1 173.68 14.8
 10 10 1 168.68 13.8
 -12 -10 -1 0.5 6.7
 12 -10 1 -0.3 6.6
 12 10 1 0 3.9
 -12 10 -1 2.9 7.2
 12 10 1 0.3 3.2
 15 11 -1 4.8 7.1
 -13 -11 1 3.9 5.2
 13 -11 -1 1.8 8.2
 -13 -11 1 7.6 12
 13 11 -1 -0.9 5.5
 -13 11 1 3.1 5.2
 -11 -11 1 20.8 9
 11 -11 -1 33.6 7
 -11 -11 1 18.1 4.4
 11 11 -1 30.3 5.8
 -11 11 1 32.6 5.7
 -11 11 1 17 6.9
 -9 -11 1 76.19 10.5
 9 -11 -1 58.99 8.6
 -9 -11 1 61.09 7
 9 -11 -1 70.99 6.3
 -9 -11 1 57.89 10.4
 -9 -11 1 57.39 8.5
 9 11 -1 61.19 9.1
 -9 11 1 66.29 9.5
 -9 11 1 53.19 6.4
 9 11 -1 69.19 8.4
 -9 11 1 46.9 9.4
 -7 -11 1 414.26 32
 7 -11 -1 393.56 31.8
 -7 -11 1 334.97 31.3
 7 -11 -1 418.26 30.7
 7 -11 -1 381.96 31.7
 -7 -11 1 419.76 30.9
 -7 -11 1 413.76 33
 7 11 -1 454.45 32.1
 -7 11 1 335.97 31.1
 7 11 -1 333.67 31.6
 -7 11 1 384.06 32
 -7 11 1 422.66 30.9
 5 -11 -1 49.4 6.5
 -5 -11 1 56.69 6.3
 -5 -11 1 44.6 6.4
 -5 -11 1 44.5 7.8
 5 -11 -1 32.7 6.5
 5 -11 -1 43.3 4.3
 5 11 -1 43.4 6.9
 -5 11 1 41.5 6.7
 -5 11 1 40 5
 -3 -11 1 445.46 32.1
 3 -11 -1 360.66 31.8
 -3 -11 1 365.16 32.1
 -3 -11 1 436.06 31.9
 3 -11 -1 407.96 32.2
 -3 11 1 405.46 31.4
 -3 11 1 402.66 32.1
 3 11 -1 381.06 32.4
 3 11 -1 403.36 32.4
 -1 -11 1 734.23 56.49
 1 -11 -1 750.72 57.09
 1 -11 -1 722.93 56.19
 1 -11 -1 789.22 56.89
 -1 -11 1 649.14 56.89
 -1 -11 1 800.42 55.99
 1 11 -1 663.93 56.99
 -1 11 1 669.43 56.79
 1 11 -1 653.83 56.89
 -1 11 1 745.23 56.89
 -1 11 1 765.92 56.69
 -1 11 1 732.43 56.09
 -1 -11 -1 536.55 42.8
 1 -11 1 529.25 43.1
 -1 -11 -1 528.85 42.9
 1 -11 1 560.04 42
 1 -11 1 563.84 42.5
 1 11 1 548.95 42.2
 -1 11 -1 549.15 42.3
 -1 11 -1 533.85 42.5
 1 11 1 514.15 42.7
 1 11 1 553.44 42.8
 3 -11 1 176.38 14.1
 3 -11 1 179.08 15
 3 -11 1 171.08 13.5
 -3 -11 -1 169.58 14.4
 -3 -11 -1 141.89 15.1
 -3 -11 -1 180.58 15.6
 3 11 1 175.58 14.6
 -3 11 -1 179.58 14
 3 11 1 181.58 13.8
 3 11 1 184.38 14.7
 -3 11 -1 144.39 14
 -5 -11 -1 50.49 8.7
 -5 -11 -1 38.7 7.8
 5 -11 1 48.3 6.3
 5 -11 1 47.7 4.4
 5 11 1 53.59 6.7
 -5 11 -1 51.79 5.7
 -5 11 -1 48.5 5
 5 11 1 56.89 6.3
 5 11 1 44.8 4.8
 -5 11 -1 43.6 5.9
 -7 -11 -1 1.5 4.3
 -7 -11 -1 13.8 5.8
 -7 -11 -1 9.9 7.3
 7 -11 1 6.7 3.2
 -7 -11 -1 3.9 3.6
 7 -11 1 -1.8 3.2
 7 -11 1 6.8 2
 7 11 1 15.9 8
 -7 11 -1 5.5 2.6
 -7 11 -1 6.1 3
 7 11 1 12.8 2.6
 7 11 1 2.2 3.2
 -7 11 -1 0.8 4.4
 9 -11 1 243.18 20.5
 -9 -11 -1 211.58 20.7
 -9 -11 -1 281.17 22.1
 9 -11 1 239.78 20
 -9 -11 -1 280.67 22.8
 9 11 1 254.27 20.3
 -9 11 -1 248.38 21.5
 -9 11 -1 238.58 20.5
 9 11 1 251.87 19.8
 -9 11 -1 238.28 20.4
 -11 -11 -1 33.4 9.1
 -11 -11 -1 33.3 7.2
 11 -11 1 30.9 6.6
 -11 11 -1 26.5 5.7
 11 11 1 29.5 5.8
 11 11 1 24.8 4.3
 -11 11 -1 26 6.4
 14 12 -1 9.1 6.9
 12 -12 -1 11.8 7.5
 -12 -12 1 4.4 4.6
 -12 -12 1 6.3 12
 -12 -12 1 -1.2 6.9
 -12 12 1 11.3 7.7
 12 12 -1 1.2 5.6
 -12 12 1 -5.5 7.3
 10 -12 -1 83.19 8
 -10 -12 1 93.09 8.7
 -10 -12 1 80.59 13
 -10 -12 1 83.39 10.4
 10 -12 -1 73.59 11
 -10 12 1 86.29 12.1
 -10 12 1 72.79 10.8
 -10 12 1 77.59 8.6
 10 12 -1 68.09 11.7
 8 -12 -1 157.38 15.2
 -8 -12 1 141.49 18.1
 -8 -12 1 182.78 16
 8 -12 -1 161.38 13.4
 -8 -12 1 151.68 14.9
 -8 -12 1 156.08 13.7
 -8 12 1 156.28 14.6
 -8 12 1 196.88 15.7
 -8 12 1 174.38 13.7
 8 12 -1 144.69 15.6
 -6 -12 1 226.58 22.9
 -6 -12 1 291.17 22.1
 6 -12 -1 299.67 22
 6 -12 -1 215.08 22.2
 -6 -12 1 271.37 20.9
 6 -12 -1 253.97 20.6
 -6 -12 1 236.98 21.6
 6 12 -1 285.57 23.1
 6 12 -1 266.77 22.2
 -6 12 1 255.57 21.2
 -6 12 1 261.87 22.2
 -4 -12 1 99.79 11.2
 4 -12 -1 123.09 9.7
 4 -12 -1 121.19 11.2
 -4 -12 1 123.59 11.8
 -4 -12 1 131.09 11
 4 12 -1 99.79 11.8
 4 12 -1 113.89 12.1
 -4 12 1 126.99 10
 -4 12 1 104.79 11.1
 2 -12 -1 109.79 8.5
 2 -12 -1 89.49 11.2
 -2 -12 1 112.99 9.4
 2 -12 -1 111.29 10
 -2 -12 1 95.99 10.3
 -2 12 1 95.79 8.5
 2 12 -1 95.89 10.5
 -2 12 1 107.59 11
 2 12 -1 82.59 10.8
 0 -12 -1 384.36 29.8
 0 -12 1 320.77 30
 0 -12 -1 356.46 30
 0 -12 1 400.86 29.4
 0 -12 1 380.96 28.7
 0 12 1 382.16 30
 0 12 1 360.46 28.9
 0 12 -1 394.66 29
 0 12 -1 337.87 29.9
 0 12 1 387.66 29.9
 0 12 1 348.97 29.6
 2 -12 1 1706.83 129.39
 2 -12 1 1532.15 129.89
 -2 -12 -1 1668.23 129.89
 -2 -12 -1 1645.54 129.69
 2 12 1 1705.63 129.09
 2 12 1 1864.61 129.89
 -2 12 -1 1759.52 129.29
 -2 12 -1 1522.15 129.39
 2 12 1 1631.44 129.69
 4 -12 1 16.6 4.3
 -4 -12 -1 2.3 3.2
 -4 -12 -1 -2.1 5.4
 4 -12 1 5.6 1.6
 4 12 1 13.1 3.9
 4 12 1 9 2.3
 -4 12 -1 10.8 3.3
 4 12 1 12.9 4
 -4 12 -1 16.7 3.1
 -6 -12 -1 -0.5 3.5
 -6 -12 -1 -0.9 7.5
 -6 -12 -1 -2.4 5.3
 6 -12 1 2.4 1.7
 6 -12 1 2.4 3.5
 -6 -12 -1 5 4.3
 6 12 1 -0.6 4.4
 6 12 1 3 2.5
 -6 12 -1 1.6 2.7
 -6 12 -1 -1.2 4
 6 12 1 9.5 3.8
 -6 12 -1 -0.6 2.5
 8 -12 1 113.99 10.3
 8 -12 1 94.69 9.1
 -8 -12 -1 100.89 10.5
 -8 -12 -1 104.99 13.2
 -8 -12 -1 89.89 11.8
 8 12 1 111.99 9.4
 -8 12 -1 118.59 10.1
 -8 12 -1 108.99 10
 -8 12 -1 110.69 11.8
 8 12 1 89.49 10.1
 -10 -12 -1 177.78 17.3
 10 -12 1 184.28 15.7
 -10 -12 -1 161.28 16.3
 10 12 1 167.38 14.9
 10 12 1 169.38 14.3
 -10 12 -1 158.78 15.1
 -10 12 -1 173.48 15.8
 -12 12 -1 81.39 14.2
 12 12 1 70.49 9.4
 13 13 -1 13.6 7.3
 11 -13 -1 107.49 13.7
 -11 -13 1 102.59 17.3
 -11 -13 1 103.99 13.3
 -11 -13 1 103.29 10.7
 -11 13 1 95.89 10.9
 11 13 -1 104.59 12.1
 -11 13 1 92.99 13.4
 9 -13 -1 9.7 5.9
 -9 -13 1 4.1 3.3
 -9 -13 1 6.2 5.5
 -9 -13 1 -8.9 6.9
 -9 13 1 2.9 6.1
 9 13 -1 5.4 5.7
 -9 13 1 0.8 3.2
 -9 13 1 -1.9 5.7
 9 13 -1 0 6.8
 -7 -13 1 254.57 21.1
 7 -13 -1 239.38 19.1
 -7 -13 1 221.98 19.3
 -7 -13 1 218.18 20.4
 7 -13 -1 222.18 20.7
 -7 -13 1 259.87 22.8
 7 13 -1 271.87 21.5
 7 13 -1 257.47 21.2
 -7 13 1 213.78 20.7
 -5 -13 1 45.9 8
 5 -13 -1 53.39 5.1
 -5 -13 1 49.99 5.6
 5 -13 -1 56.99 10.8
 -5 -13 1 40 6.7
 5 -13 -1 62.09 7.8
 -5 -13 1 43.1 7.3
 5 13 -1 58.79 10
 -3 -13 1 13.2 4.7
 3 -13 -1 -5.2 6
 -3 -13 1 13.1 3.8
 3 -13 -1 2.8 4
 3 -13 -1 8.2 2
 -3 13 1 3.3 4.2
 3 13 -1 8.1 5.9
 3 13 -1 -0.9 4.8
 -3 13 1 6.8 3.8
 -3 13 1 14.1 2.5
 -1 -13 1 403.86 30.2
 1 -13 -1 360.96 31.9
 1 -13 -1 386.76 30.4
 1 -13 -1 409.26 31.4
 1 13 -1 332.17 31.5
 -1 13 1 433.96 31.5
 -1 13 1 412.26 31.2
 1 13 -1 332.07 32.1
 -1 13 1 389.46 30.4
 -1 13 1 398.56 31.8
 1 13 -1 395.86 30.5
 1 -13 1 29.1 4.6
 -1 -13 -1 23.3 5.3
 1 -13 1 17.5 2.6
 1 -13 1 18.7 5.7
 -1 -13 -1 20.4 4.9
 1 13 1 20.9 3.3
 1 13 1 10.5 4.7
 -1 13 -1 29.9 4.5
 -1 13 -1 16 4.9
 -1 13 -1 18.7 3.4
 1 13 1 30.1 5.7
 -3 -13 -1 411.16 32.4
 3 -13 1 415.46 31.3
 3 -13 1 385.16 31.8
 -3 -13 -1 388.26 32.8
 3 -13 1 429.36 32.9
 3 13 1 377.56 32.5
 3 13 1 427.36 32.5
 3 13 1 415.46 31.5
 -3 13 -1 362.76 32.5
 -3 13 -1 400.16 31.8
 5 -13 1 120.49 10
 -5 -13 -1 142.19 16.7
 5 -13 1 123.09 11.9
 -5 -13 -1 127.89 11.5
 5 -13 1 110.79 11
 -5 -13 -1 120.59 13.3
 -5 13 -1 118.49 10.9
 5 13 1 117.99 12.3
 5 13 1 136.59 10.5
 -5 13 -1 117.49 11.5
 -7 -13 -1 0.7 6.7
 7 -13 1 0 3.6
 -7 -13 -1 -4.4 8.9
 7 -13 1 0.7 2
 -7 -13 -1 3.3 4.5
 -7 -13 -1 -1.5 5.1
 -7 13 -1 -5.8 5.9
 7 13 1 0.1 3
 7 13 1 9 4.6
 -7 13 -1 6.4 3.4
 -7 13 -1 -0.8 3.4
 7 13 1 3.1 5.7
 -9 -13 -1 1 5.8
 -9 -13 -1 15.8 13.4
 -9 -13 -1 1.7 6.4
 9 -13 1 4.5 3.2
 9 -13 1 5.2 5.1
 -9 13 -1 0.1 4.8
 9 13 1 -1.9 4.4
 -9 13 -1 1.6 3.8
 -9 13 -1 7.5 13.2
 9 13 1 3.6 3.5
 11 13 1 17.9 5
 11 13 1 28 6
 -11 13 -1 12.5 7.5
 -12 -14 1 2.7 9.2
 -12 -14 1 -3.8 15.1
 12 -14 -1 1.2 9.6
 -12 -14 1 -0.5 5.8
 -12 14 1 7 6.4
 12 14 -1 4 7.3
 -10 -14 1 8.1 9.6
 10 -14 -1 -0.2 7.1
 -10 -14 1 3.1 7.2
 -10 -14 1 5 4.3
 -10 14 1 4.3 8.3
 10 14 -1 9.7 6.8
 -10 14 1 6.5 4.1
 8 -14 -1 2.4 6
 8 -14 -1 13.5 3.3
 -8 -14 1 12.4 6.1
 -8 -14 1 11.9 3.4
 -8 -14 1 4 6.6
 8 14 -1 9.9 6.6
 8 14 -1 18 10.3
 -8 14 1 15.4 6.7
 -8 14 1 11.1 6.3
 -6 -14 1 89.89 8.8
 -6 -14 1 66.89 11
 -6 -14 1 90.69 11.1
 -6 -14 1 106.49 14
 6 -14 -1 85.79 8.4
 6 -14 -1 90.09 11
 -6 14 1 112.99 11.3
 -6 14 1 115.29 10
 6 14 -1 109.59 13.4
 4 -14 -1 28.3 5.6
 4 -14 -1 16.6 7.9
 -4 -14 1 20 5.9
 4 -14 -1 17.7 2.8
 -4 -14 1 29.6 5.3
 -4 14 1 12.6 3.4
 4 14 -1 23.9 7.1
 -4 14 1 23.5 5.5
 4 14 -1 28.9 6.7
 -2 -14 1 293.07 20.9
 -2 -14 1 234.68 23.2
 -2 -14 1 288.77 21.9
 2 -14 -1 266.57 21
 2 -14 -1 251.47 23.7
 -2 14 1 248.28 22.5
 2 14 -1 262.27 21.2
 -2 14 1 262.47 22.2
 -2 14 1 241.98 23.5
 -2 14 1 286.07 21.2
 2 14 -1 258.57 23.2
 0 -14 -1 -3.7 5.7
 0 -14 1 10.8 3.5
 0 -14 -1 3.5 4.6
 0 -14 1 5.2 1.6
 0 -14 1 12.4 6.3
 0 -14 -1 3.6 2.3
 0 14 1 3.3 5.1
 0 14 1 1.4 5.7
 0 14 -1 5.4 3
 0 14 -1 2.8 6.6
 0 14 -1 0.8 5
 0 14 1 1 2.3
 0 14 1 10.4 5.2
 2 -14 1 98.79 8
 2 -14 1 68.09 11.7
 -2 -14 -1 105.19 10.7
 -2 -14 -1 79.29 10.8
 2 14 1 107.59 8.6
 -2 14 -1 67.89 11.8
 -2 14 -1 101.99 9.2
 2 14 1 103.29 11.1
 -2 14 -1 105.79 9.2
 2 14 1 94.49 10.2
 4 -14 1 54.89 7
 4 -14 1 58.09 5.1
 -4 -14 -1 54.79 8.8
 -4 -14 -1 49 9
 4 -14 1 66.59 9.2
 -4 14 -1 58.09 7.4
 -4 14 -1 50.99 6.4
 4 14 1 60.19 7.9
 4 14 1 41.3 7.4
 4 14 1 56.69 6
 -6 -14 -1 -4.3 5
 -6 -14 -1 8.1 7.2
 6 -14 1 0.1 3.9
 -6 -14 -1 -4 4.5
 6 -14 1 -1.1 2
 6 14 1 1.7 3.1
 6 14 1 2.1 4.6
 -6 14 -1 2.3 6.8
 6 14 1 4.2 5.8
 -6 14 -1 5.5 3.5
 -8 -14 -1 15.7 8.7
 -8 -14 -1 16.2 6.6
 -8 -14 -1 14.5 6.2
 8 -14 1 7.4 5
 8 14 1 11.6 5.2
 -8 14 -1 14.9 5.3
 8 14 1 18.4 4
 -10 -14 -1 67.29 12.7
 10 -14 1 52.79 8.9
 -10 -14 -1 39 9.4
 10 14 1 60.59 9.2
 -10 14 -1 47.7 9.3
 -11 -15 1 -2.2 11.7
 11 -15 -1 3.8 9
 -11 -15 1 -6.3 6.5
 -11 -15 1 5.9 9.3
 11 15 -1 -4 7.9
 -11 15 1 1.3 6.2
 -9 -15 1 209.38 20.5
 -9 -15 1 204.08 22
 -9 -15 1 192.58 18
 9 15 -1 239.18 20.7
 -9 15 1 224.28 20.2
 7 -15 -1 65.79 7.4
 7 -15 -1 54.89 10.4
 -7 -15 1 65.29 11.4
 -7 -15 1 61.09 11.3
 -7 15 1 63.59 10
 7 15 -1 84.39 11.9
 7 15 -1 76.59 11
 -5 -15 1 143.09 11.9
 5 -15 -1 141.59 11.5
 5 -15 -1 136.79 13.7
 -5 -15 1 164.58 14.2
 5 15 -1 117.09 14.6
 5 15 -1 149.39 16.5
 -5 15 1 125.39 12.3
 -5 15 1 107.89 13.7
 3 -15 -1 238.08 20.6
 3 -15 -1 231.78 18.7
 -3 -15 1 221.28 21.8
 3 15 -1 244.38 21.4
 -3 15 1 249.38 19.4
 -3 15 1 253.17 20.6
 3 15 -1 186.28 22.2
 -3 15 1 241.48 20.2
 3 15 -1 221.88 19
 1 -15 -1 84.79 10.7
 -1 -15 1 80.09 6.9
 1 -15 -1 68.39 7.4
 -1 -15 1 79.99 8.9
 -1 -15 1 81.39 12.1
 1 -15 -1 113.19 12.9
 1 15 -1 69.99 11
 -1 15 1 75.59 12.4
 1 15 -1 54.79 10.9
 1 15 -1 83.09 8
 -1 15 1 92.59 9.7
 -1 15 1 85.39 7.6
 1 -15 1 277.77 21.2
 -1 -15 -1 268.37 23.3
 -1 -15 -1 252.57 23.6
 1 -15 1 284.47 22.3
 1 -15 1 253.17 24.4
 -1 15 -1 271.67 21.9
 1 15 1 294.47 21.9
 -1 15 -1 215.78 23.2
 1 15 1 267.47 22.9
 1 15 1 291.17 24.1
 -3 -15 -1 -5.3 5.7
 3 -15 1 3.9 1.8
 3 -15 1 6.7 6.9
 3 -15 1 -2.8 3.6
 3 15 1 -3 6
 -3 15 -1 2.8 6.1
 -3 15 -1 1.8 6.7
 3 15 1 -1.5 2.9
 -3 15 -1 3.9 3.6
 3 15 1 -4 5
 -5 -15 -1 12.2 7.7
 -5 -15 -1 12.1 6.2
 5 -15 1 1.9 2.1
 5 -15 1 15.3 4.4
 5 15 1 7.1 5.4
 5 15 1 7 3.5
 -5 15 -1 1 3.6
 -5 15 -1 6.5 5.6
 5 15 1 5.8 6.7
 7 -15 1 92.39 8.4
 -7 -15 -1 99.19 12.6
 -7 -15 -1 87.29 11.3
 -7 -15 -1 116.09 15.5
 7 15 1 96.19 11.2
 7 15 1 81.99 9.3
 -9 -15 -1 -5.7 7.7
 9 -15 1 0.7 7
 -9 -15 -1 1.6 7.5
 9 15 1 3.5 6.2
 -9 15 -1 4.5 6.8
 11 15 1 20.3 7.6
 -11 15 -1 7.5 11.4
 -10 -16 1 23.9 17.8
 -10 -16 1 37.5 6.3
 -10 -16 1 19.3 13.9
 10 16 -1 28.9 9.3
 -8 -16 1 8.7 7.9
 8 -16 -1 9 7.6
 -8 -16 1 9.5 8.8
 -8 -16 1 2.7 3.8
 8 16 -1 2 8
 -8 16 1 5.7 6.8
 6 -16 -1 -1.1 6.1
 -6 -16 1 6.9 6.8
 -6 -16 1 -3.4 7.7
 -6 -16 1 1.7 3.3
 6 -16 -1 4.8 3.3
 6 16 -1 17.6 8.1
 6 16 -1 5 9.6
 -6 16 1 -0.2 6.2
 4 -16 -1 6 2.7
 -4 -16 1 3.9 5.7
 -4 -16 1 -3.4 8
 4 -16 -1 -6 5.6
 4 -16 -1 -4.7 9.9
 4 16 -1 3.2 3.7
 -4 16 1 1 3.9
 -4 16 1 3 5.7
 -4 16 1 6.5 6
 4 16 -1 6.7 9.3
 4 16 -1 -1.5 7.2
 -2 -16 1 41.9 7.5
 -2 -16 1 40.6 4.4
 -2 -16 1 18.2 9
 2 -16 -1 30.8 7.1
 2 -16 -1 25.5 10.5
 2 -16 -1 30.6 4.8
 2 16 -1 46.5 6
 -2 16 1 40.4 5.7
 2 16 -1 25.7 10.3
 -2 16 1 53.19 8.3
 2 16 -1 38.2 8.6
 0 -16 1 197.38 19
 0 -16 1 238.78 23.6
 0 -16 1 254.17 17.8
 0 -16 -1 218.48 22.1
 0 -16 -1 210.88 20.2
 0 -16 -1 214.48 18.2
 0 16 1 220.48 18.3
 0 16 -1 224.68 18.8
 0 16 1 215.28 19.9
 0 16 1 239.98 21.8
 -2 -16 -1 16.1 10.8
 2 -16 1 11.3 8.9
 2 -16 1 2.6 4.1
 -2 -16 -1 20.3 7.2
 2 16 1 7.7 7.6
 2 16 1 16.5 6.2
 -2 16 -1 7.9 6.8
 2 16 1 1.9 3.2
 -2 16 -1 8.6 4.5
 -4 -16 -1 111.99 13.6
 4 -16 1 131.69 9.9
 4 -16 1 123.89 11.8
 -4 -16 -1 99.09 14.8
 -4 16 -1 98.89 11.3
 4 16 1 104.29 10.6
 4 16 1 139.89 15.3
 -4 16 -1 97.39 14.4
 4 16 1 124.29 12.8
 -4 16 -1 126.59 12.6
 6 -16 1 34.9 6.2
 -6 -16 -1 31.6 7.9
 6 -16 1 22.8 4.5
 -6 -16 -1 33.3 7.5
 -6 -16 -1 35.1 9.7
 6 16 1 20.7 7
 -8 -16 -1 98.29 17
 -8 -16 -1 97.79 14.5
 -8 -16 -1 75.49 13.7
 8 -16 1 77.69 9.3
 8 -16 1 102.19 11.9
 8 16 1 119.79 12.2
 10 16 1 32.4 9.6
 -11 -17 1 10.2 8.1
 -9 -17 1 13.5 5.3
 9 -17 -1 8.1 9.3
 -9 -17 1 14.5 10.8
 -9 -17 1 16.8 12.3
 9 17 -1 13 10.2
 -7 -17 1 -1.3 3.8
 -7 -17 1 -0.1 8.5
 7 -17 -1 4.9 8.1
 -7 -17 1 4.9 9.2
 -7 17 1 1.3 7.7
 7 17 -1 4 11.5
 5 -17 -1 70.39 9.9
 -5 -17 1 49.3 11.5
 5 -17 -1 70.09 7
 -5 -17 1 54.99 7.5
 5 17 -1 62.89 13.3
 -5 17 1 69.69 12.1
 -5 17 1 69.69 11.5
 5 17 -1 40 10.5
 3 -17 -1 1 2.9
 -3 -17 1 17.7 10.4
 3 -17 -1 1.5 6.9
 -3 -17 1 14.6 6.4
 -3 -17 1 6.1 2.8
 3 -17 -1 13.4 11.9
 -3 17 1 8.7 6.8
 3 17 -1 5.9 11.4
 -3 17 1 11.8 6.6
 3 17 -1 4.4 8.1
 -1 -17 1 59.49 6.3
 1 -17 -1 61.09 11
 -1 -17 1 83.19 10
 1 -17 -1 66.09 7
 1 -17 -1 93.89 16.6
 -1 -17 1 80.29 13.1
 1 17 -1 54.09 10.9
 -1 17 1 80.09 12.9
 1 17 -1 48.7 13.2
 -1 17 1 67.59 10.8
 1 -17 1 -0.4 11.1
 -1 -17 -1 12.6 9.3
 1 -17 1 3.1 4.9
 -1 -17 -1 11.9 4
 1 -17 1 6.6 2.3
 -1 17 -1 16.5 11.9
 1 17 1 12.8 9.6
 1 17 1 13.3 6.7
 -1 17 -1 -4.4 7.7
 -3 -17 -1 5.2 8.2
 -3 -17 -1 3.5 8.1
 3 -17 1 0 4.7
 3 -17 1 4.7 2.4
 3 17 1 -4.1 8.5
 -3 17 -1 0.2 8.1
 -3 17 -1 6.5 5
 3 17 1 -2.2 6.5
 5 -17 1 103.69 11.7
 -5 -17 -1 100.39 16.6
 -5 -17 -1 99.89 15.3
 5 -17 1 100.39 9.2
 -5 17 -1 107.19 15.9
 5 17 1 117.09 13.2
 -5 17 -1 102.59 15.4
 -7 -17 -1 15.8 9.5
 -7 -17 -1 7.4 11.2
 -7 -17 -1 2.3 7.4
 7 -17 1 2.9 6.6
 7 -17 1 7.4 3.7
 7 17 1 2.7 8.2
 9 17 1 36.2 9.2
 -10 -18 1 0 6.7
 8 -18 -1 8.1 10
 -8 -18 1 0.8 11.4
 -8 -18 1 3.1 5
 6 -18 -1 7.6 8.8
 -6 -18 1 -5.9 8.8
 -6 -18 1 12.8 4.5
 -6 -18 1 11.7 12.1
 6 18 -1 1.1 14.1
 6 18 -1 24.6 10.7
 -6 18 1 14.6 10.1
 -6 18 1 20.7 9.7
 -4 -18 1 143.19 21.8
 -4 -18 1 154.08 16.9
 4 -18 -1 158.38 13.3
 -4 -18 1 135.29 13
 4 -18 -1 152.18 17
 4 18 -1 209.98 24.2
 -4 18 1 169.38 16.9
 -4 18 1 128.69 17.2
 2 -18 -1 3.1 3.3
 -2 -18 1 18.6 19.7
 -2 -18 1 9.3 6.7
 2 -18 -1 -2 13.3
 2 -18 -1 12.1 8.2
 2 18 -1 17.1 14.4
 2 18 -1 15.8 9.8
 -2 18 1 -2 7.1
 -2 18 1 23.2 8.7
 0 -18 -1 18 12.7
 0 -18 1 9.3 5.9
 0 -18 1 8.5 2.8
 0 -18 -1 5.5 3.8
 0 18 -1 1.5 9.3
 0 18 1 -3.3 11.9
 0 18 1 7.2 7.5
 0 18 -1 9.2 14.2
 2 -18 1 22.6 6.4
 -2 -18 -1 18.7 5.4
 -2 -18 -1 12 10.9
 2 -18 1 15.8 3.2
 -2 -18 -1 20.9 8.9
 -2 18 -1 17.9 9.8
 2 18 1 26.3 8.3
 2 18 1 24.1 11.7
 4 -18 1 23.2 6.3
 4 -18 1 20.5 3.7
 -4 -18 -1 31.8 10.6
 -4 -18 -1 11.9 10.9
 4 18 1 13.1 8.1
 -4 18 -1 32.8 11.5
 -4 18 -1 26.2 6.3
 6 -18 1 13.1 7
 -6 -18 -1 3.9 8.6
 -6 -18 -1 10.6 11.7
 6 -18 1 4.5 3.8
 -6 -18 -1 -1.9 10.1
 -6 18 -1 23.6 11.9
 6 18 1 12.9 8.7
 8 18 1 19.9 9.5
 -9 -19 1 -2.5 6.6
 -7 -19 1 45.9 8.2
 -7 -19 1 58.89 12.9
 7 -19 -1 34.8 11.7
 -5 -19 1 10.6 4.7
 5 -19 -1 21.3 9.9
 -5 -19 1 -3.7 9.2
 -5 19 1 -1.7 10.7
 5 19 -1 14.5 11.5
 5 19 -1 9.1 16.8
 -5 19 1 10.1 10.2
 3 -19 -1 16.1 9.5
 3 -19 -1 2.6 4
 -3 -19 1 3 3.5
 -3 -19 1 1.8 8.5
 3 19 -1 0.5 17.8
 3 19 -1 12.1 11.6
 -3 19 1 9.4 8.9
 -3 19 1 7.1 9.2
 -1 -19 1 35.1 8.1
 -1 -19 1 29.7 5.3
 1 -19 -1 41.1 10.4
 1 -19 -1 31.8 5.2
 1 19 -1 27.1 18.3
 -1 19 1 55.79 10.4
 1 19 -1 23.3 11.7
 1 -19 1 -0.2 3.1
 -1 -19 -1 0.8 5
 -1 -19 -1 -10.3 9.6
 1 -19 1 16 6.9
 -1 -19 -1 -0.9 13.3
 -1 19 -1 -6.1 16.7
 -1 19 -1 -3.3 10.4
 1 19 1 15.6 14.2
 1 19 1 5.4 8.6
 -3 -19 -1 66.79 12.9
 3 -19 1 53.49 9.1
 3 -19 1 64.79 6.8
 -3 -19 -1 90.99 14.8
 -3 19 -1 30.9 12.8
 3 19 1 46.7 10.9
 -5 -19 -1 12.9 12.5
 -5 -19 -1 12.9 9.2
 5 -19 1 9.1 7.3
 -5 -19 -1 15.6 12.6
 5 19 1 8.7 9.4
 -5 19 -1 11.6 13.5
 -8 -20 1 -2.8 15.7
 -8 -20 1 7.9 7.7
 6 -20 -1 0.5 12
 -6 -20 1 11.5 12.8
 -6 -20 1 6.9 5.4
 -4 -20 1 26.8 5.9
 -4 -20 1 39.3 11
 -4 -20 1 22.4 6.1
 4 -20 -1 33.5 11.6
 4 20 -1 40.8 22.8
 -4 20 1 49.7 11.2
 2 -20 -1 50.99 12.3
 -2 -20 1 48.9 11
 -2 -20 1 60.49 7.1
 -2 20 1 42.3 13
 2 20 -1 45.1 22.9
 2 20 -1 43.4 15.7
 0 -20 1 11.3 8.4
 0 -20 1 12.6 3.9
 0 -20 -1 4.9 11
 0 20 1 15.1 19.2
 0 20 -1 5 22.5
 0 20 -1 9.3 13.7
 0 20 1 15.6 10.8
 2 -20 1 4.9 8.2
 -2 -20 -1 7.3 11.7
 2 -20 1 16.2 4.1
 -2 20 -1 9.2 20.5
 2 20 1 14.2 12.8
 -4 -20 -1 14.6 14.5
 -7 -21 1 9.2 16.5
 -5 -21 1 -0.4 5.7
 -5 -21 1 -2.2 13.2
 5 -21 -1 -5.5 19.2
 -3 -21 1 38.2 13.1
 3 -21 -1 68.39 15
 -3 -21 1 65.29 9.2
 3 21 -1 76.19 29.5
 -1 -21 1 3.6 4.4
 1 -21 -1 8.6 12.8
 -1 -21 1 -12.1 10.7
 1 21 -1 -4.3 27.5
 -1 -21 -1 9.6 13.8
 1 -21 1 5.5 4.5
 1 -21 1 -0.3 9.8
 -3 -21 -1 17.8 15.9
 -6 -22 1 8.6 19
 -4 -22 1 -3 6.2
 4 -22 -1 9.6 21.8
 -4 -22 1 4.5 14.7
 -2 -22 1 30.2 14.2
 2 -22 -1 0 15.1
 0 -22 -1 1.9 15.6
 -2 -22 -1 -1.8 16.8
 -1 -23 -1 16.5 25.7
 16 0 -2 143.09 12.7
 14 0 -2 60.89 6.6
 -14 0 2 59.69 10.8
 -12 0 2 149.59 15.6
 12 0 -2 180.38 13.6
 -12 0 2 158.58 13.3
 12 0 -2 153.38 14
 12 0 -2 162.28 13.2
 -12 0 2 148.09 16.2
 10 0 -2 143.99 12.3
 10 0 -2 159.08 12.6
 10 0 -2 149.79 12.9
 -10 0 2 172.98 13.9
 -10 0 2 154.98 12.3
 -10 0 2 129.59 13.6
 8 0 -2 5929.71 433.06
 8 0 -2 5188.58 433.26
 -8 0 2 5591.04 433.56
 -8 0 2 6060.69 433.56
 8 0 -2 5314.27 433.26
 6 0 -2 1476.25 105.29
 6 0 -2 1158.58 105.49
 6 0 -2 1456.55 105.59
 -6 0 2 1361.06 105.29
 4 0 -2 62.19 5
 -4 0 2 63.69 5.4
 4 0 -2 53.89 5.3
 4 0 -2 69.89 5.4
 -4 0 2 61.19 5
 -2 0 2 1377.66 108.69
 2 0 -2 1310.17 108.79
 2 0 -2 1536.55 108.59
 0 0 -2 318.37 25.7
 0 0 2 344.17 25.6
 -2 0 -2 1024.4 77.39
 -2 0 -2 967.9 77.39
 -2 0 -2 1017.5 77.89
 4 0 2 3354.46 298.97
 -4 0 -2 4153.88 299.07
 -4 0 -2 4129.99 299.17
 6 0 2 13 1.9
 -6 0 -2 11.2 3.1
 -6 0 -2 15.3 2.7
 -6 0 -2 19.3 2.8
 8 0 2 599.94 46
 -8 0 -2 645.44 46.2
 -8 0 -2 588.04 46.2
 -8 0 -2 528.55 46.9
 -10 0 -2 175.08 14.1
 10 0 2 191.88 14
 -10 0 -2 149.09 16.3
 -10 0 -2 145.79 14.5
 -12 0 -2 307.77 25.6
 -12 0 -2 238.18 23
 -12 0 -2 261.17 21.7
 17 -1 -2 1.6 4.3
 17 1 -2 4.1 4.9
 15 -1 -2 30.5 5.3
 -15 -1 2 35.8 5.7
 -15 1 2 18.6 17.9
 15 1 -2 31.1 5.6
 -13 -1 2 3.9 2.4
 13 -1 -2 -0.3 3.1
 13 -1 -2 -2.7 4.3
 13 -1 -2 -2.8 2.6
 -13 -1 2 4.6 7.1
 -13 -1 2 5 7.1
 13 1 -2 3.8 2.8
 -13 1 2 8.4 7.1
 13 1 -2 -1.9 3.8
 13 1 -2 2.7 4.6
 -13 1 2 -1.5 7.2
 -13 1 2 3.1 2.5
 11 -1 -2 25.9 4.1
 11 -1 -2 23.2 3.7
 -11 -1 2 28 3.6
 -11 -1 2 28.7 5.8
 -11 -1 2 22 5.7
 11 1 -2 26.3 5
 -11 1 2 30.7 5.8
 11 1 -2 26.9 4
 -9 -1 2 53.69 6.5
 -9 -1 2 44.6 6.4
 -9 -1 2 58.09 4.5
 9 -1 -2 51.19 4.5
 9 -1 -2 45 5.5
 9 -1 -2 51.39 4.9
 -9 1 2 49.3 4.5
 9 1 -2 44.9 4.6
 9 1 -2 45.4 5.1
 -9 1 2 35.7 6.3
 -9 1 2 51.99 6.4
 -7 -1 2 1246.08 90.79
 7 -1 -2 1191.98 90.69
 7 -1 -2 1183.08 90.59
 -7 -1 2 1064.49 90.79
 -7 1 2 1238.08 90.89
 -7 1 2 1163.88 90.79
 7 1 -2 1065.09 90.69
 7 1 -2 1206.28 90.79
 5 -1 -2 3013.4 260.27
 5 -1 -2 2873.11 260.37
 -5 -1 2 3447.05 260.57
 -5 -1 2 3821.42 260.47
 5 1 -2 3503.55 260.57
 5 1 -2 3419.86 260.57
 -5 1 2 3486.95 260.47
 -5 1 2 3442.86 260.57
 3 -1 -2 274.47 22.6
 3 -1 -2 274.97 22.5
 3 -1 -2 277.87 22.4
 -3 -1 2 262.67 22.5
 -3 -1 2 315.97 22.5
 3 1 -2 309.07 22.6
 -3 1 2 305.07 22.4
 3 1 -2 261.07 22.6
 -3 1 2 305.07 22.5
 3 1 -2 282.57 22.3
 -3 1 2 302.27 22.5
 -1 -1 2 972.7 81.59
 1 -1 -2 1052.19 81.79
 1 -1 -2 1076.49 81.69
 -1 1 2 1132.79 81.69
 1 1 -2 1006.1 81.69
 -1 1 2 1109.89 81.79
 -1 -1 -2 3452.65 260.77
 -1 -1 -2 3312.27 260.67
 -3 -1 -2 1389.86 111.19
 -3 -1 -2 1481.55 111.09
 -3 -1 -2 1332.07 111.49
 3 1 2 1313.67 110.99
 -3 1 -2 1674.83 110.99
 -5 -1 -2 26.2 3.5
 5 -1 2 32.3 3
 -5 -1 -2 37.8 4.7
 -5 1 -2 38.6 3.3
 -5 1 -2 28.2 4
 -5 1 -2 33 3.4
 5 1 2 32 3.1
 7 -1 2 199.38 15.5
 -7 -1 -2 199.48 16.8
 -7 -1 -2 210.78 15.9
 -7 -1 -2 202.48 15.9
 7 1 2 180.68 15.6
 -7 1 -2 173.58 15.7
 -7 1 -2 200.68 15.7
 -7 1 -2 206.28 16.5
 -9 -1 -2 25.9 4.5
 9 -1 2 37.5 4.3
 -9 1 -2 20 5.1
 9 1 2 40.1 5.4
 -9 1 -2 27.1 4.4
 -11 -1 -2 123.99 12.4
 -11 -1 -2 135.69 11.2
 -11 1 -2 112.49 10.9
 -11 1 -2 119.89 12.1
 -11 1 -2 116.69 14.3
 16 -2 -2 53.89 6.7
 16 2 -2 49.99 7.2
 -14 -2 2 111.79 15.2
 -14 -2 2 104.89 9.4
 -14 2 2 90.79 9.4
 14 2 -2 92.59 9.1
 -14 2 2 104.49 14.7
 -12 -2 2 102.59 12.6
 -12 -2 2 96.89 9.3
 -12 -2 2 110.49 13.2
 12 -2 -2 114.29 10
 12 -2 -2 113.49 9.3
 -12 2 2 105.89 12.1
 12 2 -2 111.89 9.6
 -12 2 2 118.49 9.5
 -12 2 2 75.09 13.1
 12 2 -2 117.09 11
 12 2 -2 103.79 10.2
 -10 -2 2 286.17 22.6
 10 -2 -2 273.37 22.6
 10 -2 -2 300.37 22.7
 -10 -2 2 251.77 23.8
 10 -2 -2 303.97 23.1
 10 2 -2 297.27 22.9
 10 2 -2 288.07 23.1
 -10 2 2 294.67 23.9
 -10 2 2 259.97 23.6
 -10 2 2 282.87 22.6
 10 2 -2 307.07 22.8
 -8 -2 2 485.35 35.4
 -8 -2 2 416.36 35.5
 -8 -2 2 442.26 34.8
 8 -2 -2 448.16 34.9
 8 -2 -2 444.16 35.1
 8 -2 -2 481.25 34.8
 -8 2 2 400.96 35.4
 8 2 -2 462.15 34.8
 8 2 -2 461.55 35.2
 -8 2 2 417.26 34.8
 -8 2 2 436.56 35.2
 8 2 -2 459.55 35.2
 6 -2 -2 475.15 38.7
 -6 -2 2 552.04 38.3
 -6 -2 2 501.65 38.6
 6 -2 -2 505.75 38.5
 6 -2 -2 472.45 38.3
 6 2 -2 453.45 38.3
 -6 2 2 481.95 38.3
 -6 2 2 495.05 38.8
 -6 2 2 499.45 38.6
 6 2 -2 504.45 38.7
 4 -2 -2 2898.91 261.57
 4 -2 -2 3664.43 261.77
 4 -2 -2 3314.27 261.47
 -4 -2 2 3694.73 261.57
 4 2 -2 3845.52 261.77
 4 2 -2 3157.68 261.37
 4 2 -2 3163.08 261.77
 -2 -2 2 80.69 6.7
 2 -2 -2 82.99 6.7
 2 -2 -2 77.29 6.7
 -2 2 2 83.19 6.9
 -2 2 2 85.79 6.7
 2 2 -2 89.59 6.5
 2 2 -2 85.89 6.9
 0 -2 -2 3771.02 310.87
 0 -2 -2 4210.18 311.07
 0 -2 2 3766.22 310.87
 0 2 -2 3942.81 310.87
 0 2 2 3806.72 310.87
 0 2 2 4571.74 311.07
 0 2 -2 4167.38 310.97
 -2 -2 -2 1476.95 125.69
 -2 -2 -2 1553.44 125.49
 -2 -2 -2 1483.75 125.69
 -2 -2 -2 1748.53 125.59
 -2 2 -2 1856.81 125.79
 2 2 2 1646.84 125.59
 4 -2 2 469.45 35.3
 -4 -2 -2 481.45 35.6
 -4 -2 -2 450.95 35.7
 -4 -2 -2 387.86 36
 -4 2 -2 433.06 35.6
 -4 2 -2 490.95 35.4
 4 2 2 474.75 35.4
 -6 -2 -2 308.27 22.6
 -6 -2 -2 277.67 22.4
 6 -2 2 270.27 22
 -6 -2 -2 306.97 23.2
 -6 2 -2 280.37 22.2
 -6 2 -2 266.37 22.6
 6 2 2 264.57 22.1
 -6 2 -2 289.77 22.2
 8 -2 2 39.6 3.8
 -8 -2 -2 31.2 4.7
 -8 -2 -2 39.6 6.9
 -8 2 -2 33.6 4.7
 -8 2 -2 26.9 4
 8 2 2 34.6 4.2
 -8 2 -2 31 5.8
 -10 -2 -2 125.59 14.3
 -10 -2 -2 149.19 12.8
 -10 -2 -2 140.39 11.9
 10 -2 2 135.09 11.5
 -10 2 -2 147.19 12.2
 10 2 2 131.89 11.7
 -10 2 -2 128.39 11.6
 -10 2 -2 122.29 13.5
 -12 -2 -2 156.18 13.5
 -12 -2 -2 155.88 15.7
 -12 2 -2 124.89 17.6
 -12 2 -2 141.29 13.1
 -12 2 -2 146.79 14.8
 17 -3 -2 5.7 4.5
 17 3 -2 2.3 5.2
 -15 -3 2 176.48 20.6
 15 -3 -2 147.19 12.8
 -15 -3 2 137.19 13.7
 -15 3 2 129.59 13.9
 15 3 -2 168.38 13.3
 -15 3 2 169.38 18.8
 13 -3 -2 261.77 21.9
 13 -3 -2 243.88 22.2
 -13 -3 2 280.17 24.6
 -13 -3 2 232.68 21.7
 13 -3 -2 277.97 21.5
 -13 -3 2 276.07 25.4
 -13 3 2 268.07 24
 -13 3 2 248.88 21.8
 13 3 -2 291.27 21.9
 13 3 -2 273.67 22.9
 13 3 -2 296.37 22.7
 -13 3 2 306.17 24.9
 -11 -3 2 52.39 8.3
 -11 -3 2 43 8
 11 -3 -2 41.2 4.4
 11 -3 -2 35.2 5.8
 11 -3 -2 30.5 4.2
 -11 -3 2 38 4.1
 11 3 -2 32.6 5
 -11 3 2 32.8 6
 11 3 -2 36.9 5.3
 11 3 -2 41.5 6.1
 -11 3 2 43.6 7.1
 -9 -3 2 293.67 23.8
 9 -3 -2 302.87 23
 -9 -3 2 289.67 22.9
 9 -3 -2 291.37 23.3
 9 3 -2 267.17 23.3
 9 3 -2 288.07 23
 -9 3 2 294.27 22.9
 -9 3 2 279.37 23.5
 -9 3 2 293.17 24
 9 3 -2 307.27 23.4
 -7 -3 2 6334.37 454.45
 7 -3 -2 6459.85 453.85
 7 -3 -2 5399.56 453.95
 7 -3 -2 6624.14 454.25
 -7 -3 2 5154.08 453.85
 -7 -3 2 5640.24 454.15
 7 3 -2 5867.21 453.85
 7 3 -2 5268.77 454.25
 -7 3 2 6181.38 454.35
 7 3 -2 5110.69 454.05
 -7 3 2 6719.43 454.15
 5 -3 -2 2771.52 215.98
 -5 -3 2 2759.22 215.78
 5 -3 -2 3037.8 216.28
 -5 -3 2 3192.98 216.08
 5 -3 -2 2693.23 215.88
 -5 -3 2 2587.44 216.28
 5 3 -2 2522.75 216.08
 -5 3 2 3135.69 216.28
 5 3 -2 3154.98 215.88
 5 3 -2 2429.86 216.28
 -5 3 2 2502.95 215.88
 -3 -3 2 63.59 5.4
 -3 -3 2 73.89 5.7
 3 -3 -2 68.89 5.3
 -3 -3 2 67.79 5.1
 3 3 -2 57.09 5.2
 -3 3 2 63.49 5.8
 3 3 -2 65.99 5.9
 -3 3 2 65.39 5.4
 1 -3 -2 393.46 29.3
 -1 -3 2 384.06 29.3
 1 -3 -2 348.07 29.5
 1 -3 -2 382.76 29.5
 1 3 -2 383.56 29.4
 1 3 -2 353.46 29.5
 -1 3 2 395.66 29.3
 -1 3 2 380.66 29.3
 -1 -3 -2 3657.53 254.77
 1 -3 2 2825.12 254.67
 -1 -3 -2 3344.07 254.77
 1 -3 2 3409.16 254.67
 -1 -3 -2 3310.97 254.97
 -1 3 -2 3192.68 254.77
 -1 3 -2 3207.28 254.67
 1 3 2 3487.15 254.77
 -3 -3 -2 4586.74 360.36
 -3 -3 -2 5156.38 360.66
 -3 3 -2 3979.8 360.26
 -3 3 -2 4815.32 360.46
 3 3 2 4833.92 360.36
 5 -3 2 161.98 12
 -5 -3 -2 123.89 12.8
 5 -3 2 149.88 11.7
 5 -3 2 144.39 11.6
 -5 -3 -2 152.88 12.2
 -5 -3 -2 150.08 12.4
 5 3 2 141.39 11.8
 -5 3 -2 147.89 11.7
 -5 3 -2 147.29 12.1
 -5 3 -2 153.78 11.8
 7 -3 2 32.1 3.4
 -7 -3 -2 30 5.7
 -7 -3 -2 36.6 4.9
 -7 -3 -2 25.1 4.9
 7 3 2 37.1 4
 -7 3 -2 35.1 3.9
 -9 -3 -2 1041.5 80.99
 -9 -3 -2 1151.38 80.89
 -9 -3 -2 942.01 81.69
 9 -3 2 1000.4 80.49
 -9 3 -2 1044 80.59
 9 3 2 1068.49 80.69
 -9 3 -2 1120.69 80.79
 -9 3 -2 947.11 81.39
 -11 -3 -2 293.67 27.2
 -11 -3 -2 359.16 26.4
 -11 -3 -2 291.97 28.6
 -11 3 -2 321.37 26
 -11 3 -2 343.87 28.3
 -11 3 -2 335.17 26.6
 13 -3 2 9 8.2
 16 -4 -2 26.1 4.6
 16 4 -2 27.7 5.4
 -14 -4 2 36.6 6
 -14 4 2 47.8 6.1
 -14 4 2 30.9 9.8
 14 4 -2 30.3 6
 12 -4 -2 88.39 7.9
 12 -4 -2 111.69 12.7
 12 -4 -2 92.79 8.4
 -12 -4 2 86.69 8.2
 -12 -4 2 84.69 12
 12 4 -2 89.89 8.7
 -12 4 2 78.59 8.1
 12 4 -2 86.39 9.5
 12 4 -2 100.39 9.8
 -12 4 2 107.79 11.3
 -12 4 2 79.09 11.8
 -10 -4 2 552.34 39.3
 10 -4 -2 478.35 38.1
 10 -4 -2 485.95 38.1
 -10 -4 2 496.65 38.1
 -10 -4 2 455.95 39.4
 10 -4 -2 437.56 38.4
 10 4 -2 480.55 38.3
 -10 4 2 514.25 38.2
 -10 4 2 428.36 39.2
 -10 4 2 437.36 38.7
 10 4 -2 531.35 38.7
 10 4 -2 551.44 38.7
 8 -4 -2 40.2 3.7
 -8 -4 2 32.9 3.3
 8 -4 -2 37.7 4.9
 -8 -4 2 34 6.2
 -8 -4 2 23.5 5
 8 4 -2 38.7 4.9
 8 4 -2 34.2 3.9
 -8 4 2 37.7 3.5
 8 4 -2 32 5
 -8 4 2 28.4 5.6
 -8 4 2 37.3 4.4
 -6 -4 2 3604.24 295.67
 6 -4 -2 3653.73 295.07
 -6 -4 2 3768.02 295.07
 6 -4 -2 3906.91 295.47
 -6 -4 2 4052.49 295.47
 -6 4 2 3938.11 295.17
 -6 4 2 3858.51 295.27
 6 4 -2 4123.69 295.77
 6 4 -2 3537.65 295.17
 -4 -4 2 427.96 36.9
 4 -4 -2 461.05 36.5
 -4 -4 2 490.35 36.7
 4 4 -2 488.55 36.5
 -4 4 2 530.55 36.6
 4 4 -2 421.46 36.8
 -4 4 2 471.55 36.9
 -2 -4 2 71.29 5.3
 -2 -4 2 59.29 5.2
 2 -4 -2 61.49 5.6
 2 -4 -2 65.29 5.2
 -2 4 2 73.29 5.7
 2 4 -2 52.49 5.7
 2 4 -2 53.69 5.6
 -2 4 2 65.09 5.1
 0 -4 -2 433.16 35.1
 0 -4 -2 452.55 35.3
 0 -4 2 485.95 35.2
 0 -4 2 438.86 35.1
 0 4 -2 451.55 35
 0 4 2 436.76 35.2
 0 4 2 483.55 35.3
 0 4 2 455.45 35
 0 4 2 439.36 35.2
 -2 -4 -2 1674.73 151.18
 2 -4 2 2260.07 150.98
 -2 -4 -2 2026 150.98
 2 -4 2 1840.82 150.78
 2 -4 2 1810.02 150.78
 2 4 2 1970.5 150.98
 2 4 2 1939.11 150.78
 -2 4 -2 1772.92 150.78
 2 4 2 1995.2 150.98
 -2 4 -2 2272.37 150.98
 4 -4 2 220.88 15.9
 4 -4 2 210.38 15.7
 -4 -4 -2 198.18 16.8
 -4 -4 -2 204.38 16.3
 -4 -4 -2 174.38 15.8
 -4 -4 -2 172.58 16.3
 4 -4 2 190.28 15.7
 -4 4 -2 207.18 15.8
 -4 4 -2 231.58 16
 -4 4 -2 182.48 15.8
 4 4 2 220.78 16
 6 -4 2 677.03 51.09
 6 -4 2 670.03 50.79
 -6 -4 -2 611.14 51.79
 6 -4 2 659.93 50.79
 -6 -4 -2 694.73 51.39
 -6 -4 -2 583.34 50.89
 -6 -4 -2 689.63 51.29
 -6 4 -2 616.64 50.89
 -6 4 -2 697.63 50.99
 6 4 2 612.64 50.99
 -6 4 -2 707.33 51.29
 -8 -4 -2 592.94 41.6
 8 -4 2 490.15 41.3
 -8 -4 -2 503.75 42.3
 8 -4 2 572.94 41
 8 -4 2 527.45 40.9
 -8 -4 -2 509.55 41.5
 -8 4 -2 512.05 41.1
 8 4 2 556.74 41.2
 -8 4 -2 522.35 41.7
 -8 4 -2 476.55 41.1
 -10 -4 -2 42.9 6.2
 -10 -4 -2 29.6 7.1
 10 -4 2 35.5 5.5
 -10 -4 -2 33.4 6.2
 10 -4 2 32.9 4.9
 -10 4 -2 31.2 6.6
 -10 4 -2 39.1 5.3
 -10 4 -2 42.5 6.1
 12 -4 2 40 5.9
 -12 -4 -2 29.6 6
 -12 -4 -2 31.2 6.1
 -12 -4 -2 20.6 10.6
 -12 4 -2 39.1 6.8
 -12 4 -2 38.2 7.6
 17 5 -2 5.3 5.7
 -15 -5 2 48 7.7
 15 -5 -2 50.79 5.9
 -15 -5 2 38 13.6
 15 5 -2 46 7.3
 -15 5 2 41.8 11.3
 -13 -5 2 2.3 7.7
 13 -5 -2 -0.1 2.2
 -13 5 2 1.4 2.9
 13 5 -2 10.5 5.8
 -13 5 2 -1.3 7.1
 13 5 -2 -0.6 3.5
 -13 5 2 -4.6 7.2
 -11 -5 2 199.18 18.9
 11 -5 -2 197.28 16.8
 11 -5 -2 196.88 16
 -11 -5 2 219.28 18.3
 -11 -5 2 219.78 16.2
 11 -5 -2 194.38 16.2
 -11 5 2 203.88 16.2
 11 5 -2 198.78 17.2
 -11 5 2 179.08 17.6
 11 5 -2 190.88 16.8
 11 5 -2 198.78 16.8
 -9 -5 2 354.66 26.5
 9 -5 -2 367.66 26.5
 -9 -5 2 320.27 27.4
 9 -5 -2 335.07 27
 9 -5 -2 351.96 26.5
 -9 -5 2 282.47 27.7
 9 5 -2 349.77 26.8
 -9 5 2 373.86 27.1
 -9 5 2 358.06 26.5
 9 5 -2 286.67 27.1
 9 5 -2 355.06 27.1
 -9 5 2 298.67 27.6
 -7 -5 2 283.47 21.8
 7 -5 -2 259.47 21.2
 7 -5 -2 275.07 21.8
 -7 -5 2 303.17 21.2
 7 -5 -2 289.97 21.3
 -7 -5 2 261.57 22.3
 7 5 -2 244.08 22
 -7 5 2 223.98 22
 -7 5 2 302.27 21.3
 -7 5 2 271.17 21.5
 7 5 -2 238.28 21.7
 7 5 -2 281.57 21.4
 5 -5 -2 415.56 38.7
 -5 -5 2 533.45 38.2
 5 -5 -2 495.65 38.3
 -5 -5 2 519.95 38.6
 -5 -5 2 470.65 38.9
 5 -5 -2 462.95 38.4
 -5 5 2 497.65 38.4
 -5 5 2 520.85 38.3
 -5 5 2 521.35 39
 5 5 -2 490.25 38.8
 5 5 -2 494.75 38.4
 3 -5 -2 48 4
 -3 -5 2 51.39 4.2
 3 -5 -2 36 4.7
 -3 -5 2 50.39 3.7
 3 -5 -2 43.5 5
 -3 -5 2 41.6 4.4
 3 -5 -2 50.09 4.1
 -3 5 2 49.8 4
 -3 5 2 40.2 4.8
 -1 -5 2 319.07 24.1
 1 -5 -2 264.27 24.1
 1 -5 -2 330.47 23.9
 1 -5 -2 310.27 24.5
 -1 5 2 336.07 24.3
 -1 5 2 316.97 24
 1 5 -2 268.37 24.1
 1 5 -2 291.77 24.1
 -1 5 2 321.87 23.8
 -1 -5 -2 924.21 81.09
 1 -5 2 1094.39 81.09
 1 -5 2 1070.79 80.89
 -1 -5 -2 1014.1 81.39
 1 5 2 998.3 81.09
 1 5 2 958.5 81.09
 -1 5 -2 903.31 81.09
 -1 5 -2 1169.78 80.89
 1 5 2 1179.48 80.99
 1 5 2 1172.98 81.29
 3 -5 2 77.59 7.1
 -3 -5 -2 88.69 8
 3 -5 2 94.49 7.1
 -3 -5 -2 89.79 8
 3 -5 2 98.19 7.2
 -3 -5 -2 75.09 7.3
 3 5 2 88.09 7.3
 3 5 2 90.49 7.4
 -3 5 -2 92.49 7.2
 3 5 2 93.09 7
 -3 5 -2 87.19 7.2
 5 -5 2 321.87 24.3
 -5 -5 -2 259.97 25.4
 -5 -5 -2 318.67 25
 -5 -5 -2 287.07 24.5
 5 -5 2 308.37 24.4
 5 -5 2 328.67 24.6
 -5 -5 -2 308.17 25.2
 -5 5 -2 312.87 24.5
 -5 5 -2 268.37 24.5
 5 5 2 345.97 24.3
 -5 5 -2 334.67 24.7
 5 5 2 328.37 24.7
 5 5 2 340.27 24.4
 7 -5 2 39 4.6
 -7 -5 -2 47.4 8.3
 7 -5 2 43.8 5.1
 -7 -5 -2 50.79 6.3
 -7 -5 -2 41.9 4.9
 -7 -5 -2 53.19 6.8
 7 -5 2 47.8 4.3
 7 5 2 56.79 5.2
 -7 5 -2 50.29 5.5
 -7 5 -2 49.3 4.8
 -7 5 -2 41.5 4.9
 -9 -5 -2 13.7 4.1
 -9 -5 -2 8.7 5.4
 9 -5 2 1.3 3.2
 9 -5 2 6.9 2.5
 -9 -5 -2 3.6 4.6
 9 -5 2 6.7 2.7
 -9 -5 -2 3.1 2.9
 -9 5 -2 3.9 2.7
 -9 5 -2 1.2 3.8
 9 5 2 4.9 3.5
 -9 5 -2 7.7 3.2
 -11 -5 -2 71.39 11.3
 -11 -5 -2 66.19 8.5
 11 -5 2 69.59 8
 -11 -5 -2 72.49 8.6
 -11 -5 -2 51.39 10.3
 -11 5 -2 81.99 9.2
 -11 5 -2 93.29 12
 -11 5 -2 64.29 7.8
 16 -6 -2 12.8 4.3
 16 6 -2 7.4 5.6
 -14 -6 2 98.29 9.4
 14 -6 -2 92.99 8.7
 -14 -6 2 119.19 16.6
 -14 6 2 110.19 14.9
 -14 6 2 69.69 10.2
 14 6 -2 93.49 9.8
 12 -6 -2 405.86 32.7
 -12 -6 2 402.36 32.7
 12 -6 -2 393.86 33.2
 12 -6 -2 409.56 32.4
 -12 -6 2 457.55 34.9
 -12 -6 2 407.16 35.1
 -12 6 2 447.66 32.8
 12 6 -2 398.86 33.1
 -12 6 2 408.16 34.9
 10 -6 -2 383.46 30.7
 -10 -6 2 450.85 32.3
 10 -6 -2 416.66 30.9
 -10 -6 2 375.96 32.5
 -10 -6 2 380.66 30.8
 10 -6 -2 373.56 31.4
 10 6 -2 394.46 31.5
 -10 6 2 354.46 32.3
 10 6 -2 399.06 31.6
 -10 6 2 379.46 31.5
 -10 6 2 410.16 30.9
 -8 -6 2 955.4 70.09
 8 -6 -2 939.11 69.89
 8 -6 -2 945.41 69.49
 -8 -6 2 927.81 69.39
 8 -6 -2 882.71 69.49
 -8 -6 2 887.61 70.49
 8 6 -2 865.01 69.89
 -8 6 2 893.91 69.49
 8 6 -2 757.62 70.09
 -8 6 2 906.51 69.79
 6 -6 -2 443.06 37
 6 -6 -2 473.25 36.5
 6 -6 -2 490.55 36.4
 -6 -6 2 477.05 37.3
 6 6 -2 428.06 36.9
 -6 6 2 466.35 36.6
 -6 6 2 496.45 36.5
 4 -6 -2 40.1 4.8
 -4 -6 2 48.8 4.1
 -4 -6 2 37.7 3.3
 4 -6 -2 46.1 3.6
 4 -6 -2 42.8 3.7
 -4 -6 2 35.2 4.6
 4 6 -2 39.1 5
 -4 6 2 33.3 3.6
 -4 6 2 37.7 5
 -2 -6 2 5520.85 434.36
 2 -6 -2 5937.61 434.66
 -2 -6 2 5111.09 434.36
 2 -6 -2 6381.76 434.76
 -2 -6 2 5549.75 434.56
 2 6 -2 5861.01 434.66
 -2 6 2 5072.49 434.26
 -2 6 2 5634.44 434.56
 0 -6 -2 4.2 1.9
 0 -6 -2 3.4 1.1
 0 -6 2 0.8 1
 0 -6 2 0.4 1.5
 0 6 2 2.4 1.4
 0 6 -2 -0.4 1.7
 0 6 -2 2.8 0.5
 0 6 2 2.6 1.8
 0 6 -2 2.5 1.7
 0 6 2 5.3 1.7
 2 -6 2 706.83 50.19
 -2 -6 -2 656.13 50.49
 2 -6 2 682.23 49.99
 -2 -6 -2 605.44 50.19
 -2 6 -2 668.43 49.99
 2 6 2 629.34 50.19
 2 6 2 608.84 50.19
 -2 6 -2 600.04 49.99
 2 6 2 659.13 49.99
 4 -6 2 1590.54 114.99
 -4 -6 -2 1484.45 115.49
 -4 -6 -2 1289.07 115.09
 -4 -6 -2 1492.85 115.59
 -4 6 -2 1671.63 115.09
 -4 6 -2 1333.47 114.99
 4 6 2 1648.34 114.89
 4 6 2 1508.75 115.09
 4 6 2 1379.46 115.09
 6 -6 2 643.44 51.19
 -6 -6 -2 559.94 52.19
 6 -6 2 716.43 51.39
 -6 -6 -2 708.13 51.99
 6 -6 2 646.44 51.19
 -6 -6 -2 758.62 51.89
 -6 -6 -2 580.94 51.39
 6 6 2 713.33 51.09
 -6 6 -2 667.53 51.39
 6 6 2 657.03 51.49
 -6 6 -2 611.04 51.49
 -6 6 -2 623.74 51.29
 6 6 2 703.03 51.19
 8 -6 2 666.23 50.69
 -8 -6 -2 585.14 52.09
 -8 -6 -2 666.63 50.99
 8 -6 2 640.84 51.09
 8 -6 2 653.73 50.79
 -8 -6 -2 675.73 51.49
 -8 6 -2 610.14 50.79
 8 6 2 704.53 51.19
 -8 6 -2 678.53 51.39
 10 -6 2 165.68 13.8
 10 -6 2 150.38 13.4
 -10 -6 -2 172.98 14.1
 -10 -6 -2 161.38 13.6
 -10 -6 -2 147.29 16.3
 -10 6 -2 130.59 13.5
 -10 6 -2 145.09 13
 -10 6 -2 153.28 15
 12 -6 2 32 5.7
 -12 -6 -2 18 6.4
 -12 6 -2 10.5 9
 -12 6 -2 24.2 5.2
 -12 6 -2 26.4 7.4
 17 7 -2 2.4 6.8
 -15 -7 2 -1.9 4.5
 15 -7 -2 2.4 3.5
 -15 -7 2 -0.8 12.4
 15 7 -2 -2.7 5
 -15 7 2 -4.1 8.6
 -13 -7 2 53.49 10.9
 13 -7 -2 60.59 6.2
 -13 -7 2 44.5 6.5
 -13 7 2 73.49 7.1
 13 7 -2 56.09 7.8
 -13 7 2 64.49 11.1
 11 -7 -2 17.7 3.2
 11 -7 -2 20.7 4.7
 -11 7 2 20.6 7.1
 11 7 -2 18.2 4.6
 -11 7 2 15.1 5.3
 -11 7 2 25.5 3.8
 11 7 -2 18.5 5.5
 9 -7 -2 306.57 22.8
 9 -7 -2 273.57 23.4
 -9 -7 2 277.57 22.7
 9 -7 -2 272.77 22.7
 -9 -7 2 330.77 24
 -9 -7 2 267.67 24.7
 -9 7 2 296.77 22.8
 -9 7 2 311.07 23.4
 -9 7 2 241.38 24.4
 9 7 -2 295.77 23.7
 7 -7 -2 55.39 7.2
 -7 -7 2 69.09 8.3
 7 -7 -2 63.29 5.5
 -7 -7 2 56.79 6.6
 -7 -7 2 69.49 5.4
 7 -7 -2 69.59 5.5
 7 7 -2 57.99 7.1
 -7 7 2 57.79 5.5
 -7 7 2 51.29 7.7
 -7 7 2 68.99 6.1
 5 -7 -2 1492.55 128.69
 5 -7 -2 1744.63 128.29
 -5 -7 2 1653.03 128.79
 5 7 -2 1749.62 128.89
 -3 -7 2 609.24 46.7
 -3 -7 2 672.43 46.4
 3 -7 -2 602.64 47.2
 -3 -7 2 619.24 46.8
 3 -7 -2 597.94 46.6
 3 7 -2 593.94 47.1
 3 7 -2 513.35 47.1
 -3 7 2 585.94 47.1
 -3 7 2 601.24 46.5
 -1 -7 2 3008.7 204.88
 -1 -7 2 2549.24 204.58
 1 -7 -2 2543.15 204.58
 -1 7 2 2507.35 204.48
 -1 7 2 2637.94 204.88
 -1 7 2 2664.53 204.88
 1 -7 2 1834.42 138.79
 -1 -7 -2 1506.75 138.89
 -1 -7 -2 1564.04 138.99
 1 -7 2 1919.41 138.59
 1 -7 2 1827.02 138.39
 -1 -7 -2 1973.8 138.89
 -1 7 -2 1883.91 138.49
 1 7 2 1805.12 138.49
 1 7 2 1621.84 138.79
 1 7 2 1998.6 138.79
 -1 7 -2 1808.22 138.59
 -3 -7 -2 241.98 20
 3 -7 2 243.78 19.3
 -3 -7 -2 216.08 19.4
 3 -7 2 274.17 19.4
 3 -7 2 259.27 19.2
 3 7 2 259.67 19.2
 -3 7 -2 222.38 19.3
 3 7 2 229.78 19.5
 -3 7 -2 238.58 19.3
 -3 7 -2 253.97 19.3
 3 7 2 263.47 19.5
 5 -7 2 317.37 24.1
 5 -7 2 274.57 24
 -5 -7 -2 271.67 25.1
 -5 -7 -2 322.37 25.1
 -5 -7 -2 285.07 24.3
 5 -7 2 309.87 24.1
 -5 -7 -2 332.97 25
 5 7 2 321.77 24.5
 -5 7 -2 320.17 24.3
 5 7 2 311.07 24.2
 5 7 2 342.97 24
 -5 7 -2 286.17 24.1
 -7 -7 -2 519.95 37.2
 -7 -7 -2 435.06 36.5
 7 -7 2 433.46 36.2
 -7 -7 -2 392.96 37.5
 7 -7 2 496.95 36.4
 7 -7 2 447.16 36.5
 7 7 2 488.65 36.1
 -7 7 -2 466.65 36.7
 -7 7 -2 476.25 36.4
 7 7 2 474.95 36.7
 -7 7 -2 487.45 36.6
 -9 -7 -2 66.09 9.2
 -9 -7 -2 66.39 7.3
 9 -7 2 61.69 6.7
 9 -7 2 69.79 8.3
 -9 -7 -2 57.09 10.3
 9 -7 2 61.79 6.3
 -9 -7 -2 65.09 8.6
 -9 7 -2 72.49 7.5
 -9 7 -2 71.99 6.7
 -9 7 -2 61.09 8.2
 -11 -7 -2 2.7 5
 -11 -7 -2 8.9 5.2
 11 -7 2 5.7 4.4
 -11 -7 -2 5.9 7.8
 -11 7 -2 5.6 3.9
 -11 7 -2 10.7 6.5
 -11 7 -2 7.2 6.7
 16 -8 -2 5 4.5
 16 8 -2 2 6.9
 14 -8 -2 48.1 6.1
 -14 -8 2 35.7 14.9
 -14 8 2 51.89 11.4
 14 8 -2 62.39 8.6
 -14 8 2 56.09 7.7
 12 -8 -2 -4.2 2.3
 -12 -8 2 -2.3 7.3
 -12 -8 2 0.6 2.6
 12 -8 -2 -0.1 5.1
 12 -8 -2 -1.7 3.3
 12 8 -2 0.1 4.5
 -12 8 2 1 6.7
 -12 8 2 5.4 7.7
 12 8 -2 9 6
 -12 8 2 3.1 2.6
 -10 -8 2 453.15 35.4
 10 -8 -2 466.75 36.3
 10 -8 -2 462.85 35.5
 -10 -8 2 452.85 37.6
 -10 -8 2 497.55 37
 10 -8 -2 454.75 35.4
 -10 8 2 390.36 38.8
 10 8 -2 463.95 36.4
 -10 8 2 426.26 36.2
 -10 8 2 444.76 35.5
 -8 -8 2 0.2 3.2
 8 -8 -2 7.2 3.8
 -8 -8 2 2.6 5.2
 -8 -8 2 6.1 1.5
 8 -8 -2 6.5 1.8
 8 8 -2 6 4
 8 8 -2 0.2 4
 -8 8 2 -1.8 4.6
 -8 8 2 4.7 1.5
 -8 8 2 5 3
 -6 -8 2 174.08 12.9
 -6 -8 2 145.19 12.1
 6 -8 -2 134.59 13.3
 -6 -8 2 144.29 13.7
 6 -8 -2 171.88 12.3
 6 -8 -2 143.29 12.2
 6 -8 -2 144.99 13.5
 6 8 -2 152.98 13.5
 -6 8 2 155.28 12.5
 6 8 -2 156.58 13.7
 -6 8 2 149.19 13.8
 -4 -8 2 2839.32 193.88
 4 -8 -2 2222.98 194.58
 4 -8 -2 2293.47 194.48
 -4 -8 2 2431.66 194.38
 4 -8 -2 2905.01 194.18
 -4 8 2 2407.26 194.58
 4 8 -2 2493.65 194.68
 2 -8 -2 714.23 60.19
 2 -8 -2 735.63 59.79
 2 -8 -2 776.82 60.39
 -2 -8 2 826.52 59.89
 -2 -8 2 725.43 60.19
 -2 8 2 812.92 59.99
 -2 8 2 805.72 59.79
 2 8 -2 722.53 60.29
 2 8 -2 687.43 60.29
 -2 8 2 906.91 60.39
 0 -8 -2 2881.41 238.08
 0 -8 2 3501.15 238.08
 0 8 -2 2927.81 237.98
 0 8 -2 2695.93 238.08
 0 8 2 3601.94 238.08
 0 8 2 2879.41 237.58
 -2 -8 -2 438.96 40.1
 2 -8 2 478.25 39.6
 -2 -8 -2 499.95 39.9
 2 -8 2 556.14 39.4
 -2 -8 -2 577.74 40.4
 2 8 2 473.55 39.8
 -2 8 -2 529.45 39.6
 -2 8 -2 520.95 40
 -2 8 -2 512.55 39.6
 -2 8 -2 516.65 39.5
 2 8 2 489.95 39.8
 2 8 2 518.55 39.5
 4 -8 2 45.7 4.3
 -4 -8 -2 45.6 6.3
 -4 -8 -2 39.5 6.3
 4 -8 2 50.89 4.3
 4 -8 2 41.8 3.9
 -4 -8 -2 44.3 5
 -4 8 -2 43.6 4.6
 4 8 2 44.8 3.9
 -4 8 -2 48 4.2
 4 8 2 41.5 4.6
 -4 8 -2 36.7 4.1
 4 8 2 38.2 4.9
 6 -8 2 1020.1 81.79
 -6 -8 -2 1187.48 82.99
 -6 -8 -2 971 81.99
 6 -8 2 1074.29 81.79
 -6 -8 -2 1143.09 82.59
 6 -8 2 1062.19 81.89
 -6 -8 -2 946.01 83.29
 -6 8 -2 1070.19 82.09
 -6 8 -2 961.3 81.99
 6 8 2 1143.79 82.19
 6 8 2 1123.59 81.89
 6 8 2 1098.59 81.69
 -6 8 -2 945.41 81.79
 -8 -8 -2 21 3.7
 8 -8 2 14.8 3.1
 -8 -8 -2 15.7 5.4
 8 -8 2 22.7 4.1
 -8 8 -2 14.1 3.8
 -8 8 -2 12.3 2.9
 8 8 2 13.4 4.3
 8 8 2 19.6 3.2
 -8 8 -2 27.5 5.2
 8 8 2 15.2 2.2
 -10 -8 -2 112.09 10.7
 -10 -8 -2 120.89 15.1
 10 -8 2 94.89 11.9
 -10 8 -2 120.99 11
 -10 8 -2 95.49 12.1
 -10 8 -2 99.99 9.8
 12 -8 2 16.8 6.2
 -12 8 -2 12.6 9.8
 15 -9 -2 4.3 3.9
 15 9 -2 0.1 6.8
 13 -9 -2 348.67 27.1
 -13 -9 2 335.47 27.5
 -13 -9 2 380.96 31.9
 -13 9 2 328.27 27.7
 13 9 -2 334.17 28.3
 -13 9 2 337.67 30.5
 -11 -9 2 96.59 13.2
 11 -9 -2 101.09 11.1
 11 -9 -2 97.29 8.9
 -11 -9 2 105.09 8.8
 -11 -9 2 101.89 15
 11 -9 -2 100.19 8.4
 11 9 -2 72.09 11.5
 -11 9 2 115.59 11.5
 -11 9 2 69.39 12.8
 -11 9 2 87.99 8.9
 11 9 -2 103.49 10.7
 9 -9 -2 71.29 8.9
 9 -9 -2 79.39 6.8
 -9 -9 2 75.79 6.8
 9 -9 -2 61.29 9.7
 9 -9 -2 85.29 7.1
 -9 -9 2 69.49 11.3
 9 9 -2 81.79 9.4
 -9 9 2 78.79 10.8
 -9 9 2 78.89 8.3
 -9 9 2 74.09 7.2
 7 -9 -2 39.4 4.1
 7 -9 -2 29.9 5.6
 -7 -9 2 42.3 5.8
 -7 -9 2 40.5 3.9
 -7 -9 2 38 6.9
 7 -9 -2 38.4 4.1
 7 -9 -2 44.5 7
 -7 9 2 28.7 6.2
 -7 9 2 47.7 4.9
 -7 9 2 40.8 4.1
 7 9 -2 43.7 7.1
 7 9 -2 52.59 6.9
 -5 -9 2 438.26 35.1
 5 -9 -2 471.15 36.1
 5 -9 -2 437.36 35.2
 -5 -9 2 450.65 36
 5 -9 -2 452.45 35.2
 5 9 -2 421.96 36.1
 5 9 -2 483.05 36.4
 -5 9 2 461.45 35.3
 -3 -9 2 516.25 37.8
 3 -9 -2 474.95 38.3
 -3 -9 2 509.35 37.7
 3 -9 -2 487.05 37.5
 3 -9 -2 488.05 37.5
 3 -9 -2 472.75 38.1
 -3 -9 2 438.16 38
 -3 -9 2 506.45 37.3
 3 9 -2 474.55 38.4
 3 9 -2 458.65 38.3
 -3 9 2 461.45 38.2
 1 -9 -2 425.86 34.7
 -1 -9 2 420.26 34.2
 -1 -9 2 446.56 33.8
 1 -9 -2 445.66 34.1
 -1 -9 2 432.06 34.6
 1 -9 -2 447.46 34.7
 -1 9 2 466.75 34.7
 -1 9 2 426.46 34
 1 9 -2 404.56 34.6
 -1 9 2 416.16 34.6
 -1 9 2 478.45 34.4
 1 -9 2 27.3 2.4
 -1 -9 -2 33.8 4.1
 -1 -9 -2 35.7 4.8
 1 9 2 21 4.1
 1 9 2 24.3 3.7
 -1 9 -2 34.1 4.5
 -1 9 -2 30.7 4.5
 1 9 2 27.5 4.5
 1 9 2 23.2 2.8
 -3 -9 -2 153.28 13.7
 -3 -9 -2 162.58 14.7
 3 -9 2 179.98 13.5
 -3 -9 -2 183.18 14.8
 3 -9 2 159.58 13.2
 3 -9 2 160.48 13.7
 3 9 2 171.98 13.8
 3 9 2 163.38 13.3
 3 9 2 172.08 14
 -3 9 -2 164.08 13.6
 -3 9 -2 166.98 13.4
 -3 9 -2 181.18 13.5
 5 -9 2 169.68 13.6
 -5 -9 -2 180.18 15.1
 -5 -9 -2 180.98 15.1
 -5 -9 -2 159.58 13.9
 5 -9 2 170.98 13.4
 5 -9 2 167.18 13.6
 5 9 2 165.38 13.4
 -5 9 -2 169.18 13.7
 5 9 2 167.98 13.8
 5 9 2 160.28 14.1
 -7 -9 -2 175.98 17.9
 7 -9 2 187.48 16
 7 -9 2 212.48 16.2
 -7 -9 -2 223.18 17.6
 -7 -9 -2 183.68 16.4
 -7 -9 -2 215.78 17.6
 7 9 2 214.28 16.1
 -7 9 -2 202.18 16.5
 -7 9 -2 205.38 16.1
 7 9 2 195.98 15.8
 7 9 2 191.18 16.8
 -7 9 -2 183.98 16.6
 -9 -9 -2 402.36 30.4
 9 -9 2 307.67 28.1
 -9 -9 -2 319.97 29.4
 9 -9 2 361.26 28
 -9 -9 -2 413.56 29.3
 -9 -9 -2 323.87 28.4
 -9 9 -2 352.36 28.8
 -9 9 -2 340.07 28
 -9 9 -2 370.56 28.6
 11 -9 2 11.3 5.2
 -11 -9 -2 4 6.2
 -11 9 -2 11.6 4.4
 -11 9 -2 9.2 6.5
 -11 9 -2 6.7 7.6
 16 10 -2 10.5 9.1
 14 -10 -2 0.9 3.4
 -14 -10 2 11.3 11.8
 14 -10 -2 1.6 10.7
 -14 -10 2 -1 4
 -14 10 2 14.1 16.4
 14 10 -2 7.3 6.1
 -14 10 2 -0.8 5.1
 12 -10 -2 2.6 8.9
 -12 -10 2 9.1 3.3
 -12 -10 2 11 8.8
 12 -10 -2 7.7 2.9
 -12 10 2 17.3 8.6
 12 10 -2 7.2 9
 -12 10 2 2.2 3.5
 12 10 -2 5.7 5.7
 10 -10 -2 158.08 13.7
 -10 -10 2 189.88 18.4
 10 -10 -2 181.28 17.6
 10 -10 -2 194.58 18.2
 10 -10 -2 147.29 13.4
 -10 -10 2 152.88 13.6
 10 10 -2 202.38 15.9
 -10 10 2 138.79 17.2
 -10 10 2 170.88 13.9
 -10 10 2 151.88 15.1
 8 -10 -2 10.9 2.5
 8 -10 -2 18.1 5.2
 -8 -10 2 21.9 7
 8 -10 -2 8.2 4.9
 8 -10 -2 15.8 2.8
 -8 -10 2 11.1 4.4
 -8 -10 2 17.7 2.7
 -8 10 2 13.7 2.3
 -8 10 2 3.3 5.4
 8 10 -2 10.6 5.1
 -8 10 2 14.6 3.7
 8 10 -2 12.3 5
 6 -10 -2 461.85 35.9
 6 -10 -2 482.85 35.9
 -6 -10 2 444.46 37.1
 -6 -10 2 482.85 36.5
 6 -10 -2 381.76 36.9
 -6 -10 2 475.65 35.8
 6 -10 -2 474.45 37
 6 10 -2 443.76 36.9
 -6 10 2 483.05 36.1
 4 -10 -2 873.51 69.99
 -4 -10 2 883.51 69.79
 -4 -10 2 963.8 69.69
 -4 -10 2 748.43 69.89
 4 -10 -2 993.3 69.39
 -4 -10 2 904.41 69.19
 4 -10 -2 881.11 69.29
 4 -10 -2 836.62 70.19
 4 10 -2 921.51 70.39
 4 10 -2 900.81 70.39
 -4 10 2 927.31 69.39
 -2 -10 2 105.69 11.2
 -2 -10 2 142.29 9.9
 -2 -10 2 128.89 10.6
 2 -10 -2 113.69 11.7
 2 -10 -2 129.79 10.4
 -2 10 2 113.69 10.2
 -2 10 2 136.39 10.7
 2 10 -2 120.99 11.6
 -2 10 2 136.39 11.4
 0 -10 -2 525.55 41.9
 0 -10 -2 499.85 42
 0 -10 2 557.44 41.5
 0 -10 2 535.95 41.1
 0 10 2 564.24 41.7
 0 10 2 545.45 41.3
 0 10 -2 489.35 41.9
 -2 -10 -2 564.84 44.2
 -2 -10 -2 527.75 43.7
 2 -10 2 532.65 43.4
 2 -10 2 600.34 43.8
 2 -10 2 582.74 43.2
 2 10 2 596.14 43.8
 -2 10 -2 546.05 43.4
 -2 10 -2 525.85 43.9
 2 10 2 539.95 43.3
 2 10 2 587.54 43.8
 -2 10 -2 530.45 43.5
 4 -10 2 7.5 2.6
 4 -10 2 2.8 2.1
 -4 -10 -2 8.6 4.5
 -4 -10 -2 1.1 2.5
 -4 -10 -2 4.5 4.2
 4 10 2 4.6 1.7
 -4 10 -2 2.7 1.9
 -4 10 -2 0.7 1.6
 4 10 2 3 2.5
 4 10 2 -1.8 2.8
 -6 -10 -2 414.26 33
 6 -10 2 415.46 31.7
 -6 -10 -2 363.26 32.9
 -6 -10 -2 379.56 32
 6 -10 2 405.46 31.6
 6 -10 2 377.96 31.7
 -6 -10 -2 465.95 33
 -6 10 -2 370.36 32.1
 6 10 2 407.06 31.9
 -6 10 -2 423.26 31.9
 6 10 2 433.06 31.5
 -6 10 -2 394.06 31.7
 -8 -10 -2 74.39 9.9
 -8 -10 -2 59.99 10.6
 8 -10 2 62.69 6.9
 -8 -10 -2 68.59 10.7
 -8 -10 -2 62.69 8
 8 -10 2 76.89 7.4
 -8 10 -2 63.29 8
 8 10 2 68.39 6.5
 8 10 2 71.39 6.9
 -8 10 -2 77.99 8.8
 -8 10 -2 75.69 6.9
 10 -10 2 0.2 5.2
 -10 -10 -2 4.5 5.5
 -10 -10 -2 -2.2 7.8
 -10 -10 -2 4.1 6.1
 -10 10 -2 4.9 5.7
 -10 10 -2 -1.2 3.6
 -10 10 -2 4.8 5.8
 15 11 -2 -1 7.6
 13 -11 -2 20.1 3.9
 -13 -11 2 36.4 11.6
 -13 -11 2 17.8 4.5
 -13 11 2 26.2 5.2
 -13 11 2 10.2 9.5
 13 11 -2 17.8 7
 -11 -11 2 60.39 6.3
 -11 -11 2 61.89 9.9
 11 -11 -2 53.79 5.9
 11 -11 -2 62.59 9.6
 11 11 -2 49.3 9.4
 11 11 -2 73.69 11.4
 -11 11 2 48 6.9
 -11 11 2 55.59 10.2
 9 -11 -2 -1.1 2.5
 9 -11 -2 -2.9 5.4
 -9 -11 2 -0.7 7.8
 9 -11 -2 5.4 2.3
 -9 -11 2 -0.8 2
 -9 -11 2 1.5 5
 9 -11 -2 2 5.5
 -9 11 2 0.3 2.3
 9 11 -2 4.4 5.4
 -9 11 2 -1.1 6.2
 9 11 -2 -7.4 5.5
 -7 -11 2 58.69 5.5
 7 -11 -2 61.19 9.6
 7 -11 -2 70.09 5.8
 -7 -11 2 51.19 10.1
 7 -11 -2 50.69 8.9
 -7 -11 2 53.89 7.5
 7 11 -2 65.19 9.9
 7 11 -2 75.39 9.4
 -7 11 2 60.29 9.3
 -7 11 2 60.49 6.6
 5 -11 -2 157.28 13.1
 -5 -11 2 141.59 14.6
 5 -11 -2 163.98 13.1
 -5 -11 2 168.68 14.5
 5 -11 -2 145.99 14.5
 -5 -11 2 184.18 13.9
 -5 -11 2 167.38 12.8
 5 -11 -2 145.89 15.3
 5 11 -2 169.48 15.1
 -5 11 2 169.48 13.3
 5 11 -2 166.38 15.4
 -5 11 2 149.99 14.7
 -3 -11 2 283.57 22.7
 3 -11 -2 323.77 23.5
 3 -11 -2 271.37 22.4
 3 -11 -2 260.57 23.8
 3 -11 -2 296.47 22.4
 -3 -11 2 248.58 23.3
 3 11 -2 253.97 24.1
 -3 11 2 279.87 22.4
 -3 11 2 286.47 23.3
 3 11 -2 284.77 23.7
 -3 11 2 323.17 22.9
 -1 -11 2 85.89 7
 -1 -11 2 102.29 9.2
 -1 -11 2 86.49 7.8
 1 -11 -2 87.19 9.2
 -1 11 2 103.29 9.6
 -1 11 2 94.39 8.1
 1 11 -2 71.19 9
 -1 11 2 79.99 7.4
 -1 11 2 88.49 9.1
 1 -11 2 11.8 1.5
 -1 -11 -2 15.6 3.5
 1 -11 2 6.3 3.7
 1 -11 2 11.1 2.4
 -1 -11 -2 6.8 3.8
 -1 11 -2 19.9 4
 1 11 2 13 3.2
 -1 11 -2 6 4
 -1 11 -2 9.2 2.6
 -3 -11 -2 22 5.5
 3 -11 2 14.4 2.1
 -3 -11 -2 15.6 3.6
 3 -11 2 16.6 2.8
 3 -11 2 19.8 3.8
 -3 11 -2 18.3 2.9
 -3 11 -2 20.2 3.5
 3 11 2 13.2 3.8
 -3 11 -2 18.6 3.2
 3 11 2 15.2 3.4
 -5 -11 -2 48.5 6.7
 5 -11 2 67.39 5.4
 5 -11 2 57.49 6.1
 5 -11 2 63.09 6.2
 -5 -11 -2 67.79 9.2
 -5 -11 -2 67.59 9.2
 -5 11 -2 53.99 6
 5 11 2 61.89 5.7
 5 11 2 69.49 6.7
 -5 11 -2 56.79 5.9
 5 11 2 48.4 7.3
 -7 -11 -2 75.89 10.4
 7 -11 2 79.59 7.5
 -7 -11 -2 58.69 10.3
 -7 -11 -2 66.39 10.9
 7 -11 2 71.29 7.1
 7 -11 2 78.69 7.7
 -7 -11 -2 82.69 8.7
 -7 11 -2 69.59 7.4
 -7 11 -2 81.99 9.2
 7 11 2 81.79 7
 -7 11 -2 82.89 8
 7 11 2 86.89 7.8
 -9 -11 -2 -0.3 5
 9 -11 2 1 3.6
 9 -11 2 8.2 4.3
 -9 -11 -2 0.2 6.3
 -9 -11 -2 -3.9 6.7
 9 11 2 2.3 3.4
 9 11 2 0.8 2.6
 -9 11 -2 2 4.9
 -11 11 -2 3.2 8.2
 -14 -12 2 19.4 5.7
 14 12 -2 23.7 8.4
 -12 -12 2 237.88 20.6
 -12 -12 2 262.07 25.2
 12 -12 -2 288.27 24.5
 12 -12 -2 246.08 20.1
 12 12 -2 250.57 22.4
 -12 12 2 234.58 21.2
 10 -12 -2 148.49 14.4
 10 -12 -2 127.19 10.6
 -10 -12 2 135.89 14.5
 10 -12 -2 103.49 10
 10 -12 -2 129.59 13.8
 -10 -12 2 111.49 10.2
 10 12 -2 105.29 19.1
 -10 12 2 105.49 10.6
 10 12 -2 141.99 13.7
 -10 12 2 99.29 14.6
 -8 -12 2 141.89 10.9
 8 -12 -2 137.39 14.5
 -8 -12 2 147.59 16.1
 -8 -12 2 126.49 13
 8 -12 -2 133.69 14
 8 -12 -2 130.39 11.1
 -8 -12 2 113.29 12.9
 8 12 -2 143.79 14.2
 8 12 -2 121.09 14
 -8 12 2 106.89 14.5
 6 -12 -2 201.08 20.4
 -6 -12 2 220.08 17.9
 6 -12 -2 243.28 18.2
 -6 -12 2 201.58 19.6
 -6 -12 2 226.48 20
 6 -12 -2 234.98 18.1
 -6 -12 2 241.38 19.1
 6 12 -2 205.08 20.4
 -6 12 2 230.58 18.4
 -6 12 2 246.88 20.1
 -4 -12 2 180.78 13.4
 -4 -12 2 161.88 15.3
 4 -12 -2 141.89 16
 4 -12 -2 171.18 13.5
 4 -12 -2 184.48 13.5
 -4 -12 2 173.88 14.4
 4 -12 -2 148.59 14.9
 -4 12 2 169.88 13.6
 -4 12 2 136.09 14.9
 4 12 -2 182.38 15.8
 4 12 -2 147.99 16.7
 2 -12 -2 2663.73 215.28
 2 -12 -2 2811.22 215.48
 -2 -12 2 2570.44 215.18
 2 -12 -2 3114.79 214.78
 -2 -12 2 3029.6 214.38
 -2 12 2 2720.63 215.28
 2 12 -2 2513.75 215.38
 -2 12 2 2804.22 214.98
 0 -12 -2 15.6 4.4
 0 -12 2 4.3 4.2
 0 -12 2 10 2.7
 0 -12 -2 15.6 4.6
 0 -12 2 6.7 1.3
 0 12 2 3.6 1.9
 0 12 -2 9.6 4.8
 0 12 2 1.7 3.9
 0 12 2 8 4.4
 0 12 2 15.3 3.4
 0 12 -2 1.9 4
 -2 -12 -2 181.98 17.7
 -2 -12 -2 178.78 18.4
 2 -12 2 218.28 17.5
 2 -12 2 221.08 16.6
 2 -12 2 223.88 18.1
 2 12 2 222.98 17
 2 12 2 204.48 18
 -2 12 -2 216.18 18.3
 2 12 2 237.68 17.8
 -2 12 -2 215.48 17.2
 -2 12 -2 221.58 17.5
 -2 12 -2 201.98 18.2
 -4 -12 -2 534.95 40.3
 4 -12 2 475.25 38.6
 4 -12 2 492.35 38.9
 4 -12 2 533.55 39.2
 -4 -12 -2 461.25 39.3
 4 12 2 527.35 39.3
 -4 12 -2 492.65 39.3
 -4 12 -2 508.05 39
 4 12 2 513.05 38.8
 4 12 2 479.45 39.5
 -4 12 -2 451.15 38.9
 -6 -12 -2 479.25 33.6
 -6 -12 -2 355.16 32.2
 6 -12 2 351.56 31.5
 6 -12 2 437.46 32
 -6 -12 -2 426.66 33.5
 6 -12 2 392.86 31.9
 -6 12 -2 359.36 31.8
 -6 12 -2 353.06 32.4
 6 12 2 442.76 31.7
 6 12 2 459.85 32.2
 -6 12 -2 372.76 32
 6 12 2 428.56 32.8
 -8 -12 -2 363.36 27.8
 8 -12 2 324.97 27.2
 -8 -12 -2 359.76 29.4
 8 -12 2 324.47 26.9
 8 12 2 374.06 26.8
 -8 12 -2 300.37 27
 8 12 2 354.26 27.2
 -8 12 -2 323.77 27.7
 -8 12 -2 329.67 28.9
 10 -12 2 17.1 6.1
 -10 -12 -2 22.8 7.7
 10 12 2 32.4 4.9
 10 12 2 26.5 5
 -10 12 -2 28.6 7.9
 -13 -13 2 -0.5 4.7
 13 -13 -2 -2 10.9
 -13 -13 2 -6.7 11.3
 -13 -13 2 5.7 13.1
 13 13 -2 7.9 8.3
 11 -13 -2 44 9.6
 -11 -13 2 33.4 8.5
 -11 -13 2 46.1 10.1
 -11 -13 2 37 5.7
 -11 13 2 32.3 9.9
 11 13 -2 38.3 8.6
 -11 13 2 39.4 6.7
 -9 -13 2 78.69 7.5
 9 -13 -2 74.99 7.4
 -9 -13 2 82.19 11.8
 9 -13 -2 79.09 7.9
 -9 -13 2 94.19 11.2
 9 -13 -2 92.79 12.6
 9 -13 -2 70.69 12.3
 9 13 -2 83.29 12.4
 -9 13 2 73.99 11.5
 9 13 -2 83.59 13.2
 -9 13 2 87.89 12.6
 -7 -13 2 11 6.2
 7 -13 -2 9 2.4
 -7 -13 2 16 4.7
 7 -13 -2 10.8 5.9
 -7 -13 2 13.4 2.4
 7 -13 -2 12.5 2.8
 7 -13 -2 3.6 7.3
 7 13 -2 17.9 7.1
 -7 13 2 10.1 3.9
 -7 13 2 13.7 6.7
 7 13 -2 8.3 7.2
 -5 -13 2 69.89 7.3
 5 -13 -2 56.19 8.9
 -5 -13 2 58.49 5.2
 5 -13 -2 40.9 9
 -5 -13 2 48.8 9.5
 -5 -13 2 73.89 8.5
 5 -13 -2 58.89 5.8
 -5 13 2 48.8 8.2
 5 13 -2 63.49 9.6
 5 13 -2 43.3 9.2
 -5 13 2 56.09 6.3
 3 -13 -2 2.7 2.1
 3 -13 -2 -0.6 5.8
 -3 -13 2 0.9 1.2
 -3 -13 2 4.3 5.1
 3 -13 -2 0.5 4.2
 -3 13 2 2.8 4.5
 -3 13 2 4.5 3.3
 3 13 -2 -1.2 5.1
 -3 13 2 1.8 2.2
 3 13 -2 -5.1 6.4
 -1 -13 2 14.2 1.9
 1 -13 -2 9.6 2.8
 -1 -13 2 21 5.3
 1 -13 -2 22.2 5.1
 1 -13 -2 14 5.6
 -1 13 2 17.3 5
 1 13 -2 11 5
 -1 13 2 14.5 2.6
 1 13 -2 9.5 6.1
 -1 13 2 13.9 3.8
 1 -13 2 63.69 6.8
 -1 -13 -2 71.09 8.6
 -1 -13 -2 65.19 8.8
 1 -13 2 86.39 9.1
 1 -13 2 69.39 5.6
 -1 13 -2 48.7 8.6
 1 13 2 71.79 7.7
 -1 13 -2 74.59 9.5
 -1 13 -2 82.79 7.4
 1 13 2 56.79 6.3
 1 13 2 64.29 8.8
 -3 -13 -2 13.1 4.2
 -3 -13 -2 2.7 5.2
 -3 13 -2 5.9 2.6
 -3 13 -2 6.3 3.8
 3 13 2 4.4 3.8
 -3 13 -2 5.7 4.9
 3 13 2 6.1 4.6
 3 13 2 2 2.4
 -5 -13 -2 136.39 14.1
 5 -13 2 110.69 10.1
 5 -13 2 124.19 11.2
 -5 -13 -2 135.99 12.2
 -5 -13 -2 144.29 14.3
 5 13 2 132.49 12.5
 -5 13 -2 127.79 10.7
 5 13 2 123.39 10.5
 5 13 2 125.39 11.5
 -5 13 -2 100.89 12
 -5 13 -2 109.79 11.1
 7 -13 2 51.99 7
 7 -13 2 40.3 5.5
 -7 -13 -2 43.4 8.5
 -7 -13 -2 47 8.8
 -7 -13 -2 73.59 11.4
 -7 13 -2 46.1 6.3
 -7 13 -2 51.79 8
 7 13 2 58.99 5.9
 9 -13 2 -1.5 5.2
 9 -13 2 0.7 4.5
 -9 -13 -2 7.3 6.6
 -9 -13 -2 -3.9 8
 -9 13 -2 4.9 6.3
 -9 13 -2 -1.8 4.9
 9 13 2 -0.3 4.6
 9 13 2 2 3.5
 -11 13 -2 -1.1 10.5
 12 -14 -2 3.5 10.5
 -12 -14 2 -1.9 9.6
 -12 -14 2 3.8 4.3
 -12 14 2 2.5 4.4
 12 14 -2 5.5 8.3
 -12 14 2 -11.4 16.9
 -10 -14 2 89.99 13.5
 10 -14 -2 106.89 15
 -10 -14 2 80.09 8.6
 -10 -14 2 90.29 14.5
 -10 14 2 96.79 14.4
 10 14 -2 90.89 13.4
 10 14 -2 100.89 16.4
 8 -14 -2 29.1 8
 -8 -14 2 21.5 7.5
 8 -14 -2 26.4 9.1
 -8 -14 2 22.5 4.1
 8 -14 -2 27.5 4.8
 -8 -14 2 21.3 6.8
 8 14 -2 41.7 9.4
 -8 14 2 34.8 8.4
 8 14 -2 41.6 8.6
 -6 -14 2 274.77 20.2
 -6 -14 2 265.97 21.6
 6 -14 -2 263.07 20.5
 -6 -14 2 244.28 22.9
 6 -14 -2 215.68 23.9
 6 14 -2 233.48 23.2
 -6 14 2 256.17 20.9
 6 14 -2 269.67 24.4
 -4 -14 2 155.48 11.5
 -4 -14 2 123.69 12.7
 -4 -14 2 148.39 15
 4 -14 -2 145.59 11.8
 4 -14 -2 132.09 14.1
 4 14 -2 126.99 17.3
 -4 14 2 132.49 14.3
 -4 14 2 159.38 13.1
 -4 14 2 128.99 12.1
 4 14 -2 152.98 15.3
 2 -14 -2 59.19 10.4
 -2 -14 2 39.2 6.4
 2 -14 -2 59.99 8.6
 -2 -14 2 63.89 9.9
 2 -14 -2 52.89 5.6
 -2 -14 2 52.49 4.3
 -2 14 2 43.8 6.7
 2 14 -2 47.3 9.2
 -2 14 2 36.1 5.2
 2 14 -2 33.6 8.9
 0 -14 -2 124.39 12.6
 0 -14 2 119.79 10.8
 0 -14 2 139.69 13.4
 0 -14 2 126.49 9.6
 0 14 2 102.49 11.3
 0 14 2 136.29 12.7
 0 14 2 139.99 13
 0 14 -2 107.19 13.2
 0 14 -2 97.39 13.5
 0 14 2 119.49 10.2
 0 14 -2 109.09 10.8
 -2 -14 -2 92.59 10.5
 2 -14 2 99.69 9.1
 2 -14 2 89.49 7.8
 2 -14 2 104.39 11.2
 2 14 2 99.59 8.6
 -2 14 -2 136.59 16.5
 -2 14 -2 86.09 9.8
 2 14 2 90.99 9.9
 2 14 2 94.69 11
 -4 -14 -2 56.09 10.4
 -4 -14 -2 37.4 6.6
 4 -14 2 52.09 5.9
 4 -14 2 47.9 7.7
 -4 14 -2 34.5 7.3
 4 14 2 43.6 5.4
 4 14 2 56.79 8.7
 4 14 2 37.1 6.9
 -4 14 -2 37.8 5.5
 -4 14 -2 47.5 8
 6 -14 2 208.48 16.7
 -6 -14 -2 215.78 18.6
 -6 -14 -2 231.58 20.5
 6 -14 2 195.48 17.4
 -6 -14 -2 182.18 19.5
 -6 14 -2 186.28 19.1
 -6 14 -2 212.38 18
 -6 14 -2 195.68 17.2
 6 14 2 221.08 18
 6 14 2 226.98 17.1
 8 -14 2 6.1 3.6
 -8 -14 -2 4.4 7.2
 -8 -14 -2 12.8 8.2
 -8 -14 -2 8 7.7
 8 -14 2 14.2 5.4
 -8 14 -2 17.3 4.3
 8 14 2 7 5
 -8 14 -2 9.3 6.8
 10 14 2 3.6 6.2
 -13 -15 2 30.7 6.8
 -11 -15 2 3.2 3.9
 -11 -15 2 0.8 9.7
 11 -15 -2 6.5 10.9
 -11 -15 2 10.9 10.3
 -11 15 2 20.1 10.7
 11 15 -2 26.5 9.9
 -9 -15 2 4.3 3.1
 9 -15 -2 4.9 8.6
 -9 -15 2 1.3 7.9
 -9 15 2 -4.5 8.6
 9 15 -2 20.8 9.2
 9 15 -2 -1.1 10.2
 7 -15 -2 34.5 8.7
 7 -15 -2 21.1 10.7
 7 -15 -2 36.6 5.4
 -7 -15 2 34.9 8.8
 -7 -15 2 35.3 4.5
 7 15 -2 27.2 9.1
 7 15 -2 19.7 10.2
 -7 15 2 30.9 8.4
 5 -15 -2 31.9 10.2
 5 -15 -2 29.2 4.4
 -5 -15 2 43.6 4.4
 -5 -15 2 41.1 6.5
 5 -15 -2 38.7 8
 5 15 -2 42.9 9
 -5 15 2 49.8 6.4
 5 15 -2 31.5 10.7
 -5 15 2 44.5 7.2
 -5 15 2 27.7 8.2
 3 -15 -2 2.1 8.2
 3 -15 -2 -4.1 5.7
 -3 -15 2 1.4 7.5
 3 -15 -2 8.1 2.8
 -3 15 2 4.6 2.9
 3 15 -2 1.8 8.9
 -3 15 2 0.8 6
 3 15 -2 1.8 6.8
 -3 15 2 2.6 4.2
 1 -15 -2 5 3.2
 1 -15 -2 -3.3 5.7
 -1 -15 2 4.7 1.4
 1 -15 -2 8.2 7.5
 -1 -15 2 3.6 3.6
 -1 15 2 -3.1 6.7
 1 15 -2 5.8 3.9
 1 15 -2 0.7 6.3
 -1 15 2 -1.3 4.2
 -1 15 2 1.3 5.7
 1 15 -2 11.4 8.3
 1 -15 2 15.8 3.9
 1 -15 2 14.6 6.9
 -1 -15 -2 3.6 6.2
 -1 -15 -2 -1.5 6.1
 1 -15 2 12.7 1.8
 1 15 2 5.4 4.7
 -1 15 -2 15.2 7.5
 -1 15 -2 15 6.5
 -1 15 -2 8.4 4.8
 1 15 2 11.7 6.4
 3 -15 2 41.7 6.5
 3 -15 2 41.5 4.2
 -3 -15 -2 35.3 8
 -3 -15 -2 41.5 8.3
 3 15 2 41.1 7.7
 3 15 2 47.6 5.7
 3 15 2 57.29 9.6
 -3 15 -2 59.39 9.9
 -5 -15 -2 9.6 8
 5 -15 2 -0.4 3.9
 5 -15 2 0.3 2.1
 -5 -15 -2 -2.8 5.7
 -5 15 -2 4.8 6.7
 5 15 2 -1 5.1
 5 15 2 -0.6 3.4
 -5 15 -2 2.4 3.4
 7 -15 2 2.1 3.2
 -7 -15 -2 -8.9 7.6
 -7 -15 -2 8.3 8.9
 -7 -15 -2 7.2 7.9
 7 -15 2 0.1 5
 7 15 2 0.7 5.3
 7 15 2 1.6 4.2
 -7 15 -2 0.6 4.2
 -9 15 -2 48 11
 9 15 2 41.5 7.6
 -12 -16 2 -2.7 5
 -10 -16 2 31.3 11.6
 -10 -16 2 31.7 11
 10 -16 -2 33.8 11.3
 -10 -16 2 31.8 6.1
 -10 16 2 31.7 11.4
 -8 -16 2 3.4 9.4
 -8 -16 2 4.3 7.5
 -8 -16 2 10.1 3.1
 8 -16 -2 14.5 9
 8 16 -2 11.4 15.9
 -8 16 2 -4.6 8.7
 8 16 -2 15 10
 -6 -16 2 1 9.1
 -6 -16 2 1.1 5.6
 6 -16 -2 -3 10.9
 6 -16 -2 -4.2 3.1
 -6 -16 2 2.9 2.2
 6 -16 -2 -6.7 7.3
 6 16 -2 1.1 11.4
 -6 16 2 9.3 8.1
 6 16 -2 14.7 8.8
 4 -16 -2 439.86 34.4
 4 -16 -2 373.06 32.2
 -4 -16 2 413.86 31.9
 4 -16 -2 362.56 36.1
 -4 -16 2 441.46 31.9
 -4 -16 2 390.36 33
 -4 16 2 396.56 34.4
 -4 16 2 458.95 33.5
 4 16 -2 374.96 36.8
 2 -16 -2 11.5 3.8
 -2 -16 2 5 8.1
 2 -16 -2 10.3 9.5
 -2 -16 2 9.9 2.1
 -2 -16 2 10.6 4.8
 2 -16 -2 10.7 7.1
 2 16 -2 15 4.7
 2 16 -2 2.6 7.7
 -2 16 2 8.9 3.5
 -2 16 2 10.3 7
 -2 16 2 16.2 5.3
 2 16 -2 17.9 10.8
 0 -16 -2 461.25 33.3
 0 -16 -2 386.36 33.5
 0 -16 2 422.86 33.6
 0 -16 2 411.96 30.7
 0 -16 -2 412.86 31.8
 0 -16 2 393.06 31.7
 0 16 2 397.26 33.8
 0 16 -2 328.57 34.5
 0 16 2 352.46 31.2
 0 16 2 396.56 32.3
 0 16 -2 392.56 32
 0 16 -2 373.76 33.4
 -2 -16 -2 100.79 13.7
 2 -16 2 106.09 9.1
 2 -16 2 100.79 10.9
 2 16 2 117.89 10.4
 -2 16 -2 104.19 12.3
 2 16 2 124.69 12.4
 2 16 2 113.39 14.8
 -2 16 -2 141.59 14.1
 4 -16 2 43.1 5.1
 -4 -16 -2 71.59 10.8
 -4 -16 -2 50.29 8.7
 -4 16 -2 49.4 8.9
 4 16 2 59.19 9.1
 4 16 2 65.09 7.1
 -6 -16 -2 79.09 15.1
 6 -16 2 58.09 9.2
 -6 -16 -2 73.69 12.9
 -6 -16 -2 71.19 10.5
 6 -16 2 59.09 7
 6 16 2 68.49 10.1
 -6 16 -2 80.39 8.4
 8 -16 2 -2.3 4.5
 8 16 2 -1 6.7
 -10 16 -2 19.1 14.9
 -11 -17 2 9.3 5.2
 -11 -17 2 15.4 13.6
 9 -17 -2 32.4 11.4
 -9 -17 2 11.1 10.3
 9 17 -2 24.8 12.1
 -9 17 2 31.7 10.9
 7 -17 -2 31.9 10
 -7 -17 2 24.1 3.9
 -7 -17 2 12.5 13.6
 -7 -17 2 37.8 8.2
 -7 17 2 39.2 10.5
 7 17 -2 20.5 14.1
 7 17 -2 20.8 11.5
 -5 -17 2 77.99 13.2
 -5 -17 2 52.19 10.3
 5 -17 -2 73.29 7.9
 -5 -17 2 73.99 6.9
 5 -17 -2 82.09 13.5
 5 -17 -2 72.09 15.3
 -5 -17 2 64.89 6.7
 5 17 -2 60.79 15.9
 5 17 -2 74.89 14.8
 -5 17 2 82.39 11.9
 3 -17 -2 6.9 3.6
 -3 -17 2 -1.1 11.3
 -3 -17 2 9 5.4
 3 -17 -2 12.7 12.1
 3 -17 -2 21.7 8.2
 3 17 -2 9.7 14.6
 3 17 -2 5.2 9.2
 -3 17 2 6.8 5.9
 -3 17 2 2.1 7.7
 1 -17 -2 22.5 11
 1 -17 -2 37.6 6.8
 -1 -17 2 21.4 5.5
 -1 -17 2 28.6 3.5
 -1 17 2 21.3 6.3
 1 17 -2 19.2 9.5
 1 17 -2 17.4 12.2
 -1 17 2 46.5 9.7
 -1 -17 -2 95.49 14.7
 1 -17 2 87.79 7.9
 -1 -17 -2 106.29 14.3
 1 -17 2 80.99 10.3
 1 17 2 125.09 15.4
 1 17 2 107.29 11.9
 -1 17 -2 105.09 14.2
 -1 17 -2 74.39 14
 3 -17 2 64.09 6.1
 -3 -17 -2 77.89 14.6
 -3 -17 -2 79.19 13.8
 3 -17 2 55.69 8.8
 -3 17 -2 89.69 13.4
 3 17 2 63.19 10.4
 -5 -17 -2 42.8 11.8
 5 -17 2 30.7 5
 5 -17 2 37 6.7
 -5 -17 -2 30.8 9.7
 5 17 2 44.2 8.1
 -5 17 -2 32.1 10.1
 7 -17 2 0.1 4.1
 7 17 2 1 7.3
 -7 17 -2 2.8 10.6
 10 -18 -2 -10.2 15.9
 -10 -18 2 8.4 14.2
 -10 -18 2 4.3 4.9
 -8 -18 2 82.19 8.9
 -8 -18 2 79.79 15.6
 8 -18 -2 101.29 17.5
 -8 18 2 107.79 17.8
 -6 -18 2 33.6 10
 6 -18 -2 29.7 10.9
 -6 -18 2 28.4 4.9
 -6 18 2 27.6 11.1
 6 18 -2 33.4 17.2
 6 18 -2 40.1 12.2
 -6 18 2 31.5 9.3
 4 -18 -2 4 10.8
 -4 -18 2 -4.4 6.2
 -4 -18 2 -2.7 2.5
 -4 -18 2 1.7 2.6
 4 -18 -2 -5 15.8
 -4 18 2 -3.7 8.9
 4 18 -2 -1.8 15.9
 2 -18 -2 73.49 11.4
 2 -18 -2 52.49 14.6
 -2 -18 2 49.5 5.3
 2 -18 -2 47.2 8.6
 -2 -18 2 54.09 9.9
 2 18 -2 23.8 11.4
 -2 18 2 41.4 10.6
 -2 18 2 60.79 9.1
 0 -18 2 3.1 2.1
 0 -18 2 3.3 6
 0 -18 -2 5.3 11.5
 0 -18 -2 8.9 9.2
 0 18 2 3.3 6.7
 0 18 2 9.3 11.6
 0 18 -2 -6.1 9.7
 0 18 -2 8.5 13.7
 2 -18 2 22.6 6.4
 -2 -18 -2 36.6 11.1
 -2 -18 -2 11.5 10
 2 18 2 17.6 7.7
 -2 18 -2 34.3 10.6
 4 -18 2 91.69 11.9
 -4 -18 -2 119.49 19
 4 -18 2 100.49 8.6
 -4 -18 -2 117.99 16.7
 4 18 2 73.29 14.1
 -4 18 -2 76.09 16.3
 6 -18 2 -0.8 4.9
 -6 18 -2 -7.9 11.4
 6 18 2 1.8 8.3
 8 18 2 34.9 10.3
 -11 -19 2 9 6.6
 -9 -19 2 14.7 17.7
 9 -19 -2 14.1 16.6
 -9 -19 2 5 4.9
 -7 -19 2 2.5 3.7
 7 -19 -2 2.3 12.7
 -7 -19 2 6.1 9.9
 -7 19 2 4.1 12.3
 -5 -19 2 -5.1 12.4
 5 -19 -2 -2.7 11
 -5 -19 2 -0.6 3.4
 -5 -19 2 -0.6 3
 5 19 -2 -2.4 20.3
 5 19 -2 -8.2 12.5
 -5 19 2 -4.6 8.8
 -5 19 2 5.4 10.7
 -3 -19 2 1.8 3.1
 -3 -19 2 1.8 2.7
 -3 -19 2 4.7 7.1
 3 -19 -2 -8.7 10.9
 -3 19 2 -3.7 10
 3 19 -2 9.4 20
 3 19 -2 -8.5 12.4
 -3 19 2 13.5 8.1
 -1 -19 2 5.1 2.5
 1 -19 -2 -4.7 10.2
 1 -19 -2 11 15
 -1 -19 2 0.6 6.8
 1 19 -2 -1.8 11.5
 1 19 -2 15.2 21.1
 -1 19 2 1.6 8.2
 -1 -19 -2 7.6 10.5
 1 -19 2 1.9 6.5
 -1 -19 -2 -2.8 13.7
 1 19 2 3.6 8.2
 -1 19 -2 6.4 11.1
 -3 -19 -2 4.1 14.2
 3 -19 2 11.3 7
 3 -19 2 2.5 2.8
 -3 -19 -2 12.7 12.1
 -3 19 -2 -0.3 11.9
 3 19 2 1.3 8.2
 5 19 2 9 9.2
 -8 -20 2 3.8 15
 8 -20 -2 -6.8 27.3
 -8 -20 2 -0.5 4.9
 -6 -20 2 26.9 5.6
 6 -20 -2 52.29 15
 -6 -20 2 34.3 11.1
 6 20 -2 23 31.2
 -6 20 2 13.2 13.2
 -4 -20 2 -2 3.6
 4 -20 -2 -3.7 12.5
 -4 -20 2 -0.1 3.3
 -4 -20 2 -0.9 8.9
 4 20 -2 18.6 25.3
 -4 20 2 -2.1 13.9
 -2 -20 2 79.59 13.6
 2 -20 -2 39.2 13.4
 -2 -20 2 55.59 6.3
 2 20 -2 40.1 23.9
 0 -20 2 13.4 8.1
 0 -20 -2 25.8 12.6
 0 20 2 23.8 17
 0 20 -2 26.1 24.1
 2 -20 2 6.2 7.9
 -2 -20 -2 0.1 13.4
 2 -20 2 10.7 4.7
 -2 -20 -2 10.2 16.6
 -7 -21 2 20.6 14.2
 -5 -21 2 9.9 4.2
 5 -21 -2 14.2 16.5
 -5 -21 2 9 11.6
 3 -21 -2 1.3 14.1
 -3 -21 2 8.3 10.1
 -3 -21 2 -0.3 3.7
 1 -21 -2 4.5 14.8
 -1 -21 2 -1.5 9.9
 -1 -21 -2 44.3 15.8
 4 -22 -2 4 18
 2 -22 -2 -4.9 19.8
 0 -22 -2 3.8 17.8
 3 -23 -2 7.8 30
 -16 0 3 10.4 14.7
 16 0 -3 22.8 5
 -16 0 3 17.6 4.7
 14 0 -3 16.9 4.1
 14 0 -3 20.9 6.4
 -14 0 3 18.8 3.5
 -14 0 3 12.2 9.1
 -12 0 3 217.08 22.7
 12 0 -3 276.47 21.2
 -12 0 3 250.67 22.9
 12 0 -3 287.87 22.1
 -12 0 3 285.07 21.1
 12 0 -3 253.77 21.4
 -10 0 3 625.24 46.4
 -10 0 3 600.44 46.4
 10 0 -3 543.45 45.5
 10 0 -3 584.54 46
 10 0 -3 578.84 46.1
 -10 0 3 582.44 45.6
 8 0 -3 208.28 16.6
 8 0 -3 228.78 17.4
 -8 0 3 188.38 17.8
 -8 0 3 215.48 17.2
 -8 0 3 210.78 16.6
 -6 0 3 313.27 22.2
 6 0 -3 246.08 22.1
 6 0 -3 275.17 22.3
 6 0 -3 272.27 21.7
 -6 0 3 285.87 21.7
 -6 0 3 280.37 22
 -4 0 3 244.68 18
 -4 0 3 222.68 17.7
 -4 0 3 234.68 17.9
 4 0 -3 220.48 17.7
 4 0 -3 216.58 18
 2 0 -3 403.26 32.8
 2 0 -3 431.86 32.7
 -2 0 3 426.26 32.6
 0 0 -3 5744.83 463.45
 0 0 -3 6283.17 463.55
 -2 0 -3 185.68 15.4
 -4 0 -3 108.49 9.1
 -4 0 -3 124.39 9.2
 -6 0 -3 1481.45 102.79
 -6 0 -3 1320.87 102.89
 -6 0 -3 1155.28 103.79
 -6 0 -3 1362.86 102.79
 -8 0 -3 1531.15 111.19
 -8 0 -3 1226.28 112.19
 -8 0 -3 1542.95 110.99
 -10 0 -3 156.08 12.4
 -10 0 -3 147.29 12.4
 -10 0 -3 138.39 13.8
 -12 0 -3 58.89 10.8
 17 -1 -3 -2.7 5
 17 1 -3 2 5.2
 -15 -1 3 51.99 6.7
 -15 -1 3 45.1 12
 15 -1 -3 53.19 7
 -15 1 3 59.99 7
 15 1 -3 52.19 7.1
 -15 1 3 46.1 13
 13 -1 -3 131.89 11.8
 -13 -1 3 109.29 14.4
 -13 -1 3 122.29 9.9
 13 -1 -3 99.09 10.2
 13 1 -3 111.29 11.8
 -13 1 3 110.99 14
 -13 1 3 125.19 10
 13 1 -3 99.09 10.5
 13 1 -3 103.69 10.3
 -13 1 3 119.49 14.7
 -11 -1 3 349.27 29.8
 11 -1 -3 374.26 28.5
 -11 -1 3 363.06 29.7
 -11 -1 3 350.26 28.4
 11 -1 -3 339.17 29.1
 11 -1 -3 363.46 28.8
 -11 1 3 411.06 28.5
 11 1 -3 372.36 29.2
 11 1 -3 339.57 28.5
 -11 1 3 378.76 29.7
 -11 1 3 361.56 29.8
 11 1 -3 336.47 28.9
 9 -1 -3 1587.14 122.99
 -9 -1 3 1515.15 123.19
 -9 -1 3 1649.13 123.09
 9 -1 -3 1523.75 123.09
 -9 1 3 1605.34 123.19
 -9 1 3 1576.44 123.09
 -9 1 3 1838.32 122.69
 9 1 -3 1392.96 122.99
 -7 -1 3 72.39 6.6
 -7 -1 3 82.59 6
 7 -1 -3 73.09 6.1
 7 -1 -3 85.39 7.2
 -7 -1 3 72.69 6.9
 -7 1 3 78.69 6
 7 1 -3 61.99 6.9
 7 1 -3 64.09 7
 7 1 -3 71.99 6
 -7 1 3 69.19 6.8
 -7 1 3 67.89 6.7
 5 -1 -3 172.98 14
 -5 -1 3 182.58 13.4
 5 -1 -3 147.59 13.8
 5 -1 -3 165.68 13.5
 -5 -1 3 173.08 13.8
 5 1 -3 171.08 13.4
 5 1 -3 168.88 14
 -5 1 3 172.38 13.8
 -5 1 3 178.38 13.5
 -5 1 3 181.68 13.8
 -3 -1 3 3629.74 268.77
 3 -1 -3 3637.84 268.97
 3 -1 -3 4012.9 268.77
 -3 1 3 3087.19 268.67
 3 1 -3 3145.79 268.87
 3 1 -3 3537.05 268.67
 -3 1 3 3498.35 268.77
 3 1 -3 3328.47 268.87
 1 -1 -3 114.19 9.8
 -1 -1 3 128.69 9.7
 1 -1 -3 126.69 9.9
 1 1 -3 119.39 9.8
 1 1 -3 114.59 9.9
 -1 1 3 139.49 10
 -1 -1 -3 309.27 24.3
 -1 -1 -3 315.27 24.2
 -3 -1 -3 176.38 14
 -3 -1 -3 168.78 15.1
 -3 -1 -3 202.58 14.1
 -3 1 -3 164.78 14.9
 -5 -1 -3 16.3 2.2
 -5 -1 -3 16.7 2.5
 -5 -1 -3 7.8 3.7
 5 1 3 19.4 2.1
 -5 1 -3 25.9 4.2
 -7 -1 -3 519.05 38.8
 -7 -1 -3 531.35 38.5
 -7 -1 -3 420.56 39.9
 -7 1 -3 505.55 38.6
 -7 1 -3 505.95 38.4
 7 1 3 508.05 38.4
 -7 1 -3 464.85 40.1
 -9 -1 -3 20.3 4.5
 -9 -1 -3 9.6 5.7
 -9 -1 -3 11.2 2.9
 -9 -1 -3 18.3 3.1
 -9 1 -3 9.5 6.2
 -9 1 -3 13.6 4
 -9 1 -3 13.5 2.7
 -11 -1 -3 14.7 7.2
 -11 -1 -3 4.1 8.8
 -11 -1 -3 6.9 3.7
 -11 -1 -3 6.3 3.8
 -11 1 -3 10.2 6.5
 -11 1 -3 -2.9 9.8
 -11 1 -3 8.8 3.8
 -11 1 -3 10.4 3.5
 18 -2 -3 3.4 5.7
 18 2 -3 5.2 6.6
 -16 -2 3 7.6 4.1
 -16 -2 3 0.7 13.6
 16 -2 -3 6 4.3
 16 2 -3 -4.1 4.6
 -16 2 3 -11.5 13.2
 -16 2 3 4.4 4.5
 14 -2 -3 47.9 7.7
 14 -2 -3 57.49 6.3
 -14 -2 3 45.9 5.9
 -14 -2 3 61.49 10.8
 14 2 -3 60.89 10
 -14 2 3 60.49 11.1
 14 2 -3 41.4 7
 -14 2 3 41.8 6.1
 -12 -2 3 249.88 23.8
 -12 -2 3 312.67 24
 12 -2 -3 285.67 22.7
 -12 -2 3 235.78 21.8
 12 -2 -3 276.77 21.9
 12 -2 -3 266.77 21.7
 12 2 -3 261.17 21.8
 -12 2 3 321.17 24.2
 -12 2 3 284.67 21.7
 12 2 -3 261.37 22.6
 -12 2 3 249.97 23.4
 -10 -2 3 55.99 7.4
 10 -2 -3 58.99 5.6
 10 -2 -3 59.79 6.2
 -10 -2 3 67.19 8.1
 -10 -2 3 59.19 5.4
 10 2 -3 73.59 7.4
 -10 2 3 58.29 5.5
 -10 2 3 74.19 8
 -10 2 3 53.39 7.6
 10 2 -3 55.29 6.8
 10 2 -3 61.19 5.6
 -8 -2 3 1518.05 117.59
 8 -2 -3 1498.65 117.59
 -8 -2 3 1631.44 117.19
 -8 -2 3 1333.17 118.19
 8 -2 -3 1440.06 117.69
 8 2 -3 1394.96 117.79
 8 2 -3 1441.46 117.69
 -8 2 3 1664.83 117.79
 -8 2 3 1520.95 117.59
 8 2 -3 1724.43 117.29
 6 -2 -3 4.4 2.3
 6 -2 -3 1.1 1.7
 -6 -2 3 3.2 1.5
 -6 -2 3 0.8 2
 6 2 -3 0.2 2.3
 -6 2 3 3.4 1.8
 6 2 -3 -1.2 1.9
 -6 2 3 1 0.8
 6 2 -3 3 0.9
 -4 -2 3 1400.36 120.09
 4 -2 -3 1709.83 120.29
 -4 -2 3 1735.03 119.99
 -4 -2 3 1360.26 119.79
 -4 2 3 1812.12 120.19
 4 2 -3 1381.16 120.19
 4 2 -3 1391.66 120.19
 4 2 -3 1640.24 119.89
 2 -2 -3 1827.32 132.49
 -2 -2 3 1818.82 132.29
 2 -2 -3 1686.93 132.39
 2 2 -3 1580.44 132.39
 -2 2 3 1658.53 132.29
 0 -2 -3 734.83 54.79
 0 -2 -3 654.83 54.69
 0 -2 -3 733.63 54.79
 -2 -2 -3 35.3 3.3
 -2 -2 -3 38.3 3.3
 -2 -2 -3 39.1 3.6
 -2 -2 -3 37.7 3.8
 -2 2 -3 32.4 4.2
 -4 -2 -3 3 1.8
 -4 -2 -3 2.1 1.7
 -4 -2 -3 -1.2 3.1
 -4 2 -3 5.2 2.4
 4 2 3 4.6 1.2
 -6 -2 -3 195.98 14.3
 -6 -2 -3 179.58 14.4
 -6 -2 -3 176.28 14.6
 -6 2 -3 176.68 14.1
 -6 2 -3 162.38 15.5
 6 2 3 180.28 14.2
 -8 -2 -3 503.85 37.8
 -8 -2 -3 449.26 39.6
 -8 -2 -3 534.65 37.9
 -8 -2 -3 477.85 38.2
 -8 2 -3 491.15 37.7
 -8 2 -3 509.65 37.9
 -8 2 -3 413.86 39.2
 -10 -2 -3 -7.9 6.6
 -10 -2 -3 2.6 3.2
 -10 -2 -3 7 3.4
 -10 -2 -3 8.5 5.5
 -10 2 -3 5.4 2.9
 -10 2 -3 0.2 4.7
 -10 2 -3 -6.6 7.3
 -12 -2 -3 6.7 5
 -12 2 -3 -2.8 3.6
 -12 2 -3 7.7 8.9
 17 -3 -3 51.39 7.9
 15 -3 -3 16.5 4
 -15 -3 3 14.8 11
 -15 -3 3 9.6 3.5
 15 3 -3 11.2 4.9
 -15 3 3 7 11
 -13 -3 3 24.2 8.1
 -13 -3 3 36.7 4.8
 13 -3 -3 25.1 5
 13 -3 -3 28.3 5.2
 13 -3 -3 48.7 8.6
 -13 3 3 35.5 8.3
 -13 3 3 15.6 8.2
 -13 3 3 43.3 4.9
 13 3 -3 48 6.4
 13 3 -3 47.7 7.3
 13 3 -3 35.9 6.9
 11 -3 -3 1766.32 132.99
 -11 -3 3 1773.02 132.89
 11 -3 -3 1757.52 133.09
 -11 -3 3 1510.35 133.79
 11 -3 -3 1663.33 133.39
 -11 -3 3 1878.01 133.79
 -11 3 3 1702.03 133.89
 -11 3 3 1719.83 132.99
 11 3 -3 1666.03 133.39
 11 3 -3 1877.31 133.59
 11 3 -3 1668.63 132.99
 -11 3 3 1637.04 133.59
 9 -3 -3 328.57 25.4
 -9 -3 3 288.97 25.5
 -9 -3 3 351.76 24.6
 9 -3 -3 310.37 24.6
 -9 -3 3 333.07 25.3
 9 -3 -3 306.87 24.9
 -9 3 3 282.57 25.1
 -9 3 3 307.17 25.5
 9 3 -3 297.47 24.6
 -9 3 3 316.37 24.6
 9 3 -3 327.77 25.5
 9 3 -3 308.37 25.3
 -7 -3 3 370.56 29.8
 7 -3 -3 346.67 30.1
 7 -3 -3 360.56 29.5
 7 -3 -3 340.67 29.7
 -7 -3 3 410.26 29.4
 -7 -3 3 386.36 30.2
 -7 3 3 394.56 29.5
 7 3 -3 366.46 29.5
 -7 3 3 422.06 30.5
 -7 3 3 406.26 29.8
 7 3 -3 360.36 30.1
 5 -3 -3 570.64 51.29
 -5 -3 3 668.53 51.19
 -5 -3 3 756.22 50.79
 -5 -3 3 616.34 50.99
 5 -3 -3 688.73 50.89
 5 -3 -3 708.73 51.09
 5 3 -3 595.94 51.29
 -5 3 3 664.63 51.29
 5 3 -3 583.54 51.39
 -5 3 3 694.53 50.99
 5 3 -3 674.43 50.79
 3 -3 -3 4102.29 306.17
 -3 -3 3 3492.05 306.07
 3 3 -3 3727.93 306.37
 3 3 -3 4377.36 306.37
 -3 3 3 4147.29 306.27
 1 -3 -3 4837.02 399.16
 -1 3 3 4648.63 398.96
 1 3 -3 5615.84 399.16
 1 3 -3 5607.04 399.26
 -1 -3 -3 109.59 9.1
 -1 -3 -3 110.79 9.4
 -1 -3 -3 114.99 9.3
 -1 -3 -3 117.19 9.4
 -1 3 -3 121.19 9.4
 -3 -3 -3 150.68 11.6
 -3 -3 -3 139.69 11.8
 -3 -3 -3 141.49 12.6
 -3 -3 -3 138.19 11.9
 -3 3 -3 158.68 12.1
 -5 -3 -3 2537.75 198.28
 -5 -3 -3 2717.43 198.28
 -5 -3 -3 2184.38 198.88
 -5 -3 -3 2841.22 198.08
 -5 3 -3 2359.76 198.58
 5 3 3 2758.22 198.08
 -7 -3 -3 137.39 10.2
 -7 -3 -3 110.99 12.8
 -7 -3 -3 109.99 10.7
 -7 -3 -3 132.59 10.3
 7 3 3 113.79 10.1
 -7 3 -3 129.19 10.1
 -7 3 -3 113.59 9.8
 -9 -3 -3 14.9 4.9
 -9 -3 -3 4.2 3
 -9 -3 -3 3.6 6.6
 -9 -3 -3 10 3.1
 -9 3 -3 5.6 2.4
 -9 3 -3 -0.1 5.4
 -9 3 -3 5.7 3.5
 -11 -3 -3 172.68 14.2
 -11 -3 -3 168.38 17.1
 -11 -3 -3 134.19 24.1
 -11 -3 -3 163.38 14.5
 -11 3 -3 191.78 15.8
 -11 3 -3 138.29 13.9
 18 -4 -3 11.2 6.3
 18 4 -3 19.9 7.1
 16 -4 -3 1.4 3.9
 -16 -4 3 -0.7 4
 -16 -4 3 2.3 14.4
 16 4 -3 -0.7 5.5
 -16 4 3 -14.8 13.4
 14 -4 -3 56.09 6.5
 -14 -4 3 65.39 6.6
 -14 -4 3 45.3 10.9
 14 4 -3 55.29 9
 -14 4 3 59.49 11.9
 14 4 -3 52.69 8
 -14 4 3 56.09 6.8
 12 -4 -3 11 3.4
 -12 -4 3 21.2 6.2
 12 -4 -3 12.2 4.8
 12 -4 -3 5 4.2
 12 4 -3 14.1 3.7
 12 4 -3 10.3 4.5
 -12 4 3 26.8 13.2
 12 4 -3 19.2 5.4
 -12 4 3 8.9 6.3
 -10 -4 3 55.29 8.8
 -10 -4 3 68.09 5.2
 10 -4 -3 64.59 5.9
 10 -4 -3 61.79 5.5
 -10 -4 3 48.5 7.1
 10 -4 -3 49.8 7.3
 10 4 -3 51.59 7.2
 10 4 -3 52.59 7.6
 -10 4 3 53.89 5.3
 -10 4 3 45.6 7
 -10 4 3 63.79 8.3
 10 4 -3 54.39 5.7
 8 -4 -3 370.86 34.1
 8 -4 -3 440.46 33.8
 -8 -4 3 476.05 33.4
 8 -4 -3 448.36 33.5
 -8 -4 3 402.46 33.9
 -8 -4 3 446.86 34.4
 -8 4 3 427.86 34.3
 8 4 -3 373.56 34.2
 -8 4 3 421.56 33.8
 8 4 -3 462.75 34.3
 8 4 -3 436.26 33.5
 -8 4 3 442.46 33.5
 6 -4 -3 106.69 9.3
 -6 -4 3 117.39 9.2
 -6 -4 3 119.49 10.1
 6 -4 -3 93.69 10.1
 6 -4 -3 122.49 9.7
 -6 -4 3 121.29 9.7
 -6 4 3 123.99 9.6
 6 4 -3 121.79 10.4
 -6 4 3 112.69 10.1
 -6 4 3 115.29 9.3
 6 4 -3 119.89 9.3
 4 -4 -3 513.95 39.6
 4 -4 -3 492.95 39.8
 4 -4 -3 515.85 39.5
 -4 -4 3 500.85 39.5
 -4 -4 3 495.95 39.6
 -4 -4 3 564.54 39.2
 4 4 -3 531.35 40
 -4 4 3 503.15 39.5
 -4 4 3 523.05 39.8
 4 4 -3 496.95 39.3
 4 4 -3 448.26 39.9
 2 -4 -3 3815.72 268.27
 -2 -4 3 3242.88 267.87
 2 -4 -3 3729.23 268.07
 2 4 -3 3347.67 268.17
 -2 4 3 3567.84 267.87
 2 4 -3 3143.09 268.07
 0 -4 3 5.2 1.1
 0 -4 -3 0.7 1.5
 0 -4 3 3 0.7
 0 -4 -3 3.4 1.6
 0 4 -3 3.4 1.3
 0 4 -3 4 0.9
 0 4 3 5.7 1
 0 4 3 4 1.1
 -2 -4 -3 705.93 52.59
 -2 -4 -3 617.44 52.29
 -2 -4 -3 721.33 52.59
 -2 -4 -3 657.23 52.29
 2 4 3 644.44 52.29
 -2 4 -3 707.53 52.39
 -4 -4 -3 613.04 50.99
 -4 -4 -3 581.74 50.09
 -4 -4 -3 685.53 50.49
 -4 -4 -3 713.43 50.39
 4 4 3 606.94 50.09
 -4 4 -3 679.93 50.49
 -6 -4 -3 313.77 23.7
 -6 -4 -3 319.07 26.1
 -6 -4 -3 326.27 23.9
 -6 -4 -3 260.07 23.3
 6 4 3 271.77 23.3
 -6 4 -3 280.67 24
 -6 4 -3 309.47 23.2
 -8 -4 -3 154.08 16.8
 -8 -4 -3 189.88 14.6
 -8 -4 -3 166.28 15.3
 -8 -4 -3 164.88 14.5
 -8 4 -3 198.38 14.5
 -8 4 -3 175.78 16.4
 -8 4 -3 169.98 14
 8 4 3 186.18 14.6
 -10 -4 -3 63.19 10.4
 -10 -4 -3 60.59 10.9
 -10 -4 -3 84.49 8.1
 -10 4 -3 62.19 11.1
 -10 4 -3 63.49 6.6
 -10 4 -3 70.99 8.5
 17 -5 -3 6.9 5
 17 5 -3 8.1 6.3
 -15 -5 3 63.09 14.2
 15 -5 -3 55.29 7.3
 -15 -5 3 67.99 7.6
 15 5 -3 63.29 9
 -15 5 3 63.59 16.3
 -15 5 3 74.19 8.2
 13 -5 -3 2.3 2.9
 13 -5 -3 1.8 2.9
 -13 -5 3 1.6 2.4
 -13 -5 3 3.7 9.4
 13 -5 -3 1.9 5.5
 -13 -5 3 9.8 7.3
 13 5 -3 4.4 6.8
 13 5 -3 -2.6 4.5
 -13 5 3 -0.1 7.1
 -13 5 3 7.4 2.8
 13 5 -3 2.1 4.7
 -13 5 3 1.5 8.1
 11 -5 -3 94.19 8.6
 -11 -5 3 93.29 8.1
 11 -5 -3 93.09 10.2
 -11 -5 3 108.79 12.3
 -11 -5 3 100.99 10.6
 11 -5 -3 102.79 8.4
 11 5 -3 103.69 11.1
 11 5 -3 93.29 10.6
 11 5 -3 94.39 9.1
 -11 5 3 97.69 8.3
 -11 5 3 84.49 11.6
 -11 5 3 75.09 10.2
 -9 -5 3 180.68 14
 -9 -5 3 192.08 15.9
 9 -5 -3 174.78 14.4
 9 -5 -3 180.48 14.2
 -9 -5 3 192.38 15
 9 -5 -3 168.18 15.3
 9 5 -3 171.88 15.4
 9 5 -3 143.79 15.3
 -9 5 3 181.68 14.2
 -9 5 3 173.68 15.6
 -9 5 3 176.78 14.8
 9 5 -3 173.18 14.4
 -7 -5 3 717.03 54.19
 7 -5 -3 607.94 54.89
 7 -5 -3 703.83 54.49
 7 -5 -3 649.04 54.29
 -7 -5 3 703.83 54.59
 -7 -5 3 680.13 54.99
 -7 5 3 709.03 54.49
 -7 5 3 746.83 54.39
 7 5 -3 672.13 54.99
 -7 5 3 735.23 55.09
 7 5 -3 776.12 54.39
 -5 -5 3 13 1.4
 5 -5 -3 11.6 2
 5 -5 -3 17.8 2.6
 5 -5 -3 10.7 3
 -5 -5 3 14.5 2.8
 -5 -5 3 14.3 2.3
 -5 5 3 16.5 3.1
 5 5 -3 9.7 3.1
 -5 5 3 16.6 2.2
 5 5 -3 15.2 1.9
 5 5 -3 8.8 3
 -3 -5 3 1908.01 140.99
 -3 -5 3 1830.52 140.89
 3 -5 -3 1853.21 141.29
 3 -5 -3 1778.22 141.19
 3 5 -3 1704.23 141.29
 -3 5 3 1830.02 140.89
 -3 5 3 1866.91 141.19
 1 -5 -3 152.68 11.7
 1 -5 -3 157.08 12
 1 -5 -3 152.28 12
 -1 5 3 132.79 11.6
 1 5 -3 125.49 11.9
 -1 5 3 132.99 11.5
 -1 5 3 169.68 11.9
 1 -5 3 473.65 35
 -1 -5 -3 441.86 35.5
 1 -5 3 468.05 35.1
 -1 -5 -3 455.55 35.3
 -1 -5 -3 428.56 35.2
 -1 5 -3 438.46 35.2
 1 5 3 478.65 35.1
 1 5 3 466.85 35.3
 -1 5 -3 448.46 35.1
 1 5 3 428.56 35.1
 -3 -5 -3 405.76 32.1
 -3 -5 -3 418.96 32.1
 -3 -5 -3 425.16 31.8
 -3 5 -3 383.56 31.8
 3 5 3 402.96 31.8
 -5 -5 -3 1.3 1.7
 -5 -5 -3 9.4 3.7
 -5 -5 -3 0.1 2.8
 -5 -5 -3 1.7 2.7
 5 5 3 3.1 2
 -5 5 -3 1.9 1
 -7 -5 -3 590.44 47.5
 -7 -5 -3 654.83 46.4
 -7 -5 -3 597.74 46.5
 -7 -5 -3 558.44 46.1
 7 5 3 557.54 46.3
 -7 5 -3 589.34 46
 -7 5 -3 596.24 46.9
 -9 -5 -3 135.79 12.2
 -9 -5 -3 147.19 13.6
 -9 -5 -3 151.68 15.6
 -9 -5 -3 150.08 12.2
 -9 5 -3 139.69 12.1
 -9 5 -3 115.99 14.6
 -9 5 -3 132.99 11.3
 -11 -5 -3 6.8 5.3
 -11 5 -3 -1.3 9.8
 -11 5 -3 5.9 6.3
 -16 -6 3 63.29 17.8
 -16 -6 3 89.59 9.4
 16 -6 -3 65.09 8.3
 -14 -6 3 153.68 18.1
 -14 -6 3 125.09 11.4
 -14 6 3 109.49 18.9
 14 6 -3 129.89 13
 -14 6 3 127.89 11.6
 -12 -6 3 23.3 6.9
 -12 -6 3 21.9 8.5
 12 -6 -3 28.2 5.9
 12 -6 -3 15 3.1
 12 -6 -3 18.7 3.5
 -12 -6 3 21.9 3.5
 12 6 -3 11.5 6.1
 -12 6 3 12 6.2
 12 6 -3 18.2 5.4
 -12 6 3 23.5 8
 -12 6 3 27.6 3.9
 10 -6 -3 78.39 7.4
 10 -6 -3 91.39 9.5
 10 -6 -3 87.69 7.6
 -10 -6 3 88.29 10.9
 -10 -6 3 92.29 7.2
 -10 -6 3 93.79 9.4
 -10 6 3 84.69 10.5
 10 6 -3 91.89 8.5
 -10 6 3 71.59 7.3
 -10 6 3 79.89 8.8
 10 6 -3 62.49 9.6
 10 6 -3 84.29 9.6
 -8 -6 3 236.18 17.9
 -8 -6 3 211.88 17.1
 -8 -6 3 233.58 18.8
 8 -6 -3 199.58 17.5
 8 -6 -3 211.78 17.3
 8 6 -3 196.98 18.6
 -8 6 3 229.48 17.3
 -8 6 3 245.48 18.8
 8 6 -3 208.98 17.6
 -8 6 3 204.28 17.6
 8 6 -3 225.98 18.5
 -6 -6 3 2575.54 209.98
 -6 -6 3 2635.64 210.58
 6 6 -3 3167.58 210.28
 6 6 -3 2562.34 210.78
 -6 6 3 2673.83 210.78
 -4 -6 3 59.69 5.9
 4 -6 -3 68.89 5.7
 4 -6 -3 57.29 6.6
 4 -6 -3 64.59 5.6
 -4 6 3 61.39 5.5
 -4 6 3 71.49 6.6
 4 6 -3 67.89 6.8
 2 -6 -3 4.1 2
 -2 -6 3 1 1.1
 2 -6 -3 3.1 1.4
 2 -6 -3 6.2 2.4
 -2 -6 3 1 2
 -2 6 3 3.6 1.3
 -2 6 3 2.3 1.9
 2 6 -3 1.9 2.4
 2 6 -3 7.1 2.2
 0 -6 3 3011.8 223.78
 0 -6 3 3346.67 223.88
 0 -6 -3 2933.91 223.88
 0 -6 -3 2876.11 224.18
 0 6 3 2665.43 223.68
 0 6 3 2805.22 223.88
 0 6 -3 2885.91 223.98
 0 6 -3 2686.33 223.88
 -2 -6 -3 1520.55 128.09
 -2 -6 -3 1845.92 128.39
 2 -6 3 1760.22 127.89
 -2 -6 -3 1578.24 128.39
 2 -6 3 1721.93 127.89
 2 6 3 1452.55 128.09
 2 6 3 1784.12 127.89
 2 6 3 1597.94 127.99
 -4 -6 -3 228.88 17.8
 -4 -6 -3 198.28 17.2
 -4 -6 -3 254.07 17.8
 -4 6 -3 193.38 17.1
 4 6 3 223.18 17.3
 -4 6 -3 208.08 16.9
 -6 -6 -3 832.32 64.19
 -6 -6 -3 862.61 63.49
 -6 -6 -3 860.31 63.39
 -6 -6 -3 737.53 63.09
 -6 6 -3 753.62 62.79
 -6 6 -3 839.32 62.99
 -6 6 -3 769.02 63.39
 6 6 3 846.72 63.19
 -8 -6 -3 190.08 14.6
 -8 -6 -3 163.88 16.7
 -8 -6 -3 182.28 15.3
 -8 -6 -3 179.48 14.3
 -8 6 -3 144.29 15.5
 -8 6 -3 157.48 13.5
 -10 -6 -3 126.59 16.3
 -10 -6 -3 128.29 11.7
 -10 -6 -3 120.59 14.1
 -10 6 -3 126.79 15.6
 -10 6 -3 131.09 12
 -10 6 -3 116.49 10.4
 17 -7 -3 16.1 5.7
 15 -7 -3 37.7 5.7
 -15 -7 3 22.8 7.3
 -15 7 3 25.3 13.8
 15 7 -3 22.1 6.8
 -15 7 3 32.4 5.5
 13 -7 -3 188.58 19
 13 -7 -3 191.38 16.5
 -13 -7 3 220.48 20.2
 -13 -7 3 191.08 16.4
 -13 7 3 196.38 16.7
 13 7 -3 177.48 19.4
 -13 7 3 242.08 22
 13 7 -3 223.38 18.3
 -11 -7 3 8.9 2.3
 -11 -7 3 12.2 5.3
 11 -7 -3 13.4 3.3
 -11 -7 3 20.8 12.8
 11 -7 -3 7.9 5.2
 11 7 -3 16 5.8
 -11 7 3 6.4 7.6
 -11 7 3 14.2 2.9
 -11 7 3 11.9 5.2
 11 7 -3 16.3 5.5
 -9 -7 3 1180.88 89.09
 -9 -7 3 1168.48 88.39
 9 -7 -3 1083.49 88.49
 9 -7 -3 1032.3 88.59
 -9 -7 3 1130.89 89.59
 9 -7 -3 1143.69 89.29
 -9 7 3 1143.59 88.89
 9 7 -3 1135.49 89.39
 -9 7 3 1176.58 88.59
 -9 7 3 1234.68 89.89
 -7 -7 3 10.7 4
 -7 -7 3 5.6 2.6
 7 -7 -3 3.1 1.9
 7 -7 -3 8.9 1.8
 7 -7 -3 -1.9 3.7
 7 7 -3 1.6 4.3
 7 7 -3 14.4 4.2
 -7 7 3 7.6 3.9
 -7 7 3 6.8 2.2
 5 -7 -3 815.92 65.89
 5 -7 -3 783.02 65.99
 -5 -7 3 905.71 65.09
 -5 -7 3 899.61 65.49
 5 -7 -3 797.32 65.59
 -5 -7 3 827.82 65.69
 5 -7 -3 883.01 65.49
 5 7 -3 825.62 66.19
 5 7 -3 859.81 66.29
 -5 7 3 863.11 66.09
 -5 7 3 812.52 65.39
 -3 -7 3 882.91 74.09
 3 -7 -3 898.91 74.29
 3 -7 -3 908.51 74.59
 3 -7 -3 962 74.59
 3 -7 -3 991.7 74.29
 -3 -7 3 941.91 74.19
 -3 7 3 1069.59 74.59
 3 7 -3 1024.7 74.69
 -3 7 3 943.61 74.09
 1 -7 -3 9.3 2.7
 1 -7 -3 12.9 2.7
 -1 -7 3 9.1 1.7
 1 -7 -3 12.8 2.4
 -1 7 3 13.2 2.1
 -1 7 3 9.4 1.6
 -1 7 3 18.7 3.2
 1 7 -3 13.1 3
 -1 -7 -3 830.72 68.29
 1 -7 3 899.61 68.29
 1 -7 3 853.91 68.09
 -1 -7 -3 927.51 68.69
 -1 -7 -3 840.02 68.39
 -1 7 -3 886.61 68.29
 1 7 3 874.71 68.39
 1 7 3 906.21 68.09
 -1 7 -3 909.01 68.09
 -3 -7 -3 706.43 51.89
 -3 -7 -3 731.93 51.89
 -3 -7 -3 615.24 51.49
 3 -7 3 679.83 51.19
 3 -7 3 621.14 51.09
 3 7 3 637.74 51.29
 -3 7 -3 679.83 51.39
 -3 7 -3 561.84 51.29
 3 7 3 677.53 51.19
 3 7 3 708.13 51.49
 -5 -7 -3 -3.5 3.1
 -5 -7 -3 1.7 3.6
 -5 -7 -3 4.6 3.8
 -5 -7 -3 3.9 2.2
 -5 7 -3 1.4 2.3
 5 7 3 1.5 2.5
 -5 7 -3 2.8 1.3
 -5 7 -3 2.9 2.1
 -7 -7 -3 34.8 6.9
 -7 -7 -3 41.9 5.4
 -7 -7 -3 39.1 7.1
 -7 -7 -3 42.7 6.2
 -7 7 -3 38.9 4.1
 -7 7 -3 46.5 6.6
 -7 7 -3 42.3 5.1
 7 7 3 37.1 5.9
 -9 -7 -3 5.6 6.2
 -9 -7 -3 1.5 7.7
 -9 -7 -3 -0.7 4.1
 -9 7 -3 1.7 2.3
 -9 7 -3 11.2 6.2
 -9 7 -3 5.9 3.9
 -11 -7 -3 3.1 6.7
 -11 7 -3 4.1 6.8
 -11 7 -3 0.8 10.5
 16 -8 -3 14 5
 16 8 -3 9.3 7.2
 -14 -8 3 152.48 18.1
 14 -8 -3 121.09 10.7
 -14 -8 3 120.79 10.8
 -14 8 3 104.59 11.2
 -14 8 3 138.49 20
 14 8 -3 109.59 13.3
 -12 -8 3 68.09 10.6
 12 -8 -3 52.69 9.6
 12 -8 -3 48.9 5.7
 -12 -8 3 76.99 12.3
 12 -8 -3 60.39 6.4
 -12 -8 3 45.2 5.5
 12 8 -3 58.99 9.1
 -12 8 3 51.49 6.2
 12 8 -3 51.09 9.2
 -12 8 3 37.1 10.6
 -12 8 3 49.99 9.8
 10 -8 -3 3.1 2.3
 -10 -8 3 -0.5 1.5
 10 -8 -3 -0.5 4.8
 -10 -8 3 -0.5 6.8
 -10 -8 3 -4.6 4.1
 10 -8 -3 2 2.3
 -10 8 3 1.2 3.8
 -10 8 3 -0.7 6.1
 10 8 -3 2.4 5
 10 8 -3 9 5.8
 -10 8 3 0.5 1.9
 8 -8 -3 728.13 57.59
 -8 -8 3 775.42 57.39
 8 -8 -3 643.84 58.29
 8 -8 -3 764.32 57.69
 -8 -8 3 794.92 58.09
 -8 -8 3 788.72 58.69
 -8 8 3 680.23 57.79
 -8 8 3 757.92 57.59
 8 8 -3 741.73 58.59
 8 8 -3 726.33 58.79
 -8 8 3 747.43 58.89
 6 -8 -3 709.83 55.99
 -6 -8 3 711.83 56.19
 6 -8 -3 671.83 56.69
 -6 -8 3 713.33 56.49
 6 -8 -3 751.32 56.09
 -6 -8 3 803.52 55.69
 6 -8 -3 729.83 56.79
 -6 8 3 720.43 56.09
 -6 8 3 778.32 56.99
 6 8 -3 639.94 56.89
 6 8 -3 693.63 56.99
 4 -8 -3 1035.9 78.29
 4 -8 -3 1017.3 78.69
 -4 -8 3 919.51 78.19
 4 -8 -3 1016.1 78.19
 4 -8 -3 1070.69 78.79
 -4 -8 3 921.01 78.19
 4 8 -3 987 78.79
 -4 8 3 1106.99 78.79
 2 -8 -3 94.79 8.6
 2 -8 -3 77.89 8.5
 2 -8 -3 96.49 7.8
 -2 -8 3 94.39 8.4
 2 8 -3 91.99 8.5
 -2 8 3 87.89 7.5
 -2 8 3 89.09 7.8
 -2 8 3 95.59 8.5
 0 -8 -3 0.7 1.7
 0 -8 -3 0.9 2.5
 0 -8 -3 0.6 2.3
 0 -8 3 0.2 2
 0 8 -3 2.4 2.4
 0 8 3 2 1.3
 0 8 3 2 2.5
 0 8 3 2.7 1.9
 0 8 3 0.1 2.2
 0 8 -3 -0.7 2.3
 -2 -8 -3 598.64 45.3
 -2 -8 -3 533.65 44.8
 2 -8 3 580.74 44.6
 2 -8 3 568.54 44.6
 2 -8 3 590.84 44.5
 -2 8 -3 549.05 44.5
 2 8 3 615.14 44.5
 2 8 3 587.74 44.9
 2 8 3 546.45 44.7
 4 -8 3 147.39 12.1
 -4 -8 -3 135.99 12.4
 4 -8 3 148.99 11.9
 4 -8 3 147.29 11.8
 -4 -8 -3 169.28 13.2
 -4 -8 -3 157.18 13.6
 4 8 3 155.88 12.6
 -4 8 -3 130.29 12.2
 -4 8 -3 157.58 12.3
 -4 8 -3 143.29 11.9
 4 8 3 158.28 11.8
 4 8 3 144.09 12
 -6 -8 -3 272.97 20.9
 -6 -8 -3 267.67 20.7
 -6 -8 -3 268.37 21.7
 -6 -8 -3 242.18 20.1
 6 -8 3 216.78 20
 6 -8 3 246.98 19.5
 -6 8 -3 214.18 20.3
 -6 8 -3 223.68 19.6
 6 8 3 263.77 20.3
 -6 8 -3 288.47 20.1
 -8 -8 -3 8.5 4.2
 -8 -8 -3 3.1 3.7
 -8 -8 -3 9.8 5.7
 -8 8 -3 9.3 3.7
 -8 8 -3 4 2.3
 -8 8 -3 2.9 4.9
 -10 8 -3 4.6 8.3
 -10 8 -3 10.2 5.5
 -10 8 -3 5.9 3.1
 17 -9 -3 67.69 11.4
 -15 -9 3 1.8 4.1
 -15 -9 3 7.8 13.4
 15 -9 -3 7 4.3
 -15 9 3 7.7 21.9
 15 9 -3 4.7 7.1
 -13 -9 3 16.9 3.6
 13 -9 -3 24.5 4.7
 -13 -9 3 10 8.5
 13 9 -3 22.5 7.2
 -13 9 3 28.9 5.5
 13 9 -3 21.6 9.1
 -13 9 3 23.8 11.1
 -11 -9 3 36.2 4.2
 -11 -9 3 62.49 10.5
 11 -9 -3 40 4.7
 -11 -9 3 37.6 7.2
 11 -9 -3 29.7 8.1
 11 -9 -3 24.3 5.1
 -11 9 3 37.5 9.5
 11 9 -3 27.1 7.6
 -11 9 3 41.4 6.6
 11 9 -3 29.2 7
 -11 9 3 41.6 5.2
 -9 -9 3 9.3 4
 9 -9 -3 9.5 2.4
 -9 -9 3 6.6 6.3
 9 -9 -3 0.4 5.2
 9 -9 -3 6.2 2.1
 -9 -9 3 4.1 1.6
 9 9 -3 9.3 6
 -9 9 3 3.6 2.2
 9 9 -3 10 5.5
 -9 9 3 11.5 3.4
 -9 9 3 -0.2 5.9
 7 -9 -3 193.38 14.5
 -7 -9 3 200.28 14.1
 -7 -9 3 169.28 14.9
 7 -9 -3 203.88 14.7
 -7 -9 3 158.38 15.8
 7 -9 -3 145.39 16.1
 -7 9 3 170.48 14.7
 7 9 -3 183.48 16.7
 7 9 -3 149.88 16.3
 -7 9 3 200.58 16.5
 5 -9 -3 1601.84 118.49
 -5 -9 3 1660.33 117.39
 5 -9 -3 1459.05 117.69
 5 -9 -3 1680.83 117.79
 -5 -9 3 1491.35 117.79
 5 -9 -3 1425.86 118.29
 -5 9 3 1690.23 118.49
 5 9 -3 1281.17 118.49
 -5 9 3 1387.46 117.69
 5 9 -3 1534.95 118.59
 -3 -9 3 92.59 8.4
 3 -9 -3 94.79 8.4
 3 -9 -3 99.79 9.7
 3 -9 -3 88.69 8.5
 -3 -9 3 104.09 9.6
 3 -9 -3 115.69 9.5
 -3 9 3 111.69 9.6
 -3 9 3 90.39 8.2
 -3 9 3 90.49 8.4
 3 9 -3 118.69 9.8
 -1 -9 3 533.35 36.3
 1 -9 -3 423.06 36.4
 1 -9 -3 437.26 36
 1 -9 -3 452.25 36.5
 -1 9 3 449.46 36.1
 1 9 -3 406.46 36.5
 -1 9 3 478.45 35.9
 1 9 -3 503.75 36.5
 -1 -9 -3 53.09 6.2
 1 -9 3 59.89 5
 1 -9 3 68.79 5.5
 -1 -9 -3 62.29 6.8
 -1 9 -3 56.09 6.3
 1 9 3 61.69 5.9
 1 9 3 59.89 6.2
 1 9 3 61.99 5.3
 -1 9 -3 57.19 5.1
 -1 9 -3 66.89 6.3
 -3 -9 -3 961.3 80.39
 -3 -9 -3 1086.29 80.89
 3 -9 3 1064.59 80.09
 3 -9 3 1053.39 80.19
 -3 -9 -3 1108.59 80.89
 3 -9 3 1077.79 80.19
 3 9 3 995.9 80.29
 -3 9 -3 1044.1 80.19
 3 9 3 1038.3 80.09
 3 9 3 1046.3 80.49
 -3 9 -3 922.71 80.29
 -5 -9 -3 1526.05 115.19
 5 -9 3 1441.36 114.39
 -5 -9 -3 1330.77 114.69
 -5 -9 -3 1640.04 115.19
 5 -9 3 1452.85 114.39
 -5 -9 -3 1659.63 115.69
 5 -9 3 1386.46 114.49
 -5 9 -3 1382.06 114.59
 5 9 3 1531.15 114.49
 5 9 3 1542.25 114.39
 -5 9 -3 1462.75 114.69
 -5 9 -3 1436.66 114.39
 5 9 3 1469.55 114.79
 -7 -9 -3 50.19 7.5
 7 -9 3 43.9 4.5
 7 -9 3 45.7 5.9
 7 -9 3 43.8 4.7
 -7 -9 -3 34.4 7
 -7 -9 -3 46.8 6.5
 -7 -9 -3 48.2 8.7
 -7 9 -3 46.9 6.4
 -7 9 -3 58.89 7.3
 -7 9 -3 49.4 4.8
 -9 -9 -3 2.1 4.9
 -9 -9 -3 -0.4 4.9
 -9 -9 -3 -0.9 7.9
 -9 9 -3 6.5 4.6
 -9 9 -3 0.3 6.4
 -9 9 -3 1.6 2.8
 -11 9 -3 127.89 19.4
 16 -10 -3 8.1 5.7
 14 -10 -3 33.3 5.9
 -14 -10 3 32.3 6
 -14 -10 3 30.7 11.5
 -14 10 3 30.2 14
 14 10 -3 29.8 8.6
 -14 10 3 29.3 5.8
 -12 -10 3 5 2.6
 12 -10 -3 2.1 3
 -12 -10 3 9.1 7.8
 12 10 -3 8.3 6.7
 -12 10 3 14.7 10.1
 12 10 -3 0.5 8.1
 -12 10 3 7.6 3.4
 10 -10 -3 5.9 2.8
 10 -10 -3 7.5 2.8
 -10 -10 3 19.1 5.3
 -10 -10 3 4.1 1.9
 -10 -10 3 7.5 7.9
 10 -10 -3 11.8 6.7
 10 -10 -3 18.2 6.7
 -10 10 3 6 8
 10 10 -3 4.6 6.2
 -10 10 3 10.7 2.8
 -10 10 3 6.2 4.4
 10 10 -3 10.3 7.2
 -8 -10 3 417.66 31.1
 -8 -10 3 383.86 31.9
 8 -10 -3 393.66 32.9
 -8 -10 3 464.05 33.1
 8 -10 -3 423.76 31.5
 8 -10 -3 407.36 31.4
 -8 10 3 327.97 33.1
 -8 10 3 430.76 31.8
 8 10 -3 359.56 33.2
 8 10 -3 369.16 33.1
 -6 -10 3 153.98 11
 -6 -10 3 138.69 12.6
 6 -10 -3 135.49 11.5
 6 -10 -3 122.89 14.4
 6 -10 -3 122.29 13.2
 6 -10 -3 130.49 11.6
 6 10 -3 163.58 14.4
 6 10 -3 133.09 13.7
 -6 10 3 127.59 13.2
 -6 10 3 153.58 11.7
 4 -10 -3 18.5 4.7
 4 -10 -3 5.9 3.8
 -4 10 3 13.6 4.1
 -2 -10 3 377.16 30.9
 2 -10 -3 365.16 31.6
 2 -10 -3 370.06 30.9
 2 -10 -3 388.66 31.6
 -2 10 3 398.76 30.8
 2 10 -3 374.26 31.9
 2 10 -3 431.56 31.7
 -2 10 3 384.86 31
 -2 10 3 458.05 31.7
 0 -10 -3 12.8 3.5
 0 -10 -3 17.7 3.8
 0 -10 3 14.2 3.2
 0 -10 3 8.4 2.2
 0 10 3 12.9 2.9
 0 10 3 17.1 3.7
 0 10 -3 10.6 3.5
 0 10 -3 18.4 3.8
 0 10 3 15.8 3.5
 2 -10 3 196.78 16.9
 -2 -10 -3 210.28 17.5
 -2 -10 -3 209.38 18.1
 2 -10 3 236.78 17.3
 2 -10 3 214.48 16.7
 2 10 3 198.68 17.5
 -2 10 -3 213.68 17.6
 2 10 3 208.28 17.2
 2 10 3 227.78 17
 -2 10 -3 213.48 16.9
 4 -10 3 83.99 7.6
 -4 -10 -3 68.19 9
 4 -10 3 81.49 7.5
 -4 -10 -3 106.69 9.9
 4 -10 3 89.49 7.6
 -4 -10 -3 104.69 9.8
 -4 10 -3 79.59 9
 4 10 3 88.39 7.4
 4 10 3 90.59 7.9
 -4 10 -3 88.69 7.8
 4 10 3 89.59 9.3
 -6 -10 -3 2.9 3.7
 -6 -10 -3 0.4 5.2
 -6 -10 -3 7.4 4.8
 6 -10 3 4.9 2.7
 6 -10 3 3.5 2.1
 6 -10 3 4.8 2.4
 -6 -10 -3 12.3 4.8
 6 10 3 6.4 2.1
 -6 10 -3 10.1 3.9
 6 10 3 7 2.5
 -6 10 -3 2.9 3.3
 -6 10 -3 7 2.4
 -8 -10 -3 26.3 6
 -8 -10 -3 25.6 7.5
 -8 -10 -3 40.4 6.2
 8 -10 3 27.1 4.5
 -8 10 -3 25.7 6.2
 -8 10 -3 33.4 4.6
 -8 10 -3 38.7 6.9
 -10 10 -3 1.4 8.8
 -10 10 -3 4.6 6.7
 -10 10 -3 7.7 4.1
 -15 -11 3 9.6 5.1
 15 -11 -3 22.2 18.8
 15 -11 -3 14.3 5.2
 -13 -11 3 52.69 6.3
 13 -11 -3 52.89 13.3
 -13 -11 3 42.7 11.3
 13 -11 -3 51.79 6.7
 -13 11 3 52.99 7.5
 -13 11 3 55.19 16.2
 -11 -11 3 32.4 4.3
 11 -11 -3 41.5 8.6
 11 -11 -3 30.7 4.9
 11 -11 -3 13.8 8.8
 -11 -11 3 32.6 7.7
 -11 11 3 22.1 10
 11 11 -3 33.7 9.3
 11 11 -3 32.2 8.1
 9 -11 -3 102.89 9.4
 -9 -11 3 121.69 11.1
 -9 -11 3 97.19 8.9
 -9 -11 3 106.99 16.3
 9 -11 -3 114.49 13
 9 -11 -3 99.09 9.6
 9 11 -3 136.89 13.4
 -9 11 3 108.89 10.5
 9 11 -3 98.49 13.7
 -9 11 3 104.99 13.8
 -7 -11 3 31.6 3
 -7 -11 3 32.3 6.2
 7 -11 -3 35.3 6.4
 7 -11 -3 25.8 4.5
 7 -11 -3 30 6.8
 -7 -11 3 26 4.7
 7 -11 -3 29.5 4.1
 7 11 -3 26.6 7.3
 -7 11 3 24.5 4.6
 -7 11 3 31.1 6.5
 -5 -11 3 179.28 13.5
 5 -11 -3 161.38 15.5
 5 -11 -3 177.18 14.2
 5 -11 -3 189.08 14.3
 -5 -11 3 147.99 15.8
 -5 -11 3 168.58 14.6
 5 -11 -3 189.88 16.3
 -5 -11 3 178.08 14.5
 5 11 -3 142.69 16.7
 -5 11 3 178.68 14.1
 -5 11 3 185.58 15.8
 5 11 -3 160.58 15.9
 -3 -11 3 148.69 12.2
 -3 -11 3 123.49 10.6
 3 -11 -3 112.39 10.7
 3 -11 -3 144.39 10.6
 3 -11 -3 99.79 11.6
 3 11 -3 100.99 13.3
 -3 11 3 109.09 10.7
 -3 11 3 145.09 11.8
 3 11 -3 130.99 12.2
 -3 11 3 130.39 10.4
 1 -11 -3 240.98 19.8
 -1 -11 3 224.38 19
 -1 -11 3 279.47 19.7
 1 -11 -3 218.88 19.8
 1 11 -3 211.98 19.9
 -1 11 3 254.37 19.2
 1 11 -3 226.68 19.7
 -1 11 3 232.38 18.7
 1 -11 3 77.19 7.5
 1 -11 3 84.59 6.8
 1 -11 3 81.99 8.3
 -1 -11 -3 95.19 9.2
 -1 -11 -3 83.09 8.5
 -1 11 -3 100.59 8.9
 1 11 3 91.09 8.6
 -1 11 -3 76.19 8.6
 1 11 3 81.39 7.3
 -3 -11 -3 477.05 34.1
 3 -11 3 427.36 33
 -3 -11 -3 374.86 33.3
 3 -11 3 385.96 32.9
 3 -11 3 427.46 32.7
 3 11 3 446.16 32.8
 -3 11 -3 418.16 32.9
 3 11 3 406.56 33.1
 3 11 3 418.56 33.5
 -5 -11 -3 3.3 4.5
 -5 -11 -3 11.5 5.1
 -5 -11 -3 9 4
 5 -11 3 2.2 2.2
 5 -11 3 5.7 2.5
 -5 -11 -3 -7.1 9
 -5 11 -3 9.7 4
 5 11 3 0.1 2.9
 5 11 3 8.4 4.6
 -5 11 -3 6.9 3.1
 7 -11 3 27.8 4.9
 -7 -11 -3 24 6.4
 -7 -11 -3 37.9 7.7
 -7 -11 -3 28.9 6
 7 -11 3 38.4 5.5
 -7 11 -3 22.4 5.7
 -7 11 -3 37.1 7.2
 -7 11 -3 31.1 4.7
 -9 -11 -3 5.2 6.9
 -9 11 -3 0 6.4
 -9 11 -3 1.8 7.2
 -9 11 -3 2.9 3.7
 16 -12 -3 42.5 8
 14 -12 -3 54.19 7.5
 -14 -12 3 57.69 14.4
 -14 -12 3 55.19 8.5
 14 -12 -3 60.99 15.6
 12 -12 -3 32.6 10.9
 -12 -12 3 13.8 3.2
 -12 -12 3 18.9 9
 12 -12 -3 14.3 4
 12 12 -3 17.5 10.6
 -12 12 3 12.3 4.2
 12 12 -3 25.6 8.6
 -12 12 3 17.1 11.5
 10 -12 -3 2 2.9
 10 -12 -3 16.5 8.1
 -10 -12 3 6.2 5.4
 -10 -12 3 -0.3 2.1
 10 -12 -3 5.8 7.7
 10 -12 -3 2.1 3.8
 10 12 -3 1.9 7.2
 10 12 -3 -0.9 8.6
 -10 12 3 -3.1 8.4
 8 -12 -3 155.28 15.9
 -8 -12 3 159.08 12.5
 -8 -12 3 147.99 16
 8 -12 -3 153.48 13.1
 -8 -12 3 163.78 14.2
 8 -12 -3 128.49 16.4
 -8 12 3 150.08 16.5
 8 12 -3 183.78 17
 8 12 -3 153.18 16.5
 -8 12 3 158.88 13.7
 -6 -12 3 1202.88 95.49
 -6 -12 3 1326.97 94.69
 -6 -12 3 1035.1 95.89
 6 -12 -3 1259.57 95.09
 6 -12 -3 1203.08 95.09
 -6 -12 3 1263.07 95.39
 6 -12 -3 1159.78 95.99
 6 -12 -3 1248.08 96.39
 -6 12 3 1239.88 95.09
 6 12 -3 1332.07 96.59
 -6 12 3 1211.98 96.19
 4 -12 -3 114.09 12.3
 4 -12 -3 112.89 11.5
 -4 -12 3 118.59 12.5
 4 -12 -3 103.39 9.7
 -4 -12 3 114.39 9.9
 4 12 -3 118.29 12.2
 -4 12 3 111.79 9.5
 -4 12 3 100.09 9.9
 4 12 -3 88.29 13.5
 -4 12 3 132.89 11.6
 2 -12 -3 112.89 11.6
 2 -12 -3 110.69 11.3
 -2 -12 3 115.59 9.6
 2 -12 -3 110.79 10
 -2 12 3 102.39 9.4
 2 12 -3 83.09 11.9
 2 12 -3 135.19 11.6
 0 -12 3 432.16 32.3
 0 -12 -3 420.36 32.5
 0 -12 -3 417.56 32.7
 0 12 -3 343.17 32.5
 0 12 3 397.76 32
 0 12 3 373.96 32.4
 0 12 -3 457.55 32.7
 0 12 3 385.76 31.6
 -2 -12 -3 702.33 54.59
 2 -12 3 673.13 53.79
 -2 -12 -3 730.23 54.19
 2 -12 3 700.53 53.19
 2 -12 3 654.33 53.59
 2 12 3 708.03 54.19
 -2 12 -3 753.02 54.29
 -2 12 -3 613.34 53.89
 2 12 3 683.33 53.89
 2 12 3 667.63 53.49
 -4 -12 -3 163.78 16
 4 -12 3 194.28 15
 4 -12 3 184.88 15.4
 -4 -12 -3 201.08 17.1
 4 -12 3 200.18 15.4
 -4 12 -3 156.18 16
 -4 12 -3 189.08 15.6
 4 12 3 212.18 15.2
 4 12 3 194.68 15.7
 4 12 3 170.78 16.4
 -6 -12 -3 51.39 8.3
 -6 -12 -3 65.09 9.5
 6 -12 3 51.69 5.8
 6 -12 3 53.59 6.1
 6 12 3 43.5 5.4
 -6 12 -3 43.6 8.1
 6 12 3 48.6 6.2
 -6 12 -3 46.1 7.2
 8 -12 3 -4.3 4.2
 -8 -12 -3 3.3 6.7
 8 -12 3 0.8 3.8
 -8 -12 -3 -12.4 8.4
 -8 12 -3 -1.4 6
 -8 12 -3 -2.3 3.5
 -8 12 -3 1.9 6.4
 -10 12 -3 22.3 10.5
 15 -13 -3 18.4 5.8
 -13 -13 3 -5 11.5
 13 -13 -3 1.5 12.8
 13 -13 -3 0.5 3.9
 -13 -13 3 -1.1 3.5
 -13 13 3 4.6 12.9
 13 13 -3 -0.6 9.2
 11 -13 -3 0.4 9.5
 -11 -13 3 1.2 2.6
 11 -13 -3 -0.6 3.2
 -11 -13 3 -4.2 7.3
 11 13 -3 -9.8 10.1
 11 13 -3 12.7 9
 -11 13 3 9.3 10.6
 9 -13 -3 46 10.3
 -9 -13 3 22.3 3.7
 9 -13 -3 36.4 5.5
 -9 -13 3 25 8.2
 9 -13 -3 23.4 8.3
 9 -13 -3 30.6 4.8
 -9 -13 3 24.9 9.8
 9 13 -3 31.6 8.9
 -9 13 3 29.1 9.1
 9 13 -3 26.5 9.6
 -7 -13 3 197.18 18.3
 7 -13 -3 162.08 17.1
 -7 -13 3 210.88 19.4
 7 -13 -3 187.08 20.1
 -7 -13 3 214.28 15.8
 7 -13 -3 233.48 19.2
 7 -13 -3 192.08 16.4
 -7 -13 3 233.18 17.4
 7 13 -3 200.08 19.8
 7 13 -3 231.58 22.7
 -7 13 3 180.48 16.7
 -7 13 3 173.48 19.2
 -5 -13 3 2.4 1
 -5 -13 3 1.7 6.7
 -5 -13 3 2.6 3.2
 5 -13 -3 2 2.7
 5 -13 -3 1.2 2.5
 5 -13 -3 -2.2 6.8
 5 -13 -3 4.5 5.3
 -5 13 3 -3 2.7
 -5 13 3 10.3 5.7
 5 13 -3 6.5 8.1
 5 13 -3 -3.3 5.7
 -3 -13 3 158.68 14
 -3 -13 3 191.58 16
 3 -13 -3 139.19 15.6
 3 -13 -3 174.08 17.4
 -3 13 3 169.18 13.7
 -3 13 3 173.88 15.6
 -1 -13 3 105.19 10.8
 -1 -13 3 93.79 9.2
 1 -13 -3 124.29 11.9
 1 -13 -3 103.99 11.3
 -1 13 3 107.89 9
 -1 13 3 94.89 9.8
 1 -13 3 146.79 13.1
 1 -13 3 161.18 12.3
 -1 -13 -3 166.58 14.7
 1 -13 3 159.78 14.9
 -1 -13 -3 183.28 14.9
 -1 13 -3 137.39 13.8
 -1 13 -3 164.28 14.6
 1 13 3 134.79 12.9
 1 13 3 167.88 13.8
 1 13 3 168.98 14.7
 -1 13 -3 148.39 14.5
 3 -13 3 240.28 19.9
 3 -13 3 263.67 20.8
 -3 -13 -3 280.57 22.2
 3 -13 3 237.28 20.4
 -3 -13 -3 243.48 21.4
 -3 13 -3 215.18 21.2
 3 13 3 231.28 20.8
 -3 13 -3 288.27 21.6
 3 13 3 282.07 20.3
 3 13 3 260.87 21.6
 -5 -13 -3 4 5.1
 -5 -13 -3 0.3 6.4
 5 -13 3 1.8 2.5
 5 -13 3 2.4 3.4
 -5 13 -3 -0.2 4.2
 5 13 3 -0.4 3.8
 5 13 3 2.8 2.8
 -5 13 -3 6.8 5.2
 -7 -13 -3 53.39 8.5
 7 -13 3 39.1 6.4
 -7 -13 -3 51.09 9
 -7 -13 -3 41.2 8.1
 7 -13 3 42.1 6.8
 7 13 3 49.2 5.6
 -7 13 -3 40.4 7.8
 7 13 3 37.3 6.7
 -7 13 -3 37.2 7.6
 -9 13 -3 50.39 10.3
 -14 -14 3 19.3 5.5
 12 -14 -3 -6.1 11.8
 -12 -14 3 4.8 10.1
 12 -14 -3 -0.6 4
 -12 -14 3 -1.2 3.5
 -12 14 3 1.8 12.6
 12 14 -3 -0.9 10.1
 -10 -14 3 15.8 9.6
 -10 -14 3 22 4
 -10 -14 3 12.5 6.9
 10 -14 -3 13.9 9.9
 -10 14 3 5.2 9.9
 10 14 -3 7.8 12.1
 10 14 -3 14.1 9.6
 8 -14 -3 29 14.1
 -8 -14 3 60.39 5.4
 -8 -14 3 74.39 10.4
 -8 -14 3 60.39 9
 8 -14 -3 54.49 6.5
 8 -14 -3 67.19 12.5
 -8 -14 3 34.2 12.3
 8 14 -3 31.3 12.2
 8 14 -3 59.49 11.2
 -8 14 3 81.49 14
 6 -14 -3 68.09 7.7
 6 -14 -3 87.19 7.6
 -6 -14 3 63.49 8.6
 -6 -14 3 65.89 12.8
 6 -14 -3 73.69 11.6
 -6 -14 3 76.19 6.5
 -6 -14 3 87.69 10.1
 6 -14 -3 82.19 14.2
 6 14 -3 71.89 12.9
 6 14 -3 96.49 12.9
 -6 14 3 95.69 12.2
 -6 14 3 77.19 8
 4 -14 -3 2.4 2.8
 -4 -14 3 0.8 3.3
 -4 -14 3 -2.8 6.7
 4 -14 -3 -0.4 5.7
 4 -14 -3 3.7 7.1
 4 14 -3 -7.9 8.7
 -4 14 3 -3.8 5.6
 4 14 -3 -1.2 6.3
 -4 14 3 2.1 3.6
 2 -14 -3 31.5 6.9
 -2 -14 3 48.4 5.7
 2 -14 -3 23.2 8.2
 2 -14 -3 34.4 6.5
 -2 -14 3 26.5 9.4
 2 14 -3 40 7.6
 -2 14 3 42.9 5.2
 2 14 -3 29.1 8.5
 -2 14 3 61.39 8.6
 0 -14 3 7.6 5.3
 0 -14 -3 3.5 5.5
 0 -14 -3 7.7 5.8
 0 14 3 11.3 6.1
 0 14 -3 16.7 6.1
 0 14 -3 15.6 4.7
 0 14 3 17.7 4.4
 0 14 3 19.3 3.2
 0 14 3 21.6 6.1
 2 -14 3 197.08 18.1
 2 -14 3 191.98 16.5
 -2 -14 -3 239.78 19.5
 -2 -14 -3 233.18 18.7
 2 -14 3 217.98 17.4
 2 14 3 205.58 17.1
 2 14 3 235.38 18
 2 14 3 194.88 18.6
 -2 14 -3 169.78 18.4
 -2 14 -3 231.38 19.5
 4 -14 3 1.8 2.1
 -4 -14 -3 2.2 5.7
 4 -14 3 -1.3 3.6
 -4 -14 -3 2.9 6.8
 -4 14 -3 4.9 5.9
 4 14 3 -0.4 3.2
 -4 14 -3 1 5.6
 -6 -14 -3 -2.1 6.8
 -6 -14 -3 13 7.4
 -6 -14 -3 10.8 7
 6 -14 3 4.1 4.4
 6 -14 3 -0.7 3.2
 6 14 3 2.3 3.5
 6 14 3 3.9 4.7
 -6 14 -3 -1.1 7
 -6 14 -3 -1.8 5.7
 8 -14 3 3.6 5.3
 -8 14 -3 -0.2 9.3
 13 -15 -3 4.2 19.5
 -13 -15 3 5.2 4.4
 -13 -15 3 -2 14.2
 -11 -15 3 27.7 5.4
 -11 -15 3 32.6 9.8
 11 -15 -3 24.2 12.8
 11 15 -3 28.2 11.8
 -11 15 3 43.3 13.6
 9 -15 -3 -4.2 9.4
 -9 -15 3 -1.8 10.2
 -9 -15 3 4.3 2.3
 9 -15 -3 -0.3 3.3
 -9 15 3 -7.7 10
 9 15 -3 -4 12.4
 9 15 -3 3.1 10.7
 7 -15 -3 -1.3 7.6
 -7 -15 3 -3.6 7
 -7 -15 3 2.7 4.7
 -7 -15 3 -3.2 9.6
 7 -15 -3 -13.8 19.9
 -7 -15 3 2.2 1.7
 7 -15 -3 2.2 3.6
 -7 15 3 -2.9 8
 7 15 -3 -2.8 8.8
 7 15 -3 0.5 12.1
 5 -15 -3 71.89 12.5
 -5 -15 3 75.79 9.6
 5 -15 -3 70.49 12.8
 -5 -15 3 94.99 7.4
 5 -15 -3 91.29 8.8
 -5 -15 3 97.79 7.5
 -5 -15 3 101.19 14.2
 -5 15 3 79.49 9.9
 5 15 -3 59.99 14.5
 -5 15 3 80.09 12.8
 5 15 -3 104.69 13.6
 -5 15 3 110.59 9.2
 3 -15 -3 18.5 4.4
 -3 -15 3 20.4 4.3
 3 -15 -3 30.1 8.9
 3 -15 -3 14.3 11.4
 -3 -15 3 29.8 8.1
 3 15 -3 3.9 7.2
 -3 15 3 20.2 3.9
 3 15 -3 10.2 9.9
 -3 15 3 18 6.9
 -3 15 3 14.1 4.7
 1 -15 -3 126.09 13.8
 -1 -15 3 123.19 11.4
 1 -15 -3 115.89 12.7
 -1 -15 3 137.59 14
 1 -15 -3 124.09 14.5
 -1 15 3 122.09 12.1
 -1 15 3 134.79 11.1
 1 15 -3 135.39 14.3
 1 15 -3 106.09 15.4
 -1 -15 -3 135.59 14.5
 -1 -15 -3 138.39 14.5
 1 15 3 146.89 14.5
 -1 15 -3 142.49 14.3
 -1 15 -3 118.09 14.6
 1 15 3 117.59 11.8
 1 15 3 127.89 12.7
 3 -15 3 58.59 5.3
 3 -15 3 48 7.4
 -3 -15 -3 65.69 11.7
 -3 -15 -3 56.19 10.9
 3 15 3 51.59 8.3
 -3 15 -3 79.49 10.5
 -3 15 -3 47.1 8.3
 5 -15 3 194.68 15.5
 5 -15 3 165.38 14.4
 -5 -15 -3 153.68 18.6
 -5 -15 -3 174.88 17.8
 -5 15 -3 164.28 17.7
 5 15 3 185.58 15.9
 -5 15 -3 178.88 17.5
 7 -15 3 -2.5 4.5
 7 15 3 3.1 4.4
 7 15 3 9.5 5.7
 -9 15 -3 6.7 16.3
 -12 -16 3 24.6 5.1
 12 -16 -3 19.9 16.4
 -12 -16 3 36.3 13.7
 -10 -16 3 10.1 8.5
 -10 -16 3 8.7 3.5
 10 -16 -3 14.8 12.1
 10 16 -3 19 16.3
 10 16 -3 18.9 12.4
 -10 16 3 7.9 22.5
 8 -16 -3 93.69 16.7
 -8 -16 3 109.69 13.1
 -8 -16 3 103.99 9
 8 16 -3 127.09 23.7
 -8 16 3 111.59 18.2
 8 16 -3 89.59 18.1
 -6 -16 3 19.9 3.4
 -6 -16 3 26 5.9
 6 -16 -3 17.8 9
 6 -16 -3 4.2 13.2
 -6 -16 3 22.2 3
 6 16 -3 18.7 9.9
 -6 16 3 39.9 9.5
 -6 16 3 21.2 6.4
 6 16 -3 17.4 14.5
 4 -16 -3 181.58 20.7
 4 -16 -3 169.58 15.5
 4 -16 -3 205.98 18.7
 -4 -16 3 173.08 16
 4 16 -3 134.79 22.8
 -4 16 3 173.88 16.2
 4 16 -3 174.58 19.5
 -4 16 3 219.68 19.2
 2 -16 -3 23.5 9.2
 2 -16 -3 8.6 7.2
 -2 -16 3 6.4 4.2
 2 -16 -3 -0.4 4.9
 -2 16 3 11.8 7.2
 2 16 -3 8.2 7.8
 -2 16 3 11.7 4
 2 16 -3 12.9 9.9
 -2 16 3 13.9 5.1
 0 -16 -3 37.6 8.1
 0 -16 -3 27.8 8.7
 0 -16 3 27.1 5
 0 16 -3 23.7 8.9
 0 16 3 22 5.9
 0 16 -3 30.1 7.2
 0 16 3 28.6 4.6
 2 -16 3 5 1.7
 -2 -16 -3 5.9 8.3
 -2 -16 -3 16.2 7.8
 2 -16 3 0.1 4.2
 -2 16 -3 4.2 7.4
 2 16 3 -2.2 5.2
 2 16 3 11.3 3.9
 -2 16 -3 -0.2 7.1
 -4 -16 -3 9 9.1
 4 -16 3 1.5 4.9
 -4 -16 -3 6.3 8.5
 4 -16 3 9.3 2.7
 4 16 3 -0.2 5.7
 4 16 3 8.2 4.4
 -4 16 -3 10.5 7.8
 6 -16 3 28.5 5.2
 -6 16 -3 28.9 9.4
 6 16 3 47.7 9
 6 16 3 39.2 6
 -13 -17 3 8.3 5.8
 -11 -17 3 7.5 4.3
 -11 -17 3 -0.8 11.6
 -9 -17 3 89.99 14.7
 -9 -17 3 99.19 8.8
 9 17 -3 73.29 20.6
 -7 -17 3 1 6.1
 7 -17 -3 7.2 10.4
 -7 -17 3 1.6 2.2
 7 17 -3 5.9 11.9
 -7 17 3 7.1 11
 -7 17 3 3 6.3
 7 17 -3 10.7 17.4
 -5 -17 3 -0.1 1.8
 -5 -17 3 -3.7 5.3
 5 -17 -3 0.7 9.1
 5 -17 -3 7 12.9
 -5 17 3 3.2 9.4
 5 17 -3 -3.1 15.8
 5 17 -3 -2.2 9.8
 -5 17 3 -4.9 5.6
 -3 -17 3 77.69 10
 3 -17 -3 96.59 14.5
 3 -17 -3 101.09 14.7
 -3 17 3 82.09 10.9
 3 17 -3 77.89 16.3
 -3 17 3 117.39 15.3
 3 17 -3 87.19 15
 1 -17 -3 24.2 10.6
 -1 -17 3 20.5 5.4
 1 -17 -3 26.5 9
 -1 17 3 35.9 9.7
 1 17 -3 27.2 9.4
 1 17 -3 19.4 11.1
 -1 17 3 25.3 6.7
 -1 -17 -3 108.49 15.7
 -1 -17 -3 132.39 16.1
 1 -17 3 106.09 11.1
 1 17 3 89.29 12.4
 -1 17 -3 110.69 18.4
 -1 17 -3 114.69 15.1
 -3 -17 -3 11.2 9.3
 3 -17 3 -1.6 6.1
 -3 -17 -3 0 9.1
 3 -17 3 1.2 2.2
 3 17 3 2.6 6.4
 -3 17 -3 3.3 8.5
 -5 -17 -3 0.3 14.5
 5 -17 3 11 4.6
 5 17 3 8.5 7
 7 17 3 28.9 9.2
 -10 -18 3 -1.5 4.1
 -10 -18 3 4.1 11.4
 10 -18 -3 10.1 16.2
 -8 -18 3 0.9 2.8
 8 -18 -3 16.4 13.1
 -8 -18 3 7.7 9.2
 8 18 -3 -0.6 22.3
 -6 -18 3 5.2 6.8
 -6 -18 3 7.1 2.6
 6 -18 -3 10.8 11.6
 -6 -18 3 3.6 2.1
 -6 18 3 10.7 7.6
 6 18 -3 7 20.5
 6 18 -3 8.4 12.1
 -6 18 3 3.8 11.4
 4 -18 -3 16.8 14.3
 -4 -18 3 16.4 6.5
 4 -18 -3 20.2 10.2
 -4 18 3 23.6 7.2
 4 18 -3 35.3 20
 -4 18 3 19.7 10.3
 4 18 -3 33.7 12.3
 2 -18 -3 8.6 9.9
 -2 -18 3 -5 5.4
 2 -18 -3 -6.9 12.4
 -2 18 3 1.5 9.2
 2 18 -3 5.1 14.1
 2 18 -3 -7.1 10.4
 -2 18 3 -3.7 6.1
 0 -18 -3 161.78 20.5
 0 -18 -3 122.89 18.1
 0 -18 3 122.09 12.8
 0 18 -3 122.39 17.8
 0 18 3 113.09 14.1
 0 18 -3 103.59 20.5
 -2 -18 -3 -4.7 10.2
 -2 -18 -3 9.3 11.3
 2 18 3 8.7 7.3
 4 18 3 12.6 8.1
 -4 18 -3 11.8 10.5
 6 18 3 16.2 10
 -9 -19 3 11.1 12.2
 9 -19 -3 7.2 16.3
 -7 -19 3 23.8 4.9
 -7 -19 3 17.7 9.2
 7 -19 -3 32.6 15
 -7 -19 3 27 4.5
 -7 19 3 38.5 15.9
 -5 -19 3 -6 7.1
 5 -19 -3 2.6 12.1
 -5 19 3 -13 11.8
 5 19 -3 -9.4 22.5
 3 -19 -3 26.3 16.1
 -3 -19 3 20.8 7.1
 3 -19 -3 43.9 12.9
 -3 19 3 19 8.1
 3 19 -3 24.9 13.1
 3 19 -3 21.8 23.9
 -3 19 3 24.5 12
 1 -19 -3 36 11.5
 -1 -19 3 39.2 7.3
 1 -19 -3 42.1 15.3
 1 19 -3 25.4 12.6
 1 19 -3 27.7 16.8
 -1 19 3 25.9 8.6
 1 -19 3 21.3 6.9
 -1 -19 -3 13.7 11.8
 -1 -19 -3 16.4 14
 1 19 3 11.7 8.5
 -1 19 -3 8.4 11.8
 3 19 3 23.2 9.3
 -3 19 -3 31.1 14.7
 5 19 3 1.2 9.6
 -10 -20 3 -4.8 16.2
 -8 -20 3 11.3 12.6
 8 -20 -3 -1.1 19.4
 6 -20 -3 13.5 15.9
 -6 -20 3 17.4 9.4
 6 20 -3 15.9 39.8
 -6 20 3 14.5 15.8
 4 -20 -3 4.1 14.6
 -4 -20 3 -2.3 8.2
 4 20 -3 7.7 27
 -4 20 3 2 13.8
 -2 -20 3 21 8.3
 2 20 -3 -4 25.5
 0 -20 -3 23.8 17.9
 0 -20 -3 22.1 13.7
 7 -21 -3 11 19.7
 -5 21 3 1.9 17.8
 3 -21 -3 18.5 16.6
 1 -21 -3 46.5 20.9
 6 -22 -3 -18.6 36
 4 -22 -3 -2.7 20.3
 18 0 -4 0.2 8.1
 16 0 -4 48.7 8.2
 -16 0 4 41.7 14.6
 -16 0 4 35.9 6.9
 14 0 -4 368.46 32.6
 -14 0 4 462.55 34.7
 14 0 -4 383.46 32.2
 14 0 -4 369.06 33.8
 -14 0 4 436.76 32
 12 0 -4 148.69 12.2
 -12 0 4 125.19 13.9
 12 0 -4 139.39 14.3
 -12 0 4 154.58 13.1
 12 0 -4 148.19 13.3
 -12 0 4 155.68 14.5
 10 0 -4 461.45 38.3
 10 0 -4 458.25 37.6
 10 0 -4 513.25 38.6
 -10 0 4 494.35 38.4
 -10 0 4 467.45 38.2
 -10 0 4 498.75 37.6
 -8 0 4 40.5 4.9
 -8 0 4 38.7 3.5
 -8 0 4 36.1 4.5
 8 0 -4 47.9 6.3
 8 0 -4 27.6 4.8
 6 0 -4 1130.49 92.79
 -6 0 4 1155.78 92.49
 -6 0 4 1238.18 92.49
 6 0 -4 1208.68 92.29
 6 0 -4 1236.58 92.69
 4 0 -4 9999 705.53
 -4 0 4 8804.92 705.23
 4 0 -4 8645.83 705.23
 2 0 -4 3.1 1.3
 2 0 -4 3.6 1.5
 -2 0 4 2.5 1.2
 0 0 -4 70.49 5.8
 0 0 -4 72.29 5.8
 -2 0 -4 4291.77 331.57
 -4 0 -4 1784.12 138.59
 -6 0 -4 381.36 31.5
 -8 0 -4 130.89 12.1
 -8 0 -4 110.39 14.3
 -10 0 -4 -0.3 6.9
 -10 0 -4 4.5 9.8
 -17 -1 4 14 17.5
 17 -1 -4 23.7 6.3
 -17 1 4 4.3 17.4
 17 1 -4 13.7 6.3
 15 -1 -4 107.49 11.5
 -15 -1 4 80.49 16.9
 -15 -1 4 124.49 10.7
 15 1 -4 119.59 12.1
 -15 1 4 118.19 10.7
 -15 1 4 124.69 18.4
 -13 -1 4 64.19 10.5
 13 -1 -4 72.99 10.5
 -13 -1 4 75.99 6.8
 -13 -1 4 83.49 12.1
 13 -1 -4 67.59 7.3
 13 -1 -4 60.29 8.2
 -13 1 4 69.89 13.1
 -13 1 4 89.29 11.6
 13 1 -4 68.59 8.8
 13 1 -4 65.89 10.7
 -13 1 4 74.59 6.9
 13 1 -4 61.19 7.3
 -11 -1 4 15.7 5.2
 11 -1 -4 17.6 2.9
 -11 -1 4 15.2 4.2
 -11 -1 4 18.8 2.9
 11 -1 -4 27.9 5.7
 11 -1 -4 17.7 4.2
 11 1 -4 21.8 4.8
 -11 1 4 10.7 4.3
 -11 1 4 19.9 5.1
 11 1 -4 31.5 5.6
 11 1 -4 19.4 3.5
 -11 1 4 20.8 3
 -9 -1 4 57.99 5.3
 -9 -1 4 56.99 6.3
 9 -1 -4 58.59 5.5
 -9 -1 4 63.89 7
 9 -1 -4 47.3 7.6
 9 1 -4 70.29 5.9
 -9 1 4 69.69 5.4
 -9 1 4 59.89 6.8
 9 1 -4 57.79 7.8
 9 1 -4 63.29 7
 -9 1 4 65.69 6.6
 7 -1 -4 195.88 14.4
 -7 -1 4 180.28 14.7
 -7 -1 4 173.98 14.8
 -7 -1 4 187.58 14.3
 -7 1 4 191.88 14.8
 -7 1 4 185.28 14.3
 7 1 -4 146.19 15.2
 -7 1 4 179.18 14.8
 7 1 -4 193.68 14.4
 7 1 -4 171.38 15
 5 -1 -4 48.3 4.5
 5 -1 -4 51.79 5.5
 5 -1 -4 48.8 5
 -5 -1 4 46.9 4.7
 -5 -1 4 48.1 4.9
 5 1 -4 61.09 5.2
 -5 1 4 52.79 4.8
 5 1 -4 55.69 5.7
 -5 1 4 52.99 4.9
 5 1 -4 55.59 4.4
 -3 -1 4 13.7 2.1
 3 -1 -4 17 2.8
 3 -1 -4 17.3 2.4
 3 -1 -4 16.8 2.5
 3 1 -4 18.8 2.5
 3 1 -4 18.1 2.2
 -3 1 4 13.1 2.1
 -3 1 4 16.6 2
 1 -1 -4 12.1 1.9
 -1 -1 4 7.9 1.3
 1 -1 -4 5.8 1.3
 1 -1 -4 9.5 1.6
 1 1 -4 6.7 1.5
 -1 1 4 11.5 1.7
 -1 -1 -4 24.5 2.7
 -1 -1 -4 25.2 2.5
 -1 1 -4 33.1 4.4
 -3 1 -4 139.79 12.5
 -5 -1 -4 152.58 11.1
 -5 -1 -4 125.39 12.8
 -5 1 -4 112.29 12.8
 -7 -1 -4 26.6 7.1
 -7 -1 -4 37.9 5.5
 -7 1 -4 36.5 7.6
 -7 1 -4 39.4 5
 -9 -1 -4 31.9 14.7
 -9 -1 -4 42.4 6.7
 -9 1 -4 41.8 7.7
 -9 1 -4 34.5 9.7
 18 -2 -4 19.4 7.2
 -16 -2 4 15.1 4.3
 16 -2 -4 7.2 5.1
 -16 -2 4 10.9 12.6
 -16 2 4 13 14.5
 16 2 -4 18.3 6.4
 14 -2 -4 49.8 8.6
 -14 -2 4 29.1 9.1
 -14 -2 4 37.6 5.4
 14 -2 -4 50.39 7.2
 -14 2 4 61.59 10.8
 14 2 -4 34.2 8.7
 14 2 -4 50.39 8.1
 -14 2 4 45.2 5.7
 14 2 -4 38.5 5.8
 12 -2 -4 522.95 42.6
 12 -2 -4 565.74 43.9
 12 -2 -4 543.05 43.1
 -12 -2 4 568.34 42.5
 -12 -2 4 577.64 44
 -12 -2 4 495.85 44
 -12 2 4 538.25 42.6
 12 2 -4 518.15 42.7
 12 2 -4 541.65 43.5
 12 2 -4 589.34 43.9
 -12 2 4 527.15 43.7
 -12 2 4 548.55 43.9
 10 -2 -4 211.18 17.6
 -10 -2 4 236.88 17.7
 10 -2 -4 200.68 18.2
 -10 -2 4 205.18 16.7
 10 -2 -4 197.78 16.9
 -10 -2 4 221.18 18.1
 10 2 -4 203.88 18
 10 2 -4 218.08 18.3
 -10 2 4 225.18 16.9
 -10 2 4 207.98 17.8
 10 2 -4 192.18 16.8
 -10 2 4 218.08 17.9
 8 -2 -4 577.24 46.3
 -8 -2 4 570.34 45.4
 8 -2 -4 595.74 46.1
 -8 -2 4 640.14 45.9
 -8 -2 4 585.84 46.1
 8 -2 -4 539.95 46
 8 2 -4 609.94 46.4
 8 2 -4 530.25 46.2
 8 2 -4 591.64 45.5
 -8 2 4 586.14 45.5
 -8 2 4 621.14 45.9
 6 -2 -4 1317.17 100.79
 6 -2 -4 1286.87 101.29
 -6 -2 4 1275.17 100.99
 -6 -2 4 1218.28 100.89
 -6 -2 4 1442.46 100.69
 6 -2 -4 1215.68 100.99
 6 2 -4 1208.88 101.29
 -6 2 4 1404.76 100.99
 -6 2 4 1320.87 100.99
 6 2 -4 1345.77 101.19
 4 -2 -4 44.7 4.2
 4 -2 -4 37.6 4.2
 -4 -2 4 38.8 4
 4 2 -4 43.2 3.7
 -4 2 4 51.79 4.1
 4 2 -4 42.7 4.8
 4 2 -4 47.8 4.8
 2 -2 -4 374.56 28.7
 2 -2 -4 395.56 28.8
 -2 -2 4 338.77 28.6
 2 2 -4 369.66 28.7
 -2 2 4 386.66 28.8
 2 2 -4 345.37 28.8
 0 -2 -4 56.79 4.9
 0 -2 -4 59.49 5
 0 -2 -4 51.39 5.1
 0 2 -4 55.99 5.8
 0 2 4 63.19 4.9
 -2 -2 -4 334.27 24.2
 -2 -2 -4 328.47 24.2
 -2 -2 -4 269.77 24.1
 -2 -2 -4 304.77 24.1
 -4 -2 -4 2119.89 172.68
 -4 -2 -4 2194.58 171.88
 -4 -2 -4 2227.68 171.78
 -4 -2 -4 2362.66 171.78
 -6 -2 -4 12.9 2.1
 -6 -2 -4 10 1.8
 -6 -2 -4 11.7 3.3
 -8 -2 -4 3.6 6.1
 -8 -2 -4 7.6 2.2
 -8 -2 -4 9.3 2.5
 -8 -2 -4 15.9 4.7
 -8 2 -4 4.3 7.2
 -10 -2 -4 60.89 12
 -10 2 -4 60.69 10.5
 -17 -3 4 -2.7 16.5
 17 -3 -4 5.4 5.8
 17 3 -4 22.2 7.3
 -15 -3 4 219.18 17.4
 -15 -3 4 211.38 23.2
 15 -3 -4 204.68 17.9
 -15 3 4 179.28 23.7
 -15 3 4 224.68 17.6
 15 3 -4 191.18 18.8
 13 -3 -4 112.29 13.3
 13 -3 -4 124.19 10.5
 13 -3 -4 122.89 11.1
 -13 -3 4 110.79 10
 -13 -3 4 103.69 15.5
 -13 3 4 118.99 10.2
 -13 3 4 119.89 14.8
 -13 3 4 120.89 13.8
 13 3 -4 128.69 10.9
 13 3 -4 106.09 12.2
 13 3 -4 100.29 13.8
 11 -3 -4 2.5 3.3
 -11 -3 4 12 4.3
 11 -3 -4 15.4 5.5
 -11 -3 4 16.2 6
 -11 3 4 9.4 4.7
 11 3 -4 9.5 5.4
 -11 3 4 9.1 4.7
 11 3 -4 11.7 2.6
 -9 -3 4 188.88 16
 9 -3 -4 204.18 16.1
 -9 -3 4 189.38 16.7
 9 -3 -4 184.38 15.5
 -9 -3 4 198.58 15.3
 9 -3 -4 184.58 16.8
 -9 3 4 205.18 16.4
 -9 3 4 181.58 16.2
 9 3 -4 180.78 16.7
 9 3 -4 196.88 16.9
 9 3 -4 204.08 15.5
 -9 3 4 202.58 15.5
 7 -3 -4 3101.19 206.48
 -7 -3 4 2411.46 206.78
 -7 -3 4 2818.02 206.38
 -7 -3 4 2974.5 206.68
 7 -3 -4 2868.31 206.78
 7 3 -4 2442.36 206.98
 -7 3 4 2807.12 206.68
 -7 3 4 2380.86 206.68
 7 3 -4 2261.67 206.88
 7 3 -4 2678.23 206.38
 5 -3 -4 967.7 82.99
 5 -3 -4 1109.79 83.19
 -5 -3 4 1057.29 82.89
 5 -3 -4 1011.9 82.79
 -5 -3 4 1005.2 82.79
 5 3 -4 991.9 83.29
 5 3 -4 1230.58 83.29
 -5 3 4 1174.98 83.09
 -5 3 4 1086.29 82.89
 3 -3 -4 816.12 59.89
 3 -3 -4 802.62 59.79
 -3 -3 4 761.42 59.59
 3 3 -4 778.52 59.79
 3 3 -4 707.43 59.89
 3 3 -4 706.73 59.49
 -3 3 4 816.42 59.59
 1 -3 -4 919.51 72.69
 1 -3 -4 1011.9 72.79
 -1 -3 4 904.51 72.49
 1 -3 -4 986.9 72.79
 1 3 -4 887.51 72.69
 1 3 -4 810.82 72.79
 -1 3 4 1055.29 72.79
 -1 -3 -4 937.31 64.99
 -1 -3 -4 876.51 65.09
 -1 -3 -4 812.82 64.99
 -1 3 -4 729.73 65.29
 -3 -3 -4 3.8 2
 -3 -3 -4 2.8 3.1
 -5 -3 -4 346.37 28.6
 -5 -3 -4 358.76 27.3
 -5 -3 -4 354.46 27.3
 -5 -3 -4 334.77 27.5
 -7 -3 -4 263.07 21.2
 -7 -3 -4 283.87 21.3
 -7 -3 -4 263.87 23.3
 -7 -3 -4 266.77 22
 -9 -3 -4 -8.5 7.2
 -9 -3 -4 5.9 3.3
 -9 -3 -4 1.3 2.8
 -9 -3 -4 1.9 6
 -9 3 -4 2.9 4.7
 -9 3 -4 -7 7.4
 18 -4 -4 29.4 7.6
 16 -4 -4 51.69 8.1
 -16 -4 4 58.79 7.5
 -16 -4 4 25 14.3
 -16 4 4 52.89 7.7
 16 4 -4 50.29 9
 -16 4 4 59.89 16
 14 -4 -4 0.7 4
 14 -4 -4 -2.8 7
 -14 -4 4 -0.8 2.6
 -14 -4 4 2 7.2
 14 4 -4 5.6 5.3
 14 4 -4 9.4 8.1
 -14 4 4 4.8 9.2
 -14 4 4 -0.9 2.8
 14 4 -4 11.5 6.1
 -12 -4 4 469.25 34
 12 -4 -4 422.36 34.1
 -12 -4 4 421.96 32.5
 12 -4 -4 386.26 33
 12 -4 -4 415.66 33.1
 -12 4 4 426.66 34.1
 -12 4 4 388.46 32.6
 -12 4 4 457.65 34.6
 12 4 -4 367.36 34.2
 12 4 -4 395.26 33.9
 10 -4 -4 1.2 1.9
 -10 -4 4 0.6 4.7
 -10 -4 4 9.8 3.3
 -10 -4 4 2.3 1.5
 10 -4 -4 -3.3 4.8
 10 -4 -4 -1.2 2.8
 -10 4 4 4 3.6
 -10 4 4 4.2 4.1
 10 4 -4 1.1 5
 -10 4 4 2.1 1.6
 10 4 -4 3.8 2
 10 4 -4 7 4.5
 8 -4 -4 165.48 16.9
 -8 -4 4 178.08 16
 8 -4 -4 199.88 15.7
 8 -4 -4 178.58 16.1
 -8 -4 4 199.58 16.6
 -8 -4 4 201.68 15.5
 -8 4 4 206.98 15.7
 8 4 -4 199.98 17.2
 8 4 -4 217.58 15.7
 -8 4 4 211.18 16.6
 -8 4 4 201.88 16.1
 -6 -4 4 3126.09 237.88
 6 -4 -4 2571.84 238.08
 6 -4 -4 2970.4 237.78
 -6 -4 4 3126.29 237.98
 6 -4 -4 3325.57 238.08
 6 4 -4 3469.75 237.68
 -6 4 4 3201.08 238.18
 6 4 -4 2855.11 238.18
 -4 -4 4 12.2 2
 4 -4 -4 11.6 2.1
 4 -4 -4 8.9 2.6
 4 -4 -4 13.6 2.6
 -4 4 4 11.1 2.1
 -4 4 4 11.8 2.4
 4 4 -4 6.4 2.5
 4 4 -4 15.2 3.2
 4 4 -4 9 1.3
 2 -4 -4 3062.19 227.68
 2 -4 -4 3290.57 227.78
 -2 -4 4 2722.43 227.48
 -2 4 4 3006.6 227.48
 2 4 -4 2650.23 227.38
 -2 4 4 2968.8 227.48
 0 -4 -4 702.13 58.59
 0 -4 -4 798.52 58.49
 0 -4 -4 792.32 58.49
 0 4 -4 719.43 58.49
 -2 -4 -4 254.27 19.8
 -2 -4 -4 273.17 19.8
 -2 -4 -4 242.08 19.6
 -2 4 -4 224.38 19.9
 -4 -4 -4 1296.37 95.99
 -4 -4 -4 1195.08 95.09
 -4 -4 -4 1295.67 95.29
 -4 -4 -4 1299.97 95.19
 -4 4 -4 1062.59 95.59
 -6 -4 -4 152.18 11.8
 -6 -4 -4 159.98 12.9
 -6 -4 -4 135.39 11.8
 -6 -4 -4 119.59 13.6
 -8 -4 -4 55.09 8.5
 -8 -4 -4 67.29 6.6
 -8 -4 -4 36.5 8.4
 -8 -4 -4 54.39 6
 -8 4 -4 68.39 11.7
 -8 4 -4 56.79 6.5
 -10 -4 -4 298.37 24.3
 -10 -4 -4 262.87 21.5
 -10 -4 -4 286.27 23.9
 -10 4 -4 227.48 26.7
 -10 4 -4 247.98 24.6
 17 -5 -4 3 5.3
 -15 -5 4 61.39 8.1
 -15 -5 4 81.49 13.5
 15 -5 -4 88.39 9.1
 -15 5 4 87.59 8.9
 15 5 -4 81.49 11.7
 -15 5 4 81.29 15.2
 -13 -5 4 15.6 9.4
 13 -5 -4 10.1 7.8
 13 -5 -4 13.8 3.6
 -13 -5 4 11.7 2.7
 13 5 -4 6.9 6
 -13 5 4 6.8 2.8
 -13 5 4 12.3 8.2
 13 5 -4 21.9 5.1
 -13 5 4 22.9 8.4
 13 5 -4 20.6 7.7
 -11 -5 4 339.87 26.8
 11 -5 -4 319.87 24.9
 11 -5 -4 316.27 25.3
 -11 -5 4 286.07 25.5
 11 -5 -4 272.97 26.2
 11 5 -4 311.87 26.4
 11 5 -4 319.87 26.6
 -11 5 4 319.77 26.6
 -11 5 4 323.57 24.9
 11 5 -4 317.87 25.1
 9 -5 -4 70.29 6.6
 -9 -5 4 69.59 5.4
 9 -5 -4 54.09 5.8
 -9 -5 4 68.19 6.6
 9 -5 -4 58.29 8.8
 -9 -5 4 60.19 8
 -9 5 4 62.69 6.9
 -9 5 4 53.99 7.7
 9 5 -4 57.59 8.8
 9 5 -4 64.69 8.2
 9 5 -4 65.49 6.1
 -7 -5 4 413.96 36.3
 -7 -5 4 445.96 35.6
 -7 -5 4 451.25 36.1
 7 -5 -4 473.85 36.3
 7 -5 -4 481.05 36
 7 -5 -4 428.36 36.7
 7 5 -4 433.66 36.9
 -7 5 4 512.65 36.7
 7 5 -4 480.15 36.9
 -7 5 4 465.65 36.1
 7 5 -4 476.25 35.8
 -5 -5 4 13.6 2.2
 -5 -5 4 8.9 2.2
 5 -5 -4 6.1 3
 5 -5 -4 10.5 2.4
 5 -5 -4 10.9 2.4
 5 5 -4 16.6 3.8
 -5 5 4 10.5 2.8
 -5 5 4 5.4 1.9
 5 5 -4 13.5 3.2
 5 5 -4 9.7 1.5
 -3 -5 4 662.03 51.99
 3 -5 -4 621.14 52.19
 3 -5 -4 694.13 52.39
 3 5 -4 579.54 52.49
 -3 5 4 615.84 51.99
 -3 5 4 776.12 52.39
 -3 5 4 668.53 51.99
 3 5 -4 754.62 52.39
 1 -5 -4 208.98 17.9
 -1 -5 4 225.78 17.6
 1 -5 -4 201.18 18
 1 -5 -4 235.28 18.1
 -1 5 4 251.67 18
 -1 5 4 210.58 17.7
 1 5 -4 229.28 17.9
 1 5 -4 228.98 18
 -1 5 4 241.28 17.6
 1 5 -4 225.38 17.6
 -1 -5 -4 646.34 50.29
 -1 -5 -4 592.34 50.19
 -1 -5 -4 714.23 50.49
 -1 5 -4 635.54 50.29
 -3 -5 -4 1153.68 81.89
 -3 -5 -4 1053.09 81.79
 -3 -5 -4 1043.4 81.69
 -3 5 -4 968.3 81.89
 -5 -5 -4 251.77 20.8
 -5 -5 -4 258.47 20.4
 -5 -5 -4 271.37 19.6
 -5 -5 -4 212.68 19.4
 5 5 4 228.08 19.4
 -7 -5 -4 113.89 11.9
 -7 -5 -4 119.69 13.3
 -7 -5 -4 129.99 10.9
 -7 -5 -4 126.69 10.7
 7 5 4 130.99 10.9
 -9 -5 -4 122.19 11.7
 -9 -5 -4 118.79 15.5
 -9 -5 -4 117.99 11
 -9 5 -4 136.59 11.7
 -9 5 -4 107.79 16.3
 -16 -6 4 5.6 15.2
 -16 -6 4 3.4 4.3
 -16 6 4 6.2 15.2
 16 6 -4 -1.6 7.7
 -14 -6 4 61.19 6.8
 -14 -6 4 61.69 11.1
 14 -6 -4 51.59 7.6
 -14 6 4 61.29 12.8
 -14 6 4 72.79 7.5
 14 6 -4 54.39 10.9
 14 6 -4 77.59 11.8
 14 6 -4 86.29 12.7
 12 -6 -4 47.1 8.4
 -12 -6 4 52.99 5.1
 -12 -6 4 48.1 9.6
 12 -6 -4 37 5.8
 12 -6 -4 60.19 6.5
 12 6 -4 59.99 11.1
 12 6 -4 46.6 8
 -12 6 4 44.3 5.6
 -12 6 4 46.5 9.6
 12 6 -4 45.4 8.4
 -12 6 4 60.49 8.8
 -10 -6 4 1373.16 107.09
 -10 -6 4 1537.95 108.39
 -10 -6 4 1369.16 107.69
 10 -6 -4 1566.94 107.99
 10 -6 -4 1270.47 107.29
 -10 6 4 1327.47 108.29
 -10 6 4 1392.76 107.69
 10 6 -4 1347.87 107.49
 10 6 -4 1302.07 108.29
 -10 6 4 1372.86 107.59
 8 -6 -4 86.09 8.4
 8 -6 -4 98.59 7.9
 -8 -6 4 91.79 9.3
 8 -6 -4 75.89 9.6
 -8 -6 4 106.79 8.4
 -8 -6 4 92.69 7.3
 -8 6 4 93.79 7.7
 8 6 -4 86.79 10.3
 -8 6 4 91.49 8.3
 8 6 -4 90.29 8.1
 -8 6 4 92.59 9.7
 8 6 -4 68.69 9.7
 -6 -6 4 103.79 7.9
 -6 -6 4 108.09 9
 6 -6 -4 94.99 9.7
 6 -6 -4 96.39 8.5
 -6 -6 4 98.39 8.5
 6 6 -4 119.39 10
 6 6 -4 89.49 10.3
 -6 6 4 85.49 8.4
 -6 6 4 104.29 9.4
 6 6 -4 104.59 8.4
 4 -6 -4 5537.55 386.86
 4 -6 -4 5364.26 386.66
 4 -6 -4 4221.98 386.46
 4 -6 -4 4817.52 386.66
 -4 6 4 5068.89 386.36
 4 6 -4 5051.49 386.76
 2 -6 -4 281.77 21.5
 2 -6 -4 241.28 21.2
 2 -6 -4 276.97 21.5
 -2 -6 4 248.78 21
 -2 6 4 267.47 21.1
 2 6 -4 281.67 21.9
 -2 6 4 287.77 21
 -2 6 4 300.67 21.5
 2 6 -4 233.08 21.5
 0 -6 4 33 3.1
 0 -6 -4 30.2 3.6
 0 -6 -4 21.5 4.2
 0 -6 4 30 2.8
 0 6 -4 30.5 2.9
 0 6 -4 36.7 3.5
 0 6 -4 31.7 3.6
 0 6 4 30.3 3.9
 0 6 4 28.2 3.1
 -2 -6 -4 2584.64 206.38
 -2 -6 -4 2637.34 206.58
 -2 -6 -4 2853.41 206.58
 -2 6 -4 2617.94 206.38
 -4 -6 -4 70.39 6.5
 -4 -6 -4 56.89 6.7
 -4 -6 -4 52.09 7.3
 -4 -6 -4 54.49 6
 -4 6 -4 62.39 6.8
 4 6 4 62.79 6.2
 -6 -6 -4 275.67 20.7
 -6 -6 -4 255.07 20.7
 -6 -6 -4 268.27 22.2
 -6 -6 -4 243.98 21.2
 6 6 4 244.28 20.7
 -8 -6 -4 75.69 10.1
 -8 -6 -4 71.89 11.6
 -8 6 -4 60.89 11.8
 -10 -6 -4 47.8 9.2
 -10 6 -4 31.3 11.8
 17 -7 -4 22.4 6.2
 -15 -7 4 19.3 11.8
 15 -7 -4 4.1 4.2
 -15 -7 4 0.7 3.5
 -15 7 4 10.5 14.6
 -15 7 4 6 4.3
 15 7 -4 11 8.2
 13 -7 -4 73.79 13.1
 -13 -7 4 93.99 8
 -13 -7 4 86.19 12.5
 13 -7 -4 89.29 8.9
 13 7 -4 62.09 12.2
 13 7 -4 80.79 12.2
 -13 7 4 92.29 8.5
 -13 7 4 84.49 15.7
 11 -7 -4 5 2.8
 -11 -7 4 -1.3 8.2
 11 -7 -4 7.5 6.4
 -11 -7 4 9.3 4.3
 11 -7 -4 9.8 3.3
 -11 -7 4 3.4 1.9
 11 7 -4 -1.6 5.4
 11 7 -4 8.9 6.8
 -11 7 4 -2.4 4.7
 -11 7 4 -4.5 6.6
 -11 7 4 6.5 2.5
 11 7 -4 8.3 4.3
 -9 -7 4 338.77 27.8
 9 -7 -4 327.57 27.4
 9 -7 -4 351.86 27.8
 -9 -7 4 347.87 28.6
 -9 -7 4 360.56 27.1
 9 -7 -4 293.27 28.6
 9 7 -4 376.26 29.4
 9 7 -4 330.47 27.8
 -9 7 4 373.96 27.4
 -9 7 4 387.86 29.1
 -9 7 4 337.07 27.7
 7 -7 -4 3.3 2
 7 -7 -4 5.5 4.3
 -7 -7 4 5.7 1
 -7 -7 4 6.3 3.3
 7 -7 -4 6.7 2.5
 -7 -7 4 7.8 2.5
 -7 7 4 8.5 3.8
 7 7 -4 -0.5 4.8
 7 7 -4 11.2 4.5
 -7 7 4 8.6 2.4
 -5 -7 4 7.7 2
 5 -7 -4 8.7 2.2
 -5 -7 4 12.8 2.4
 5 -7 -4 7.5 3.2
 5 -7 -4 3 3.4
 -5 7 4 9.1 3.2
 -5 7 4 5.8 1.8
 5 7 -4 6.6 3.6
 3 -7 -4 353.06 26.3
 -3 -7 4 304.57 25.7
 3 -7 -4 304.07 25.9
 3 -7 -4 354.36 26.3
 3 7 -4 349.77 26.3
 -3 7 4 294.07 25.7
 -3 7 4 317.37 25.6
 -3 7 4 354.46 26.2
 1 -7 -4 239.58 17.8
 1 -7 -4 216.68 17.8
 -1 -7 4 253.07 17.4
 1 -7 -4 187.58 17.4
 -1 -7 4 209.78 17.1
 1 7 -4 208.58 17.6
 -1 7 4 208.88 17.1
 -1 7 4 200.98 17.3
 1 7 -4 244.28 17.6
 1 -7 4 8 1.5
 -1 -7 -4 13.7 3
 -1 -7 -4 4.3 2.6
 -1 -7 -4 6 2.2
 -1 7 -4 6.1 1.5
 -3 -7 -4 40.6 4.8
 -3 -7 -4 27.2 5.4
 -3 -7 -4 42.5 5.4
 -3 7 -4 29.1 4.4
 3 7 4 39.1 5
 -5 -7 -4 5 3.1
 -5 -7 -4 4.7 3.2
 -5 -7 -4 7.7 4.1
 -5 -7 -4 7.3 4
 5 7 4 4.3 3.2
 -5 7 -4 10.4 3.8
 -7 -7 -4 38.3 6.6
 -7 -7 -4 32.7 5.7
 -7 -7 -4 24.9 6.8
 -7 7 -4 34.4 6.9
 -7 7 -4 34.3 4.8
 -9 -7 -4 64.09 9.5
 -9 7 -4 58.39 8.5
 16 -8 -4 -3.7 4.8
 -16 -8 4 -2.4 15
 -16 -8 4 -1.4 4.5
 14 -8 -4 6.2 4.1
 -14 -8 4 -5.9 8.2
 -14 -8 4 8.7 3.1
 14 8 -4 10 11.2
 -14 8 4 6 13.3
 14 8 -4 0.9 8
 -14 8 4 2.2 4
 -12 -8 4 168.38 14.2
 -12 -8 4 185.28 16.4
 -12 -8 4 198.68 20
 12 -8 -4 181.28 15
 12 -8 -4 168.28 19.2
 12 8 -4 167.08 19
 -12 8 4 164.28 14.7
 12 8 -4 176.48 17.8
 -10 -8 4 7.2 6.3
 -10 -8 4 8.1 1.7
 10 -8 -4 9.9 2.4
 -10 -8 4 3.8 3.9
 10 -8 -4 5.6 3.2
 10 -8 -4 -0.4 5.9
 -10 8 4 6.6 3.9
 -10 8 4 3 2.1
 -10 8 4 0.5 6.4
 10 8 -4 9.2 5.7
 8 -8 -4 405.46 33.1
 8 -8 -4 432.16 33.4
 -8 -8 4 443.16 33.9
 8 -8 -4 456.55 34.4
 -8 -8 4 420.66 32.7
 -8 -8 4 418.86 33.3
 8 8 -4 385.06 34.8
 -8 8 4 435.96 34.4
 -8 8 4 406.86 33.2
 8 8 -4 407.46 34.4
 6 -8 -4 105.99 9.8
 -6 -8 4 89.19 8.1
 6 -8 -4 83.59 8.3
 6 -8 -4 93.89 9.4
 6 8 -4 65.79 10.6
 -6 8 4 107.29 9.5
 6 8 -4 101.29 9.9
 -6 8 4 94.49 8
 4 -8 -4 397.66 32.4
 4 -8 -4 416.16 32.9
 4 -8 -4 415.76 32.6
 4 -8 -4 417.96 32.8
 -4 -8 4 397.46 32.2
 -4 8 4 402.76 32.2
 4 8 -4 436.86 32.9
 2 -8 -4 505.35 42.5
 2 -8 -4 533.45 42.8
 2 -8 -4 518.95 42.8
 2 8 -4 528.45 42.8
 -2 8 4 510.45 42.4
 2 8 -4 575.14 42.8
 -2 8 4 559.94 42.3
 -2 8 4 619.94 42.8
 0 -8 4 -1.3 1.4
 0 -8 -4 -1.4 2.1
 0 -8 -4 0.1 2.6
 0 -8 4 1.3 1.9
 0 -8 -4 -0.5 2.7
 0 8 -4 6.3 2.6
 0 8 4 2.6 1.5
 0 8 4 1.7 1.9
 0 8 4 2.4 2.7
 0 8 -4 -1.2 2.2
 -2 -8 -4 361.06 27.5
 -2 -8 -4 335.77 27.1
 -2 8 -4 328.67 26.7
 -4 -8 -4 148.59 13.9
 -4 -8 -4 178.38 13.8
 -4 -8 -4 162.08 13.4
 4 8 4 150.58 13.5
 -4 8 -4 161.48 13.4
 -4 8 -4 149.49 12.9
 -6 -8 -4 20.9 4.4
 -6 -8 -4 29.4 4.5
 -6 8 -4 22.3 3.6
 -6 8 -4 13.8 5.3
 -8 -8 -4 15.4 7.7
 -8 -8 -4 18.2 4.9
 -8 -8 -4 21.9 6
 -8 -8 -4 31.2 7.7
 -8 8 -4 25.5 4.6
 -8 8 -4 21.9 8
 -10 8 -4 39.4 12.6
 -15 -9 4 14.4 11.5
 -15 -9 4 1.3 3.8
 -15 9 4 -7.4 15.9
 15 9 -4 9.8 9.4
 -13 -9 4 23.4 7.6
 -13 -9 4 14.1 3.2
 13 -9 -4 20 4.3
 13 9 -4 22.2 8.5
 13 9 -4 20.9 10.8
 -13 9 4 20 11.4
 -13 9 4 17 3.9
 -11 -9 4 5.1 4.7
 11 -9 -4 6.4 3.3
 -11 -9 4 5 8
 11 -9 -4 -0.2 7.6
 -11 -9 4 2.4 1.8
 11 -9 -4 -1.6 2.9
 11 9 -4 -0.3 6.5
 11 9 -4 -7.7 7.9
 -11 9 4 4.7 2.9
 -11 9 4 3.1 4.9
 9 -9 -4 799.92 73.89
 9 -9 -4 882.31 72.89
 9 -9 -4 962.6 73.09
 -9 -9 4 947.61 73.19
 -9 -9 4 1054.79 73.89
 -9 -9 4 969.6 72.49
 9 9 -4 854.31 74.39
 -9 9 4 1083.49 74.49
 -9 9 4 922.11 73.09
 9 9 -4 902.41 74.29
 7 -9 -4 523.65 38.6
 7 -9 -4 513.25 37.8
 7 -9 -4 484.35 37.6
 7 -9 -4 486.95 38.8
 -7 -9 4 449.76 37.1
 -7 -9 4 448.26 37.7
 -7 -9 4 484.05 38
 7 9 -4 427.86 39.4
 -7 9 4 419.06 37.5
 -7 9 4 561.34 38.8
 7 9 -4 483.55 38.9
 5 -9 -4 22 4.2
 -5 -9 4 35.8 4
 5 -9 -4 39.3 4.4
 -5 -9 4 29.8 4.1
 5 -9 -4 43 6.7
 -5 9 4 33.1 6.4
 5 9 -4 25.1 6.5
 -5 9 4 28.6 3.9
 3 -9 -4 189.78 15.5
 3 -9 -4 163.08 15.2
 3 -9 -4 176.68 14.8
 -3 -9 4 208.68 15.2
 3 -9 -4 160.38 15
 3 9 -4 188.48 15.9
 -3 9 4 174.78 14.4
 -3 9 4 187.98 15.2
 3 9 -4 184.48 15.4
 -3 9 4 168.18 14.6
 1 -9 -4 2808.22 228.48
 1 -9 -4 2849.01 228.48
 -1 -9 4 3182.78 228.18
 1 -9 -4 3089.49 228.38
 -1 -9 4 3354.96 228.08
 -1 9 4 3316.57 228.48
 1 9 -4 2645.34 228.28
 1 9 -4 2803.62 228.38
 -1 9 4 2546.65 228.08
 -1 -9 -4 1307.37 98.59
 1 -9 4 1218.18 97.99
 1 -9 4 1225.18 98.09
 1 9 4 1255.37 98.09
 -1 9 -4 1329.47 98.39
 1 9 4 1223.48 98.19
 -1 9 -4 1326.37 98.29
 -3 -9 -4 57.19 7.1
 -3 -9 -4 67.89 6.7
 -3 9 -4 53.19 5.5
 3 9 4 43.4 6.5
 -3 9 -4 48.2 6
 -5 -9 -4 1.9 3.9
 -5 -9 -4 6.9 4
 -5 -9 -4 4.6 4.9
 -5 -9 -4 18.4 5.5
 -5 9 -4 0.3 3.7
 -7 -9 -4 292.27 25.8
 -7 -9 -4 316.57 24.3
 -7 -9 -4 281.07 25.4
 -7 -9 -4 305.27 24.6
 -7 9 -4 286.67 23.8
 -9 9 -4 56.69 11.3
 -16 -10 4 -0.1 5.2
 16 -10 -4 4.9 5.8
 -14 -10 4 4.2 3.3
 -14 -10 4 -5.4 9.2
 14 -10 -4 1.2 4.5
 14 10 -4 1.6 9.6
 -14 10 4 4.3 4.2
 -14 10 4 10.8 21.3
 12 -10 -4 185.28 16.3
 -12 -10 4 196.48 15.7
 12 -10 -4 193.78 21.7
 -12 10 4 192.98 22.2
 12 10 -4 219.28 22.1
 12 10 -4 197.68 19.9
 -12 10 4 182.68 16.2
 -10 -10 4 5.1 1.7
 10 -10 -4 8.5 7.7
 10 -10 -4 4.4 7.1
 10 -10 -4 1.5 2.9
 10 -10 -4 9.9 3.3
 -10 -10 4 2.5 4.3
 -10 -10 4 10.6 7.4
 10 10 -4 2.2 6.7
 -10 10 4 11.4 4.6
 -10 10 4 -2.6 7.3
 10 10 -4 4.8 8.7
 8 -10 -4 -1.9 6.3
 8 -10 -4 -5.5 5.1
 8 -10 -4 6 2.7
 -8 -10 4 9.9 5.1
 8 -10 -4 3.9 2.8
 -8 -10 4 4.6 3.3
 -8 10 4 0.1 2.9
 -8 10 4 14.5 5.7
 8 10 -4 -9.7 5.4
 8 10 -4 -9.5 7
 6 -10 -4 326.17 25.6
 6 -10 -4 343.67 26.9
 6 -10 -4 350.46 26.5
 -6 -10 4 287.27 25.5
 -6 -10 4 295.37 25.6
 6 -10 -4 324.17 25.7
 -6 10 4 354.76 26.6
 6 10 -4 280.47 27.6
 -6 10 4 327.77 25.5
 4 -10 -4 60.09 7.2
 -4 -10 4 57.79 5.6
 4 -10 -4 53.49 5.9
 4 -10 -4 57.09 8
 4 -10 -4 43.6 6.4
 4 10 -4 65.99 7.4
 -4 10 4 49.2 5.6
 -4 10 4 58.09 7.1
 4 10 -4 37.9 7.6
 -4 10 4 59.19 5.4
 2 -10 -4 502.45 36.9
 2 -10 -4 418.86 36.4
 -2 -10 4 521.65 36.5
 2 -10 -4 478.75 37
 -2 -10 4 412.56 36.1
 -2 10 4 397.46 36.3
 2 10 -4 505.65 36.9
 2 10 -4 428.56 36.9
 -2 10 4 435.96 36.1
 -2 10 4 534.85 36.8
 0 -10 4 341.87 25.3
 0 -10 -4 297.27 25.7
 0 -10 4 277.57 25
 0 10 4 340.77 25.1
 0 10 -4 319.57 25.5
 0 10 -4 365.56 25.7
 0 10 4 289.27 25.2
 2 -10 4 0.5 1.8
 -2 -10 -4 1 3.7
 -2 -10 -4 -4.2 3.3
 2 -10 4 3.9 2.1
 2 10 4 0.8 2.4
 -2 10 -4 3.4 3
 -2 10 -4 5.2 3.2
 -2 10 -4 3.3 1.9
 2 10 4 0.4 1.8
 -4 -10 -4 249.78 19.8
 -4 -10 -4 230.68 20.1
 -4 -10 -4 245.48 19.6
 -4 10 -4 212.98 19.1
 -6 -10 -4 11.4 5.1
 -6 -10 -4 2.1 6
 -6 10 -4 9.3 4
 -6 10 -4 4.2 4.9
 -8 -10 -4 0.1 6.9
 -8 10 -4 7.4 7.5
 -8 10 -4 2.6 5.2
 -10 10 -4 91.79 15
 15 -11 -4 -4.6 5.3
 15 -11 -4 5.9 18.7
 -15 -11 4 2.3 4.9
 -15 -11 4 1.7 13.2
 13 -11 -4 0.4 4.3
 13 -11 -4 -7.9 12.5
 -13 -11 4 6.6 8.2
 -13 -11 4 2 2.9
 -13 11 4 -2.6 3
 -13 11 4 -12.4 13.6
 13 11 -4 4.2 13.2
 13 11 -4 5 9.3
 11 -11 -4 8.6 9.4
 -11 -11 4 22.5 3.4
 -11 -11 4 12.8 6
 11 -11 -4 15 9.4
 11 -11 -4 16.8 4.3
 11 11 -4 0.9 10.6
 -11 11 4 1.6 9.8
 11 11 -4 25.6 9
 9 -11 -4 303.07 25.7
 9 -11 -4 298.37 23.7
 -9 -11 4 287.87 22.8
 9 -11 -4 278.87 26.2
 -9 -11 4 284.37 24
 -9 -11 4 325.07 25.5
 9 -11 -4 285.07 23.5
 9 11 -4 243.18 27.7
 9 11 -4 289.97 26.1
 -9 11 4 301.67 26.2
 -9 11 4 303.77 23.8
 7 -11 -4 20.4 3.4
 -7 -11 4 19.4 4.7
 -7 -11 4 17.4 1.9
 7 -11 -4 18.5 3.6
 7 -11 -4 21.8 6.8
 7 -11 -4 16 5.6
 7 11 -4 19.5 6.7
 7 11 -4 9.5 8.1
 -7 11 4 17.2 5.9
 -7 11 4 25 4.5
 -5 -11 4 10.4 2.9
 5 -11 -4 17.8 3.3
 5 -11 -4 8.5 5.2
 5 -11 -4 3.3 3
 5 -11 -4 10.7 4.7
 5 11 -4 14.2 5
 -5 11 4 4.5 2.5
 5 11 -4 16.7 7.3
 -3 -11 4 21.1 4.5
 -3 -11 4 17.9 3
 3 -11 -4 18.3 4.6
 3 -11 -4 20 5.1
 3 -11 -4 11.7 3.9
 3 -11 -4 21.9 4.1
 -3 11 4 32.2 5.6
 -3 11 4 16.9 3.4
 3 11 -4 19.2 5.8
 -3 11 4 17.2 2.9
 3 11 -4 19.7 4.8
 1 -11 -4 357.06 32
 1 -11 -4 446.06 33.2
 -1 -11 4 384.36 31.8
 1 -11 -4 433.56 32.6
 -1 -11 4 409.76 32.1
 -1 11 4 410.06 31.7
 -1 11 4 402.86 32
 1 11 -4 393.76 32.5
 1 11 -4 414.26 32.5
 -1 -11 -4 292.17 23.7
 1 -11 4 293.37 23
 -1 -11 -4 286.97 23.7
 1 -11 4 280.77 22.7
 1 11 4 257.77 23
 1 11 4 295.67 22.7
 -1 11 -4 295.17 23.4
 -1 11 -4 301.77 23.2
 -3 -11 -4 48.8 7.8
 3 -11 4 58.59 5.7
 -3 -11 -4 54.79 8.4
 3 -11 4 62.09 5.7
 -3 11 -4 66.59 7.3
 3 11 4 58.39 5.7
 -3 11 -4 66.89 6.6
 3 11 4 55.49 6.2
 -3 11 -4 58.39 7.4
 3 11 4 66.09 8.9
 -5 -11 -4 3.2 5.1
 -5 -11 -4 3.9 5.1
 -5 -11 -4 5.7 5
 -5 -11 -4 4.5 6
 -5 11 -4 7.9 4.1
 -5 11 -4 2.4 4.2
 -7 -11 -4 55.69 10.5
 -7 11 -4 51.19 8.1
 -7 11 -4 33.2 7.9
 -9 11 -4 112.69 17.6
 -14 -12 4 -5.8 3.7
 14 -12 -4 9.2 5.1
 14 -12 -4 1.3 15.5
 -14 -12 4 -4.5 11
 -14 12 4 11.2 16.6
 -12 -12 4 14.8 7.9
 12 -12 -4 13.8 4.5
 12 -12 -4 18.4 11.7
 12 12 -4 12.7 9.8
 12 12 -4 29.9 14
 -12 12 4 12.1 12.2
 10 -12 -4 445.86 41.9
 -10 -12 4 490.55 39.3
 10 -12 -4 560.74 40.1
 -10 -12 4 469.05 40.5
 -10 -12 4 500.55 42.1
 -10 12 4 529.25 42.9
 10 12 -4 552.64 42.6
 10 12 -4 492.45 43.7
 -8 -12 4 11.3 5.5
 -8 -12 4 7.1 3.8
 8 -12 -4 5.1 3.4
 8 -12 -4 0.8 3.1
 8 -12 -4 5.3 6.4
 8 -12 -4 5.7 8
 8 12 -4 12.1 9.8
 -8 12 4 14.3 7
 8 12 -4 5.2 7.1
 -8 12 4 2.2 3.8
 -6 -12 4 72.29 8.5
 6 -12 -4 88.19 11.9
 6 -12 -4 87.39 9.3
 -6 -12 4 83.29 8.2
 6 -12 -4 99.69 10.7
 6 -12 -4 79.59 8.2
 -6 -12 4 93.69 12.5
 -6 12 4 67.29 10.5
 6 12 -4 71.19 13.7
 6 12 -4 90.59 11.4
 -6 12 4 89.19 8.1
 4 -12 -4 422.36 34.1
 4 -12 -4 497.15 34.9
 4 -12 -4 487.45 34.7
 -4 -12 4 406.16 33.6
 4 -12 -4 376.96 33.7
 4 12 -4 475.35 34.9
 -4 12 4 410.06 33.5
 4 12 -4 359.16 35.5
 -4 12 4 360.26 33.7
 -4 12 4 477.75 34.6
 -2 -12 4 38.8 6.9
 2 -12 -4 65.09 7.9
 2 -12 -4 38.4 6.8
 2 -12 -4 54.29 5.8
 -2 12 4 34.2 5.8
 2 12 -4 43.8 8.2
 -2 12 4 47.6 7.6
 2 12 -4 48.1 7.5
 -2 12 4 50.59 5.1
 0 -12 -4 39 6.8
 0 -12 -4 32.3 5.7
 0 -12 4 20.6 4.2
 0 -12 4 30.6 5.3
 0 12 -4 32.5 5
 0 12 -4 23.8 5
 0 12 4 24.1 4.3
 0 12 4 26.4 4.1
 -2 -12 -4 340.87 26.9
 2 -12 4 318.27 25.6
 2 -12 4 299.37 25.7
 -2 -12 -4 312.47 26.7
 -2 12 -4 369.06 26.4
 2 12 4 342.87 25.6
 2 12 4 290.57 25.9
 4 -12 4 37.2 5.1
 -4 -12 -4 49.6 8.5
 4 -12 4 38.2 4.8
 -4 -12 -4 53.19 8.6
 -4 12 -4 37.4 7
 4 12 4 47.3 4.8
 -4 12 -4 37.8 7.2
 4 12 4 40 5.6
 -4 12 -4 38.6 7.1
 -6 -12 -4 39.1 7.7
 -6 -12 -4 30.2 6.7
 -6 -12 -4 38.3 7.6
 -6 12 -4 41.3 6.4
 -6 12 -4 20.7 6.3
 -8 12 -4 50.39 10
 -15 -13 4 -0.1 5
 -13 -13 4 -7.9 9.9
 13 -13 -4 6.2 5.2
 -13 -13 4 5.1 3.5
 -13 13 4 2.3 15.9
 -11 -13 4 80.69 7.8
 11 -13 -4 78.89 9.3
 11 -13 -4 120.79 17.3
 -11 13 4 119.09 19.4
 11 13 -4 103.49 19.1
 11 13 -4 97.19 16.5
 9 -13 -4 38.8 11.2
 -9 -13 4 33 8.3
 -9 -13 4 33.4 3.6
 9 -13 -4 23.2 5
 -9 -13 4 32.9 9.9
 9 -13 -4 24.6 8.6
 -9 -13 4 45.5 7.9
 -9 13 4 47.7 10
 9 13 -4 56.59 12.9
 9 13 -4 49.7 10
 -7 -13 4 37.3 7
 7 -13 -4 20.7 4.3
 -7 -13 4 39.2 9.3
 -7 -13 4 23.8 4.9
 7 -13 -4 34.9 7.5
 7 -13 -4 39.8 9.1
 -7 13 4 42.1 8
 7 13 -4 21.8 8.1
 7 13 -4 28.8 11.4
 -7 13 4 25.7 4.7
 -5 -13 4 1.1 6.8
 5 -13 -4 7.9 7
 5 -13 -4 2.7 3.3
 -5 -13 4 6 3.3
 5 -13 -4 5.1 3.5
 5 -13 -4 22.7 9.6
 5 13 -4 -6.7 8.3
 -5 13 4 6.5 3.4
 -5 13 4 11.4 5.7
 5 13 -4 -2.7 5.7
 -5 13 4 6.9 3.6
 3 -13 -4 232.28 21.5
 3 -13 -4 255.27 21
 -3 -13 4 281.47 20.7
 -3 -13 4 211.58 19.5
 3 -13 -4 238.28 19.8
 3 -13 -4 258.77 20.7
 -3 13 4 235.08 19.8
 -3 13 4 267.57 20.9
 3 13 -4 207.28 22.2
 -3 13 4 229.98 19.4
 -1 -13 4 145.69 13.7
 1 -13 -4 166.98 15.1
 1 -13 -4 162.98 14.5
 -1 -13 4 147.89 12.8
 -1 13 4 189.88 15.3
 -1 13 4 145.29 13.3
 -1 13 4 141.49 12.7
 1 13 -4 137.69 14.4
 1 -13 4 60.69 6.5
 -1 -13 -4 49 8.9
 1 -13 4 57.09 7.5
 1 13 4 58.59 7.4
 -1 13 -4 62.99 8.2
 1 13 4 65.69 6.3
 -1 13 -4 48.7 8.8
 -1 13 -4 73.49 8.7
 -3 -13 -4 64.59 9.7
 -3 -13 -4 61.89 9.7
 3 -13 4 52.69 6.3
 3 13 4 56.09 7
 3 13 4 63.99 6.1
 -3 13 -4 45.3 8.3
 -3 13 -4 50.89 8.8
 -5 -13 -4 88.19 11.7
 5 -13 4 82.89 7.8
 -5 -13 -4 91.89 12.2
 -5 13 -4 70.29 10.6
 -5 13 -4 101.59 10.8
 -5 13 -4 73.89 10.3
 -7 13 -4 37.3 9.3
 -7 13 -4 41.7 8.2
 -14 -14 4 0.4 13.2
 -14 -14 4 7.8 4.8
 14 -14 -4 8.2 19.4
 -12 -14 4 37.1 5.3
 12 -14 -4 56.59 15.1
 -12 -14 4 51.39 10.2
 12 -14 -4 33.7 6.3
 12 14 -4 17.8 20.5
 -10 -14 4 1.2 6
 10 -14 -4 -1.4 4.3
 10 -14 -4 5.3 11.3
 -10 -14 4 -1.4 2
 10 -14 -4 -7.5 22.9
 -10 14 4 2.8 10.4
 10 14 -4 8.9 12.7
 10 14 -4 5 14.5
 8 -14 -4 3.2 9.5
 -8 -14 4 -12.6 10.8
 8 -14 -4 3.2 3.9
 8 -14 -4 4.7 9.2
 -8 -14 4 -0.8 1.4
 -8 -14 4 -1.6 6.4
 -8 -14 4 1.4 4.7
 -8 14 4 -3.2 8.6
 8 14 -4 6.9 8.9
 8 14 -4 4.8 13.2
 6 -14 -4 65.59 7.2
 6 -14 -4 51.19 7.4
 -6 -14 4 75.59 14.1
 6 -14 -4 51.39 9
 -6 -14 4 55.59 7.6
 6 14 -4 32.5 12.7
 6 14 -4 70.89 11.9
 -6 14 4 45.9 7.2
 -6 14 4 62.79 7
 4 -14 -4 46.6 8.1
 4 -14 -4 62.39 7.1
 4 -14 -4 58.09 11.3
 -4 -14 4 50.69 7
 4 -14 -4 78.09 10.1
 -4 -14 4 55.39 8.8
 -4 14 4 75.29 10.1
 -4 14 4 55.29 6.7
 -4 14 4 59.89 7.3
 4 14 -4 51.79 11.1
 4 14 -4 74.29 10.5
 2 -14 -4 463.75 34.6
 -2 -14 4 500.75 34.3
 -2 -14 4 370.56 34
 2 -14 -4 409.66 34.9
 2 -14 -4 425.96 34.7
 2 14 -4 422.86 34.6
 2 14 -4 396.06 34.9
 -2 14 4 400.86 33.6
 -2 14 4 404.86 33.2
 0 -14 4 20.8 3.9
 0 -14 -4 24.7 6.2
 0 -14 -4 19.8 6.8
 0 14 -4 23.1 5.9
 0 14 4 24.8 5
 0 14 -4 21.8 6.1
 0 14 4 24.6 4.8
 -2 -14 -4 12.9 6.8
 -2 -14 -4 6.8 6.4
 2 -14 4 14.6 3.8
 -2 14 -4 15.7 6
 2 14 4 17 3.7
 -2 14 -4 14.9 6.6
 -4 -14 -4 65.19 9.4
 4 -14 4 48.7 6.8
 -4 -14 -4 65.69 10.9
 4 14 4 44.9 6.3
 4 14 4 61.99 7.6
 -4 14 -4 53.99 9.5
 -6 14 -4 33.9 8.2
 -6 14 -4 27.5 8.1
 -6 14 -4 21.1 7.4
 -13 -15 4 2.4 4.2
 13 -15 -4 7 18.5
 -13 -15 4 15.9 13.9
 11 -15 -4 -5.4 13.2
 11 -15 -4 12.1 5.2
 -11 -15 4 21.9 8.8
 11 15 -4 5.4 18.5
 -11 15 4 31.1 15
 9 -15 -4 41.2 14.8
 -9 -15 4 63.69 10
 9 -15 -4 69.79 13
 -9 -15 4 54.59 5.6
 9 -15 -4 69.59 8.2
 9 15 -4 90.89 18.7
 -9 15 4 83.69 13.8
 9 15 -4 88.79 16.8
 -7 -15 4 133.49 12.2
 7 -15 -4 95.29 18.4
 7 -15 -4 102.99 15.6
 7 -15 -4 99.19 11.4
 7 15 -4 149.88 17.3
 7 15 -4 134.49 19.6
 -7 15 4 151.28 16.4
 5 -15 -4 33.3 9.9
 5 -15 -4 28.4 8.2
 -5 -15 4 29.8 5.1
 5 15 -4 43.7 8.9
 5 15 -4 20.8 12.7
 -5 15 4 26.2 5.6
 -5 15 4 50.49 8.6
 -3 -15 4 126.59 12.2
 3 -15 -4 143.09 14.8
 3 -15 -4 136.29 15.9
 3 15 -4 136.29 15.1
 -3 15 4 125.99 12
 -3 15 4 142.49 12.8
 3 15 -4 142.99 17.5
 1 -15 -4 260.87 26.3
 -1 -15 4 306.37 24.4
 1 -15 -4 340.47 26.3
 1 15 -4 281.57 25.9
 -1 15 4 346.47 26.1
 -1 15 4 275.07 24.8
 1 15 -4 288.67 25.9
 -1 15 4 313.87 24.3
 -1 -15 -4 174.58 15.6
 -1 -15 -4 153.48 16.4
 1 -15 4 131.59 12.8
 1 15 4 140.19 13.1
 -1 15 -4 156.38 14.9
 -1 15 -4 128.99 15.5
 1 15 4 142.89 13.6
 -3 -15 -4 19.9 7.7
 3 -15 4 1.2 4.1
 -3 -15 -4 0.1 8.1
 -3 15 -4 10.3 6.6
 3 15 4 -4 5
 -3 15 -4 1.9 7.3
 3 15 4 1.6 3.9
 5 -15 4 26.8 5
 -5 15 -4 29.7 8
 5 15 4 29.9 6
 5 15 4 23.5 4.9
 -7 15 -4 72.99 12.8
 -12 -16 4 27.6 12.1
 -12 -16 4 17.1 4.1
 12 -16 -4 18.5 18.1
 10 -16 -4 10.8 5.3
 -10 -16 4 16.5 2.9
 10 -16 -4 22.5 14.1
 -10 -16 4 13.8 7.8
 -10 16 4 30.9 14.7
 8 -16 -4 104.39 17.8
 8 -16 -4 101.59 17.2
 -8 -16 4 108.49 12.6
 8 16 -4 120.49 19
 8 16 -4 103.39 21.3
 -8 16 4 123.99 18.4
 -6 -16 4 18.1 5.7
 6 -16 -4 20.9 12
 6 -16 -4 18.7 9
 6 16 -4 21.7 10
 -6 16 4 25.7 9.5
 -6 16 4 7.2 5.5
 6 16 -4 4.6 15.2
 4 -16 -4 37.4 10.4
 -4 -16 4 25 5.1
 4 -16 -4 28.2 8.2
 -4 16 4 20.5 5.6
 4 16 -4 23.8 8.9
 4 16 -4 16.5 12.3
 -4 16 4 25.1 8.7
 2 -16 -4 9.3 8.7
 2 -16 -4 -3.5 7.3
 -2 -16 4 0.6 4.2
 2 16 -4 -4.6 8.5
 2 16 -4 -3.9 7.3
 -2 16 4 -8.8 7
 -2 16 4 4.9 5.2
 0 -16 -4 28.3 7.9
 0 16 4 18.3 6
 0 16 4 11.8 4.5
 0 16 -4 16.4 7.6
 0 16 -4 7.9 8.8
 0 16 -4 2 7.3
 -2 -16 -4 63.79 12.1
 -2 -16 -4 71.69 13.5
 2 -16 4 57.69 8.4
 2 16 4 70.39 7.9
 -2 16 -4 65.59 11.8
 2 16 4 43.8 7.9
 4 -16 4 23.1 6.8
 4 16 4 33.5 7
 -4 16 -4 40.1 9
 -6 16 -4 45.8 11.1
 -11 -17 4 4.6 10.8
 -11 -17 4 -4.2 3.2
 11 -17 -4 -9.7 17.5
 -9 -17 4 -5 13.5
 9 -17 -4 -0.9 13.9
 9 17 -4 2.8 23.2
 -9 17 4 3.1 13.3
 -7 -17 4 2.5 6.5
 7 -17 -4 5.1 16.2
 7 -17 -4 -6.8 10.6
 -7 17 4 -1.5 6.7
 7 17 -4 16.8 12.6
 7 17 -4 -8.5 20.2
 -7 17 4 -9.1 11.4
 5 -17 -4 44.6 13.3
 -5 -17 4 30.7 6
 5 -17 -4 15.8 9.7
 -5 17 4 15 7.6
 5 17 -4 17.1 16.1
 -5 17 4 28.3 10.2
 3 -17 -4 23.6 11.6
 -3 -17 4 43.2 7.5
 3 -17 -4 12.8 8.9
 -3 17 4 32.7 6.7
 3 17 -4 24.7 12.7
 -3 17 4 31.8 9.2
 3 17 -4 25.7 9.9
 1 -17 -4 -5.6 8.1
 1 -17 -4 11.8 10.7
 1 17 -4 7.5 8.3
 1 17 -4 7.4 9.3
 -1 17 4 5.3 6.1
 1 -17 4 -1.8 5
 -1 -17 -4 4.5 8.5
 -1 -17 -4 1 10.4
 -1 17 -4 0.5 8.5
 1 17 4 2.1 6.6
 -3 17 -4 20.2 9.3
 3 17 4 12.1 7.2
 -5 17 -4 -8.2 10.2
 -12 -18 4 3.5 15.7
 -10 -18 4 5.8 10.1
 10 -18 -4 16.9 17.7
 -10 18 4 4.3 32.6
 8 -18 -4 19.9 14.2
 -8 -18 4 -1.9 8.1
 -8 18 4 -2.7 14.5
 8 18 -4 4.2 26.1
 -6 -18 4 -6.4 6.5
 6 -18 -4 -2.2 11.7
 -6 18 4 15.8 12.3
 -6 18 4 4.3 7.4
 6 18 -4 2.6 12.8
 6 18 -4 -0.5 21.8
 -4 -18 4 164.08 17.7
 4 -18 -4 222.18 21.9
 4 -18 -4 194.98 28.6
 -4 18 4 232.98 21.7
 4 18 -4 202.58 30
 4 18 -4 229.58 22.8
 -4 18 4 166.98 18.6
 2 -18 -4 20.7 13.1
 -2 -18 4 -0.9 5.5
 2 18 -4 7 10.4
 -2 18 4 22.3 11.1
 2 18 -4 9 12.5
 0 -18 -4 28.1 10.8
 0 -18 -4 23.7 12.8
 0 -18 4 22.9 6.1
 0 18 4 27.8 8
 0 18 -4 5.4 10.5
 0 18 -4 2.2 10.4
 -2 18 -4 49.99 11.1
 2 18 4 30 8.9
 4 18 4 16.6 8.9
 9 -19 -4 16.1 18.2
 -9 -19 4 1.3 10.6
 7 -19 -4 19.9 15.9
 -7 -19 4 14.4 9.4
 -7 19 4 20.1 15.9
 -5 -19 4 3.9 7.1
 5 -19 -4 -5.7 15.8
 -5 19 4 2.9 12.7
 5 19 -4 -3.2 24.1
 3 -19 -4 25.9 15.6
 3 -19 -4 37.6 13.2
 -3 -19 4 28.6 7.5
 -3 19 4 27.8 8.8
 -3 19 4 30.9 12.1
 3 19 -4 29.5 18.2
 1 -19 -4 6.3 15.7
 1 -19 -4 14.2 12.6
 1 19 -4 23.2 12.3
 -1 19 4 15.1 8.7
 1 19 4 9.1 9.1
 3 19 4 1.9 9.8
 8 -20 -4 2.9 19.7
 6 -20 -4 26.6 16.7
 -6 20 4 20.7 22.2
 4 -20 -4 5.7 15.3
 -4 20 4 9 14.8
 -5 21 4 18.8 19.2
 -16 0 5 161.58 21.5
 16 0 -5 124.59 15.1
 -16 0 5 147.09 13.1
 14 0 -5 46.9 7.3
 -14 0 5 42.5 5.6
 14 0 -5 51.39 9.2
 -14 0 5 70.69 11.4
 12 0 -5 -0.3 6.5
 12 0 -5 5.1 4.9
 12 0 -5 7.7 2.8
 -12 0 5 10 4.4
 -12 0 5 12.3 2.6
 -12 0 5 25.5 6.1
 10 0 -5 1231.18 100.59
 10 0 -5 1157.78 100.89
 -10 0 5 1380.86 100.39
 10 0 -5 1327.17 99.99
 -10 0 5 1271.27 99.89
 -10 0 5 1377.06 100.49
 -8 0 5 4841.72 410.76
 8 0 -5 5390.36 410.86
 -8 0 5 5376.26 411.06
 -8 0 5 5703.43 411.16
 6 0 -5 14.7 2.4
 -6 0 5 10.6 2.3
 -6 0 5 10.8 2.4
 6 0 -5 11.2 3.3
 6 0 -5 14.2 2.6
 4 0 -5 4 1.7
 4 0 -5 3.3 2.2
 -4 0 5 5 1.6
 4 0 -5 4.5 2
 2 0 -5 2050.49 154.68
 -2 0 5 1932.11 154.58
 2 0 -5 2028.6 154.68
 -2 0 -5 297.37 24.2
 -4 0 -5 72.99 9.7
 -6 0 -5 7.8 6.1
 -8 0 -5 360.16 33.8
 -8 0 -5 427.26 32.1
 17 -1 -5 9.7 7.7
 -17 -1 5 6.9 4.9
 -17 -1 5 15.6 16.7
 -17 1 5 7.4 16.8
 17 1 -5 18.2 8.3
 -15 -1 5 36.6 6
 -15 -1 5 34.4 9.9
 15 -1 -5 63.29 11.9
 15 -1 -5 54.29 9.3
 15 1 -5 60.19 12
 -15 1 5 43.8 11.3
 -15 1 5 43 6.1
 13 -1 -5 20.7 3.9
 -13 -1 5 25.3 7.5
 13 -1 -5 18.5 8.1
 -13 -1 5 14.5 5.4
 13 -1 -5 17 5.8
 -13 -1 5 19.6 3.6
 -13 1 5 21.4 3.3
 13 1 -5 33.5 8.5
 -13 1 5 21.6 7
 13 1 -5 20.6 4
 -13 1 5 28.7 6.9
 13 1 -5 17.3 6
 11 -1 -5 54.79 5.5
 -11 -1 5 45.3 6.7
 -11 -1 5 49.99 4.9
 11 -1 -5 50.79 7.2
 -11 -1 5 58.49 8
 -11 1 5 45.9 7.2
 11 1 -5 45.3 5.4
 -11 1 5 49.3 7.5
 11 1 -5 53.79 9.7
 -11 1 5 56.99 5
 11 1 -5 52.09 7.7
 -9 -1 5 39.2 4.2
 9 -1 -5 40.7 4.6
 9 -1 -5 58.09 6.1
 -9 -1 5 40.7 5.2
 9 -1 -5 43.9 7.6
 -9 -1 5 45.3 5.9
 9 1 -5 51.09 6.2
 -9 1 5 37.1 5.8
 -9 1 5 58.19 6.2
 9 1 -5 56.29 7.7
 -9 1 5 48.1 4.3
 7 -1 -5 5 1.8
 7 -1 -5 9.4 3.7
 7 -1 -5 10.8 2.7
 -7 -1 5 5.7 2.6
 -7 -1 5 4.2 2
 7 1 -5 7.1 2.8
 -7 1 5 6.4 2.3
 -7 1 5 4.3 2.3
 7 1 -5 14.5 3.7
 5 -1 -5 340.37 24.5
 5 -1 -5 312.47 24.2
 -5 -1 5 266.47 23.9
 5 -1 -5 298.97 24.1
 5 1 -5 300.17 23.9
 5 1 -5 352.56 24.2
 5 1 -5 310.27 24.4
 -5 1 5 268.37 23.9
 3 -1 -5 0 1.4
 3 -1 -5 3.5 1.8
 3 1 -5 1.8 1.8
 -3 1 5 1.9 1.7
 3 1 -5 3.2 2
 1 -1 -5 10.9 1.9
 1 -1 -5 15.3 2.3
 1 -1 -5 13.6 2.1
 1 1 -5 16.5 1.9
 1 1 -5 10.3 2
 -1 1 5 15.5 2
 1 1 -5 14.1 2.5
 -1 1 -5 1519.15 117.89
 -3 -1 -5 107.29 9.8
 -3 1 -5 87.99 9.9
 -5 -1 -5 41.1 7.9
 -5 1 -5 33.7 6.4
 -7 -1 -5 253.37 21.3
 -7 1 -5 212.28 21.5
 -16 -2 5 28.4 11.2
 16 -2 -5 38 7.7
 16 2 -5 19.3 8.6
 -16 2 5 33.4 13.2
 -16 2 5 33 5.3
 14 -2 -5 34.4 9.7
 14 -2 -5 35.9 6.9
 -14 -2 5 20.4 7.2
 -14 -2 5 28.8 4.8
 14 2 -5 49.2 8.1
 -14 2 5 31.4 5.1
 14 2 -5 54.59 10.4
 14 2 -5 46.4 7
 -14 2 5 30.8 8.8
 12 -2 -5 53.99 8.2
 -12 -2 5 62.19 9.9
 12 -2 -5 49.7 6.4
 -12 -2 5 44.3 8
 12 -2 -5 59.99 11.4
 -12 -2 5 69.49 5.8
 12 2 -5 73.89 6.8
 -12 2 5 62.79 6.1
 12 2 -5 72.39 9.3
 12 2 -5 70.79 11.6
 -12 2 5 62.09 9
 10 -2 -5 165.38 14.1
 -10 -2 5 150.08 14.4
 -10 -2 5 176.88 12.8
 -10 -2 5 162.98 13.7
 10 -2 -5 138.09 13.1
 10 -2 -5 146.39 15.2
 10 2 -5 156.18 15.6
 -10 2 5 176.48 14
 -10 2 5 164.58 14.1
 10 2 -5 155.98 13.1
 10 2 -5 190.58 14.6
 -10 2 5 142.39 12.9
 8 -2 -5 195.38 17.5
 -8 -2 5 227.38 17.3
 -8 -2 5 225.58 18.1
 8 -2 -5 221.08 18.1
 -8 -2 5 218.58 17.8
 8 -2 -5 209.88 18.7
 -8 2 5 227.08 18.1
 8 2 -5 227.98 18.9
 8 2 -5 245.48 18.4
 8 2 -5 224.38 17.5
 -8 2 5 203.68 17.9
 -6 -2 5 59.09 5.7
 6 -2 -5 67.69 6.1
 -6 -2 5 72.79 6
 6 -2 -5 55.99 5.7
 6 -2 -5 69.09 6.8
 6 2 -5 51.69 5.3
 6 2 -5 69.49 6.3
 6 2 -5 54.79 6.9
 -6 2 5 66.09 6.1
 -6 2 5 62.69 5.8
 4 -2 -5 12.4 2.7
 4 -2 -5 18.4 3.4
 -4 -2 5 16.4 2.6
 -4 2 5 13.4 2.3
 4 2 -5 16.9 2.9
 -4 2 5 11.6 2.4
 4 2 -5 20.8 3.6
 4 2 -5 13.4 2.3
 2 -2 -5 13.9 2.6
 2 -2 -5 14 2.4
 -2 -2 5 14.3 2.1
 2 2 -5 18.1 2.6
 -2 2 5 11.6 2.1
 0 -2 -5 2494.95 199.88
 0 -2 -5 2690.83 199.88
 0 -2 -5 2762.52 199.88
 0 2 -5 2415.26 200.28
 -2 -2 -5 57.69 5.1
 -2 2 -5 51.89 7
 -4 -2 -5 87.59 9
 -4 -2 -5 78.79 7.4
 -4 2 -5 75.69 9.5
 -6 -2 -5 82.49 8
 -6 -2 -5 67.59 9.9
 -6 2 -5 63.39 10.7
 -8 -2 -5 28.9 6.8
 -8 -2 -5 17.4 7.6
 -17 -3 5 -0.3 14.4
 17 -3 -5 4.1 7.3
 -17 -3 5 3.3 4.8
 -17 3 5 -3.5 17
 -15 -3 5 0.9 8.2
 15 -3 -5 2.7 6
 15 -3 -5 4.3 11.5
 -15 -3 5 1 3.2
 15 3 -5 2.8 7.5
 -15 3 5 8.9 10.6
 -15 3 5 3.5 3.6
 15 3 -5 0.6 11.5
 -13 -3 5 197.48 17.6
 13 -3 -5 220.08 19
 -13 -3 5 234.68 19.5
 13 -3 -5 241.18 21.5
 -13 -3 5 238.88 21.4
 -13 3 5 236.38 17.9
 13 3 -5 210.68 18.2
 -13 3 5 218.28 20.4
 -13 3 5 215.58 20.1
 13 3 -5 209.58 20
 13 3 -5 188.38 21.9
 -11 -3 5 206.08 17.1
 11 -3 -5 217.18 17.5
 -11 -3 5 232.78 19.2
 11 -3 -5 190.08 19.7
 -11 -3 5 196.28 18
 11 -3 -5 221.08 18.3
 -11 3 5 242.68 18.4
 11 3 -5 216.28 17.5
 11 3 -5 193.18 18.9
 -11 3 5 238.38 17.8
 -11 3 5 222.08 18.7
 11 3 -5 198.58 20.3
 -9 -3 5 18.4 2.4
 -9 -3 5 17.6 4.3
 9 -3 -5 22.6 3.4
 9 -3 -5 13.4 5.4
 9 -3 -5 22.2 4.1
 -9 3 5 27.1 4.7
 9 3 -5 20.4 4.6
 9 3 -5 20.5 3.1
 9 3 -5 33.7 6.2
 -9 3 5 17.1 2.7
 7 -3 -5 1922.31 163.78
 -7 -3 5 2028.3 163.88
 7 -3 -5 2148.29 164.08
 7 -3 -5 2321.57 164.38
 -7 -3 5 1972.5 163.78
 7 3 -5 2157.18 164.38
 7 3 -5 2231.98 164.18
 -7 3 5 2082.29 163.98
 -7 3 5 2036.7 164.08
 7 3 -5 2298.97 163.68
 -5 -3 5 217.68 18.9
 5 -3 -5 261.17 19.5
 5 -3 -5 252.67 19.2
 -5 -3 5 217.78 18.8
 -5 3 5 243.68 19.3
 5 3 -5 257.17 19.3
 5 3 -5 257.97 19.7
 5 3 -5 224.58 18.8
 -5 3 5 235.48 19
 3 -3 -5 309.07 23.6
 -3 -3 5 282.07 23.3
 3 -3 -5 293.17 23.5
 3 -3 -5 338.17 23.7
 -3 3 5 299.27 23.5
 3 3 -5 285.17 23.7
 3 3 -5 282.47 23.4
 1 -3 -5 512.35 42.7
 1 -3 -5 554.24 42.7
 1 -3 -5 537.35 42.7
 1 3 -5 506.75 42.9
 -1 3 5 624.54 42.7
 1 3 -5 556.74 42.5
 -1 -3 -5 644.64 50.29
 -1 -3 -5 675.43 50.39
 -1 -3 -5 695.43 50.39
 -1 3 -5 577.64 50.79
 -3 -3 -5 963.7 66.89
 -3 -3 -5 848.22 65.69
 -3 -3 -5 847.02 65.99
 -3 -3 -5 866.81 65.69
 -3 3 -5 728.23 66.59
 -5 -3 -5 6.6 4.4
 -5 -3 -5 8.5 3.5
 -5 3 -5 12.9 5.4
 -7 -3 -5 27.4 5.7
 -7 3 -5 12.1 7.7
 -9 3 -5 270.97 26.7
 -16 -4 5 34.1 11.9
 -16 -4 5 30.8 5.2
 16 -4 -5 31.3 7.5
 -16 4 5 39.8 14.8
 16 4 -5 33.8 9.7
 -16 4 5 32.1 5.6
 14 -4 -5 11.7 5.6
 -14 -4 5 1.4 7.2
 14 -4 -5 14.1 9.9
 -14 -4 5 25.7 4.3
 14 4 -5 20.4 5.7
 14 4 -5 42.2 10.9
 -14 4 5 28.8 9
 -14 4 5 16 3.7
 14 4 -5 10.5 7.5
 -12 -4 5 71.79 10.8
 12 -4 -5 65.49 8.5
 12 -4 -5 62.99 12
 -12 -4 5 57.79 6.2
 12 -4 -5 82.09 7.4
 -12 -4 5 66.19 8.8
 12 4 -5 73.79 7.4
 12 4 -5 75.99 10.4
 -12 4 5 63.29 9.6
 -10 -4 5 373.76 29.1
 10 -4 -5 352.56 29.7
 10 -4 -5 358.16 28.1
 10 -4 -5 350.96 28.8
 -10 -4 5 334.17 27.8
 -10 -4 5 363.66 28.5
 -10 4 5 343.57 28
 -10 4 5 384.66 28.7
 -10 4 5 345.97 28.9
 8 -4 -5 72.49 7.1
 8 -4 -5 79.69 9.3
 8 -4 -5 73.39 7.7
 -8 -4 5 73.09 8
 -8 -4 5 83.19 6.5
 -8 -4 5 87.99 7.5
 8 4 -5 83.59 6.9
 -8 4 5 82.69 8.1
 8 4 -5 77.19 8.5
 8 4 -5 79.79 9.9
 -6 -4 5 1632.74 130.09
 6 -4 -5 1786.12 130.49
 6 -4 -5 1686.03 130.29
 -6 -4 5 1541.35 129.99
 6 -4 -5 1601.34 130.19
 -6 4 5 1673.83 130.39
 6 4 -5 1682.53 129.89
 6 4 -5 1741.53 130.79
 6 4 -5 1794.12 130.49
 -6 4 5 1687.83 130.09
 4 -4 -5 112.49 10
 4 4 -5 124.19 9.5
 4 4 -5 124.79 10.2
 -4 4 5 118.79 9.8
 2 -4 -5 566.74 42.3
 2 -4 -5 528.05 42.2
 -2 -4 5 504.55 41.9
 2 -4 -5 566.44 42.2
 -2 4 5 622.24 42.2
 2 4 -5 541.55 42.2
 2 4 -5 470.05 42.2
 2 4 -5 532.85 42.1
 0 -4 -5 882.81 64.79
 0 -4 -5 875.31 64.69
 0 -4 -5 854.01 64.69
 0 4 -5 724.63 65.29
 -2 -4 -5 134.19 11
 -2 -4 -5 142.39 11
 -2 -4 -5 137.09 11.1
 -2 4 -5 120.69 12
 -4 -4 -5 18.6 2.9
 -4 -4 -5 8 3.4
 -4 -4 -5 13 2.5
 -4 -4 -5 17 4.5
 -4 4 -5 16.9 5.2
 -6 -4 -5 264.07 20.9
 -6 -4 -5 260.47 21.9
 -6 4 -5 229.48 22.3
 -8 -4 -5 11.7 7.2
 -8 4 -5 0.7 9.4
 -17 -5 5 1.5 14.9
 -17 -5 5 -0.9 4.7
 -17 5 5 -2.2 18.7
 15 -5 -5 125.19 12.4
 -15 -5 5 98.89 10.1
 -15 -5 5 121.69 16
 -15 5 5 94.39 10.6
 15 5 -5 110.19 16.9
 -15 5 5 118.39 19
 15 5 -5 133.19 15.6
 13 -5 -5 -2.6 4.6
 -13 -5 5 5.3 5.8
 -13 -5 5 -3.2 9.4
 13 -5 -5 -0.4 5.1
 13 -5 -5 5.1 8.8
 -13 -5 5 1.2 2.5
 13 5 -5 -8.3 9.2
 13 5 -5 3.5 4.7
 -13 5 5 3.5 2.8
 13 5 -5 8.7 7.3
 -11 -5 5 388.16 30.8
 -11 -5 5 418.96 31.8
 -11 -5 5 404.76 32.4
 11 -5 -5 368.26 31.1
 11 -5 -5 403.86 31.8
 11 -5 -5 343.77 32.9
 11 5 -5 407.76 31.3
 -11 5 5 409.36 32.4
 -11 5 5 431.66 31.1
 11 5 -5 348.97 32.6
 11 5 -5 401.96 33.6
 9 -5 -5 0.7 5.1
 9 -5 -5 0.5 2.2
 -9 -5 5 3 2.6
 9 -5 -5 6.1 3.3
 -9 -5 5 4.7 1.2
 -9 -5 5 -0.4 3.9
 -9 5 5 7 3.2
 9 5 -5 10.3 6
 9 5 -5 5.4 2.3
 9 5 -5 2.7 4.3
 7 -5 -5 74.19 7.1
 -7 -5 5 75.59 7.3
 7 -5 -5 77.99 8.3
 -7 -5 5 65.09 6.8
 -7 5 5 77.39 8.1
 7 5 -5 88.79 8.3
 7 5 -5 80.69 6.6
 7 5 -5 80.29 9.6
 5 -5 -5 579.24 41.9
 -5 -5 5 476.45 41.4
 5 -5 -5 603.04 42.1
 5 -5 -5 521.65 42
 -5 5 5 561.24 42
 5 5 -5 481.85 42.3
 5 5 -5 535.55 42
 -5 5 5 518.05 41.6
 -3 -5 5 558.64 48.9
 3 -5 -5 665.43 49.2
 3 -5 -5 645.64 49.3
 3 -5 -5 652.83 49.3
 -3 5 5 674.23 49
 3 5 -5 656.03 49.3
 -3 5 5 560.74 48.9
 3 5 -5 642.44 49.5
 1 -5 -5 1362.56 106.19
 1 -5 -5 1369.66 106.19
 1 -5 -5 1407.86 106.29
 1 5 -5 1306.67 106.09
 1 5 -5 1348.57 105.99
 -1 5 5 1438.66 106.19
 -1 -5 -5 799.02 57.79
 -1 -5 -5 732.13 57.69
 -1 -5 -5 793.92 57.79
 -1 5 -5 647.34 57.89
 -3 -5 -5 50.29 5.3
 -3 -5 -5 50.09 5.4
 -3 -5 -5 49.8 6.7
 -3 5 -5 45.2 6.9
 -5 -5 -5 180.48 14.6
 -5 -5 -5 185.78 14
 -5 -5 -5 157.18 13.6
 -5 -5 -5 145.59 15.4
 -7 -5 -5 6.2 5.9
 -7 -5 -5 0.4 5.9
 -7 -5 -5 1.7 2.5
 -7 5 -5 -5.8 7.8
 -9 5 -5 -3.6 10.4
 16 -6 -5 63.89 9.7
 -16 -6 5 45.8 13.6
 -16 -6 5 39.3 7.1
 16 6 -5 69.69 14.2
 -16 6 5 48.6 20.3
 14 -6 -5 127.69 21
 -14 -6 5 191.58 17.5
 14 -6 -5 167.18 15.2
 -14 -6 5 149.29 13.4
 14 6 -5 151.68 17.9
 14 6 -5 148.29 18
 14 6 -5 127.69 22.9
 -14 6 5 165.98 19.6
 -14 6 5 181.48 14.2
 -12 -6 5 63.99 5.8
 -12 -6 5 63.99 9.9
 12 -6 -5 61.59 10.5
 12 -6 -5 67.59 7.3
 12 -6 -5 67.49 8.4
 -12 6 5 54.49 6.4
 -12 6 5 67.19 9.1
 12 6 -5 57.99 11
 12 6 -5 53.99 11
 -12 6 5 69.59 11.3
 -10 -6 5 364.66 30
 10 -6 -5 387.56 30.5
 -10 -6 5 400.26 31.5
 -10 -6 5 358.16 30.7
 10 -6 -5 395.26 31
 10 -6 -5 367.26 32.3
 -10 6 5 402.66 30.9
 10 6 -5 393.86 30.7
 10 6 -5 318.57 32.5
 -10 6 5 438.26 31.8
 -10 6 5 404.56 30.4
 8 -6 -5 792.62 63.09
 -8 -6 5 848.42 62.89
 -8 -6 5 727.83 62.99
 8 -6 -5 908.81 63.79
 -8 -6 5 840.52 62.39
 8 -6 -5 766.12 62.79
 8 6 -5 884.21 63.69
 8 6 -5 714.23 63.89
 8 6 -5 806.72 62.69
 -8 6 5 785.42 62.89
 6 -6 -5 12 3
 6 -6 -5 24.4 4
 -6 -6 5 21.1 3.4
 -6 -6 5 16.3 2.6
 -6 6 5 16.2 2.9
 6 6 -5 18.8 5.1
 4 -6 -5 171.38 15.3
 4 -6 -5 211.48 15.1
 4 -6 -5 168.98 14.8
 4 -6 -5 188.18 15.1
 -4 -6 5 168.68 14.5
 -4 6 5 170.48 14.5
 4 6 -5 194.58 15.1
 -4 6 5 161.08 14.5
 -4 6 5 202.28 15
 4 6 -5 183.88 15.7
 -2 -6 5 1804.02 145.19
 2 -6 -5 1885.01 145.59
 -2 -6 5 2141.29 145.29
 2 -6 -5 1955.6 145.59
 2 -6 -5 1798.62 145.49
 -2 6 5 1885.41 145.49
 2 6 -5 1851.31 145.49
 -2 6 5 1705.33 145.19
 -2 6 5 1921.41 145.19
 2 6 -5 1867.81 145.49
 0 -6 -5 72.09 6.5
 0 -6 -5 67.49 6.6
 0 6 -5 60.39 5.9
 -2 -6 -5 158.48 13.2
 -2 -6 -5 158.18 13.2
 -4 -6 -5 143.59 13.6
 -4 -6 -5 167.98 12.6
 -4 -6 -5 142.09 12.9
 -4 -6 -5 133.79 12.2
 -6 -6 -5 182.98 15.9
 -6 -6 -5 187.08 14.4
 -6 -6 -5 181.88 15.1
 -6 6 -5 140.19 17.1
 -8 -6 -5 157.48 16.5
 -8 -6 -5 128.89 13.2
 -8 -6 -5 173.78 14
 -17 -7 5 10.2 5.7
 -17 -7 5 23.5 16.7
 -15 -7 5 2.7 3.3
 -15 -7 5 0 9.5
 15 -7 -5 0.4 5.7
 -15 7 5 5.7 14.2
 15 7 -5 -2.2 9.7
 -15 7 5 7.7 4.5
 -13 -7 5 10.1 6.4
 -13 -7 5 16.6 4.2
 13 -7 -5 14.9 5.2
 -13 7 5 9 3.6
 13 7 -5 1 10.8
 13 7 -5 8.3 6.9
 -13 7 5 6.3 9.4
 13 7 -5 17.1 8.5
 11 -7 -5 2.2 3.1
 11 -7 -5 6.5 4
 -11 -7 5 6.9 7.6
 11 -7 -5 7.5 7.6
 -11 -7 5 3.2 4
 11 7 -5 16.8 9
 -11 7 5 2.5 1.8
 -11 7 5 -0.7 6.5
 -11 7 5 16.3 5.1
 11 7 -5 4.3 6.5
 11 7 -5 8.5 4.8
 -9 -7 5 92.89 7.9
 -9 -7 5 102.99 9.4
 9 -7 -5 95.99 9.5
 -9 -7 5 96.09 10.1
 9 -7 -5 95.09 9.1
 -9 7 5 103.19 9.4
 9 7 -5 99.59 9.6
 9 7 -5 84.29 13.5
 9 7 -5 109.49 11.1
 -9 7 5 98.49 10.8
 7 -7 -5 166.98 14.2
 7 -7 -5 150.98 14.4
 7 -7 -5 177.78 15.4
 -7 -7 5 180.88 14.1
 -7 7 5 161.88 14.1
 7 7 -5 157.08 16.5
 -7 7 5 174.78 15
 7 7 -5 202.28 15.4
 5 -7 -5 586.04 49.3
 -5 -7 5 593.34 48.7
 5 -7 -5 595.74 49.1
 5 -7 -5 632.64 49.3
 5 -7 -5 656.93 49.4
 5 7 -5 603.64 49.8
 5 7 -5 704.63 49.5
 -5 7 5 649.34 48.9
 -5 7 5 628.24 49.3
 3 -7 -5 32.3 3.9
 -3 -7 5 30.8 3.2
 -3 7 5 22.4 3.3
 -3 7 5 20.5 3.4
 -3 7 5 23.3 4.3
 3 7 -5 25.4 4.5
 3 7 -5 28.3 5.2
 -1 -7 5 180.38 14.5
 1 -7 -5 174.28 15.1
 1 -7 -5 193.38 15.3
 -1 -7 5 173.88 14.6
 1 -7 -5 182.98 15.4
 1 7 -5 190.08 15.1
 -1 7 5 203.98 15.2
 -1 -7 -5 378.36 29.1
 -1 -7 -5 346.87 28.9
 -1 -7 -5 402.06 29.1
 -1 7 -5 339.27 28.7
 -3 -7 -5 64.29 6.7
 -3 -7 -5 48.1 6.3
 -3 7 -5 55.79 6.9
 -5 -7 -5 54.89 8.4
 -5 -7 -5 80.59 9.3
 -5 -7 -5 60.89 6.7
 -5 7 -5 50.39 9.1
 -7 -7 -5 431.76 36.8
 -7 -7 -5 499.15 36.2
 -7 -7 -5 425.16 35.5
 -9 7 -5 4.8 11.6
 -16 -8 5 0.8 4.6
 -16 -8 5 2.9 14.4
 -16 8 5 -1.2 19.6
 -14 -8 5 -1.1 2.8
 14 -8 -5 2.7 5.7
 -14 -8 5 -2.9 7.4
 -14 8 5 -0.1 11.9
 14 8 -5 3.9 14
 14 8 -5 -1.5 9.6
 -14 8 5 0 3.8
 -12 -8 5 13.9 8.4
 -12 -8 5 12.8 5.2
 12 -8 -5 17.4 9.5
 12 -8 -5 3.9 4.6
 12 8 -5 17.3 10.4
 12 8 -5 8.3 8.1
 -10 -8 5 6.6 1.5
 10 -8 -5 0.7 3.1
 10 -8 -5 12.9 4.1
 10 -8 -5 11 6.9
 -10 -8 5 9.8 3.5
 -10 -8 5 4 5.4
 -10 8 5 -1 5.6
 -10 8 5 5.9 4.9
 10 8 -5 6.9 6
 10 8 -5 4.6 8.6
 -8 -8 5 42.3 6.2
 8 -8 -5 58.69 9
 8 -8 -5 60.29 6.8
 -8 -8 5 55.69 4.7
 8 -8 -5 59.29 6.5
 -8 -8 5 71.09 7.1
 -8 8 5 43.2 6.3
 8 8 -5 71.89 10.3
 -8 8 5 73.49 8.5
 8 8 -5 64.89 9.7
 6 -8 -5 52.69 7.8
 -6 -8 5 48.3 5.2
 6 -8 -5 54.09 6.6
 6 -8 -5 49.4 5.9
 6 -8 -5 53.19 6.2
 -6 -8 5 46.6 5.3
 -6 8 5 48.6 6.7
 -6 8 5 50.69 5.3
 -4 -8 5 56.69 5
 4 -8 -5 38.3 6.6
 4 -8 -5 59.69 6.1
 4 -8 -5 46.2 5.4
 4 -8 -5 54.79 6.7
 4 8 -5 36.6 7.3
 -4 8 5 43 6
 -4 8 5 42.2 4.9
 4 8 -5 59.89 6.4
 -4 8 5 42.9 4.8
 2 -8 -5 33.6 4.6
 2 -8 -5 42.4 5.4
 -2 -8 5 34.3 3.7
 -2 -8 5 39.3 4.1
 -2 8 5 31.9 3.8
 2 8 -5 38.2 5.2
 2 8 -5 30.9 4.9
 -2 8 5 30.9 4
 0 -8 -5 237.28 20.5
 0 -8 -5 256.77 20.6
 0 8 -5 236.98 19.9
 0 8 -5 279.87 20.3
 -2 -8 -5 69.29 7.4
 -2 -8 -5 80.39 7.5
 -2 8 -5 63.09 6.4
 -2 8 -5 59.19 6.7
 -4 -8 -5 61.19 7.4
 -4 -8 -5 49.6 6.6
 -4 -8 -5 58.69 8
 -4 8 -5 36.7 7.5
 -6 -8 -5 248.08 18.4
 -6 -8 -5 231.58 19.5
 -6 -8 -5 202.18 18.9
 -6 -8 -5 194.58 17.3
 -6 8 -5 165.38 19.4
 -8 -8 -5 10.8 8.1
 -8 8 -5 2.4 9.7
 15 -9 -5 2.6 5.8
 -15 -9 5 4 3.6
 -15 -9 5 12.7 10.7
 -15 9 5 3.7 21.6
 13 -9 -5 526.55 42.6
 -13 -9 5 516.65 41.8
 13 -9 -5 501.45 45.5
 13 9 -5 533.45 47.2
 -13 9 5 527.85 42.5
 -13 9 5 604.14 46
 -11 -9 5 60.79 8.6
 11 -9 -5 67.49 11.7
 11 -9 -5 82.59 8.5
 -11 -9 5 81.89 11.5
 -11 -9 5 62.29 6.1
 -11 9 5 85.59 12.7
 11 9 -5 78.59 13.5
 11 9 -5 87.29 12.3
 -11 9 5 64.89 10
 -9 -9 5 11 5
 -9 -9 5 14.3 2
 9 -9 -5 12.6 3.4
 -9 -9 5 9.5 3.6
 9 -9 -5 9.2 6.5
 9 -9 -5 18.7 4.1
 9 -9 -5 8.5 5.4
 9 9 -5 19.3 9.1
 -9 9 5 30.3 6.7
 -9 9 5 5.4 3.8
 9 9 -5 8.9 6.3
 7 -9 -5 323.77 25.3
 -7 -9 5 292.17 25
 7 -9 -5 303.47 26.2
 7 -9 -5 288.27 25.2
 7 -9 -5 340.67 25.9
 -7 -9 5 300.17 25
 -7 9 5 360.36 26.1
 7 9 -5 331.77 26.3
 -7 9 5 291.57 24.9
 5 -9 -5 1218.48 85.89
 5 -9 -5 956.7 85.49
 5 -9 -5 1093.79 85.79
 5 -9 -5 1240.28 85.89
 -5 9 5 942.11 85.29
 -5 9 5 1151.98 85.79
 5 9 -5 1199.48 85.99
 -5 9 5 1045 85.19
 5 9 -5 1059.59 86.29
 3 -9 -5 846.72 66.19
 -3 -9 5 749.73 65.59
 3 -9 -5 861.91 66.19
 3 -9 -5 823.52 65.99
 3 9 -5 852.61 66.19
 -3 9 5 913.11 66.09
 -3 9 5 797.82 65.69
 -3 9 5 812.22 65.59
 3 9 -5 962.8 66.19
 1 -9 -5 206.98 15.8
 -1 -9 5 171.48 14.8
 -1 -9 5 160.18 14.6
 1 -9 -5 174.98 15.2
 1 -9 -5 191.58 15.6
 -1 9 5 172.08 14.9
 1 9 -5 190.38 15.3
 -1 9 5 192.48 14.7
 1 9 -5 176.08 15.1
 -1 9 5 216.78 15.7
 -1 -9 -5 23.1 4.4
 -1 9 -5 24.9 4.6
 -3 -9 -5 530.25 39.3
 -3 -9 -5 496.35 39.3
 -3 9 -5 452.95 38.9
 -3 9 -5 503.05 38.8
 -5 -9 -5 107.29 11.8
 -5 -9 -5 73.39 10.8
 -5 -9 -5 91.39 9
 -5 9 -5 62.69 10.6
 -7 -9 -5 4.4 7.4
 -7 9 -5 -1.6 7.9
 -9 9 -5 12.9 18.2
 -16 -10 5 5.6 5
 -16 -10 5 15.2 15.4
 14 -10 -5 -3.3 5.2
 -14 -10 5 -4.7 8.3
 -14 -10 5 0.6 3.1
 14 10 -5 -5.2 11.5
 -14 10 5 1 4.4
 14 10 -5 -1.6 16.5
 -14 10 5 7.7 14.1
 -12 -10 5 5.9 2.2
 12 -10 -5 -0.1 4.5
 -12 -10 5 10.8 5.5
 12 -10 -5 6.6 11.1
 12 10 -5 7.7 8.7
 12 10 -5 16.7 12.9
 -12 10 5 6.9 9.8
 -10 -10 5 4.8 7
 10 -10 -5 16.4 4.4
 10 -10 -5 10.3 4.3
 10 -10 -5 8.7 9.4
 -10 -10 5 18.4 4.7
 -10 -10 5 15 2
 10 -10 -5 0.3 8.4
 10 10 -5 4.7 10.6
 -10 10 5 23.5 7.4
 -10 10 5 16.7 4.8
 -8 -10 5 1.8 4.1
 8 -10 -5 -1.5 3.3
 -8 -10 5 3.2 3.2
 8 -10 -5 -0.1 6.4
 -8 10 5 -0.9 3.3
 8 10 -5 -4.8 5.5
 8 10 -5 1.7 8.4
 -8 10 5 8.9 5.4
 -6 -10 5 113.49 11
 6 -10 -5 126.19 11.8
 6 -10 -5 127.39 12.8
 6 10 -5 137.89 12.9
 -6 10 5 137.19 12.5
 -6 10 5 134.09 11.1
 6 10 -5 128.39 14.9
 4 -10 -5 194.58 16.8
 4 -10 -5 167.68 17.2
 4 -10 -5 179.48 16.3
 -4 -10 5 165.68 15.7
 -4 -10 5 223.38 16.8
 4 -10 -5 231.78 17.1
 -4 10 5 181.38 16
 -4 10 5 230.78 16.8
 4 10 -5 194.28 17.5
 -4 10 5 177.18 15.7
 4 10 -5 214.68 16.8
 2 -10 -5 78.49 10.1
 -2 -10 5 71.89 7.1
 -2 -10 5 64.79 6.4
 -2 10 5 79.39 7.8
 -2 10 5 69.19 6.4
 -2 10 5 59.29 6.8
 2 10 -5 76.79 7.8
 2 10 -5 71.49 7.8
 0 -10 5 137.39 11.8
 0 -10 5 142.39 11.5
 0 -10 -5 155.78 13
 0 -10 -5 135.49 13.1
 0 10 5 149.29 11.7
 0 10 5 133.79 11.9
 0 10 -5 139.79 12.5
 0 10 -5 153.78 12.1
 -2 -10 -5 18.9 4.6
 -2 -10 -5 14.2 4.8
 -2 10 -5 14.6 4
 -2 10 -5 12 3.9
 -4 -10 -5 77.69 9.6
 -4 -10 -5 60.99 11.8
 -4 -10 -5 55.29 9.9
 -4 10 -5 63.59 8.1
 -4 10 -5 58.79 7.3
 -6 -10 -5 199.58 17.5
 -6 10 -5 152.38 14.7
 -8 10 -5 3.6 9.6
 15 -11 -5 27 18.6
 -15 -11 5 11.7 11
 -15 -11 5 19.6 4.6
 -15 11 5 33.2 20.7
 13 -11 -5 36.4 6.7
 -13 -11 5 29.6 4.5
 13 -11 -5 48.6 13.5
 -13 -11 5 33.4 8.1
 13 11 -5 40.8 23.1
 -13 11 5 72.59 15.2
 13 11 -5 30 11.7
 11 -11 -5 43.2 8
 -11 -11 5 49.1 5
 -11 -11 5 67.29 9.3
 11 -11 -5 76.89 13.6
 11 -11 -5 42.4 12.2
 11 11 -5 49.4 14.2
 11 11 -5 73.99 13.7
 9 -11 -5 -4.3 7.6
 -9 -11 5 3.3 5.3
 -9 -11 5 1.4 4.1
 9 -11 -5 -5.9 5.9
 9 -11 -5 -1.1 4
 -9 11 5 1.1 4.1
 -9 11 5 12.8 7
 9 11 -5 1.9 7
 9 11 -5 -7.3 10.4
 -7 -11 5 83.19 8.2
 -7 -11 5 77.49 8.2
 7 -11 -5 86.19 8.7
 7 -11 -5 73.69 8.5
 7 11 -5 83.89 14
 -7 11 5 80.79 8
 5 -11 -5 641.84 48
 -5 -11 5 619.84 47.2
 5 -11 -5 523.35 47.5
 5 -11 -5 616.74 48.2
 5 -11 -5 552.64 47.8
 -5 11 5 582.34 47.3
 -5 11 5 604.44 47.1
 5 11 -5 565.54 48.6
 5 11 -5 670.73 48.2
 -5 11 5 658.93 48
 3 -11 -5 249.48 22.4
 -3 -11 5 223.58 20.6
 3 -11 -5 240.28 21.6
 -3 -11 5 261.97 21
 3 -11 -5 275.57 21.5
 -3 11 5 266.87 20.6
 -3 11 5 282.47 21.4
 3 11 -5 267.97 21.5
 3 11 -5 264.57 21.7
 -3 11 5 244.58 20.8
 1 -11 -5 159.58 12.7
 1 -11 -5 123.19 12.8
 -1 -11 5 120.79 11.1
 -1 -11 5 108.29 11.5
 -1 11 5 155.08 12.4
 -1 11 5 131.59 11.7
 1 11 -5 140.39 12
 1 11 -5 135.69 12.2
 -1 11 5 143.79 11.2
 -1 -11 -5 14.3 4.7
 1 -11 5 9.9 2.2
 -1 -11 -5 9.1 5
 1 -11 5 18.6 3.3
 1 11 5 12.5 2.7
 -1 11 -5 15 4.1
 -3 -11 -5 39.9 7.3
 -3 -11 -5 35.1 6.8
 -3 11 -5 43 6.7
 -3 11 -5 38.6 6.6
 -5 -11 -5 254.77 22.6
 -5 11 -5 271.27 20.8
 -5 11 -5 260.07 21
 -5 11 -5 219.98 21.5
 -7 11 -5 9.4 8.7
 -16 -12 5 9.3 5.7
 -14 -12 5 32.8 5.8
 14 -12 -5 10.6 17.1
 -14 -12 5 29.9 10.4
 -14 12 5 32.8 18
 -12 -12 5 39.9 7.9
 12 -12 -5 30.3 6.5
 12 -12 -5 16.3 11.6
 -12 -12 5 27 4.2
 12 12 -5 19.9 17.4
 -12 12 5 29.9 12.6
 12 12 -5 17.2 11.2
 10 -12 -5 5.2 4.8
 -10 -12 5 6 1.6
 10 -12 -5 5.6 7.8
 -10 -12 5 9.5 7.2
 -10 -12 5 4.5 5.1
 10 -12 -5 11.7 10.8
 10 12 -5 9.8 8.8
 -10 12 5 14.1 10.2
 10 12 -5 -2.3 13.4
 8 -12 -5 46.8 9.2
 8 -12 -5 41.8 7.1
 8 -12 -5 47.1 8.3
 -8 -12 5 30.7 6.2
 8 12 -5 61.59 11
 -8 12 5 44.7 6.6
 8 12 -5 45.5 12.3
 -8 12 5 48.7 8.2
 6 -12 -5 5.3 5.5
 -6 -12 5 3.5 3.1
 6 -12 -5 10.9 4
 6 -12 -5 6.4 6.6
 6 -12 -5 -7.4 4.2
 -6 -12 5 4.6 6.9
 6 12 -5 -0.1 8.1
 -6 12 5 6.8 5.5
 -6 12 5 1.8 3.4
 6 12 -5 9.5 6.1
 -6 12 5 -3.9 3.5
 4 -12 -5 138.09 14.9
 4 -12 -5 173.38 15.6
 4 -12 -5 154.98 14.4
 4 -12 -5 149.49 16
 -4 -12 5 167.28 15
 4 12 -5 178.68 16.2
 -4 12 5 160.58 14.4
 4 12 -5 172.28 16.5
 -4 12 5 159.98 13.7
 -4 12 5 193.38 15.2
 -2 -12 5 322.07 26.3
 2 -12 -5 347.77 27.1
 -2 -12 5 320.37 26
 2 12 -5 362.26 26.9
 2 12 -5 356.66 26.9
 -2 12 5 292.17 26.2
 -2 12 5 303.17 26
 0 -12 5 15.6 3.1
 0 -12 5 16.8 3.9
 0 -12 -5 22.5 5.7
 0 -12 -5 29.6 5.3
 0 12 5 18.4 3.4
 0 12 -5 23.5 5.1
 0 12 5 19.9 4
 -2 -12 -5 4.4 5.2
 -2 -12 -5 1.4 5.8
 -2 12 -5 3.8 4.9
 -2 12 -5 5.9 4.7
 -4 -12 -5 145.29 14.4
 -4 -12 -5 160.48 15.7
 -4 12 -5 142.49 13.4
 -4 12 -5 127.19 13.4
 -4 12 -5 140.09 13.2
 -6 12 -5 93.59 14
 -6 12 -5 128.99 12.8
 -15 -13 5 38.5 13.8
 15 -13 -5 32.1 22.9
 -15 -13 5 36.3 5.9
 -13 -13 5 -1.5 3.6
 -13 -13 5 -1.6 8.9
 13 -13 -5 -5.8 14.2
 13 13 -5 1.3 22.1
 -11 -13 5 52.79 10.1
 -11 -13 5 42.3 4.9
 11 -13 -5 52.89 15
 11 -13 -5 70.39 12.6
 11 -13 -5 57.39 8.9
 -11 13 5 50.89 12.6
 11 13 -5 64.79 18.5
 -9 -13 5 5.7 4.9
 9 -13 -5 -1.5 4.7
 -9 -13 5 -5.1 6
 9 -13 -5 0.6 10
 9 -13 -5 -1.5 7.6
 -9 13 5 -3.1 7.9
 9 13 -5 -5.4 8.6
 9 13 -5 -1.9 13.3
 7 -13 -5 26.6 8.8
 7 -13 -5 33.9 6.6
 7 -13 -5 32.6 7.4
 -7 -13 5 24.9 4.8
 7 13 -5 29.5 11.8
 -7 13 5 47.2 8.1
 7 13 -5 38.1 8.4
 -7 13 5 22.2 4.9
 5 -13 -5 178.38 17.1
 -5 -13 5 172.58 15.5
 5 -13 -5 199.98 18.1
 -5 13 5 177.68 15.7
 5 13 -5 215.18 17.6
 -5 13 5 173.08 15.5
 3 -13 -5 14.6 5.6
 -3 -13 5 19.6 3.8
 3 -13 -5 30.5 5
 3 -13 -5 31.8 6.8
 3 13 -5 10.6 5.7
 -3 13 5 20 4
 3 13 -5 29.1 6.5
 -3 13 5 23.6 5.8
 -3 13 5 15.5 4.3
 1 -13 -5 132.59 13.7
 -1 -13 5 116.99 10.8
 1 -13 -5 139.39 13
 -1 13 5 114.99 11.6
 1 13 -5 109.69 12
 -1 13 5 138.49 12.5
 -1 13 5 122.39 12.1
 -1 -13 -5 195.58 16.7
 1 -13 5 165.58 14.9
 -1 -13 -5 184.68 17.1
 1 13 5 166.38 15.1
 1 13 5 173.38 14.5
 -1 13 -5 179.98 15.9
 -3 -13 -5 7.6 7.6
 -3 -13 -5 11.8 6.3
 -3 13 -5 15.6 5.8
 -5 13 -5 2.3 9.9
 -5 13 -5 9.8 6.6
 -5 13 -5 11.3 6.4
 -14 -14 5 0.5 4.4
 14 -14 -5 -4.2 20
 -14 -14 5 8.8 11.5
 -12 -14 5 9.2 2.9
 12 -14 -5 11.1 14.1
 -12 -14 5 13 8.7
 12 14 -5 5.2 21.2
 -12 14 5 11.7 14.4
 -10 -14 5 4.5 6.4
 10 -14 -5 6.8 14
 10 -14 -5 20.8 10.2
 10 -14 -5 8.2 5.7
 10 14 -5 10.3 10.6
 10 14 -5 -3 17.3
 -10 14 5 0.3 10.4
 8 -14 -5 -2.2 8.2
 8 -14 -5 -8.4 4.9
 8 -14 -5 3.2 10.2
 -8 -14 5 2 4.8
 8 14 -5 7 14.9
 -8 14 5 3.1 8.5
 8 14 -5 -3 8.8
 6 -14 -5 195.78 20.1
 -6 -14 5 180.18 16.7
 6 -14 -5 199.98 19.1
 6 -14 -5 195.58 17.2
 -6 14 5 177.78 17.1
 6 14 -5 194.18 22.1
 6 14 -5 203.78 19.3
 -6 14 5 217.68 18.6
 4 -14 -5 7.6 4.6
 4 -14 -5 2.3 5.7
 4 -14 -5 18 7.7
 -4 14 5 9.5 6.1
 -4 14 5 7.1 4
 -4 14 5 7.9 4.5
 4 14 -5 3.9 6
 4 14 -5 19 8.2
 2 -14 -5 13.5 6.9
 -2 -14 5 12.9 3.9
 2 -14 -5 21.8 6.2
 -2 14 5 9.7 5.7
 -2 14 5 7.4 4.5
 2 14 -5 17.5 6.2
 2 14 -5 26.6 6.6
 -2 14 5 19.2 4.2
 0 -14 -5 53.79 8.8
 0 -14 -5 43.1 8.2
 0 -14 5 32.6 6.1
 0 14 -5 32.6 7
 0 14 5 41.8 7.1
 0 14 5 38.1 6.1
 0 14 -5 54.99 8.4
 -2 -14 -5 32.4 7.8
 2 -14 5 35 5.7
 -2 -14 -5 50.89 9.6
 -2 14 -5 52.39 9.5
 2 14 5 48.3 6.1
 2 14 5 46.8 7.2
 -2 14 -5 51.49 9.4
 -4 14 -5 1.2 7
 -4 14 -5 14.7 6.9
 -13 -15 5 64.19 13.3
 13 -15 -5 67.89 20.6
 -11 -15 5 14.3 12.2
 11 -15 -5 12.8 13.6
 -11 15 5 29.8 15.2
 11 15 -5 29.7 23.2
 9 -15 -5 18.6 11.1
 9 -15 -5 32.7 14.8
 -9 -15 5 29 7.2
 9 -15 -5 46.1 8.5
 9 15 -5 35.9 12.1
 9 15 -5 29.1 18.8
 7 -15 -5 144.79 19.4
 7 -15 -5 145.99 13.7
 7 -15 -5 135.69 16.7
 -7 15 5 120.19 13.6
 7 15 -5 146.49 24.4
 -7 15 5 156.28 16.8
 5 -15 -5 100.49 13.5
 5 -15 -5 90.99 12.8
 5 -15 -5 111.89 10.7
 -5 -15 5 78.79 9.9
 -5 15 5 111.19 13
 -5 15 5 79.29 10.1
 5 15 -5 93.39 13.2
 5 15 -5 83.19 14
 3 -15 -5 164.18 22.5
 3 -15 -5 127.09 14.5
 -3 -15 5 108.49 11.9
 -3 15 5 124.79 11.9
 -3 15 5 104.79 12.3
 3 15 -5 124.19 15.2
 3 15 -5 157.88 14.6
 -3 15 5 151.18 14
 -1 -15 5 5.2 4.2
 1 -15 -5 7.4 8.2
 -1 15 5 4.1 5.3
 1 15 -5 -6.3 6.2
 1 15 -5 -5.8 6.4
 -1 15 5 9.9 5
 -1 -15 -5 -4.8 6.5
 -1 -15 -5 2.4 9.1
 -1 15 -5 6.9 6.8
 -1 15 -5 1.6 8.2
 1 15 5 0.2 4.3
 3 -15 5 107.09 10.1
 -3 15 -5 101.19 13.9
 -3 15 -5 102.79 15.1
 -5 15 -5 2 9.4
 12 -16 -5 7.4 19.1
 -12 -16 5 8.3 10.7
 -12 16 5 23.6 19.8
 10 -16 -5 14.6 14.2
 -10 -16 5 1.5 8
 10 16 -5 6.3 23.6
 -10 16 5 11.2 14.2
 8 -16 -5 4.2 6.2
 -8 -16 5 11 6.1
 8 -16 -5 1.9 10.2
 8 -16 -5 -1.4 13.4
 -8 16 5 0.6 10.3
 -8 16 5 -4 6.3
 8 16 -5 7.5 21.7
 8 16 -5 11.5 11.7
 -6 -16 5 26.7 6.4
 6 -16 -5 36.5 6.9
 6 -16 -5 46 10
 6 -16 -5 64.09 12.8
 6 16 -5 27.2 15.5
 -6 16 5 32.4 6.9
 -6 16 5 54.09 10.5
 4 -16 -5 45.3 9.2
 -4 -16 5 27.1 6
 4 -16 -5 37.6 10.9
 -4 16 5 39.8 7
 4 16 -5 24 11.3
 4 16 -5 34.7 9
 -4 16 5 56.69 9.4
 2 -16 -5 -0.7 9.6
 -2 -16 5 -0.1 4.9
 2 -16 -5 -3.1 7.4
 2 16 -5 5.4 7.4
 -2 16 5 1.9 5.7
 -2 16 5 5 7.3
 2 16 -5 2.8 7.8
 0 -16 -5 33.4 10.7
 0 -16 -5 23.4 8.9
 0 -16 5 20.9 5.4
 0 16 -5 11.6 7.9
 0 16 5 24.8 5.6
 0 16 5 29.1 6.7
 2 16 5 86.79 11.5
 -2 16 -5 112.29 14.2
 -4 16 -5 40.8 11.7
 -11 -17 5 -5.1 10.7
 -11 17 5 12.5 19.9
 9 -17 -5 11.9 14.3
 -9 -17 5 -3 7.6
 9 17 -5 23 31.6
 -9 17 5 1.9 14.1
 7 -17 -5 17.3 11.7
 7 -17 -5 11.7 15
 7 17 -5 -2.4 20.5
 -7 17 5 26 11.9
 7 17 -5 17.3 14.5
 -7 17 5 11.5 7.2
 5 -17 -5 25.8 12.8
 -5 -17 5 14.9 6.4
 5 -17 -5 24.7 12
 -5 17 5 14.8 10.5
 -5 17 5 20.2 6.9
 5 17 -5 10.8 14.6
 5 17 -5 31.3 10.3
 3 -17 -5 7.2 8.8
 3 -17 -5 20.4 11.4
 -3 17 5 1.3 8.4
 3 17 -5 10.1 10.6
 -3 17 5 4.2 6.6
 -1 -17 5 -1.7 5.8
 1 -17 -5 8.5 12.2
 1 17 -5 5.8 8.6
 -1 17 5 4.6 7.1
 1 17 -5 8.3 10.2
 1 17 5 20.9 7.9
 1 17 5 27.8 7.2
 -3 17 -5 4.4 10.5
 10 -18 -5 12.2 19.3
 -10 18 5 16.6 18.7
 -8 -18 5 66.49 12
 8 -18 -5 33.1 14.9
 -8 18 5 70.29 16.9
 6 -18 -5 6.3 11.7
 6 -18 -5 -2 16.2
 -6 18 5 9.1 12.2
 4 -18 -5 0.5 10.4
 4 -18 -5 -2.8 13.8
 4 18 -5 -7 11.1
 -4 18 5 1.5 7.5
 2 18 -5 26.1 10.6
 -2 18 5 11.9 8.1
 0 18 -5 18 10.9
 0 18 5 31.2 8.9
 -9 19 5 10.2 20.3
 -7 19 5 4.9 16
 -5 19 5 18.4 13.5
 -3 19 5 -1.4 13
 -1 19 5 9.3 10
 1 19 5 25.6 12.1
 -6 20 5 6.5 16.3
 -18 0 6 32.8 23
 16 0 -6 18.9 9.4
 -16 0 6 20.2 11.6
 -16 0 6 21.1 5.1
 14 0 -6 168.58 16.5
 -14 0 6 165.28 16.3
 14 0 -6 118.29 20.3
 -14 0 6 144.89 13
 14 0 -6 166.78 14.4
 12 0 -6 887.31 67.59
 -12 0 6 833.32 66.69
 12 0 -6 882.71 66.69
 -12 0 6 858.51 67.19
 12 0 -6 813.22 68.29
 10 0 -6 196.58 17.6
 -10 0 6 223.08 18.2
 10 0 -6 209.28 19.8
 10 0 -6 248.98 18.6
 -10 0 6 210.78 18.4
 -8 0 6 72.79 7.4
 8 0 -6 77.99 9
 8 0 -6 75.39 7.6
 -8 0 6 78.29 9.6
 8 0 -6 76.59 7
 -6 0 6 778.62 62.19
 6 0 -6 901.31 62.69
 6 0 -6 838.62 62.39
 6 0 -6 692.63 62.29
 4 0 -6 378.66 29.3
 -4 0 6 379.56 29.4
 4 0 -6 398.56 29.5
 4 0 -6 340.27 29.7
 2 0 -6 205.38 16.6
 -2 0 6 222.28 16.4
 2 0 -6 203.18 16.6
 2 0 -6 207.98 16.6
 0 0 -6 541.25 42.5
 -2 0 -6 21.6 4.6
 -4 0 -6 483.25 38.8
 -6 0 -6 110.59 13.1
 -17 -1 6 0.5 4.7
 -17 -1 6 -1.3 14.3
 -17 1 6 -6 16.5
 -15 -1 6 -2.2 3.1
 -15 -1 6 11.4 8.6
 15 -1 -6 -0.6 13
 15 -1 -6 -1.4 7.6
 -15 1 6 7.2 9
 -15 1 6 -0.6 3.2
 15 1 -6 4 15
 15 1 -6 2.6 8.3
 13 -1 -6 7.3 6
 -13 -1 6 0.9 6.8
 13 -1 -6 11.6 9.4
 -13 -1 6 4.1 4.6
 13 -1 -6 7.4 3.9
 13 1 -6 12.1 6.4
 -13 1 6 9.4 5.9
 -13 1 6 6 2.7
 13 1 -6 10.4 3.9
 13 1 -6 5.6 9.4
 -13 1 6 7.2 6.6
 11 -1 -6 166.08 14
 11 -1 -6 143.49 15.9
 -11 -1 6 148.99 13.3
 11 -1 -6 152.48 12.9
 -11 -1 6 155.68 14
 -11 1 6 122.79 12.2
 11 1 -6 141.89 12.7
 11 1 -6 162.88 16.6
 -11 1 6 159.08 13.9
 11 1 -6 179.68 14.3
 -11 1 6 145.99 13.6
 -9 -1 6 138.29 13.8
 9 -1 -6 169.98 13.6
 9 -1 -6 161.68 15.3
 9 -1 -6 190.08 14.2
 -9 -1 6 153.98 14.1
 -9 1 6 180.38 14
 -9 1 6 154.98 13.9
 9 1 -6 151.88 13.4
 9 1 -6 162.68 14.1
 9 1 -6 179.78 15.3
 -7 -1 6 15.4 3.1
 7 -1 -6 18 3.1
 -7 -1 6 26.8 3.7
 7 1 -6 24.5 4.3
 7 1 -6 16 3.3
 -7 1 6 14.7 3.1
 -7 1 6 19.4 3.2
 7 1 -6 19.6 3.3
 5 -1 -6 350.86 28.4
 5 -1 -6 355.66 28.6
 5 -1 -6 325.97 30
 -5 -1 6 360.96 28.4
 5 1 -6 391.36 28.7
 -5 1 6 376.66 28.5
 5 1 -6 388.16 28.4
 5 1 -6 333.97 28.4
 -3 -1 6 1386.66 107.69
 3 -1 -6 1438.26 107.79
 3 -1 -6 1453.45 107.79
 -3 1 6 1383.86 107.69
 3 1 -6 1515.55 107.79
 3 1 -6 1323.47 107.69
 3 1 -6 1252.57 107.99
 1 -1 -6 254.37 19.7
 1 -1 -6 237.98 19.6
 1 -1 -6 259.07 19.6
 -1 -1 -6 0.7 2.9
 -1 1 -6 3.1 3.3
 -3 -1 -6 201.68 17.8
 -3 1 -6 214.38 18.1
 -5 -1 -6 44.8 7.6
 -5 1 -6 56.09 9.3
 -7 1 -6 72.29 13.4
 -18 -2 6 4 28.3
 16 -2 -6 17.7 9.5
 -16 -2 6 36.5 6.3
 -16 -2 6 19.6 9.8
 -16 2 6 52.09 13.2
 16 2 -6 25.4 10.8
 -16 2 6 44.3 6.9
 14 -2 -6 97.39 17.9
 -14 -2 6 96.19 12.7
 -14 -2 6 110.69 9.6
 14 -2 -6 106.59 12.8
 14 2 -6 105.99 20.1
 14 2 -6 85.79 13.9
 -14 2 6 111.89 10
 -14 2 6 128.39 14
 14 2 -6 109.59 11.6
 12 -2 -6 50.29 10
 12 -2 -6 35.7 6.2
 -12 -2 6 49.99 5
 12 -2 -6 46.9 8
 -12 2 6 54.09 5.2
 12 2 -6 61.69 6.3
 12 2 -6 38.8 7.6
 -12 2 6 46.4 8.3
 -12 2 6 44 8.2
 12 2 -6 25.6 10.7
 -10 -2 6 34.7 6.7
 10 -2 -6 36.2 5.1
 -10 -2 6 39.7 5.4
 10 -2 -6 39.1 6.3
 -10 -2 6 36.1 3.8
 10 -2 -6 55.99 8.9
 10 2 -6 39 4.9
 -10 2 6 43.5 6.2
 10 2 -6 43.7 7.8
 -10 2 6 32.6 6.1
 10 2 -6 32.8 6.6
 8 -2 -6 262.47 22.9
 -8 -2 6 319.67 23
 -8 -2 6 280.97 22.8
 8 -2 -6 305.47 23.2
 8 -2 -6 303.07 23.8
 8 2 -6 292.97 23.9
 8 2 -6 271.37 22.6
 8 2 -6 307.37 23.2
 -8 2 6 254.57 22.9
 -8 2 6 270.77 23.1
 6 -2 -6 5.8 2.6
 6 -2 -6 5.2 2.8
 -6 -2 6 8.9 2.3
 6 -2 -6 12.7 3.3
 -6 -2 6 8.5 1.9
 6 2 -6 1.7 3.3
 -6 2 6 7.3 2.3
 6 2 -6 12.8 2.3
 6 2 -6 5.6 2.6
 -4 -2 6 1766.52 137.19
 4 -2 -6 1652.13 137.69
 4 -2 -6 1831.32 137.29
 4 -2 -6 1898.81 137.39
 4 2 -6 1714.93 137.29
 4 2 -6 1889.01 137.39
 4 2 -6 1661.23 137.29
 -4 2 6 1792.72 137.29
 2 -2 -6 740.33 59.69
 2 -2 -6 749.23 59.59
 2 -2 -6 723.03 59.59
 2 2 -6 837.32 59.59
 -2 2 6 796.72 59.59
 0 -2 -6 51.19 4.5
 0 -2 -6 45.8 4.4
 0 -2 -6 45.4 4.2
 -2 -2 -6 153.88 12.2
 -2 2 -6 111.09 12.3
 -4 -2 -6 -0.2 4.5
 -4 2 -6 7 5.2
 -6 -2 -6 17.6 6.7
 -6 2 -6 18.2 7.4
 -17 -3 6 20.4 5.3
 -17 -3 6 9.4 12.5
 -17 3 6 4.7 16
 -15 -3 6 19.3 3.9
 15 -3 -6 19.7 8
 15 -3 -6 21.2 13.3
 -15 -3 6 27.5 8
 -15 3 6 28.2 4.8
 15 3 -6 18.1 15.4
 -15 3 6 29 10
 15 3 -6 10.7 9.4
 -13 -3 6 99.09 11.5
 13 -3 -6 96.39 10.1
 13 -3 -6 84.89 16.3
 -13 -3 6 122.29 13.7
 13 -3 -6 94.69 11.6
 -13 -3 6 92.89 8.8
 13 3 -6 105.59 12.8
 13 3 -6 108.59 10.7
 -13 3 6 90.49 9.1
 13 3 -6 131.69 18.1
 -13 3 6 128.79 12.5
 -11 -3 6 677.43 50.69
 -11 -3 6 635.44 50.39
 11 -3 -6 618.84 50.09
 11 -3 -6 657.33 51.69
 11 -3 -6 672.43 50.79
 -11 -3 6 590.14 49.7
 11 3 -6 635.44 52.09
 11 3 -6 665.73 50.09
 -11 3 6 632.14 50.69
 -11 3 6 621.94 50.49
 -9 -3 6 172.58 15.3
 9 -3 -6 175.38 16.1
 9 -3 -6 175.98 14.9
 9 -3 -6 179.88 16.7
 -9 -3 6 176.38 15
 9 3 -6 161.38 16.9
 -9 3 6 176.18 15.2
 -9 3 6 194.48 15.5
 9 3 -6 208.98 15.8
 -7 -3 6 4.6 2.1
 7 -3 -6 3.4 2.6
 -7 -3 6 0.7 2.4
 7 -3 -6 2.4 3.6
 7 -3 -6 -2.1 2.7
 -7 3 6 3.9 2.6
 7 3 -6 4.8 2
 7 3 -6 0.6 3.9
 7 3 -6 9.9 3.1
 -7 3 6 8.7 3.1
 5 -3 -6 190.78 18.2
 -5 -3 6 201.68 17.4
 5 -3 -6 221.68 17.6
 5 -3 -6 240.08 18
 -5 3 6 198.68 17.7
 -5 3 6 208.68 17.4
 -5 3 6 214.48 17.2
 5 3 -6 249.08 17.5
 5 3 -6 248.88 17.8
 -3 -3 6 1552.44 121.69
 3 -3 -6 1654.73 121.89
 3 -3 -6 1540.15 121.89
 3 -3 -6 1571.84 121.89
 3 3 -6 1411.76 121.89
 3 3 -6 1589.14 121.89
 3 3 -6 1686.33 121.99
 -3 3 6 1604.54 121.89
 1 -3 -6 961.9 75.39
 1 3 -6 986.6 75.79
 -1 -3 -6 30.1 3.7
 -1 3 -6 27 4.8
 -3 -3 -6 38.4 6.5
 -3 3 -6 27.5 5.6
 -5 -3 -6 758.42 58.59
 -5 3 -6 721.03 58.79
 -7 3 -6 101.79 14.9
 -16 -4 6 0.2 3.7
 -16 -4 6 -0.7 9.6
 16 -4 -6 8.5 9.8
 -16 4 6 5.6 4.8
 -16 4 6 -5.4 12
 -14 -4 6 81.69 7.7
 14 -4 -6 89.99 14.5
 -14 -4 6 72.19 11.4
 14 -4 -6 69.59 11.6
 14 4 -6 115.59 20.5
 14 4 -6 91.19 13.5
 -14 4 6 95.19 8.5
 -14 4 6 68.99 11.3
 14 4 -6 79.99 10.7
 12 -4 -6 -2.2 3.6
 -12 -4 6 2.4 6.1
 12 -4 -6 1.3 8.4
 -12 -4 6 4.8 1.8
 -12 -4 6 3.6 4.2
 12 -4 -6 5.6 5
 12 4 -6 -0.8 6
 -12 4 6 4.8 5.4
 12 4 -6 3.6 3.9
 -12 4 6 2.4 2
 -12 4 6 -1.4 5.2
 12 4 -6 5.9 10.3
 -10 -4 6 667.43 58.79
 10 -4 -6 784.12 59.79
 -10 -4 6 719.73 59.39
 10 -4 -6 717.43 59.29
 -10 -4 6 710.13 59.59
 10 -4 -6 837.12 60.59
 10 4 -6 823.82 60.09
 -10 4 6 776.42 59.79
 10 4 -6 809.92 59.29
 -10 4 6 770.02 59.49
 10 4 -6 752.42 60.79
 8 -4 -6 238.28 20.3
 8 -4 -6 253.97 20.4
 -8 -4 6 256.47 20.1
 8 -4 -6 270.77 21.2
 -8 -4 6 256.97 20.9
 8 4 -6 250.17 19.9
 -8 4 6 249.78 20.2
 8 4 -6 243.08 21.7
 -8 4 6 230.38 20.6
 -6 -4 6 34.1 4.4
 6 -4 -6 35.3 5.7
 6 -4 -6 46 4.8
 6 -4 -6 32.4 5.9
 6 4 -6 42.6 5.2
 -6 4 6 32.9 5.2
 6 4 -6 44.1 6.7
 6 4 -6 37.7 4
 -6 4 6 36.9 4.5
 4 -4 -6 255.47 19.4
 4 -4 -6 220.08 18.7
 4 -4 -6 210.58 19.6
 -4 -4 6 228.08 18.5
 4 -4 -6 220.98 18.8
 4 4 -6 261.67 18.8
 4 4 -6 206.18 18.5
 4 4 -6 270.47 19.1
 -4 4 6 237.38 18.8
 2 -4 -6 103.39 9.3
 2 -4 -6 117.39 9.4
 2 -4 -6 116.69 9.2
 2 4 -6 111.49 9
 -2 4 6 117.29 9.2
 2 4 -6 94.59 9.1
 2 4 -6 99.79 9.5
 0 -4 -6 55.19 5.1
 0 -4 -6 47.3 5.1
 0 -4 -6 53.79 5
 0 4 -6 43.5 6.4
 -2 -4 -6 215.58 17.3
 -2 -4 -6 208.98 16
 -2 -4 -6 205.08 16.1
 -2 4 -6 181.68 17.3
 -4 -4 -6 261.47 22.8
 -4 4 -6 282.47 23.3
 -6 -4 -6 -2.4 6.4
 -6 4 -6 -9.9 7
 -17 -5 6 3.4 4.7
 -17 5 6 11.9 16.8
 15 -5 -6 69.49 12.2
 15 -5 -6 71.79 18.1
 -15 -5 6 83.69 12.9
 -15 -5 6 69.89 7.3
 15 5 -6 46.8 12
 15 5 -6 77.29 17.9
 -15 5 6 58.19 8
 -15 5 6 59.69 12.4
 15 5 -6 89.79 11.8
 13 -5 -6 26.6 6.5
 13 -5 -6 48.3 11.5
 -13 -5 6 16.9 6.1
 -13 -5 6 27 3.9
 13 5 -6 38.6 8.9
 13 5 -6 36.8 12.2
 -13 5 6 17 7.6
 13 5 -6 28.3 6.1
 11 -5 -6 90.79 10.7
 -11 -5 6 109.49 10.2
 11 -5 -6 109.09 13.7
 -11 -5 6 111.99 11.5
 11 -5 -6 100.09 9.9
 -11 -5 6 95.99 8.6
 11 5 -6 103.39 10
 11 5 -6 106.39 15.3
 -11 5 6 108.59 11.6
 11 5 -6 128.39 12.3
 -11 5 6 82.59 14
 -9 -5 6 69.39 8.1
 9 -5 -6 72.29 8.1
 9 -5 -6 85.89 10.5
 9 -5 -6 63.79 7.8
 -9 -5 6 75.49 7.7
 -9 5 6 87.39 8.1
 9 5 -6 69.79 9
 9 5 -6 73.89 7.3
 -9 5 6 81.69 9
 9 5 -6 90.39 11.9
 7 -5 -6 331.57 27.6
 -7 -5 6 324.37 27.1
 7 -5 -6 353.16 27.4
 7 -5 -6 357.06 27.9
 -7 -5 6 352.66 27
 7 5 -6 366.16 27.6
 -7 5 6 308.67 27.5
 7 5 -6 390.46 28.4
 7 5 -6 332.77 26.9
 -7 5 6 322.47 27.2
 5 -5 -6 100.59 10.9
 5 -5 -6 107.79 10.4
 5 -5 -6 104.99 10
 5 -5 -6 99.19 9.6
 -5 -5 6 98.79 9.2
 -5 5 6 114.89 9.2
 -5 5 6 108.89 10
 5 5 -6 122.69 10.6
 5 5 -6 130.99 10
 -5 5 6 117.99 9.4
 3 -5 -6 469.25 33.9
 3 -5 -6 420.26 33.9
 -3 -5 6 491.25 33.6
 -3 -5 6 396.86 33.5
 3 -5 -6 420.16 33.9
 3 5 -6 429.06 33.8
 -3 5 6 405.66 33.8
 3 5 -6 417.16 33.9
 1 -5 -6 11.1 2.5
 1 -5 -6 13.8 2.9
 1 -5 -6 9.5 2.7
 1 5 -6 15.8 2.6
 -1 5 6 13.8 2.6
 1 5 -6 8.4 2.9
 -1 -5 -6 5.8 2.6
 -1 -5 -6 4.7 2.4
 -1 -5 -6 2.4 2.5
 -1 5 -6 8.4 3.7
 -3 -5 -6 10.5 2.4
 -3 -5 -6 14.2 4.6
 -3 -5 -6 7.8 2.3
 -3 5 -6 -1.3 4.8
 -5 -5 -6 4.7 5.4
 -5 5 -6 -2.9 6.6
 -16 -6 6 70.19 8.7
 -16 -6 6 88.39 13.5
 -16 6 6 116.89 18.4
 14 -6 -6 41.1 9.3
 -14 -6 6 62.59 6.5
 -14 -6 6 61.29 11.3
 14 -6 -6 61.79 14.4
 -14 6 6 94.09 15.2
 14 6 -6 63.09 10.1
 -14 6 6 63.59 7.9
 14 6 -6 71.49 16.5
 14 6 -6 78.89 12.1
 12 -6 -6 141.99 14.9
 -12 -6 6 167.38 14.6
 -12 -6 6 133.89 12.6
 12 -6 -6 159.78 16
 -12 -6 6 161.08 16.1
 12 -6 -6 172.58 18.7
 -12 6 6 165.58 15.1
 12 6 -6 186.28 16.8
 12 6 -6 137.79 20.5
 12 6 -6 157.48 15.2
 -10 -6 6 62.09 5.5
 10 -6 -6 54.89 7.1
 -10 -6 6 45.2 7.5
 10 -6 -6 66.09 10.9
 10 -6 -6 70.99 8
 -10 -6 6 59.89 8.3
 10 6 -6 50.09 9.2
 10 6 -6 53.19 10.5
 -10 6 6 70.09 9.2
 10 6 -6 74.29 7.6
 -10 6 6 81.39 8
 8 -6 -6 35.4 5.9
 -8 -6 6 48.4 5.3
 8 -6 -6 36.3 6.3
 8 -6 -6 45.9 7.5
 8 6 -6 41.4 7.7
 8 6 -6 49.4 6.9
 -8 6 6 39.9 6.7
 -8 6 6 37 5.8
 8 6 -6 45.1 5
 6 -6 -6 1379.26 106.89
 6 -6 -6 1427.96 106.89
 6 -6 -6 1444.26 106.79
 -6 -6 6 1288.77 106.49
 6 -6 -6 1229.28 106.89
 6 6 -6 1431.36 107.19
 -6 6 6 1381.86 106.79
 6 6 -6 1424.16 106.89
 -6 6 6 1373.46 106.59
 4 -6 -6 -3.5 4.2
 4 -6 -6 -0.8 2.8
 4 -6 -6 1.7 2.7
 4 -6 -6 1.6 2.4
 -4 -6 6 4.5 1.9
 -4 6 6 1.5 2.1
 4 6 -6 0.8 3.4
 4 6 -6 7 3
 2 -6 -6 205.68 16.4
 2 -6 -6 210.38 16.6
 2 -6 -6 178.08 16.5
 -2 6 6 201.08 16.4
 2 6 -6 217.18 16.5
 2 6 -6 203.78 16.2
 0 -6 -6 564.84 45.9
 0 -6 -6 592.54 46
 0 -6 -6 608.64 46
 -2 -6 -6 269.27 22.2
 -2 -6 -6 312.77 22.3
 -2 6 -6 253.37 22.9
 -4 -6 -6 261.57 20.7
 -4 -6 -6 268.67 20.5
 -4 6 -6 243.58 22.4
 -6 6 -6 66.79 10.2
 -17 -7 6 8.7 14.2
 -17 -7 6 20.7 5.4
 15 -7 -6 2.8 7.5
 -15 -7 6 10.6 3.5
 -15 -7 6 8.2 8.5
 -15 7 6 6.5 4
 -15 7 6 4.6 13.4
 15 7 -6 11.7 12
 15 7 -6 9.5 19.2
 -13 -7 6 19.8 6.7
 -13 -7 6 12.6 2.6
 13 -7 -6 35.6 12
 13 -7 -6 10.8 6.2
 13 7 -6 27.4 8.4
 -13 7 6 10.9 9.8
 13 7 -6 23.5 9.1
 13 7 -6 20.2 13.8
 -11 -7 6 4.9 1.8
 -11 -7 6 7 4.4
 -11 -7 6 11.5 6
 11 -7 -6 -0.7 8.2
 11 -7 -6 0.9 4
 11 -7 -6 7.2 4.9
 11 7 -6 6.2 6.6
 11 7 -6 12.9 5.6
 11 7 -6 10.5 10.3
 -11 7 6 7.5 6.2
 -11 7 6 15.5 5.2
 9 -7 -6 288.97 23.1
 -9 -7 6 292.37 22.7
 9 -7 -6 252.87 22.9
 -9 -7 6 261.77 22.5
 -9 7 6 279.77 23.4
 -9 7 6 277.47 22.6
 9 7 -6 333.87 23.8
 9 7 -6 275.47 25.5
 9 7 -6 247.98 22.6
 7 -7 -6 1.9 3.8
 7 -7 -6 3.7 3.2
 7 -7 -6 9.1 4.6
 -7 -7 6 2.2 2.7
 -7 -7 6 7.5 2.6
 7 -7 -6 4.2 3.7
 -7 7 6 0.6 2.9
 -7 7 6 1.5 3.7
 7 7 -6 -5.1 5.6
 -5 -7 6 712.83 58.59
 5 -7 -6 840.02 59.19
 5 -7 -6 666.63 59.49
 5 -7 -6 808.52 59.09
 5 -7 -6 746.53 58.89
 -5 7 6 717.83 58.59
 5 7 -6 772.62 59.09
 5 7 -6 797.62 59.29
 -5 7 6 746.23 58.59
 -5 7 6 735.63 58.89
 3 -7 -6 271.27 22.3
 -3 -7 6 292.77 22
 3 -7 -6 318.77 22.6
 3 -7 -6 282.37 22.5
 -3 -7 6 267.87 21.9
 3 7 -6 244.28 22.3
 3 7 -6 277.57 22.4
 1 -7 -6 166.78 13.1
 1 -7 -6 139.69 12.8
 1 -7 -6 154.68 13
 1 7 -6 146.79 12.8
 -1 7 6 162.28 12.9
 -1 -7 -6 6.8 3.3
 -1 -7 -6 2.7 3.3
 -1 7 -6 0.1 3.1
 -3 -7 -6 444.26 36.5
 -3 -7 -6 486.55 35.7
 -3 -7 -6 440.96 35.5
 -3 7 -6 436.16 36.2
 -5 -7 -6 15.2 3.5
 -5 7 -6 6.2 6.7
 -7 7 -6 18.9 9.9
 -16 -8 6 4 4.3
 -16 -8 6 7.3 11.5
 -16 8 6 18.3 18
 14 -8 -6 62.99 10.8
 14 -8 -6 43.7 15.6
 -14 -8 6 43.9 5.7
 -14 8 6 60.39 12.9
 14 8 -6 30.8 18.4
 14 8 -6 63.99 13
 -12 -8 6 10 2.2
 -12 -8 6 7.7 7.5
 12 -8 -6 16 10.4
 -12 -8 6 -0.4 5.2
 12 -8 -6 14.3 5.8
 12 8 -6 8.2 8.3
 12 8 -6 17.1 12.8
 -12 8 6 22.3 8.2
 10 -8 -6 39.3 8.7
 10 -8 -6 25.7 5.2
 -10 -8 6 24.2 5.8
 10 -8 -6 27.9 5.2
 10 8 -6 16.7 9.8
 -10 8 6 23.3 5.2
 -10 8 6 33.3 7.1
 8 -8 -6 385.06 31.1
 8 -8 -6 406.76 31.6
 8 -8 -6 338.97 31.1
 -8 -8 6 370.46 30.6
 -8 -8 6 393.56 30.6
 8 8 -6 457.05 31.8
 -8 8 6 362.66 31.4
 -8 8 6 388.66 30.7
 8 8 -6 378.66 32.7
 6 -8 -6 154.78 12.9
 6 -8 -6 157.08 12.5
 -6 -8 6 122.39 11.9
 6 -8 -6 136.19 13.1
 6 8 -6 155.98 13.2
 -6 8 6 137.09 12
 -6 8 6 150.28 12.2
 6 8 -6 118.79 14
 -6 8 6 152.18 13
 4 -8 -6 447.66 38
 -4 -8 6 439.46 37.4
 4 -8 -6 532.45 38.1
 4 -8 -6 439.86 38.9
 4 -8 -6 500.45 38.1
 -4 8 6 465.95 37.5
 -4 8 6 519.55 38
 4 8 -6 510.95 38.1
 -4 8 6 496.35 37.5
 4 8 -6 448.26 38
 2 -8 -6 327.57 24.7
 -2 -8 6 296.67 23.9
 2 -8 -6 325.17 24.7
 2 -8 -6 274.57 24.4
 -2 -8 6 298.37 23.9
 2 8 -6 291.87 24.5
 -2 8 6 327.57 24.5
 2 8 -6 304.87 24.2
 0 -8 -6 54.09 6.8
 0 -8 -6 47.9 6.5
 0 -8 -6 59.19 6.3
 0 8 -6 55.79 6.2
 -2 -8 -6 541.45 41.6
 -2 -8 -6 583.14 42
 -2 8 -6 461.75 41.5
 -4 -8 -6 13 5
 -4 -8 -6 7.4 3.7
 -4 -8 -6 13.9 5.7
 -4 8 -6 10.4 6
 -6 -8 -6 36.3 6.6
 -6 8 -6 31.3 9.4
 -17 -9 6 65.49 17.9
 -17 -9 6 54.29 9.2
 -15 -9 6 5.2 10.2
 -15 -9 6 6.9 3.6
 -15 9 6 3.9 14.7
 -13 -9 6 14.9 2.9
 -13 -9 6 9.9 6.4
 13 -9 -6 8.7 13.9
 13 -9 -6 13.3 6.7
 13 9 -6 16.4 16.4
 -13 9 6 26.1 10.4
 13 9 -6 20 10.6
 -11 -9 6 21.1 3.2
 -11 -9 6 21.2 6.8
 -11 -9 6 15.9 5.1
 11 -9 -6 24.1 6
 11 -9 -6 16.8 10.3
 11 9 -6 24.1 7.9
 -11 9 6 40.1 8.6
 11 9 -6 11.7 12.9
 9 -9 -6 375.86 29.7
 9 -9 -6 364.76 31.5
 -9 -9 6 342.67 28.8
 9 -9 -6 365.96 29.1
 9 -9 -6 354.36 29.1
 -9 -9 6 338.97 28.6
 9 9 -6 297.17 32
 -9 9 6 410.26 29.9
 -9 9 6 356.76 28.7
 7 -9 -6 71.49 8.1
 -7 -9 6 81.39 7.2
 7 -9 -6 72.69 9.6
 7 -9 -6 75.49 10.4
 -7 -9 6 67.79 7.6
 7 -9 -6 61.29 8.7
 7 9 -6 86.99 12
 -7 9 6 80.99 8
 -7 9 6 83.09 10.1
 7 9 -6 88.49 9.5
 5 -9 -6 49.9 6.3
 -5 -9 6 47.1 5.6
 5 -9 -6 48.2 6.8
 5 -9 -6 45.7 7.7
 5 -9 -6 41.8 7.6
 -5 9 6 57.79 7.2
 5 9 -6 52.49 7.4
 5 9 -6 60.29 8.4
 -5 9 6 62.19 6.1
 -5 9 6 51.09 5.7
 -3 -9 6 0.9 2.1
 -3 -9 6 4.8 2.6
 3 -9 -6 4.9 3.2
 3 -9 -6 5.4 3.6
 3 9 -6 -0.3 3.5
 -3 9 6 4.8 2.7
 -3 9 6 -0.5 3.3
 -3 9 6 1.5 2.6
 3 9 -6 4.4 3.6
 1 -9 -6 219.28 18.9
 1 -9 -6 243.88 19.3
 1 -9 -6 232.98 19.3
 1 9 -6 234.38 18.5
 1 9 -6 228.28 19
 -1 -9 -6 73.49 9.2
 -1 -9 -6 87.69 8.8
 -3 -9 -6 54.69 7.8
 -3 -9 -6 75.19 8.9
 -3 -9 -6 63.59 9.4
 -3 9 -6 54.69 8.2
 -5 -9 -6 79.49 11.3
 -5 9 -6 84.99 12.3
 -16 -10 6 10.7 14.1
 -16 -10 6 -1.2 4.5
 -14 -10 6 5.7 8.3
 -14 -10 6 23.5 4.2
 14 10 -6 27.7 21.7
 -14 10 6 3.3 14.1
 -12 -10 6 -10.5 5.3
 12 -10 -6 0.7 12.6
 -12 -10 6 5.1 2
 12 -10 -6 7 9.2
 12 -10 -6 -3.1 5.6
 12 10 -6 17.5 15.4
 -12 10 6 -2.3 9.7
 12 10 -6 2.2 8.7
 -10 -10 6 62.09 9.7
 10 -10 -6 68.89 11.4
 -10 -10 6 57.79 8.5
 10 -10 -6 83.89 11.9
 10 -10 -6 80.79 9.1
 10 10 -6 73.09 11.9
 -10 10 6 54.99 9.4
 -8 -10 6 329.17 27
 -8 -10 6 305.37 26.8
 8 -10 -6 378.16 28.1
 8 -10 -6 316.17 27.3
 8 10 -6 377.86 30.2
 -8 10 6 323.37 28.1
 -6 -10 6 5.6 2.9
 6 -10 -6 8.2 5.8
 6 -10 -6 7.2 5.5
 -6 -10 6 16.3 5.6
 6 -10 -6 10.4 4
 6 -10 -6 9.1 4.5
 -6 10 6 11.6 3.7
 -6 10 6 5 4.5
 6 10 -6 14.3 5.1
 -6 10 6 9.9 3.3
 6 10 -6 -2.2 6.1
 4 -10 -6 101.89 10.4
 -4 -10 6 96.09 9.4
 4 -10 -6 106.09 9.4
 4 -10 -6 87.19 9.9
 -4 -10 6 88.09 8.4
 4 -10 -6 86.69 12.2
 4 10 -6 99.69 10.2
 4 10 -6 97.29 10.3
 -4 10 6 89.59 9.5
 -4 10 6 84.49 8.8
 -4 10 6 105.59 8.8
 2 -10 -6 184.48 15.3
 -2 -10 6 176.68 14.5
 2 -10 -6 153.48 15.7
 -2 -10 6 191.48 14.8
 2 -10 -6 184.78 15.8
 2 10 -6 188.78 15.5
 -2 10 6 183.98 14.8
 2 10 -6 169.98 15.1
 -2 10 6 187.68 14.7
 0 -10 -6 42.6 7.8
 0 10 -6 43.5 6.6
 -2 -10 -6 162.68 15.1
 -2 -10 -6 156.28 14.5
 -4 -10 -6 80.19 11.6
 -4 10 -6 60.49 9.7
 15 -11 -6 5.7 18.3
 -15 -11 6 5.4 4
 -15 -11 6 1.9 11.4
 -15 11 6 13.1 19.7
 -13 -11 6 11.2 7.4
 -13 -11 6 11.6 2.8
 13 -11 -6 13.7 12.4
 -13 11 6 0.1 12.1
 13 11 -6 2.3 20.1
 -11 -11 6 2.2 5.1
 11 -11 -6 -0.8 10.9
 11 -11 -6 2.2 8
 -11 -11 6 7.9 7.8
 11 -11 -6 6.5 5.6
 11 11 -6 21.6 15.7
 -11 11 6 14.1 11.3
 9 -11 -6 111.99 13.3
 -9 -11 6 149.19 13.2
 9 -11 -6 177.68 17.1
 9 -11 -6 150.68 15.1
 -9 -11 6 127.99 13
 -9 11 6 148.89 15.2
 -9 11 6 143.49 13.9
 9 11 -6 122.79 20.5
 7 -11 -6 150.38 14
 -7 -11 6 121.09 12.5
 7 -11 -6 166.88 15.5
 7 -11 -6 118.99 13.1
 7 11 -6 133.49 16.9
 -7 11 6 143.09 12.5
 -7 11 6 174.78 14.4
 5 -11 -6 8.2 4.8
 5 -11 -6 7.2 4.1
 5 -11 -6 -3.4 5.5
 -5 11 6 4.1 4.7
 -5 11 6 6.4 3.5
 5 11 -6 8.1 5.2
 -5 11 6 -0.7 3.3
 5 11 -6 7.4 5.7
 3 -11 -6 9.1 5.3
 3 -11 -6 5 4.3
 3 -11 -6 0.9 3.9
 -3 -11 6 1.7 2.7
 -3 11 6 3.2 4.3
 -3 11 6 1.9 3.2
 3 11 -6 2.7 4.2
 -3 11 6 3.1 3.4
 -1 -11 6 25.5 3.7
 -1 -11 6 19.9 3.7
 1 -11 -6 36.9 6
 1 -11 -6 19.5 5.7
 1 -11 -6 40.2 7.1
 1 11 -6 30 4.4
 1 11 -6 27.6 5.3
 -1 -11 -6 90.89 10.6
 -1 -11 -6 108.79 11.4
 -1 11 -6 86.09 10
 -3 -11 -6 5.6 7.5
 -3 11 -6 24.1 5.9
 -3 11 -6 13.4 4.7
 -16 -12 6 46.7 24.2
 16 -12 -6 41.1 33.5
 -14 -12 6 1.1 3.5
 -14 -12 6 5.4 9.6
 14 -12 -6 3.4 15.5
 14 12 -6 -11.4 28.7
 12 -12 -6 21.2 10.8
 -12 -12 6 19 6.7
 -12 -12 6 14.9 2.6
 12 -12 -6 5.2 15.7
 12 -12 -6 8.6 8.1
 12 12 -6 29.3 13.2
 12 12 -6 -6.2 19
 -12 12 6 33.7 12.2
 10 -12 -6 46.6 12.7
 10 -12 -6 46.3 9.6
 -10 -12 6 67.09 9.4
 -10 -12 6 60.29 10.2
 -10 12 6 54.59 10.6
 10 12 -6 85.39 16.9
 8 -12 -6 87.69 11.8
 -8 -12 6 94.39 11.1
 8 -12 -6 133.49 15.2
 8 -12 -6 129.99 13.3
 -8 12 6 123.99 11.3
 8 12 -6 137.09 14.3
 -8 12 6 124.39 13.9
 8 12 -6 96.69 15.3
 6 -12 -6 466.65 37.5
 6 -12 -6 429.36 37.8
 6 -12 -6 495.85 38.2
 -6 12 6 504.45 37.8
 -6 12 6 406.06 37
 6 12 -6 510.55 39
 -4 -12 6 13.1 3.7
 4 -12 -6 13.7 4.8
 4 -12 -6 18 5.4
 4 -12 -6 5.5 6.1
 4 12 -6 17 5.6
 -4 12 6 18.9 4.3
 -4 12 6 13.4 4
 4 12 -6 16.2 6
 -4 12 6 20.4 5.4
 -2 -12 6 44.6 5.3
 2 -12 -6 32 5.8
 2 -12 -6 47.3 7.4
 2 -12 -6 37.7 6.3
 -2 12 6 38.8 5.6
 2 12 -6 39.4 6.9
 -2 12 6 36.5 6.5
 -2 12 6 48.7 7.8
 0 -12 -6 423.56 35.7
 0 -12 -6 486.45 36.1
 0 12 -6 418.36 35.4
 -2 -12 -6 250.07 20.8
 -2 12 -6 222.18 19.3
 -2 12 -6 194.68 19
 -4 12 -6 87.09 13.8
 15 -13 -6 1 21.8
 -15 -13 6 11.6 16.3
 -13 -13 6 9 3.2
 13 -13 -6 31.5 15.5
 -13 -13 6 9.9 8.5
 -13 13 6 14.2 15.5
 13 13 -6 -2.6 32.5
 -11 -13 6 21.7 7
 11 -13 -6 25 10.8
 11 -13 -6 29.1 15.1
 -11 13 6 33.6 11.5
 11 13 -6 48.2 12.2
 11 13 -6 20.1 20.1
 9 -13 -6 27 11.1
 9 -13 -6 14.6 8.1
 9 -13 -6 13.2 6.3
 9 13 -6 7.5 13.7
 -9 13 6 28.2 9
 9 13 -6 18.9 16.2
 7 -13 -6 11.6 8.1
 7 -13 -6 7.7 6.8
 -7 -13 6 11 4.8
 7 -13 -6 -0.5 5.4
 -7 13 6 18 4.9
 7 13 -6 24 7.8
 -7 13 6 14 6.9
 7 13 -6 33.9 10.8
 5 -13 -6 -2.3 6.9
 -5 -13 6 5.7 3.9
 5 -13 -6 7.3 5
 5 -13 -6 8.7 5.7
 -5 13 6 4.3 4.5
 -5 13 6 -0.4 4.3
 5 13 -6 6.5 6.2
 -5 13 6 7.2 6.1
 5 13 -6 5.1 7.1
 3 -13 -6 58.29 7.7
 3 -13 -6 49.5 9.3
 3 -13 -6 57.19 10.7
 -3 -13 6 31.8 6.3
 3 13 -6 48.4 8.9
 3 13 -6 59.09 8.7
 -3 13 6 34.1 7
 -3 13 6 40 6.6
 1 -13 -6 1.3 5.5
 1 -13 -6 -2.8 6.6
 -1 -13 6 5.2 3
 -1 13 6 1.4 4.3
 1 13 -6 9.8 5.8
 -1 13 6 2.2 3.7
 1 13 -6 1.2 4.7
 -1 -13 -6 50.09 8.9
 -1 13 -6 34.7 7.4
 -1 13 -6 45.1 7.6
 -3 13 -6 16.2 7.6
 14 -14 -6 9.8 20
 -12 -14 6 -1.9 7.9
 12 -14 -6 -8.9 16
 -12 14 6 -3.8 13.6
 -10 -14 6 114.49 14.2
 10 -14 -6 132.49 23
 -10 14 6 150.78 18.5
 10 14 -6 113.69 22.4
 10 14 -6 127.49 20
 8 -14 -6 94.29 13.9
 -8 -14 6 59.59 9.7
 8 -14 -6 67.89 13
 8 -14 -6 62.19 10.6
 8 14 -6 73.19 13.6
 8 14 -6 86.19 16.4
 -8 14 6 86.89 13.6
 -8 14 6 66.39 9.7
 -6 -14 6 11.4 4.7
 6 -14 -6 14.7 5.9
 6 -14 -6 10.3 7.1
 6 -14 -6 18.9 9.1
 -6 14 6 2.2 6.9
 6 14 -6 3.1 7.6
 6 14 -6 9.1 10.8
 -6 14 6 3.2 4.9
 -4 -14 6 50.29 7.4
 4 -14 -6 54.89 9.6
 4 -14 -6 39.1 8.5
 4 -14 -6 39.3 8.7
 4 14 -6 65.69 10.5
 -4 14 6 47.2 8.3
 4 14 -6 63.09 11.2
 -4 14 6 42.6 7.9
 -2 -14 6 1 3.8
 2 -14 -6 10.7 7.8
 2 -14 -6 3.4 6.4
 2 14 -6 1 6.2
 -2 14 6 4.2 6.1
 -2 14 6 7.1 4.5
 -2 14 6 -4.2 6.1
 0 -14 -6 4 8.6
 0 -14 6 5.5 3
 0 14 -6 4.1 6.7
 -2 14 -6 93.89 13.3
 13 -15 -6 2.7 18.6
 -13 15 6 0.1 18.7
 11 -15 -6 30.9 14.1
 -11 -15 6 24.1 9
 -11 15 6 36.7 14.7
 -9 -15 6 25.2 7.6
 9 -15 -6 47.8 12
 9 -15 -6 41.5 15.2
 9 15 -6 51.59 20.2
 -9 15 6 38.3 11.9
 7 -15 -6 16.5 10.9
 7 -15 -6 5.1 8.6
 7 -15 -6 -1.9 6.6
 -7 -15 6 5.4 5.6
 7 15 -6 3 13.6
 -7 15 6 -5.9 8.4
 7 15 -6 19.6 9.3
 -7 15 6 7.2 5.8
 5 -15 -6 18.3 7.4
 5 -15 -6 3.2 6.1
 5 -15 -6 4.2 9.5
 -5 -15 6 -0.3 5
 -5 15 6 11.5 7.9
 5 15 -6 6.1 7.9
 -5 15 6 9.3 5.7
 5 15 -6 -3.2 9.2
 3 -15 -6 12.8 9.3
 -3 -15 6 6.4 4.8
 3 -15 -6 16.1 7.3
 -3 15 6 8.2 7.2
 -3 15 6 11.8 5.4
 -3 15 6 5.6 6
 3 15 -6 9.1 7.2
 3 15 -6 11.3 7.4
 -1 -15 6 38.9 5.9
 1 -15 -6 39.9 10.7
 -1 15 6 48.2 7.8
 1 15 -6 56.09 8.2
 1 15 -6 54.39 9.1
 -1 15 -6 -3.7 8.2
 -12 16 6 11.2 19.6
 10 -16 -6 14.8 13.9
 -10 16 6 18.9 14.5
 -8 -16 6 63.39 11.4
 8 -16 -6 91.79 16.8
 8 -16 -6 94.39 13.8
 -8 16 6 80.79 11.8
 -8 16 6 66.89 13.2
 6 -16 -6 1.4 12.2
 -6 -16 6 4.6 5.9
 6 -16 -6 3.8 8.5
 6 16 -6 4.3 13.2
 6 16 -6 6.1 10
 -6 16 6 5.5 9.3
 4 -16 -6 59.99 12.8
 -4 -16 6 48.4 9.4
 4 16 -6 53.19 10.8
 -4 16 6 45.7 8.2
 4 16 -6 42.4 12
 -4 16 6 64.69 12.1
 -2 16 6 168.98 16.6
 2 16 -6 168.48 18
 -2 16 6 163.08 15.5
 0 16 -6 25.2 9.6
 -11 17 6 -6.6 19.3
 -9 17 6 32.9 14.4
 -7 17 6 0.8 11.9
 -5 17 6 -0.3 10.4
 -5 17 6 6 7.4
 -3 17 6 23 8.7
 3 17 -6 17.1 9.8
 1 17 -6 29.8 10.9
 -1 17 6 35.6 9
 -1 17 -6 12 11.7
 -10 18 6 19.3 19
 -8 18 6 9.9 15.6
 -4 18 6 2.7 8.7
 -18 0 7 15.4 18.4
 16 0 -7 35 19.8
 -16 0 7 47.7 11.8
 -16 0 7 40.7 6.9
 14 0 -7 60.59 8.6
 14 0 -7 79.59 11.6
 -14 0 7 69.19 11.2
 -14 0 7 49 6.4
 14 0 -7 80.39 15.4
 12 0 -7 -0.4 8.5
 -12 0 7 -0.3 5.8
 12 0 -7 -2.4 4
 -12 0 7 -3.2 5
 12 0 -7 -0.6 5
 10 0 -7 80.19 8.8
 -10 0 7 95.89 9.1
 -10 0 7 67.09 9.1
 10 0 -7 85.79 8.5
 8 0 -7 103.29 10.3
 8 0 -7 121.29 11
 -8 0 7 104.99 9.9
 8 0 -7 95.89 10.1
 -8 0 7 114.59 9.7
 6 0 -7 69.39 8.2
 -6 0 7 88.09 8.1
 6 0 -7 99.79 7.8
 6 0 -7 75.99 8.6
 4 0 -7 835.22 65.19
 4 0 -7 873.41 65.29
 4 0 -7 807.52 65.79
 -4 0 7 843.92 65.19
 2 0 -7 9.5 1.9
 2 0 -7 6.9 2.1
 0 0 -7 47.3 6.4
 -2 0 -7 542.05 43
 -4 0 -7 339.77 28.3
 -17 -1 7 24.3 6.1
 -17 -1 7 39.3 14.4
 -17 1 7 21.8 15
 15 -1 -7 30.4 9.5
 15 -1 -7 53.69 16.9
 -15 -1 7 38.1 5.9
 -15 1 7 38.8 10.3
 -15 1 7 41.2 6.2
 15 1 -7 32.5 10.4
 15 1 -7 58.99 17.1
 -13 -1 7 102.59 13.7
 13 -1 -7 99.79 11.4
 13 -1 -7 138.99 13.1
 13 -1 -7 97.89 17.3
 -13 -1 7 104.39 12.8
 -13 1 7 111.39 14.7
 -13 1 7 97.79 12.6
 13 1 -7 140.19 13.3
 13 1 -7 115.99 18.2
 11 -1 -7 39.6 8.2
 -11 -1 7 11.6 5.7
 11 -1 -7 24.6 4.7
 11 -1 -7 22.7 5.3
 -11 -1 7 28.7 5.4
 11 1 -7 16 8
 -11 1 7 27.1 5.6
 -11 1 7 27.3 5.8
 11 1 -7 15.6 5.2
 11 1 -7 31.9 5.7
 9 -1 -7 110.29 10.4
 -9 -1 7 104.09 10.3
 9 -1 -7 107.89 10.6
 9 -1 -7 112.39 11.9
 9 1 -7 107.79 11.9
 9 1 -7 131.39 10.5
 -9 1 7 117.19 10.6
 9 1 -7 109.09 10.2
 -9 1 7 106.69 10.5
 7 -1 -7 696.63 58.29
 7 -1 -7 780.92 58.29
 -7 -1 7 679.53 57.99
 7 -1 -7 796.72 58.09
 7 1 -7 733.53 57.99
 7 1 -7 820.02 58.39
 7 1 -7 703.43 58.09
 -5 -1 7 15.9 3.2
 5 -1 -7 19.4 4.6
 5 -1 -7 16.5 3
 5 -1 -7 20.7 3.4
 5 1 -7 12.3 2.8
 5 1 -7 12.7 3.3
 -5 1 7 22 3.4
 3 -1 -7 21.9 3.4
 3 -1 -7 25.1 3.7
 3 -1 -7 18.2 3.6
 -3 1 7 23.2 3.1
 3 1 -7 20.5 2.9
 3 1 -7 22.5 3.4
 3 1 -7 13.2 4.3
 3 1 -7 25.7 3.7
 1 -1 -7 99.49 9.2
 1 1 -7 124.59 10.2
 1 1 -7 112.49 9.1
 -1 -1 -7 4.6 3.7
 -1 1 -7 7.9 4.4
 -3 -1 -7 174.48 15.8
 -3 1 -7 173.78 16
 -5 -1 -7 2.2 7
 -5 1 -7 0.4 6.8
 -18 -2 7 2 18.2
 -18 2 7 11.2 18.3
 -16 -2 7 36.1 11.4
 -16 -2 7 36.1 6.6
 -16 2 7 23.4 4.8
 -16 2 7 14.2 11.4
 16 2 -7 5.1 20.6
 14 -2 -7 24.5 13.3
 14 -2 -7 20 7.7
 -14 -2 7 17.2 3.3
 -14 -2 7 22.2 7.4
 14 2 -7 24.9 8.5
 -14 2 7 12.3 7.5
 14 2 -7 22.5 6.8
 14 2 -7 15 14.1
 12 -2 -7 77.39 9.1
 12 -2 -7 82.09 9.7
 12 -2 -7 60.29 11.3
 -12 -2 7 65.69 9.2
 -12 2 7 80.69 10.3
 -12 2 7 65.69 10
 12 2 -7 81.99 9
 12 2 -7 96.39 15.5
 12 2 -7 61.99 10
 10 -2 -7 30.5 7.1
 -10 -2 7 22.5 5.1
 -10 -2 7 24.5 4.6
 10 -2 -7 23.8 4.8
 10 -2 -7 28.9 4.8
 10 2 -7 36 6.2
 10 2 -7 19.3 4.1
 -10 2 7 24.8 5.1
 -10 2 7 23.5 4.9
 8 -2 -7 278.27 21.1
 -8 -2 7 239.58 20
 8 -2 -7 230.98 20.7
 8 2 -7 243.08 20.2
 8 2 -7 255.27 21.1
 -8 2 7 240.98 20.3
 -8 2 7 256.27 20.6
 8 2 -7 261.17 20.5
 6 -2 -7 416.56 31.9
 -6 -2 7 402.36 31.7
 6 -2 -7 441.46 31.8
 6 -2 -7 354.46 32.2
 6 2 -7 415.26 31.7
 -6 2 7 407.06 31.9
 6 2 -7 435.56 32.1
 6 2 -7 347.97 31.8
 4 -2 -7 45.9 7.8
 4 -2 -7 51.99 5.6
 4 -2 -7 51.19 5.2
 -4 -2 7 48.3 5.2
 4 -2 -7 45.5 5.5
 4 2 -7 51.29 6.1
 -4 2 7 60.69 5.5
 4 2 -7 47.5 5.1
 4 2 -7 50.19 6.4
 2 -2 -7 12.1 2.4
 2 -2 -7 12 2.5
 2 -2 -7 10.2 2.5
 2 2 -7 12.1 3.2
 2 2 -7 12.3 2.3
 0 -2 -7 25.2 4.4
 0 -2 -7 26.9 3.5
 0 2 -7 19 4.4
 -2 -2 -7 6.8 4.2
 -2 2 -7 5.9 4.6
 -4 -2 -7 140.99 13.7
 -4 2 -7 120.59 13.8
 -17 -3 7 20.8 14.4
 -17 -3 7 12.5 5.1
 -17 3 7 23.6 14.8
 -15 -3 7 150.68 14
 15 -3 -7 173.38 19.6
 15 -3 -7 211.38 29
 15 3 -7 173.48 29.4
 -15 3 7 167.08 19
 -15 3 7 163.08 14.4
 -13 -3 7 8.3 7.4
 -13 -3 7 10.8 5
 13 -3 -7 14.9 6.5
 13 -3 -7 19 10.7
 -13 -3 7 8.4 2.6
 13 3 -7 -6 11.8
 13 3 -7 21.4 7.1
 13 3 -7 14.4 5.9
 -13 3 7 11 6.6
 -11 -3 7 26.9 5.2
 11 -3 -7 29.6 5.8
 11 -3 -7 31.9 5.6
 -11 -3 7 42 6.5
 11 -3 -7 29.7 8.3
 -11 3 7 28.5 6.2
 -11 3 7 33.3 5.9
 11 3 -7 33.6 6.5
 11 3 -7 40.2 9.2
 11 3 -7 42.4 7.5
 -9 -3 7 228.08 17.6
 9 -3 -7 206.58 18
 9 -3 -7 216.48 18.8
 -9 -3 7 210.58 17.5
 9 -3 -7 204.98 17.6
 9 3 -7 210.08 17.4
 -9 3 7 224.38 18.2
 9 3 -7 199.48 17.8
 -9 3 7 205.98 17.6
 7 -3 -7 762.02 67.29
 -7 -3 7 846.42 66.89
 7 -3 -7 864.31 67.19
 7 -3 -7 838.52 67.09
 7 3 -7 988.8 67.49
 7 3 -7 880.51 67.09
 -7 3 7 887.41 66.79
 7 3 -7 815.62 66.79
 5 -3 -7 916.11 71.79
 5 -3 -7 945.81 71.69
 -5 -3 7 932.41 71.59
 5 -3 -7 859.81 72.39
 5 -3 -7 979.9 71.89
 5 3 -7 919.21 71.69
 5 3 -7 951.4 71.79
 5 3 -7 794.62 71.59
 -5 3 7 1008 71.79
 3 -3 -7 25.6 4.2
 3 -3 -7 22.5 3.7
 3 -3 -7 20.2 3.9
 3 3 -7 19.3 3.5
 -3 3 7 18 3
 3 3 -7 24.7 4.3
 3 3 -7 20.2 3.7
 3 3 -7 24 4.2
 1 -3 -7 79.39 6.8
 1 -3 -7 74.59 6.6
 1 -3 -7 75.59 6.8
 1 3 -7 73.69 7.9
 -1 -3 -7 1075.49 81.49
 -1 -3 -7 1021 82.09
 -1 3 -7 1061.19 82.09
 -3 -3 -7 45 8
 -3 3 -7 41.2 7
 -5 3 -7 1.4 7.3
 -18 -4 7 -0.3 17.1
 -16 -4 7 -0.9 8.7
 -16 -4 7 0.7 3.9
 16 4 -7 2.3 23.6
 -16 4 7 3.7 11.2
 14 -4 -7 23.5 13.7
 -14 -4 7 20.6 3.5
 -14 -4 7 26.5 6.9
 14 -4 -7 13.8 7.7
 14 4 -7 31.5 15.8
 14 4 -7 28.1 9.2
 -14 4 7 40.5 9
 -12 -4 7 52.99 8.4
 -12 -4 7 58.39 10.1
 12 -4 -7 70.49 8.9
 12 -4 -7 75.79 11.5
 12 -4 -7 69.39 9.4
 12 4 -7 57.19 10
 12 4 -7 79.89 13.2
 -12 4 7 60.39 9.8
 12 4 -7 62.29 9.4
 -12 4 7 65.79 9.7
 -10 -4 7 17.2 4.8
 -10 -4 7 6.5 3.6
 10 -4 -7 -5.7 6
 10 -4 -7 11.2 4.3
 10 4 -7 5.8 4.7
 -10 4 7 4.9 4.4
 10 4 -7 10.8 4.1
 10 4 -7 9.9 7.5
 -10 4 7 7.7 4.9
 8 -4 -7 66.29 8.6
 8 -4 -7 69.99 7.3
 -8 -4 7 63.79 6.5
 8 -4 -7 58.99 8.8
 8 4 -7 58.19 9.5
 -8 4 7 51.59 7.9
 -8 4 7 73.89 7.4
 8 4 -7 77.79 6.9
 8 4 -7 74.19 8.1
 6 -4 -7 191.08 14.2
 6 -4 -7 146.99 15.5
 6 -4 -7 164.38 14.4
 -6 -4 7 173.28 14
 -6 4 7 169.48 14.3
 6 4 -7 159.68 14.2
 6 4 -7 174.08 14.8
 6 4 -7 169.88 13.8
 4 -4 -7 0.7 2.8
 4 -4 -7 7.3 3
 4 -4 -7 5.4 2.5
 4 -4 -7 5.5 5.2
 -4 -4 7 5.7 2.3
 4 4 -7 0.1 2.6
 -4 4 7 -1.7 2.7
 4 4 -7 3.1 2.9
 4 4 -7 3.8 2.5
 2 -4 -7 33.8 4.7
 2 -4 -7 37.2 4.5
 2 -4 -7 38.4 4.4
 2 4 -7 31.4 5.3
 2 4 -7 32.4 4.3
 -2 4 7 34.1 4.3
 2 4 -7 33.4 5.6
 0 -4 -7 342.47 27
 0 -4 -7 331.07 26.9
 0 -4 -7 357.96 27.1
 0 4 -7 345.57 27.7
 -2 -4 -7 36.1 6.2
 -2 4 -7 44.2 6.4
 -4 -4 -7 34 7.1
 -4 4 -7 30.7 7.1
 -6 4 -7 7.8 9.4
 -17 -5 7 -6.8 11.5
 -17 -5 7 6.4 4.8
 -17 5 7 -2.4 17.1
 15 -5 -7 5.4 16.6
 -15 -5 7 20.8 4
 -15 -5 7 26.6 11.5
 -15 5 7 19.9 10.8
 15 5 -7 16.7 20.5
 15 5 -7 1.2 10.4
 13 -5 -7 13.4 8.4
 -13 -5 7 20.2 5.9
 13 -5 -7 22.8 11.7
 -13 -5 7 16.2 2.9
 13 5 -7 17 13.9
 -13 5 7 19 8.1
 13 5 -7 21.6 6.9
 -11 -5 7 0.9 4.1
 -11 -5 7 3.2 5.5
 11 -5 -7 -2.5 4.8
 11 -5 -7 -3.1 7.9
 11 -5 -7 -2.5 4.5
 11 5 -7 5.1 5.6
 11 5 -7 0.3 4.6
 11 5 -7 1.2 8.7
 -11 5 7 -1.3 5.2
 -11 5 7 -3.7 5.5
 9 -5 -7 22.8 6
 -9 -5 7 10.5 3.6
 9 -5 -7 15.6 5.2
 9 -5 -7 16.8 4.2
 -9 -5 7 10.5 3.8
 9 5 -7 12.2 3.6
 9 5 -7 10.3 4.6
 9 5 -7 8.5 6.6
 -9 5 7 9.4 4.4
 -9 5 7 15.1 4.8
 7 -5 -7 327.47 24.6
 7 -5 -7 264.87 24.4
 7 -5 -7 331.17 23.6
 -7 -5 7 243.38 23.7
 7 5 -7 281.87 23.1
 -7 5 7 275.07 23.8
 -7 5 7 291.67 23.8
 7 5 -7 300.97 23.7
 7 5 -7 316.57 24.4
 5 -5 -7 88.49 8.7
 -5 -5 7 74.69 7.9
 5 -5 -7 86.69 8.2
 5 -5 -7 73.99 11
 5 -5 -7 93.39 8.8
 5 5 -7 88.19 8.4
 -5 5 7 104.09 8.7
 5 5 -7 104.39 9.2
 3 -5 -7 16.1 3.3
 3 -5 -7 22.6 4.1
 3 -5 -7 26.8 4.7
 3 5 -7 20.6 4.1
 -3 5 7 18.6 3.4
 3 5 -7 18.1 3.1
 3 5 -7 20.8 3
 1 -5 -7 21.2 4
 1 -5 -7 13.7 3
 1 5 -7 12.5 3.7
 -1 -5 -7 2.3 2.4
 -1 -5 -7 4.4 2.3
 -1 5 -7 5.4 4.6
 -3 -5 -7 84.49 10.3
 -3 5 -7 76.69 10.5
 -5 5 -7 64.79 10.5
 -18 -6 7 10 17.8
 -16 -6 7 -3 9.7
 -16 -6 7 2.8 4
 -16 6 7 3.6 15
 14 -6 -7 11.8 16.2
 -14 -6 7 -0.1 6.7
 14 -6 -7 2.8 8
 14 6 -7 11.2 18.1
 14 6 -7 1.2 9.7
 14 6 -7 -0.2 9.9
 -14 6 7 13 9.6
 -12 -6 7 72.39 8.9
 12 -6 -7 77.39 14.9
 -12 -6 7 56.29 10.7
 12 -6 -7 59.59 9.8
 12 6 -7 70.79 11.4
 12 6 -7 54.39 8.6
 12 6 -7 80.29 14.3
 -10 -6 7 307.37 27.2
 -10 -6 7 348.37 27.3
 10 -6 -7 327.57 27.9
 10 -6 -7 398.26 29.1
 10 -6 -7 361.56 27.6
 -10 6 7 352.06 28
 10 6 -7 287.37 27.2
 10 6 -7 357.86 28
 -10 6 7 306.37 27.4
 -8 -6 7 9.5 2.8
 8 -6 -7 11.5 3.7
 8 -6 -7 12.3 5.2
 8 -6 -7 3.3 5.2
 -8 6 7 1.2 3.9
 -8 6 7 1.4 4.4
 8 6 -7 7.6 6
 8 6 -7 3.7 4
 6 -6 -7 0.2 3.7
 6 -6 -7 -4.9 6.4
 6 -6 -7 3.7 3.1
 6 -6 -7 -2.3 3.3
 -6 -6 7 -0.4 2.7
 6 6 -7 -2 4.5
 6 6 -7 0.1 3.3
 -6 6 7 3.5 3.1
 -6 6 7 3.2 2.4
 -6 6 7 1.4 4.2
 4 -6 -7 581.24 44.7
 -4 -6 7 539.05 44.1
 4 -6 -7 604.34 44.8
 4 -6 -7 562.64 45.8
 4 -6 -7 580.34 44.6
 -4 -6 7 562.14 44.2
 4 6 -7 580.24 44.5
 4 6 -7 551.84 44.5
 -4 6 7 552.24 44.5
 2 -6 -7 411.16 33.5
 2 -6 -7 402.76 33.3
 2 -6 -7 430.46 33.4
 -2 6 7 451.85 33.3
 2 6 -7 421.96 33.3
 0 -6 -7 46.6 5.8
 0 -6 -7 44.1 5.6
 0 -6 -7 46.5 5.6
 0 6 -7 31.2 6.5
 -2 -6 -7 204.08 18.5
 -2 -6 -7 215.18 16.7
 -2 6 -7 204.08 18.4
 -4 6 -7 64.79 9.4
 -17 -7 7 27.9 13.6
 -17 -7 7 26 5.8
 -17 7 7 8.3 21
 -15 -7 7 11.5 8.7
 -15 7 7 -8.4 13.1
 15 7 -7 26.4 14.1
 13 -7 -7 156.18 16.2
 13 -7 -7 156.88 23.2
 -13 -7 7 140.19 12.8
 -13 -7 7 149.59 15.9
 13 7 -7 180.58 18.1
 13 7 -7 163.58 19.3
 13 7 -7 148.29 26.5
 -13 7 7 174.38 18.6
 -11 -7 7 29.7 6
 -11 -7 7 28.6 6.8
 11 -7 -7 52.39 8.2
 -11 7 7 49.99 8.6
 11 7 -7 28.9 7.5
 11 7 -7 39.3 6.6
 11 7 -7 40.3 11.5
 9 -7 -7 197.98 20.3
 9 -7 -7 262.67 20.9
 -9 -7 7 219.18 19
 -9 -7 7 211.18 19.2
 9 -7 -7 242.28 19.7
 -9 7 7 213.38 19.4
 -9 7 7 223.58 20.9
 9 7 -7 270.47 20.2
 9 7 -7 260.67 22.1
 7 -7 -7 124.89 10.8
 7 -7 -7 141.59 11.7
 7 -7 -7 108.69 13.1
 7 -7 -7 109.89 11.2
 7 7 -7 104.49 11.2
 -7 7 7 92.89 11.2
 7 7 -7 133.09 12.8
 -7 7 7 125.39 10.7
 -7 7 7 112.19 10.2
 5 -7 -7 19 7.1
 5 -7 -7 12.4 4
 -5 -7 7 14.9 3.7
 5 -7 -7 14.3 4.4
 -5 -7 7 15.8 3.1
 5 -7 -7 12.6 3.6
 5 7 -7 22.6 4.3
 5 7 -7 13.6 4.4
 3 -7 -7 29.1 4.7
 3 -7 -7 29.8 4.9
 3 -7 -7 39.1 5.7
 -3 7 7 25.5 4.4
 3 7 -7 37.8 4.6
 3 7 -7 34.2 5.6
 1 -7 -7 380.76 30.9
 1 -7 -7 391.66 30.8
 1 7 -7 389.56 30.6
 -1 -7 -7 5.5 3.6
 -1 -7 -7 5.9 6.2
 -1 7 -7 0.5 4
 -3 -7 -7 35.1 5.7
 -3 -7 -7 35.8 5
 -3 7 -7 34.3 7
 -16 -8 7 -1.4 4.3
 -16 -8 7 1.8 11.3
 -14 -8 7 6.1 7.8
 14 -8 -7 3.6 15.7
 -14 -8 7 3.2 2.9
 14 8 -7 11.5 20.4
 -14 8 7 -4.5 10.4
 -12 -8 7 106.09 13
 12 -8 -7 135.59 18.7
 12 -8 -7 134.79 13.4
 -12 -8 7 113.69 14
 12 8 -7 116.99 15.1
 -12 8 7 98.99 15.7
 12 8 -7 152.78 22.2
 -10 -8 7 177.78 15.8
 10 -8 -7 212.58 16.4
 -10 -8 7 157.78 15.8
 10 8 -7 193.68 17.1
 -10 8 7 197.98 17.3
 -10 8 7 156.38 16.1
 10 8 -7 150.08 20.8
 8 -8 -7 121.99 13.5
 8 -8 -7 142.69 12.6
 8 -8 -7 125.79 11.8
 8 8 -7 120.19 12.5
 8 8 -7 134.49 14.9
 -8 8 7 127.29 12.7
 -8 8 7 110.69 11.7
 6 -8 -7 64.99 8
 6 -8 -7 64.59 8.6
 6 -8 -7 59.99 7.1
 -6 -8 7 56.09 6.7
 6 -8 -7 64.79 10.8
 -6 8 7 55.79 6.5
 -6 8 7 68.99 7.9
 -6 8 7 54.99 7
 6 8 -7 69.49 10.9
 6 8 -7 72.79 9.1
 -4 -8 7 27.3 4.6
 4 -8 -7 31.6 5.1
 4 -8 -7 33.6 6
 -4 -8 7 23.7 4.3
 4 -8 -7 26.8 5
 -4 8 7 32.8 5.8
 4 8 -7 26.1 4.5
 4 8 -7 25.2 5
 2 -8 -7 301.87 24.7
 2 -8 -7 303.37 24.5
 2 -8 -7 293.47 24.7
 -2 8 7 319.47 24.5
 0 -8 -7 80.89 9.6
 0 -8 -7 102.89 9.4
 -2 -8 -7 69.39 8.1
 -2 -8 -7 55.99 9.8
 -2 -8 -7 50.79 7.4
 -2 8 -7 55.59 8.5
 -15 -9 7 7.1 4
 -15 -9 7 5.1 9.8
 -15 9 7 18.5 15.2
 -13 -9 7 25 7.9
 13 9 -7 21.7 19.7
 13 9 -7 47.7 13.2
 -13 9 7 28.8 11.1
 11 -9 -7 15.4 7.2
 11 -9 -7 15.1 10.6
 11 -9 -7 15.5 6.1
 11 9 -7 12.9 8
 11 9 -7 17.3 12.8
 -11 9 7 11.7 8
 -9 -9 7 134.69 12.8
 9 -9 -7 161.08 15.4
 9 -9 -7 151.78 13.2
 9 -9 -7 146.99 13.8
 -9 -9 7 131.29 12.3
 -9 9 7 131.09 14.1
 9 9 -7 122.79 14
 -9 9 7 119.79 13.2
 9 9 -7 155.18 17.7
 7 -9 -7 7.7 4.6
 7 -9 -7 4.6 5.6
 7 -9 -7 5.1 3.9
 -7 -9 7 -1.3 4.4
 -7 9 7 9.1 5
 -7 9 7 2.4 3.5
 -7 9 7 4.5 4.3
 7 9 -7 1.9 6.2
 7 9 -7 -7.7 4.7
 5 -9 -7 179.58 14.9
 5 -9 -7 157.68 14.2
 -5 -9 7 154.28 13.7
 -5 9 7 163.08 14.6
 -5 9 7 167.68 14.7
 5 9 -7 180.18 14.9
 -5 9 7 155.08 13.7
 3 -9 -7 20.3 4.3
 -3 -9 7 22.6 3.7
 -3 -9 7 21.4 3.9
 3 -9 -7 24.5 5.2
 3 -9 -7 16.9 4.6
 3 9 -7 23.9 4
 1 -9 -7 245.98 22.4
 1 -9 -7 242.18 22.6
 1 -9 -7 302.47 22.8
 1 9 -7 313.07 22.7
 -1 -9 -7 253.47 19.5
 -1 -9 -7 201.88 19.2
 -16 10 7 13.2 22.6
 14 -10 -7 2.4 12.8
 -14 -10 7 -6.9 8.9
 -14 -10 7 1.6 3.2
 -14 10 7 2.1 13.6
 -12 -10 7 74.29 12.3
 12 -10 -7 117.09 16.9
 12 10 -7 116.09 15.1
 12 10 -7 99.29 20.7
 -12 10 7 76.09 15.4
 10 -10 -7 2.5 5.4
 10 -10 -7 13.2 6.7
 10 -10 -7 9.5 9.3
 -10 -10 7 13.7 5.4
 -10 -10 7 16.2 5.6
 10 10 -7 8.6 7.1
 -10 10 7 8.4 7.5
 10 10 -7 -4 11.6
 8 -10 -7 2 4.4
 8 -10 -7 4.3 5.4
 8 -10 -7 2 7
 8 10 -7 5.3 8.3
 8 10 -7 13.7 6
 -8 10 7 5.2 4
 -8 10 7 -1.6 5.5
 -6 -10 7 61.99 7.9
 6 -10 -7 74.19 10.5
 6 -10 -7 78.59 8.6
 6 -10 -7 62.39 9.3
 -6 10 7 76.69 7.9
 -6 10 7 82.69 8.3
 6 10 -7 75.79 10.4
 -6 10 7 66.89 9.4
 6 10 -7 62.69 9.7
 4 -10 -7 43.5 6.6
 4 -10 -7 39.2 6.9
 4 -10 -7 44.8 6.7
 -4 -10 7 30.1 5.2
 4 10 -7 44.3 7.1
 4 10 -7 33.7 10.6
 2 -10 -7 38.2 6.5
 2 -10 -7 45.5 7.7
 2 -10 -7 47.1 6.7
 2 10 -7 46.7 6.6
 -2 10 7 38.1 7.3
 2 10 -7 34.8 5.6
 0 -10 -7 68.99 10.6
 0 -10 -7 58.99 9.8
 0 10 -7 68.89 9.3
 -2 -10 -7 -1.7 6.6
 -15 11 7 12.8 17.7
 -13 -11 7 52.79 10.1
 13 -11 -7 75.49 27.2
 13 -11 -7 56.49 13.2
 -13 11 7 45.2 13.2
 13 11 -7 106.49 30.2
 11 -11 -7 0.1 11.9
 -11 -11 7 2.6 7.1
 11 -11 -7 5.7 7.3
 11 -11 -7 -1.1 8.2
 -11 -11 7 -3.3 5.8
 11 11 -7 12 8.7
 -11 11 7 1 8.9
 11 11 -7 -2.9 15.7
 9 -11 -7 8.6 5.5
 9 -11 -7 32.5 11.8
 -9 -11 7 7.4 4.8
 9 -11 -7 21.3 9
 9 11 -7 20.7 7.4
 9 11 -7 1.7 10.5
 -9 11 7 12.3 7
 7 -11 -7 4.6 7.1
 7 -11 -7 10.1 5.2
 7 -11 -7 2.1 7
 -7 -11 7 7.6 4.8
 -7 11 7 5.4 4.3
 -7 11 7 1.5 5.2
 7 11 -7 2.7 7.4
 7 11 -7 9.3 6.2
 -5 -11 7 6.2 3.8
 5 -11 -7 4.6 6.3
 5 -11 -7 10.7 5.8
 5 -11 -7 8.3 4.5
 5 11 -7 4.5 5.7
 -5 11 7 5.2 5.3
 -5 11 7 7.3 4.2
 -5 11 7 8.2 4.5
 5 11 -7 9.4 5.7
 3 -11 -7 39 7.1
 3 -11 -7 36.5 7.1
 -3 -11 7 36.8 5.3
 3 -11 -7 42.3 7.9
 3 11 -7 51.19 8.5
 3 11 -7 44.7 7
 1 -11 -7 76.79 11.3
 1 11 -7 86.59 10.6
 -1 11 -7 7.1 6.3
 -14 12 7 -0.6 17.2
 12 -12 -7 101.49 18.9
 12 -12 -7 77.69 13.3
 -12 -12 7 96.39 13.3
 -12 12 7 76.29 14.2
 10 -12 -7 177.18 21.4
 -10 -12 7 128.39 14.5
 -10 -12 7 125.19 14.5
 10 -12 -7 157.78 16.9
 10 12 -7 198.68 24.5
 8 -12 -7 17.9 9.6
 8 -12 -7 2.6 5.7
 -8 -12 7 4.8 6
 8 -12 -7 3.1 6.9
 8 12 -7 5.4 7.1
 -8 12 7 11.6 5.3
 -8 12 7 18.6 7.2
 8 12 -7 8.2 13
 -6 -12 7 11.2 4.5
 6 -12 -7 3.4 6
 6 -12 -7 7.8 5.5
 6 -12 -7 8.5 7.7
 6 12 -7 16.8 6.9
 -6 12 7 9.7 6.2
 -6 12 7 19.3 5.6
 -6 12 7 10.8 5
 6 12 -7 3.7 7.1
 4 -12 -7 309.27 24.4
 4 -12 -7 292.37 24.4
 4 -12 -7 277.67 23.7
 -4 -12 7 235.68 22.9
 4 12 -7 293.87 23.5
 -4 12 7 281.57 22.7
 4 12 -7 306.27 24
 -4 12 7 248.48 22.8
 -4 12 7 269.97 23.7
 2 -12 -7 248.28 22.9
 2 12 -7 261.87 21.1
 2 12 -7 257.97 22.4
 0 12 -7 60.09 10.2
 -13 13 7 5.9 15.2
 11 -13 -7 28.8 10.8
 11 -13 -7 14.8 14.9
 -11 -13 7 17.5 7.8
 -11 13 7 41.1 11.7
 9 -13 -7 -6.5 8.2
 9 -13 -7 6.7 11.2
 -9 -13 7 12.2 6
 -9 13 7 -0.8 5.8
 9 13 -7 0.6 13.3
 9 13 -7 -0.9 8.7
 -9 13 7 13.5 9.2
 7 -13 -7 20 11
 7 -13 -7 22.5 7.7
 -7 -13 7 14.4 5.5
 7 -13 -7 38.9 6.9
 7 13 -7 43.6 8.9
 -7 13 7 25.1 6.1
 -7 13 7 26.2 7.8
 7 13 -7 35.7 10
 5 -13 -7 42.7 8.9
 5 -13 -7 60.99 11
 -5 -13 7 41.7 6.5
 5 -13 -7 65.99 10.2
 -5 13 7 67.09 9
 5 13 -7 42.4 8.7
 -5 13 7 59.89 8.6
 5 13 -7 71.69 11.3
 -5 13 7 58.89 8.5
 -3 -13 7 51.09 7.4
 3 -13 -7 63.49 10.1
 3 -13 -7 59.89 9
 -3 13 7 68.29 10.3
 3 13 -7 69.39 11.2
 3 13 -7 53.09 9.4
 1 13 -7 45.1 8.6
 -12 14 7 28.4 15.6
 -10 14 7 12 7.6
 -10 14 7 4.6 11.2
 8 -14 -7 -0.9 11.6
 8 14 -7 -1.2 8.9
 -8 14 7 7.6 6.3
 -8 14 7 -1.9 9
 -6 -14 7 -1.6 6.1
 6 -14 -7 -0.5 9.7
 6 14 -7 -7 9
 -6 14 7 6.8 7.9
 -6 14 7 2.5 6
 -4 14 7 6.2 6.1
 4 14 -7 0 7.9
 -4 14 7 -1.2 6.1
 4 14 -7 4.6 7.3
 -4 14 7 7.5 7.3
 -2 -14 7 47.3 7.5
 2 14 -7 69.69 10.4
 2 14 -7 72.79 12.4
 0 14 -7 -0.8 8.8
 -11 15 7 8.9 15
 -9 15 7 6.7 8.6
 -9 15 7 9.7 13
 -7 15 7 1.7 9.6
 5 15 -7 47 10.5
 -5 15 7 40.3 8.1
 1 15 -7 18.1 9.5
 -6 16 7 31.6 9.9
 4 16 -7 44 13.4
 -4 16 7 19.5 9
 2 16 -7 7.6 10.6
 -5 17 7 4.4 9.7
 -16 0 8 0.5 11.7
 -14 0 8 43 10.2
 14 0 -8 69.69 11.9
 14 0 -8 80.19 16
 12 0 -8 5 6.1
 -12 0 8 12.6 6.9
 12 0 -8 1.2 5.4
 12 0 -8 1.9 9
 10 0 -8 201.38 18.4
 10 0 -8 195.58 16.9
 -10 0 8 200.18 17.3
 10 0 -8 188.48 17.5
 -10 0 8 198.98 17.1
 -8 0 8 971.5 75.09
 8 0 -8 1005.8 75.09
 8 0 -8 1048.8 74.89
 8 0 -8 816.12 75.09
 6 0 -8 18.1 3.7
 -6 0 8 20.6 4.3
 6 0 -8 15.9 5.4
 6 0 -8 26.3 4.2
 -4 0 8 3.5 2.2
 4 0 -8 6.4 2.9
 4 0 -8 6.5 5.5
 4 0 -8 6.3 3
 4 0 -8 10.2 2.8
 2 0 -8 1055.09 82.29
 2 0 -8 1071.29 82.69
 0 0 -8 311.07 25.4
 -2 0 -8 22.9 6.3
 -17 -1 8 6.2 14
 -17 1 8 5.5 14
 -15 -1 8 4.7 9.5
 15 -1 -8 -2.9 17.8
 15 1 -8 2.7 18
 -15 1 8 -0.2 9.4
 13 -1 -8 53.69 9.3
 -13 -1 8 41.7 8.9
 13 -1 -8 38 13.9
 -13 -1 8 53.39 10
 -13 1 8 31.5 7.8
 13 1 -8 30 7.4
 13 1 -8 25.7 12.1
 13 1 -8 19.6 7.8
 11 -1 -8 39.7 6.8
 11 -1 -8 50.99 9
 -11 -1 8 54.09 8.8
 -11 -1 8 52.79 8.8
 11 1 -8 59.99 9.6
 11 1 -8 45.3 7.9
 11 1 -8 42.4 7.2
 -11 1 8 55.79 8.9
 9 -1 -8 24.9 4.6
 9 -1 -8 23.2 5.9
 9 -1 -8 19.9 5.7
 9 1 -8 17.9 5.3
 -9 1 8 12.3 5.1
 9 1 -8 25.3 4.5
 9 1 -8 11.6 5.7
 -9 1 8 19.6 4.5
 7 -1 -8 4.2 5.3
 7 -1 -8 2 3.2
 -7 -1 8 4.6 3.9
 7 -1 -8 -1.2 3.9
 7 1 -8 1.2 4.6
 7 1 -8 -0.2 4
 -7 1 8 1.2 3.8
 7 1 -8 3.6 3.2
 5 -1 -8 -4.3 5.1
 5 -1 -8 1.1 3.2
 5 -1 -8 1.6 2.8
 -5 -1 8 0.5 4.7
 5 -1 -8 2.9 3.9
 5 1 -8 1.7 2.8
 -5 1 8 4.7 3.1
 5 1 -8 9.4 4.7
 5 1 -8 3.7 3.3
 3 -1 -8 50.29 8.7
 3 -1 -8 33.5 4.5
 3 -1 -8 29.9 4.6
 3 -1 -8 33.4 4.4
 3 1 -8 37.3 6.3
 3 1 -8 36.3 4.7
 1 -1 -8 58.09 5.7
 1 -1 -8 51.19 7.4
 1 1 -8 48.7 7.4
 -1 -1 -8 16.7 5.2
 -1 1 -8 7.9 5.2
 -3 -1 -8 -6.3 6.5
 -3 1 -8 -3.1 6.3
 -16 -2 8 29.7 11.8
 -16 2 8 15.9 12.1
 -14 -2 8 -2 7.9
 14 -2 -8 -1.6 14.1
 14 2 -8 24.2 9.6
 -14 2 8 8.3 7.8
 14 2 -8 8.9 14.9
 14 2 -8 5.4 8.5
 12 -2 -8 56.29 11.1
 -12 -2 8 71.19 11
 12 -2 -8 66.89 10.9
 -12 -2 8 75.79 10.5
 12 -2 -8 86.69 14.7
 -12 2 8 60.89 11.1
 12 2 -8 72.09 11
 12 2 -8 94.09 10.2
 -12 2 8 69.29 10.8
 12 2 -8 62.79 11.8
 10 -2 -8 243.08 19.8
 -10 -2 8 245.38 19.7
 -10 -2 8 255.37 20.1
 10 -2 -8 243.58 21.1
 10 2 -8 216.18 20.2
 10 2 -8 238.18 21.2
 10 2 -8 230.58 19.9
 -10 2 8 226.38 20.1
 -10 2 8 229.18 20.6
 8 -2 -8 0 4.4
 8 -2 -8 3.1 5.7
 8 -2 -8 5.5 3.3
 -8 -2 8 -2.2 3.9
 8 2 -8 -2.6 3.3
 8 2 -8 -3 4.3
 8 2 -8 2.2 4.6
 -8 2 8 0.3 4.2
 6 -2 -8 44.8 7.3
 -6 -2 8 50.39 6.4
 6 -2 -8 42.8 6.5
 6 -2 -8 51.99 6.8
 6 -2 -8 47.6 5.7
 6 2 -8 39.2 7.5
 6 2 -8 41.9 5.8
 -6 2 8 49 6.6
 6 2 -8 59.59 6.9
 4 -2 -8 6 3
 4 -2 -8 7.9 5.9
 4 -2 -8 3.4 3.2
 4 -2 -8 2.1 2.7
 4 2 -8 4.9 2.8
 4 2 -8 9.7 4.6
 -4 2 8 -1.4 2.7
 4 2 -8 -0.4 2.8
 4 2 -8 5.1 2.8
 2 -2 -8 11.4 3
 2 2 -8 18 5.2
 2 2 -8 8.5 3.7
 0 -2 -8 313.27 26.8
 0 2 -8 341.27 26.7
 -2 -2 -8 -0.3 5.4
 -2 2 -8 3.9 5.6
 -4 2 -8 21.3 12.3
 -17 -3 8 11.4 5.5
 -17 3 8 -5.3 13.8
 -15 -3 8 1.8 9.6
 15 -3 -8 1.8 17
 15 3 -8 -0.3 19.7
 13 -3 -8 45.6 8.3
 -13 -3 8 36.4 9
 -13 -3 8 29.9 7.9
 13 -3 -8 53.29 12.9
 13 3 -8 56.89 13.7
 -13 3 8 40.6 9
 13 3 -8 45.4 8.7
 13 3 -8 40.9 8.4
 11 -3 -8 396.66 32.4
 -11 -3 8 369.96 32.4
 11 -3 -8 395.76 33.1
 -11 -3 8 410.16 32.4
 -11 3 8 420.56 32.7
 11 3 -8 421.96 32.6
 11 3 -8 391.76 32.6
 -11 3 8 399.16 33.1
 -9 -3 8 76.19 9.7
 9 -3 -8 92.99 11.8
 9 -3 -8 101.09 11.1
 9 -3 -8 91.39 9.4
 -9 3 8 99.09 10.5
 9 3 -8 96.29 10.1
 9 3 -8 115.09 11.5
 -9 3 8 86.49 9.7
 -7 -3 8 34.4 6
 7 -3 -8 26.3 7
 7 -3 -8 33.4 5.2
 7 -3 -8 28.7 5.1
 7 3 -8 40 5.3
 -7 3 8 27.8 5.1
 7 3 -8 28.4 5.2
 7 3 -8 42.8 7
 5 -3 -8 134.19 13.8
 -5 -3 8 164.58 13.6
 5 -3 -8 163.98 14.1
 5 -3 -8 172.48 13.9
 5 3 -8 185.38 13.9
 5 3 -8 156.08 13.6
 5 3 -8 154.38 14.3
 -5 3 8 175.08 13.9
 3 -3 -8 331.37 25.2
 3 -3 -8 312.37 26.9
 3 -3 -8 289.67 25.2
 3 -3 -8 322.77 25.1
 3 3 -8 309.97 25.4
 3 3 -8 320.77 25.1
 3 3 -8 334.87 25.9
 1 -3 -8 7.5 3.1
 1 3 -8 -1.6 4
 -1 -3 -8 58.79 10.7
 -1 3 -8 43.8 8.2
 -3 3 -8 32.2 7.9
 -16 -4 8 38.3 12.2
 -16 4 8 36.4 14.3
 14 -4 -8 8.3 14.2
 -14 -4 8 12.2 8.2
 -14 4 8 11.3 9.8
 14 4 -8 27.6 17.2
 12 -4 -8 39.8 7.1
 -12 -4 8 43 7.6
 12 -4 -8 48.8 11.3
 -12 -4 8 46.3 8
 12 4 -8 38.1 8.1
 -12 4 8 41.2 8.6
 12 4 -8 58.39 12.2
 -12 4 8 49.9 8.4
 10 -4 -8 200.38 15.6
 10 -4 -8 150.48 17.3
 -10 -4 8 172.48 15.7
 10 -4 -8 194.98 17.4
 10 4 -8 163.08 15.7
 -10 4 8 190.48 16.5
 10 4 -8 163.28 17.7
 -10 4 8 172.18 16
 8 -4 -8 9.3 4.9
 -8 -4 8 7.7 4.1
 8 -4 -8 5.8 6.5
 8 -4 -8 9.4 3.7
 8 4 -8 3.9 5.2
 8 4 -8 7.7 4
 8 4 -8 2.9 4
 -6 -4 8 137.79 11.3
 6 -4 -8 124.09 11.1
 6 -4 -8 146.59 14.4
 6 -4 -8 122.89 11.7
 6 -4 -8 133.29 11.7
 6 4 -8 120.49 11.5
 -6 4 8 110.99 11.6
 6 4 -8 129.39 11.3
 4 -4 -8 376.56 29.4
 4 -4 -8 333.07 27.4
 4 -4 -8 351.36 27.4
 4 -4 -8 377.56 27.6
 4 4 -8 356.26 27.3
 4 4 -8 300.37 27.5
 4 4 -8 334.27 27.3
 -4 4 8 347.57 27.3
 4 4 -8 336.87 27.2
 2 -4 -8 41.4 5.2
 2 -4 -8 42.1 5.4
 2 4 -8 34 6.4
 2 4 -8 48.4 7.3
 0 -4 -8 190.28 17.2
 0 -4 -8 201.38 16
 0 4 -8 188.18 16.8
 -2 4 -8 20.7 6.5
 -17 -5 8 7 5.6
 -15 -5 8 0.2 8.3
 15 -5 -8 -3.1 18.8
 15 5 -8 5.6 12.7
 -15 5 8 14.4 12.3
 -13 -5 8 2.3 6.5
 13 -5 -8 8.6 7.3
 -13 -5 8 4.6 8.2
 13 -5 -8 18.7 12.1
 13 5 -8 0.6 8
 13 5 -8 9.6 7.6
 -13 5 8 5.5 9.1
 13 5 -8 8.4 14.3
 -11 -5 8 33.6 6.6
 11 -5 -8 37.8 9.7
 -11 -5 8 27.6 6.2
 11 5 -8 47.9 10.5
 11 5 -8 51.09 8.8
 -11 5 8 42.1 8
 -11 5 8 56.89 9.8
 -9 -5 8 11.1 4.6
 9 -5 -8 12 4.3
 9 -5 -8 16 11.5
 9 -5 -8 14.4 6.1
 9 5 -8 16.5 5
 9 5 -8 10.9 6.6
 9 5 -8 8.1 4.2
 -9 5 8 17.4 5.8
 -9 5 8 13.7 5.2
 7 -5 -8 72.89 7.5
 7 -5 -8 56.19 8.6
 -7 -5 8 58.99 7.5
 7 -5 -8 61.39 11.7
 7 -5 -8 60.59 8.1
 7 5 -8 70.09 7.8
 7 5 -8 77.29 9.1
 -7 5 8 61.29 8.4
 5 -5 -8 16.1 4.2
 5 -5 -8 2.4 3.8
 5 -5 -8 7.2 3.4
 -5 -5 8 7.7 3.3
 5 -5 -8 12.3 7.6
 5 5 -8 8.4 3.8
 5 5 -8 5.7 3.8
 -5 5 8 15.7 4
 3 -5 -8 155.88 12.8
 3 -5 -8 141.39 13
 3 -5 -8 153.88 13.5
 -3 5 8 148.19 12.8
 3 5 -8 158.28 12.9
 1 -5 -8 67.89 7.3
 1 -5 -8 65.89 7.5
 1 5 -8 75.59 8.4
 1 5 -8 58.29 8.2
 -1 -5 -8 67.89 10.3
 -1 5 -8 68.59 9.6
 -16 6 8 6.4 15.6
 -14 -6 8 103.99 14.6
 14 -6 -8 142.19 26.1
 -14 6 8 124.89 17.9
 14 6 -8 113.09 20.5
 14 6 -8 130.49 22.4
 -12 -6 8 8 5.9
 12 -6 -8 13.9 6.4
 12 -6 -8 30.4 10.8
 -12 -6 8 15.2 7.1
 12 6 -8 32.7 7.7
 12 6 -8 13.1 11.8
 -12 6 8 1.8 7.6
 12 6 -8 14.4 8
 10 -6 -8 17.2 7.6
 -10 -6 8 7.6 4.7
 10 -6 -8 12.2 5
 -10 6 8 6.4 6.5
 -10 6 8 20.4 6.4
 10 6 -8 5.5 8.8
 10 6 -8 2.9 5.6
 8 -6 -8 503.25 40
 8 -6 -8 481.45 41.8
 8 -6 -8 505.25 39.6
 -8 -6 8 513.75 39.5
 -8 6 8 468.65 39.9
 -8 6 8 549.95 39.9
 -8 6 8 456.55 39.1
 8 6 -8 472.55 40.2
 8 6 -8 538.35 39.8
 6 -6 -8 58.39 7.1
 6 -6 -8 70.79 8.2
 -6 -6 8 56.59 7.1
 6 6 -8 60.89 8.2
 -6 6 8 64.59 8.2
 6 6 -8 45.5 7.6
 4 -6 -8 -0.7 3.1
 4 -6 -8 7 4.4
 4 -6 -8 1 4
 4 6 -8 1.1 2.9
 4 6 -8 3.9 3.8
 -4 6 8 2.3 3.8
 2 -6 -8 430.26 34.4
 2 -6 -8 420.46 34.4
 2 -6 -8 445.06 34.5
 2 6 -8 448.66 34.4
 0 -6 -8 23.2 3.7
 0 6 -8 12.3 5
 -15 7 8 3 12.8
 13 -7 -8 49.7 14.9
 -13 -7 8 54.29 9
 13 7 -8 66.29 9.9
 -13 7 8 47.3 11.2
 13 7 -8 53.89 17.7
 -11 -7 8 -1.8 5.7
 -11 -7 8 -4.1 5.3
 11 -7 -8 -12.5 8.7
 11 -7 -8 11.1 5.8
 11 7 -8 12.4 10.8
 -11 7 8 0.1 6.9
 -11 7 8 4.8 7.6
 9 -7 -8 15.9 5
 9 -7 -8 29.3 6.2
 -9 -7 8 13.8 4.9
 9 -7 -8 32.3 7.5
 9 7 -8 15.4 7.6
 9 7 -8 20.4 5.8
 -9 7 8 18.5 6.1
 -9 7 8 17.9 6.4
 7 -7 -8 6.7 4.1
 7 -7 -8 2.7 5.3
 7 -7 -8 7.3 4.9
 -7 -7 8 6.9 4.1
 7 7 -8 12.5 5
 7 7 -8 5.1 5.6
 5 -7 -8 66.99 8.5
 5 -7 -8 54.99 7
 5 -7 -8 72.79 8.4
 -5 -7 8 57.99 6.8
 -5 7 8 60.59 7.8
 5 7 -8 63.29 7.6
 3 -7 -8 4 4.2
 3 -7 -8 4.6 3.8
 3 -7 -8 -1.8 5.1
 3 7 -8 3.6 4.2
 -3 7 8 -2 4.1
 1 -7 -8 -0.9 3.9
 1 -7 -8 6.3 4.5
 1 -7 -8 1.7 4.2
 -14 8 8 14.6 12.5
 -12 -8 8 57.49 11
 12 -8 -8 63.99 13.5
 12 8 -8 61.89 15.6
 -12 8 8 47.1 10.8
 12 8 -8 61.79 10.3
 10 -8 -8 25.8 9.3
 10 -8 -8 13.8 6
 10 -8 -8 17.5 7
 -10 -8 8 27.1 5.9
 10 8 -8 24.4 7
 10 8 -8 43.1 10.4
 -10 8 8 24 7.2
 -10 8 8 22 7.5
 8 -8 -8 28.8 7.1
 -8 -8 8 16.8 4.9
 8 -8 -8 25.7 6.1
 8 -8 -8 12.8 4.8
 -8 8 8 14.2 4.3
 -8 8 8 20.1 5.8
 8 8 -8 16.8 7.2
 -8 8 8 20.5 5.9
 6 -8 -8 221.08 19.3
 6 -8 -8 241.78 18.6
 6 -8 -8 197.28 19.2
 -6 -8 8 210.58 18.4
 6 8 -8 242.38 19.1
 -6 8 8 216.58 19.1
 6 8 -8 227.58 19.1
 4 -8 -8 24.4 5.4
 4 -8 -8 20.8 5.5
 4 -8 -8 32.5 6.1
 -4 8 8 22.9 5.4
 4 8 -8 31 5.4
 2 -8 -8 81.29 8.8
 2 -8 -8 69.39 9.5
 2 8 -8 90.19 9.5
 0 -8 -8 34 6.6
 -15 9 8 -2.1 20
 -13 9 8 52.99 13.6
 11 -9 -8 21.9 11.4
 -11 -9 8 21.8 6.7
 -11 -9 8 21.9 6.6
 11 -9 -8 31.8 8.3
 11 9 -8 7.5 12.8
 11 9 -8 27.4 8.5
 -11 9 8 23.3 8.9
 9 -9 -8 9 5.2
 9 -9 -8 8.6 6.4
 -9 -9 8 7.4 5.2
 9 -9 -8 6.9 8.2
 9 9 -8 4.8 6.4
 -9 9 8 10.5 4.8
 9 9 -8 11.5 8.5
 -9 9 8 19.8 7
 7 -9 -8 41.8 7.3
 7 -9 -8 42.7 7.9
 -7 -9 8 40.4 6.2
 7 9 -8 59.19 9.1
 -7 9 8 38.1 7.5
 -7 9 8 61.79 8.2
 7 9 -8 63.69 10.2
 -7 9 8 48.2 6.8
 5 -9 -8 520.45 39.4
 5 -9 -8 509.75 38.9
 5 -9 -8 470.25 39.3
 -5 -9 8 422.46 38.4
 -5 9 8 516.05 41.2
 5 9 -8 480.25 38.8
 5 9 -8 518.75 39.3
 3 -9 -8 107.49 11.9
 3 -9 -8 90.79 10.2
 -3 9 8 100.39 10.9
 1 -9 -8 13.5 6.3
 -14 10 8 6 17.6
 -12 -10 8 1.6 8.7
 -12 10 8 1.4 10.4
 10 -10 -8 56.99 12.5
 -10 -10 8 51.29 7.7
 10 10 -8 44.3 9
 10 10 -8 48.4 12.2
 -10 10 8 38.3 9.5
 8 -10 -8 4.7 5
 8 -10 -8 -3.8 7.9
 -8 -10 8 -0.7 5.1
 -8 10 8 2.8 6.5
 -8 10 8 10.2 7
 8 10 -8 0.5 7.9
 -8 10 8 -0.7 4.7
 8 10 -8 2.3 6.4
 6 -10 -8 21.4 5.5
 6 -10 -8 20.9 7.4
 -6 10 8 23.3 6.2
 6 10 -8 28.8 6.5
 4 -10 -8 92.29 12
 4 10 -8 91.99 9.8
 -4 10 8 89.69 10.8
 -11 11 8 -0.5 9.9
 9 -11 -8 0 10.6
 -9 11 8 1.1 5.6
 9 11 -8 -1.6 11.7
 -9 11 8 -0.5 8.3
 9 11 -8 1.2 7.6
 7 -11 -8 0.8 7.9
 7 -11 -8 5.9 5.6
 -7 -11 8 -0.4 5.1
 7 11 -8 8.9 7.5
 -7 11 8 0.2 6.7
 -7 11 8 0.5 5.2
 7 11 -8 2 7.7
 -7 11 8 0.8 6.5
 -5 -11 8 56.09 8
 5 -11 -8 59.39 14.3
 5 -11 -8 76.79 9.3
 5 11 -8 67.29 11.3
 5 11 -8 58.29 9.9
 3 -11 -8 30.8 6.4
 3 11 -8 40.3 8.3
 -8 12 8 158.48 16.8
 8 12 -8 148.59 17.8
 -8 12 8 164.18 15.5
 6 12 -8 36.3 8.8
 6 12 -8 34.4 8.9
 -6 12 8 37.4 6.9
 4 12 -8 10.1 8.3
 2 12 -8 44.7 10.1
 -9 13 8 11.2 7.3
 -7 13 8 63.69 10.9
 7 13 -8 76.29 14.2
 3 13 -8 12 9.7
 -8 14 8 0.1 8
 4 14 -8 7.1 10.8
 12 0 -9 193.08 22.1
 -12 0 9 210.18 20.4
 12 0 -9 241.18 19.7
 12 0 -9 223.58 22.7
 -12 0 9 219.28 20.6
 -10 0 9 4.5 6.1
 10 0 -9 -0.8 6.7
 10 0 -9 14.8 5.1
 10 0 -9 -3.9 8.6
 8 0 -9 4.9 5.3
 8 0 -9 -1.8 7.3
 8 0 -9 15 4.5
 6 0 -9 459.15 36.2
 6 0 -9 425.56 36.3
 6 0 -9 504.15 36.4
 6 0 -9 454.85 37.4
 -6 0 9 447.56 36.1
 4 0 -9 250.57 20.3
 2 0 -9 16.8 4
 2 0 -9 17.6 5.4
 2 0 -9 22.2 8.1
 0 0 -9 6.1 6.5
 -13 -1 9 -3 8.7
 -13 -1 9 3.2 9.4
 -13 1 9 -4.8 9.3
 -13 1 9 -0.1 8.3
 13 1 -9 0.6 10
 11 -1 -9 3.4 8.6
 11 -1 -9 3.5 5.2
 11 -1 -9 13.2 8.1
 -11 -1 9 4.6 6.4
 11 1 -9 0.2 7.9
 11 1 -9 5.3 5.3
 -11 1 9 3.4 7.1
 11 1 -9 -0.7 8
 -11 1 9 7.8 6.3
 9 -1 -9 11.8 6.1
 9 -1 -9 2.3 7.9
 -9 -1 9 6.6 5.9
 9 -1 -9 9 4.7
 9 1 -9 6.3 7
 9 1 -9 19.5 4.8
 9 1 -9 15 6.3
 -9 1 9 17 6
 7 -1 -9 3.6 5
 7 -1 -9 1.8 3.9
 7 -1 -9 6.6 9
 -7 -1 9 -1.7 5.6
 -7 1 9 0.2 4.8
 7 1 -9 3.7 4.1
 7 1 -9 2.7 6.7
 7 1 -9 5.8 4.9
 5 -1 -9 10.4 4.2
 5 -1 -9 13.6 3.8
 5 -1 -9 3.7 7
 5 -1 -9 4 4
 -5 1 9 7.2 3.5
 5 1 -9 2.5 3.9
 5 1 -9 5.1 3.8
 5 1 -9 6.6 3.8
 5 1 -9 3.7 6.2
 3 -1 -9 115.89 12.2
 3 -1 -9 125.69 16.2
 3 1 -9 112.39 11.9
 3 1 -9 124.19 10.9
 3 1 -9 137.99 14.1
 1 -1 -9 5.5 5.6
 1 1 -9 1 5.3
 12 -2 -9 4.9 9.9
 12 -2 -9 6.7 6.9
 -12 -2 9 8.6 7.2
 -12 -2 9 2.3 7.2
 -12 2 9 9.3 8.1
 12 2 -9 21.1 10.3
 -12 2 9 6.5 8.1
 12 2 -9 2.4 8.7
 12 2 -9 11.6 6.4
 -10 -2 9 4.2 7.3
 10 -2 -9 11.5 7
 10 -2 -9 6.4 9.3
 10 2 -9 3.2 7
 10 2 -9 5.7 5.1
 10 2 -9 6.5 6.9
 8 -2 -9 1.7 5.4
 -8 -2 9 6.3 5.4
 8 -2 -9 4.8 4.1
 8 -2 -9 2 8.1
 8 2 -9 6.7 6.5
 8 2 -9 9.8 4.4
 -8 2 9 8.4 5.4
 8 2 -9 9.5 5.5
 6 -2 -9 25.6 4.5
 6 -2 -9 36.5 8.2
 6 -2 -9 21.2 5
 -6 -2 9 20.5 4.4
 6 -2 -9 19.6 5.3
 6 2 -9 34.2 6.8
 6 2 -9 26.1 5
 -6 2 9 18.7 5.1
 6 2 -9 32.7 6
 4 -2 -9 219.58 18.6
 4 -2 -9 245.48 18.8
 4 2 -9 222.08 20.2
 4 2 -9 231.78 18.8
 4 2 -9 225.48 19.1
 2 -2 -9 28.2 6.2
 2 2 -9 17.9 5.3
 0 -2 -9 -3.2 6.1
 -13 3 9 2.8 11.1
 13 3 -9 4.6 10.4
 11 -3 -9 128.59 14.8
 11 -3 -9 99.59 11.3
 -11 3 9 104.09 13.7
 11 3 -9 71.49 13.7
 -11 3 9 101.69 12.8
 11 3 -9 111.09 11.7
 9 -3 -9 26 6.6
 -9 -3 9 8.1 5.8
 9 -3 -9 25.1 5.1
 -9 3 9 22 7.4
 9 3 -9 19.8 7
 9 3 -9 24.3 5.4
 9 3 -9 16.7 6.6
 7 -3 -9 66.39 8.7
 7 -3 -9 47.4 7.5
 7 -3 -9 82.49 9
 -7 -3 9 64.29 8.6
 7 3 -9 68.59 8.9
 -7 3 9 61.69 8.9
 7 3 -9 49.6 7.8
 5 -3 -9 70.49 7.6
 5 -3 -9 64.29 8.4
 5 -3 -9 52.99 7.9
 -5 3 9 62.69 7.6
 5 3 -9 56.69 7.5
 5 3 -9 68.69 9.7
 5 3 -9 67.89 7.2
 5 3 -9 61.69 7.6
 3 -3 -9 57.89 7.3
 3 3 -9 76.49 7.5
 3 3 -9 55.59 8
 3 3 -9 60.09 9.7
 1 -3 -9 60.59 10.4
 -12 -4 9 12.4 8.7
 -12 -4 9 5.8 11.1
 -12 4 9 -0.5 8.4
 12 4 -9 6 8.8
 -12 4 9 2.1 8.9
 10 -4 -9 68.29 9.1
 -10 -4 9 71.49 10.8
 10 -4 -9 73.19 12.4
 -10 4 9 69.89 12.1
 10 4 -9 84.19 12.7
 -8 -4 9 80.19 9.9
 8 -4 -9 76.99 8.7
 8 -4 -9 72.89 10.5
 -8 4 9 102.09 10.8
 8 4 -9 78.19 9.3
 8 4 -9 64.59 10.8
 8 4 -9 66.39 9.4
 -6 -4 9 69.99 8
 6 -4 -9 76.69 10.4
 6 -4 -9 75.89 8.5
 -6 4 9 74.19 9.1
 6 4 -9 74.39 9
 6 4 -9 78.99 8.7
 4 -4 -9 120.09 11.3
 4 -4 -9 133.59 11.5
 4 4 -9 124.59 11.3
 4 4 -9 109.99 11.8
 4 4 -9 130.59 12.9
 2 -4 -9 33.3 5.4
 11 -5 -9 7.9 14.8
 -11 5 9 18 8.2
 -11 5 9 4.2 8.4
 11 5 -9 11 6.4
 11 5 -9 0.8 14.7
 11 5 -9 0.3 6.9
 -9 -5 9 45.9 7.3
 9 -5 -9 37.6 7.9
 9 5 -9 38.7 7.7
 -9 5 9 36.3 7.9
 7 -5 -9 120.49 11.5
 7 -5 -9 135.09 12.8
 -7 -5 9 113.59 12.1
 7 5 -9 97.49 12.5
 -7 5 9 124.89 12.8
 7 5 -9 128.29 11.7
 5 -5 -9 62.49 9
 5 -5 -9 67.59 8
 5 5 -9 64.69 8.1
 -5 5 9 72.39 8.8
 3 -5 -9 131.99 13.6
 3 -5 -9 135.89 12.6
 3 5 -9 145.29 12.6
 10 -6 -9 3.2 5.6
 -10 6 9 1.7 7.6
 10 6 -9 8 9
 -10 6 9 16 8.2
 10 6 -9 17.8 6.4
 -10 6 9 3.8 4.5
 -8 -6 9 40.5 7.2
 8 -6 -9 50.69 7.9
 8 -6 -9 50.09 8
 8 6 -9 53.09 8.7
 6 -6 -9 159.38 16.2
 6 -6 -9 174.18 15.5
 6 6 -9 170.58 15.5
 6 6 -9 205.78 15.9
 4 -6 -9 10.2 5.4
 4 -6 -9 14.4 4.8
 4 6 -9 11.2 4.9
 2 -6 -9 16.7 5.5
 2 -6 -9 18.5 4.7
 9 -7 -9 62.79 9.1
 9 7 -9 63.49 11
 7 -7 -9 35.5 8.9
 -7 -7 9 16.3 5.9
 7 -7 -9 19.3 5.1
 7 7 -9 24.5 6.6
 5 7 -9 1.9 3.9
 5 7 -9 11.3 5.8
 3 -7 -9 36 6.2
 10 8 -9 62.19 11.6
 8 -8 -9 12.2 6.1
 8 8 -9 5.7 11.6
 8 8 -9 5.1 7.7
 6 -8 -9 -0.5 4.8
 6 8 -9 -1.1 6.3
 6 8 -9 2.8 5.4
 4 -8 -9 14.3 5.7
 4 8 -9 29.6 6.9
 2 -8 -9 -3.3 5.7
 -11 9 9 62.89 10.6
 9 9 -9 185.88 18.8
 7 9 -9 52.39 9.1
 5 -9 -9 17 7
 5 9 -9 24.8 5.4
 5 9 -9 36.8 8
 3 -9 -9 2.6 7.1
 -12 10 9 3.3 8.4
 -10 10 9 -0.4 7.3
 8 10 -9 54.49 10
 6 10 -9 8.3 9.2
 7 11 -9 26.8 9.5
 8 0 -10 46.4 8.7
 6 0 -10 18.2 5.6
 6 0 -10 18.7 5.6
 9 -1 -10 39 6.8
 9 1 -10 30 6.8
 7 1 -10 87.89 10.7
 5 -1 -10 12.4 5.6
 5 1 -10 13.3 6.5
 8 -2 -10 125.89 12.1
 8 2 -10 101.89 12.8
 6 -2 -10 73.49 10.9
 6 2 -10 89.59 10.4
 4 -2 -10 1.5 7.2
 9 3 -10 24.2 6.9
 7 -3 -10 111.49 12.3
 7 3 -10 120.79 12.9
 8 4 -10 63.99 10.4
 6 -4 -10 -3.7 5.7
 6 4 -10 6 6.4
 9 5 -10 6.1 7.3
 5 -5 -10 6.6 6
 8 6 -10 6.5 7.6
 7 7 -10 7.3 7.8

_olex2_submission_special_instructions  'No special instructions were received'
